# Supplementary material for: Incidental Ingestion of Plant‐Dwelling Arthropods by Sheep and Cattle in the Same Habitat
Source: Ecol Evol. 2025 Jul 2;15(7):e71681. doi: 10.1002/ece3.71681 (PMC12222620; doi:10.1002/ece3.71681)
Supplement: Supplementary file 3 — Dataset S1. [file ECE3-15-e71681-s012.xlsx]

## Sheet: Sheep
Data S1A. Description of sheep samples, treatments and the study site
Sample	Source	Sample type	Treatment	Plot	Collection location	Collection date
S.T0-1	Sheep	Sheep feces	T0	1	44° 45′ N, 123° 47′ E,	2021-07-01
S.T0-2	Sheep	Sheep feces	T0	1	44° 45′ N, 123° 47′ E,	2021-07-01
S.T0-3	Sheep	Sheep feces	T0	1	44° 45′ N, 123° 47′ E,	2021-07-01
S.T0-4	Sheep	Sheep feces	T0	1	44° 45′ N, 123° 47′ E,	2021-07-01
S.T0-5	Sheep	Sheep feces	T0	1	44° 45′ N, 123° 47′ E,	2021-07-01
S.T0-6	Sheep	Sheep feces	T0	1	44° 45′ N, 123° 47′ E,	2021-07-01
S.T0-7	Sheep	Sheep feces	T0	1	44° 45′ N, 123° 47′ E,	2021-07-01
S.T0-8	Sheep	Sheep feces	T0	1	44° 45′ N, 123° 47′ E,	2021-07-01
S.T0-9	Sheep	Sheep feces	T0	1	44° 45′ N, 123° 47′ E,	2021-07-01
S.T0-10	Sheep	Sheep feces	T0	1	44° 45′ N, 123° 47′ E,	2021-07-01
S.T0-11	Sheep	Sheep feces	T0	1	44° 45′ N, 123° 47′ E,	2021-07-01
S.T0-12	Sheep	Sheep feces	T0	1	44° 45′ N, 123° 47′ E,	2021-07-01
S.T0-13	Sheep	Sheep feces	T0	1	44° 45′ N, 123° 47′ E,	2021-07-01
S.T0-14	Sheep	Sheep feces	T0	1	44° 45′ N, 123° 47′ E,	2021-07-01
S.T0-15	Sheep	Sheep feces	T0	1	44° 45′ N, 123° 47′ E,	2021-07-01
S.T0-16	Sheep	Sheep feces	T0	2	44° 45′ N, 123° 47′ E,	2021-07-01
S.T0-17	Sheep	Sheep feces	T0	2	44° 45′ N, 123° 47′ E,	2021-07-01
S.T0-18	Sheep	Sheep feces	T0	2	44° 45′ N, 123° 47′ E,	2021-07-01
S.T0-19	Sheep	Sheep feces	T0	2	44° 45′ N, 123° 47′ E,	2021-07-01
S.T0-20	Sheep	Sheep feces	T0	2	44° 45′ N, 123° 47′ E,	2021-07-01
S.T0-21	Sheep	Sheep feces	T0	2	44° 45′ N, 123° 47′ E,	2021-07-01
S.T0-22	Sheep	Sheep feces	T0	2	44° 45′ N, 123° 47′ E,	2021-07-01
S.T0-23	Sheep	Sheep feces	T0	2	44° 45′ N, 123° 47′ E,	2021-07-01
S.T0-24	Sheep	Sheep feces	T0	2	44° 45′ N, 123° 47′ E,	2021-07-01
S.T0-25	Sheep	Sheep feces	T0	2	44° 45′ N, 123° 47′ E,	2021-07-01
S.T0-26	Sheep	Sheep feces	T0	2	44° 45′ N, 123° 47′ E,	2021-07-01
S.T0-27	Sheep	Sheep feces	T0	2	44° 45′ N, 123° 47′ E,	2021-07-01
S.T0-28	Sheep	Sheep feces	T0	2	44° 45′ N, 123° 47′ E,	2021-07-01
S.T0-29	Sheep	Sheep feces	T0	2	44° 45′ N, 123° 47′ E,	2021-07-01
S.T0-30	Sheep	Sheep feces	T0	2	44° 45′ N, 123° 47′ E,	2021-07-01
S.T0-31	Sheep	Sheep feces	T0	3	44° 45′ N, 123° 47′ E,	2021-07-01
S.T0-32	Sheep	Sheep feces	T0	3	44° 45′ N, 123° 47′ E,	2021-07-01
S.T0-33	Sheep	Sheep feces	T0	3	44° 45′ N, 123° 47′ E,	2021-07-01
S.T0-34	Sheep	Sheep feces	T0	3	44° 45′ N, 123° 47′ E,	2021-07-01
S.T0-35	Sheep	Sheep feces	T0	3	44° 45′ N, 123° 47′ E,	2021-07-01
S.T0-36	Sheep	Sheep feces	T0	3	44° 45′ N, 123° 47′ E,	2021-07-01
S.T0-37	Sheep	Sheep feces	T0	3	44° 45′ N, 123° 47′ E,	2021-07-01
S.T0-38	Sheep	Sheep feces	T0	3	44° 45′ N, 123° 47′ E,	2021-07-01
S.T0-39	Sheep	Sheep feces	T0	3	44° 45′ N, 123° 47′ E,	2021-07-01
S.T0-40	Sheep	Sheep feces	T0	3	44° 45′ N, 123° 47′ E,	2021-07-01
S.T0-41	Sheep	Sheep feces	T0	3	44° 45′ N, 123° 47′ E,	2021-07-01
S.T0-42	Sheep	Sheep feces	T0	3	44° 45′ N, 123° 47′ E,	2021-07-01
S.T0-43	Sheep	Sheep feces	T0	3	44° 45′ N, 123° 47′ E,	2021-07-01
S.T0-44	Sheep	Sheep feces	T0	3	44° 45′ N, 123° 47′ E,	2021-07-01
S.T0-45	Sheep	Sheep feces	T0	3	44° 45′ N, 123° 47′ E,	2021-07-01
S.G-1	Sheep	Sheep feces	Grazed	1	44° 45′ N, 123° 47′ E,	2021-09-01
S.G-2	Sheep	Sheep feces	Grazed	1	44° 45′ N, 123° 47′ E,	2021-09-01
S.G-3	Sheep	Sheep feces	Grazed	1	44° 45′ N, 123° 47′ E,	2021-09-01
S.G-4	Sheep	Sheep feces	Grazed	1	44° 45′ N, 123° 47′ E,	2021-09-01
S.G-5	Sheep	Sheep feces	Grazed	1	44° 45′ N, 123° 47′ E,	2021-09-01
S.G-6	Sheep	Sheep feces	Grazed	1	44° 45′ N, 123° 47′ E,	2021-09-01
S.G-7	Sheep	Sheep feces	Grazed	1	44° 45′ N, 123° 47′ E,	2021-09-01
S.G-8	Sheep	Sheep feces	Grazed	1	44° 45′ N, 123° 47′ E,	2021-09-01
S.G-9	Sheep	Sheep feces	Grazed	1	44° 45′ N, 123° 47′ E,	2021-09-01
S.G-10	Sheep	Sheep feces	Grazed	1	44° 45′ N, 123° 47′ E,	2021-09-01
S.G-11	Sheep	Sheep feces	Grazed	1	44° 45′ N, 123° 47′ E,	2021-09-01
S.G-12	Sheep	Sheep feces	Grazed	1	44° 45′ N, 123° 47′ E,	2021-09-01
S.G-13	Sheep	Sheep feces	Grazed	1	44° 45′ N, 123° 47′ E,	2021-09-01
S.G-14	Sheep	Sheep feces	Grazed	1	44° 45′ N, 123° 47′ E,	2021-09-01
S.G-15	Sheep	Sheep feces	Grazed	1	44° 45′ N, 123° 47′ E,	2021-09-01
S.G-16	Sheep	Sheep feces	Grazed	2	44° 45′ N, 123° 47′ E,	2021-09-01
S.G-17	Sheep	Sheep feces	Grazed	2	44° 45′ N, 123° 47′ E,	2021-09-01
S.G-18	Sheep	Sheep feces	Grazed	2	44° 45′ N, 123° 47′ E,	2021-09-01
S.G-19	Sheep	Sheep feces	Grazed	2	44° 45′ N, 123° 47′ E,	2021-09-01
S.G-20	Sheep	Sheep feces	Grazed	2	44° 45′ N, 123° 47′ E,	2021-09-01
S.G-21	Sheep	Sheep feces	Grazed	2	44° 45′ N, 123° 47′ E,	2021-09-01
S.G-22	Sheep	Sheep feces	Grazed	2	44° 45′ N, 123° 47′ E,	2021-09-01
S.G-23	Sheep	Sheep feces	Grazed	2	44° 45′ N, 123° 47′ E,	2021-09-01
S.G-24	Sheep	Sheep feces	Grazed	2	44° 45′ N, 123° 47′ E,	2021-09-01
S.G-25	Sheep	Sheep feces	Grazed	2	44° 45′ N, 123° 47′ E,	2021-09-01
S.G-26	Sheep	Sheep feces	Grazed	2	44° 45′ N, 123° 47′ E,	2021-09-01
S.G-27	Sheep	Sheep feces	Grazed	2	44° 45′ N, 123° 47′ E,	2021-09-01
S.G-28	Sheep	Sheep feces	Grazed	2	44° 45′ N, 123° 47′ E,	2021-09-01
S.G-29	Sheep	Sheep feces	Grazed	2	44° 45′ N, 123° 47′ E,	2021-09-01
S.G-30	Sheep	Sheep feces	Grazed	2	44° 45′ N, 123° 47′ E,	2021-09-01
S.G-31	Sheep	Sheep feces	Grazed	3	44° 45′ N, 123° 47′ E,	2021-09-01
S.G-32	Sheep	Sheep feces	Grazed	3	44° 45′ N, 123° 47′ E,	2021-09-01
S.G-33	Sheep	Sheep feces	Grazed	3	44° 45′ N, 123° 47′ E,	2021-09-01
S.G-34	Sheep	Sheep feces	Grazed	3	44° 45′ N, 123° 47′ E,	2021-09-01
S.G-35	Sheep	Sheep feces	Grazed	3	44° 45′ N, 123° 47′ E,	2021-09-01
S.G-36	Sheep	Sheep feces	Grazed	3	44° 45′ N, 123° 47′ E,	2021-09-01
S.G-37	Sheep	Sheep feces	Grazed	3	44° 45′ N, 123° 47′ E,	2021-09-01
S.G-38	Sheep	Sheep feces	Grazed	3	44° 45′ N, 123° 47′ E,	2021-09-01
S.G-39	Sheep	Sheep feces	Grazed	3	44° 45′ N, 123° 47′ E,	2021-09-01
S.G-40	Sheep	Sheep feces	Grazed	3	44° 45′ N, 123° 47′ E,	2021-09-01
S.G-41	Sheep	Sheep feces	Grazed	3	44° 45′ N, 123° 47′ E,	2021-09-01
S.G-42	Sheep	Sheep feces	Grazed	3	44° 45′ N, 123° 47′ E,	2021-09-01
S.G-43	Sheep	Sheep feces	Grazed	3	44° 45′ N, 123° 47′ E,	2021-09-01
S.G-44	Sheep	Sheep feces	Grazed	3	44° 45′ N, 123° 47′ E,	2021-09-01
S.G-45	Sheep	Sheep feces	Grazed	3	44° 45′ N, 123° 47′ E,	2021-09-01
S.UG-1	Sheep	Sheep feces	Ungrazed	1	44° 45′ N, 123° 47′ E,	2021-09-01
S.UG-2	Sheep	Sheep feces	Ungrazed	1	44° 45′ N, 123° 47′ E,	2021-09-01
S.UG-3	Sheep	Sheep feces	Ungrazed	1	44° 45′ N, 123° 47′ E,	2021-09-01
S.UG-4	Sheep	Sheep feces	Ungrazed	1	44° 45′ N, 123° 47′ E,	2021-09-01
S.UG-5	Sheep	Sheep feces	Ungrazed	1	44° 45′ N, 123° 47′ E,	2021-09-01
S.UG-6	Sheep	Sheep feces	Ungrazed	1	44° 45′ N, 123° 47′ E,	2021-09-01
S.UG-7	Sheep	Sheep feces	Ungrazed	1	44° 45′ N, 123° 47′ E,	2021-09-01
S.UG-8	Sheep	Sheep feces	Ungrazed	1	44° 45′ N, 123° 47′ E,	2021-09-01
S.UG-9	Sheep	Sheep feces	Ungrazed	1	44° 45′ N, 123° 47′ E,	2021-09-01
S.UG-10	Sheep	Sheep feces	Ungrazed	1	44° 45′ N, 123° 47′ E,	2021-09-01
S.UG-11	Sheep	Sheep feces	Ungrazed	1	44° 45′ N, 123° 47′ E,	2021-09-01
S.UG-12	Sheep	Sheep feces	Ungrazed	1	44° 45′ N, 123° 47′ E,	2021-09-01
S.UG-13	Sheep	Sheep feces	Ungrazed	1	44° 45′ N, 123° 47′ E,	2021-09-01
S.UG-14	Sheep	Sheep feces	Ungrazed	1	44° 45′ N, 123° 47′ E,	2021-09-01
S.UG-15	Sheep	Sheep feces	Ungrazed	1	44° 45′ N, 123° 47′ E,	2021-09-01
S.UG-16	Sheep	Sheep feces	Ungrazed	2	44° 45′ N, 123° 47′ E,	2021-09-01
S.UG-17	Sheep	Sheep feces	Ungrazed	2	44° 45′ N, 123° 47′ E,	2021-09-01
S.UG-18	Sheep	Sheep feces	Ungrazed	2	44° 45′ N, 123° 47′ E,	2021-09-01
S.UG-19	Sheep	Sheep feces	Ungrazed	2	44° 45′ N, 123° 47′ E,	2021-09-01
S.UG-20	Sheep	Sheep feces	Ungrazed	2	44° 45′ N, 123° 47′ E,	2021-09-01
S.UG-21	Sheep	Sheep feces	Ungrazed	2	44° 45′ N, 123° 47′ E,	2021-09-01
S.UG-22	Sheep	Sheep feces	Ungrazed	2	44° 45′ N, 123° 47′ E,	2021-09-01
S.UG-23	Sheep	Sheep feces	Ungrazed	2	44° 45′ N, 123° 47′ E,	2021-09-01
S.UG-24	Sheep	Sheep feces	Ungrazed	2	44° 45′ N, 123° 47′ E,	2021-09-01
S.UG-25	Sheep	Sheep feces	Ungrazed	2	44° 45′ N, 123° 47′ E,	2021-09-01
S.UG-26	Sheep	Sheep feces	Ungrazed	2	44° 45′ N, 123° 47′ E,	2021-09-01
S.UG-27	Sheep	Sheep feces	Ungrazed	2	44° 45′ N, 123° 47′ E,	2021-09-01
S.UG-28	Sheep	Sheep feces	Ungrazed	2	44° 45′ N, 123° 47′ E,	2021-09-01
S.UG-29	Sheep	Sheep feces	Ungrazed	2	44° 45′ N, 123° 47′ E,	2021-09-01
S.UG-30	Sheep	Sheep feces	Ungrazed	2	44° 45′ N, 123° 47′ E,	2021-09-01
S.UG-31	Sheep	Sheep feces	Ungrazed	3	44° 45′ N, 123° 47′ E,	2021-09-01
S.UG-32	Sheep	Sheep feces	Ungrazed	3	44° 45′ N, 123° 47′ E,	2021-09-01
S.UG-33	Sheep	Sheep feces	Ungrazed	3	44° 45′ N, 123° 47′ E,	2021-09-01
S.UG-34	Sheep	Sheep feces	Ungrazed	3	44° 45′ N, 123° 47′ E,	2021-09-01
S.UG-35	Sheep	Sheep feces	Ungrazed	3	44° 45′ N, 123° 47′ E,	2021-09-01
S.UG-36	Sheep	Sheep feces	Ungrazed	3	44° 45′ N, 123° 47′ E,	2021-09-01
S.UG-37	Sheep	Sheep feces	Ungrazed	3	44° 45′ N, 123° 47′ E,	2021-09-01
S.UG-38	Sheep	Sheep feces	Ungrazed	3	44° 45′ N, 123° 47′ E,	2021-09-01
S.UG-39	Sheep	Sheep feces	Ungrazed	3	44° 45′ N, 123° 47′ E,	2021-09-01
S.UG-40	Sheep	Sheep feces	Ungrazed	3	44° 45′ N, 123° 47′ E,	2021-09-01
S.UG-41	Sheep	Sheep feces	Ungrazed	3	44° 45′ N, 123° 47′ E,	2021-09-01
S.UG-42	Sheep	Sheep feces	Ungrazed	3	44° 45′ N, 123° 47′ E,	2021-09-01
S.UG-43	Sheep	Sheep feces	Ungrazed	3	44° 45′ N, 123° 47′ E,	2021-09-01
S.UG-44	Sheep	Sheep feces	Ungrazed	3	44° 45′ N, 123° 47′ E,	2021-09-01
S.UG-45	Sheep	Sheep feces	Ungrazed	3	44° 45′ N, 123° 47′ E,	2021-09-01

## Sheet: Cattle
Data S1B. Description of samples, treatments and the study site
Sample	Source	Sample type	Treatment	Plot	Collection location	Collection date
C.T0-1	Cattle	Cattle feces	T0	1	44° 45′ N, 123° 47′ E,	2022-07-01
C.T0-2	Cattle	Cattle feces	T0	1	44° 45′ N, 123° 47′ E,	2022-07-01
C.T0-3	Cattle	Cattle feces	T0	1	44° 45′ N, 123° 47′ E,	2022-07-01
C.T0-4	Cattle	Cattle feces	T0	1	44° 45′ N, 123° 47′ E,	2022-07-01
C.T0-5	Cattle	Cattle feces	T0	1	44° 45′ N, 123° 47′ E,	2022-07-01
C.T0-6	Cattle	Cattle feces	T0	1	44° 45′ N, 123° 47′ E,	2022-07-01
C.T0-7	Cattle	Cattle feces	T0	1	44° 45′ N, 123° 47′ E,	2022-07-01
C.T0-8	Cattle	Cattle feces	T0	1	44° 45′ N, 123° 47′ E,	2022-07-01
C.T0-9	Cattle	Cattle feces	T0	1	44° 45′ N, 123° 47′ E,	2022-07-01
C.T0-10	Cattle	Cattle feces	T0	1	44° 45′ N, 123° 47′ E,	2022-07-01
C.T0-11	Cattle	Cattle feces	T0	1	44° 45′ N, 123° 47′ E,	2022-07-01
C.T0-12	Cattle	Cattle feces	T0	1	44° 45′ N, 123° 47′ E,	2022-07-01
C.T0-13	Cattle	Cattle feces	T0	1	44° 45′ N, 123° 47′ E,	2022-07-01
C.T0-14	Cattle	Cattle feces	T0	1	44° 45′ N, 123° 47′ E,	2022-07-01
C.T0-15	Cattle	Cattle feces	T0	1	44° 45′ N, 123° 47′ E,	2022-07-01
C.T0-16	Cattle	Cattle feces	T0	2	44° 45′ N, 123° 47′ E,	2022-07-01
C.T0-17	Cattle	Cattle feces	T0	2	44° 45′ N, 123° 47′ E,	2022-07-01
C.T0-18	Cattle	Cattle feces	T0	2	44° 45′ N, 123° 47′ E,	2022-07-01
C.T0-19	Cattle	Cattle feces	T0	2	44° 45′ N, 123° 47′ E,	2022-07-01
C.T0-20	Cattle	Cattle feces	T0	2	44° 45′ N, 123° 47′ E,	2022-07-01
C.T0-21	Cattle	Cattle feces	T0	2	44° 45′ N, 123° 47′ E,	2022-07-01
C.T0-22	Cattle	Cattle feces	T0	2	44° 45′ N, 123° 47′ E,	2022-07-01
C.T0-23	Cattle	Cattle feces	T0	2	44° 45′ N, 123° 47′ E,	2022-07-01
C.T0-24	Cattle	Cattle feces	T0	2	44° 45′ N, 123° 47′ E,	2022-07-01
C.T0-25	Cattle	Cattle feces	T0	2	44° 45′ N, 123° 47′ E,	2022-07-01
C.T0-26	Cattle	Cattle feces	T0	2	44° 45′ N, 123° 47′ E,	2022-07-01
C.T0-27	Cattle	Cattle feces	T0	2	44° 45′ N, 123° 47′ E,	2022-07-01
C.T0-28	Cattle	Cattle feces	T0	2	44° 45′ N, 123° 47′ E,	2022-07-01
C.T0-29	Cattle	Cattle feces	T0	2	44° 45′ N, 123° 47′ E,	2022-07-01
C.T0-30	Cattle	Cattle feces	T0	2	44° 45′ N, 123° 47′ E,	2022-07-01
C.T0-31	Cattle	Cattle feces	T0	3	44° 45′ N, 123° 47′ E,	2022-07-01
C.T0-32	Cattle	Cattle feces	T0	3	44° 45′ N, 123° 47′ E,	2022-07-01
C.T0-33	Cattle	Cattle feces	T0	3	44° 45′ N, 123° 47′ E,	2022-07-01
C.T0-34	Cattle	Cattle feces	T0	3	44° 45′ N, 123° 47′ E,	2022-07-01
C.T0-35	Cattle	Cattle feces	T0	3	44° 45′ N, 123° 47′ E,	2022-07-01
C.T0-36	Cattle	Cattle feces	T0	3	44° 45′ N, 123° 47′ E,	2022-07-01
C.T0-37	Cattle	Cattle feces	T0	3	44° 45′ N, 123° 47′ E,	2022-07-01
C.T0-38	Cattle	Cattle feces	T0	3	44° 45′ N, 123° 47′ E,	2022-07-01
C.T0-39	Cattle	Cattle feces	T0	3	44° 45′ N, 123° 47′ E,	2022-07-01
C.T0-40	Cattle	Cattle feces	T0	3	44° 45′ N, 123° 47′ E,	2022-07-01
C.T0-41	Cattle	Cattle feces	T0	3	44° 45′ N, 123° 47′ E,	2022-07-01
C.T0-42	Cattle	Cattle feces	T0	3	44° 45′ N, 123° 47′ E,	2022-07-01
C.T0-43	Cattle	Cattle feces	T0	3	44° 45′ N, 123° 47′ E,	2022-07-01
C.T0-44	Cattle	Cattle feces	T0	3	44° 45′ N, 123° 47′ E,	2022-07-01
C.T0-45	Cattle	Cattle feces	T0	3	44° 45′ N, 123° 47′ E,	2022-07-01
C.UG-1	Cattle	Cattle feces	Ungrazed	1	44° 45′ N, 123° 47′ E,	2022-09-01
C.UG-2	Cattle	Cattle feces	Ungrazed	1	44° 45′ N, 123° 47′ E,	2022-09-01
C.UG-3	Cattle	Cattle feces	Ungrazed	1	44° 45′ N, 123° 47′ E,	2022-09-01
C.UG-4	Cattle	Cattle feces	Ungrazed	1	44° 45′ N, 123° 47′ E,	2022-09-01
C.UG-5	Cattle	Cattle feces	Ungrazed	1	44° 45′ N, 123° 47′ E,	2022-09-01
C.UG-6	Cattle	Cattle feces	Ungrazed	1	44° 45′ N, 123° 47′ E,	2022-09-01
C.UG-7	Cattle	Cattle feces	Ungrazed	1	44° 45′ N, 123° 47′ E,	2022-09-01
C.UG-8	Cattle	Cattle feces	Ungrazed	1	44° 45′ N, 123° 47′ E,	2022-09-01
C.UG-9	Cattle	Cattle feces	Ungrazed	1	44° 45′ N, 123° 47′ E,	2022-09-01
C.UG-10	Cattle	Cattle feces	Ungrazed	1	44° 45′ N, 123° 47′ E,	2022-09-01
C.UG-11	Cattle	Cattle feces	Ungrazed	1	44° 45′ N, 123° 47′ E,	2022-09-01
C.UG-12	Cattle	Cattle feces	Ungrazed	1	44° 45′ N, 123° 47′ E,	2022-09-01
C.UG-13	Cattle	Cattle feces	Ungrazed	1	44° 45′ N, 123° 47′ E,	2022-09-01
C.UG-14	Cattle	Cattle feces	Ungrazed	1	44° 45′ N, 123° 47′ E,	2022-09-01
C.UG-15	Cattle	Cattle feces	Ungrazed	1	44° 45′ N, 123° 47′ E,	2022-09-01
C.UG-16	Cattle	Cattle feces	Ungrazed	2	44° 45′ N, 123° 47′ E,	2022-09-01
C.UG-17	Cattle	Cattle feces	Ungrazed	2	44° 45′ N, 123° 47′ E,	2022-09-01
C.UG-18	Cattle	Cattle feces	Ungrazed	2	44° 45′ N, 123° 47′ E,	2022-09-01
C.UG-19	Cattle	Cattle feces	Ungrazed	2	44° 45′ N, 123° 47′ E,	2022-09-01
C.UG-20	Cattle	Cattle feces	Ungrazed	2	44° 45′ N, 123° 47′ E,	2022-09-01
C.UG-21	Cattle	Cattle feces	Ungrazed	2	44° 45′ N, 123° 47′ E,	2022-09-01
C.UG-22	Cattle	Cattle feces	Ungrazed	2	44° 45′ N, 123° 47′ E,	2022-09-01
C.UG-23	Cattle	Cattle feces	Ungrazed	2	44° 45′ N, 123° 47′ E,	2022-09-01
C.UG-24	Cattle	Cattle feces	Ungrazed	2	44° 45′ N, 123° 47′ E,	2022-09-01
C.UG-25	Cattle	Cattle feces	Ungrazed	2	44° 45′ N, 123° 47′ E,	2022-09-01
C.UG-26	Cattle	Cattle feces	Ungrazed	2	44° 45′ N, 123° 47′ E,	2022-09-01
C.UG-27	Cattle	Cattle feces	Ungrazed	2	44° 45′ N, 123° 47′ E,	2022-09-01
C.UG-28	Cattle	Cattle feces	Ungrazed	2	44° 45′ N, 123° 47′ E,	2022-09-01
C.UG-29	Cattle	Cattle feces	Ungrazed	2	44° 45′ N, 123° 47′ E,	2022-09-01
C.UG-30	Cattle	Cattle feces	Ungrazed	2	44° 45′ N, 123° 47′ E,	2022-09-01
C.UG-31	Cattle	Cattle feces	Ungrazed	3	44° 45′ N, 123° 47′ E,	2022-09-01
C.UG-32	Cattle	Cattle feces	Ungrazed	3	44° 45′ N, 123° 47′ E,	2022-09-01
C.UG-33	Cattle	Cattle feces	Ungrazed	3	44° 45′ N, 123° 47′ E,	2022-09-01
C.UG-34	Cattle	Cattle feces	Ungrazed	3	44° 45′ N, 123° 47′ E,	2022-09-01
C.UG-35	Cattle	Cattle feces	Ungrazed	3	44° 45′ N, 123° 47′ E,	2022-09-01
C.UG-36	Cattle	Cattle feces	Ungrazed	3	44° 45′ N, 123° 47′ E,	2022-09-01
C.UG-37	Cattle	Cattle feces	Ungrazed	3	44° 45′ N, 123° 47′ E,	2022-09-01
C.UG-38	Cattle	Cattle feces	Ungrazed	3	44° 45′ N, 123° 47′ E,	2022-09-01
C.UG-39	Cattle	Cattle feces	Ungrazed	3	44° 45′ N, 123° 47′ E,	2022-09-01
C.UG-40	Cattle	Cattle feces	Ungrazed	3	44° 45′ N, 123° 47′ E,	2022-09-01
C.UG-41	Cattle	Cattle feces	Ungrazed	3	44° 45′ N, 123° 47′ E,	2022-09-01
C.UG-42	Cattle	Cattle feces	Ungrazed	3	44° 45′ N, 123° 47′ E,	2022-09-01
C.UG-43	Cattle	Cattle feces	Ungrazed	3	44° 45′ N, 123° 47′ E,	2022-09-01
C.UG-44	Cattle	Cattle feces	Ungrazed	3	44° 45′ N, 123° 47′ E,	2022-09-01
C.UG-45	Cattle	Cattle feces	Ungrazed	3	44° 45′ N, 123° 47′ E,	2022-09-01
C.G-1	Cattle	Cattle feces	Grazed	1	44° 45′ N, 123° 47′ E,	2022-09-01
C.G-2	Cattle	Cattle feces	Grazed	1	44° 45′ N, 123° 47′ E,	2022-09-01
C.G-3	Cattle	Cattle feces	Grazed	1	44° 45′ N, 123° 47′ E,	2022-09-01
C.G-4	Cattle	Cattle feces	Grazed	1	44° 45′ N, 123° 47′ E,	2022-09-01
C.G-5	Cattle	Cattle feces	Grazed	1	44° 45′ N, 123° 47′ E,	2022-09-01
C.G-6	Cattle	Cattle feces	Grazed	1	44° 45′ N, 123° 47′ E,	2022-09-01
C.G-7	Cattle	Cattle feces	Grazed	1	44° 45′ N, 123° 47′ E,	2022-09-01
C.G-8	Cattle	Cattle feces	Grazed	1	44° 45′ N, 123° 47′ E,	2022-09-01
C.G-9	Cattle	Cattle feces	Grazed	1	44° 45′ N, 123° 47′ E,	2022-09-01
C.G-10	Cattle	Cattle feces	Grazed	1	44° 45′ N, 123° 47′ E,	2022-09-01
C.G-11	Cattle	Cattle feces	Grazed	1	44° 45′ N, 123° 47′ E,	2022-09-01
C.G-12	Cattle	Cattle feces	Grazed	1	44° 45′ N, 123° 47′ E,	2022-09-01
C.G-13	Cattle	Cattle feces	Grazed	1	44° 45′ N, 123° 47′ E,	2022-09-01
C.G-14	Cattle	Cattle feces	Grazed	1	44° 45′ N, 123° 47′ E,	2022-09-01
C.G-15	Cattle	Cattle feces	Grazed	1	44° 45′ N, 123° 47′ E,	2022-09-01
C.G-16	Cattle	Cattle feces	Grazed	2	44° 45′ N, 123° 47′ E,	2022-09-01
C.G-17	Cattle	Cattle feces	Grazed	2	44° 45′ N, 123° 47′ E,	2022-09-01
C.G-18	Cattle	Cattle feces	Grazed	2	44° 45′ N, 123° 47′ E,	2022-09-01
C.G-19	Cattle	Cattle feces	Grazed	2	44° 45′ N, 123° 47′ E,	2022-09-01
C.G-20	Cattle	Cattle feces	Grazed	2	44° 45′ N, 123° 47′ E,	2022-09-01
C.G-21	Cattle	Cattle feces	Grazed	2	44° 45′ N, 123° 47′ E,	2022-09-01
C.G-22	Cattle	Cattle feces	Grazed	2	44° 45′ N, 123° 47′ E,	2022-09-01
C.G-23	Cattle	Cattle feces	Grazed	2	44° 45′ N, 123° 47′ E,	2022-09-01
C.G-24	Cattle	Cattle feces	Grazed	2	44° 45′ N, 123° 47′ E,	2022-09-01
C.G-25	Cattle	Cattle feces	Grazed	2	44° 45′ N, 123° 47′ E,	2022-09-01
C.G-26	Cattle	Cattle feces	Grazed	2	44° 45′ N, 123° 47′ E,	2022-09-01
C.G-27	Cattle	Cattle feces	Grazed	2	44° 45′ N, 123° 47′ E,	2022-09-01
C.G-28	Cattle	Cattle feces	Grazed	2	44° 45′ N, 123° 47′ E,	2022-09-01
C.G-29	Cattle	Cattle feces	Grazed	2	44° 45′ N, 123° 47′ E,	2022-09-01
C.G-30	Cattle	Cattle feces	Grazed	2	44° 45′ N, 123° 47′ E,	2022-09-01
C.G-31	Cattle	Cattle feces	Grazed	3	44° 45′ N, 123° 47′ E,	2022-09-01
C.G-32	Cattle	Cattle feces	Grazed	3	44° 45′ N, 123° 47′ E,	2022-09-01
C.G-33	Cattle	Cattle feces	Grazed	3	44° 45′ N, 123° 47′ E,	2022-09-01
C.G-34	Cattle	Cattle feces	Grazed	3	44° 45′ N, 123° 47′ E,	2022-09-01
C.G-35	Cattle	Cattle feces	Grazed	3	44° 45′ N, 123° 47′ E,	2022-09-01
C.G-36	Cattle	Cattle feces	Grazed	3	44° 45′ N, 123° 47′ E,	2022-09-01
C.G-37	Cattle	Cattle feces	Grazed	3	44° 45′ N, 123° 47′ E,	2022-09-01
C.G-38	Cattle	Cattle feces	Grazed	3	44° 45′ N, 123° 47′ E,	2022-09-01
C.G-39	Cattle	Cattle feces	Grazed	3	44° 45′ N, 123° 47′ E,	2022-09-01
C.G-40	Cattle	Cattle feces	Grazed	3	44° 45′ N, 123° 47′ E,	2022-09-01
C.G-41	Cattle	Cattle feces	Grazed	3	44° 45′ N, 123° 47′ E,	2022-09-01
C.G-42	Cattle	Cattle feces	Grazed	3	44° 45′ N, 123° 47′ E,	2022-09-01
C.G-43	Cattle	Cattle feces	Grazed	3	44° 45′ N, 123° 47′ E,	2022-09-01
C.G-44	Cattle	Cattle feces	Grazed	3	44° 45′ N, 123° 47′ E,	2022-09-01
