# Supplementary material for: Incidental Ingestion of Plant‐Dwelling Arthropods by Sheep and Cattle in the Same Habitat
Source: Ecol Evol. 2025 Jul 2;15(7):e71681. doi: 10.1002/ece3.71681 (PMC12222620; doi:10.1002/ece3.71681)
Supplement: Supplementary file 4 — Dataset S2. [file ECE3-15-e71681-s015.xlsx]

## Sheet: Sheep
Data S2A. ASVs identified in sheep samples, not belonging to Arthropoda phylum (removed from analysis)
S = Sheep
Treatments : T0 = T0, G = Grazed, UG = Ungrazed
ASV	Sequence	length	Kingdom	Phylum	Class	Order	Family	Genus	Species	Prevalance	total	S.T0-1	S.T0-2	S.T0-3	S.T0-4	S.T0-5	S.T0-6	S.T0-7	S.T0-8	S.T0-9	S.T0-10	S.T0-11	S.T0-12	S.T0-13	S.T0-14	S.T0-15	S.T0-16	S.T0-17	S.T0-18	S.T0-19	S.T0-20	S.T0-21	S.T0-22	S.T0-23	S.T0-24	S.T0-25	S.T0-26	S.T0-27	S.T0-28	S.T0-29	S.T0-30	S.T0-31	S.T0-32	S.T0-33	S.T0-34	S.T0-35	S.T0-36	S.T0-37	S.T0-38
ASV0015	TTTGTGATCGGGTATGGTAGGAACTAGATTATCTTTAATTATTCGTTTAGAGTTGGCAAAGCCGGGTATTTTGTTAAATAATGGTCAATTGTATAATTCAATTATTACAGCTCACGCAATTTTAATAATTTTTTTTATAGTAATACCTACTATAATT	157	Metazoa	Nematoda	Chromadorea	Strongylida	Haemonchidae	Haemonchus	Haemonchus contortus	1	41	0	0	0	0	0	0	0	0	0	0	0	0	0	0	0	0	0	0	0	0	0	0	0	0	0	0	0	0	0	0	0	0	0	0	0	0	0	0
ASV0030	TTTGTGATCGGGTATAGTAGGAACTAGATTATCTTTAATTATTCGTTTAGAGTTGGCAAAGCCGGGTATTTTGTTAAATAATGGTCAATTGTATAATTCAATTATTACAGCTCATGCAATTTTAATAATTTTTTTTATAGTAATACCTACTATAATT	157	Metazoa	Nematoda	Chromadorea	Strongylida	Haemonchidae	Haemonchus	Haemonchus contortus	2	517	0	0	0	0	0	0	0	0	0	0	0	0	0	0	0	0	0	0	0	0	0	0	0	0	0	0	25	0	0	0	0	0	0	0	0	0	0	0
ASV0075	AATTTGATCTGGATTTTTGGGTGCAAGAATTAGATTAATTATTCGTACAGAATTAGGAATAGTAGGGAGAATTATTATAGATGAACAAATTTATAATTCTATAGTTACGGCTCATGCTTTTTTAATAATTTTTTTTTTTGTTATACCTGTTGCTGTG	157	Metazoa	Rotifera	Eurotatoria	Philodinida	Philodinidae	Philodina	Philodina flaviceps	1	1388	0	0	0	0	0	0	0	0	0	0	0	0	0	0	0	0	0	0	0	0	0	0	0	0	0	0	0	0	0	0	0	0	0	0	0	0	0	0
ASV0079	TTTGTGATCGGGTATAGTGGGAACTAGATTATCTTTAATTATTCGTCTAGAGTTGGCAAAGCCGGGTATTTTGTTAAATAATGGTCAATTGTATAATTCAATTATTACAGCTCATGCAATTTTAATAATTTTTTTTATAGTAATACCTACTATAATT	157	Metazoa	Nematoda	Chromadorea	Strongylida	Haemonchidae	Haemonchus	Haemonchus contortus	1	29	0	0	0	0	0	0	0	0	0	0	0	0	0	0	0	0	0	0	0	0	0	0	0	0	0	0	0	0	0	0	0	0	0	0	0	0	0	0
ASV0083	TTTGTGATCGGGTATAGTGGGAACTAGATTATCTTTAATTATTCGTTTAGAGTTGGCAAAGCCGGGTATTTTGTTAAATAATGGTCAATTGTATAATTCAATTATTACAGCTCATGCAATTTTAATAATTTTTTTTATAGTAATACCTACAATAATT	157	Metazoa	Nematoda	Chromadorea	Strongylida	Haemonchidae	Haemonchus	Haemonchus contortus	4	2057	0	0	0	0	0	0	0	0	0	0	0	0	0	0	0	0	0	0	0	0	0	0	0	0	0	0	0	0	0	0	0	0	0	0	0	0	0	0
ASV0084	TTTGTGGTCGGGTATAGTGGGAACTAGATTATCTTTAATTATTCGTTTAGAGTTGGCAAAGCCGGGTATTTTGTTAAATAATGGTCAATTGTATAATTCAATTATTACAGCTCATGCAATTTTAATAATTTTTTTTATAGTAATACCTACTATAATT	157	Metazoa	Nematoda	Chromadorea	Strongylida	Haemonchidae	Haemonchus	Haemonchus contortus	3	317	0	0	0	0	0	0	0	0	0	0	0	0	0	0	0	0	0	0	0	0	0	0	0	0	0	0	0	0	0	0	0	0	0	0	0	0	0	0
ASV0085	TTTGTGATCGGGTACAGTGGGAACTAGATTATCTTTAATTATTCGTTTAGAGTTGGCAAAGCCGGGTATTTTGTTAAATAATGGTCAATTGTATAATTCAATTATTACAGCTCATGCGATTTTAATAATTTTTTTTATAGTAATACCTACTATAATT	157	Metazoa	Nematoda	Chromadorea	Strongylida	Haemonchidae	Haemonchus	Haemonchus contortus	1	92	0	0	0	0	0	0	0	0	0	0	0	0	0	0	0	0	0	0	0	0	0	0	0	0	0	0	0	0	0	0	0	0	0	0	0	0	0	0
ASV0099	TTTGTGATCGGGTATAATAGGAACTAGATTATCTTTAATTATTCGTTTAGAGTTGGCAAAGCCAGGTATTTTGTTAAATAATGGTCAATTGTATAATTCAATTATTACAGCTCACGCAATTTTAATAATTTTTTTTATAGTAATACCTACTATAATT	157	Metazoa	Nematoda	Chromadorea	Strongylida	Haemonchidae	Haemonchus	Haemonchus contortus	1	50	0	0	0	0	0	0	0	0	0	0	0	0	0	0	0	0	0	0	0	0	0	0	0	0	0	0	0	0	0	0	0	0	0	0	0	0	0	0
ASV0161	TTTGTGATCGGGTATAGTAGGAACTAGATTATCTTTAATTATTCGTTTAGAGTTGGCAAAGCCGGGTATTTTGTTAAATAATGGTCAATTGTATAATTCAACTATTGCAGCTCACGCAATTTTAATAATTTTTTTTATAGTAATACCTACTATAATT	157	Metazoa	Nematoda	Chromadorea	Strongylida	Haemonchidae	Haemonchus	Haemonchus contortus	1	52	0	0	0	0	0	0	0	0	0	0	0	0	0	0	0	0	0	0	0	0	0	0	0	0	0	0	0	0	0	0	0	0	0	0	0	0	0	0
ASV0184	TTTGTGATCGGGTATAGTGGGAACCAGATTATCTTTAATTATTCGTTTAGAGTTGGCAAAGCCGGGTATTTTGTTAAATAGTGGTCAATTGTATAATTCAATTATTACAGCTCATGCAATTTTAATAATTTTTTTTATAGTAATGCCTACTATAATT	157	Metazoa	Nematoda	Chromadorea	Strongylida	Haemonchidae	Haemonchus	Haemonchus contortus	1	23	0	0	0	0	0	0	0	0	0	0	0	0	0	0	0	0	0	0	0	0	0	0	0	0	0	0	0	0	0	0	0	0	0	0	0	0	0	0
ASV0215	TTTGTGATCGGGTATAGTGGGGACTAGATTATCTTTAATTATTCGTTTAGAGTTGGCAAAGCCGGGTATTTTGTTAAATAATGGTCAATTGTATAATTCAATTATTACAGCTCACGCAATTTTAATAATTTTTTTTATAGTAATACCTACTATAATT	157	Metazoa	Nematoda	Chromadorea	Strongylida	Haemonchidae	Haemonchus	Haemonchus contortus	4	974	0	0	0	0	0	0	0	0	0	0	0	0	0	0	0	0	0	0	0	0	0	0	0	0	0	0	0	0	0	0	0	0	0	0	0	0	0	0
ASV0249	TTTGTGATCGGGTATAGTGGGAACTAGATTATCTTTAATTATTCGTTTAGAGTTGGCAAAGCCGGGTATTTTGTTAAATAATGGTCAATTGTATAATTCAATTATTACAGCTCATGCAATTTTAATAATTTTTTTTATAGTGATACCTACTATAATT	157	Metazoa	Nematoda	Chromadorea	Strongylida	Haemonchidae	Haemonchus	Haemonchus contortus	1	39	0	0	0	0	0	0	0	0	0	0	0	0	0	0	0	0	0	0	0	0	0	0	0	0	0	0	0	0	0	0	0	0	0	0	0	0	0	0
ASV0288	TTTGTGATCGGGTATAGTGGGAACTAGATTATCTTTAATTATTCGTTTAGAGTTGGCAAAGCCAGGTATTTTGTTAAATAATGGTCAATTGTATAATTCAATTATTACAGCTCATGCAATTTTAATAATTTTTTTTATAGTAATACCTACTATAATT	157	Metazoa	Nematoda	Chromadorea	Strongylida	Haemonchidae	Haemonchus	Haemonchus contortus	2	241	0	0	0	0	0	0	0	0	0	0	0	0	0	0	0	0	0	0	0	0	0	0	0	0	0	0	0	0	0	0	0	0	0	0	0	0	0	0
ASV0320	TTTGTGATCGGGCATAGTAGGAACTAGATTATCTTTAATTATTCGTTTAGAGTTGGCAAAGCCGGGTATTTTGTTAAATAATGGTCAATTGTATAATTCAATTATTACAGCTCACGCAATTTTAATAATTTTTTTTATAGTAATACCTACTATAATT	157	Metazoa	Nematoda	Chromadorea	Strongylida	Haemonchidae	Haemonchus	Haemonchus contortus	1	135	0	0	0	0	0	0	0	0	0	0	0	0	0	0	0	0	0	0	0	0	0	0	0	0	0	0	0	0	0	0	0	0	0	0	0	0	0	0
ASV0384	TGTATGATCTGGTTTTTTAGGTGCGAGACTTAGATTAGTAATTCGTACTGAATTAGGAATAGTTGGAAGTATTATTATAGACGAACAAATCTATAATTCAATAGTTACTGCTCATGCTTTCTTAATAATTTTTTTCTTTGTTATACCTGTTGCTGTG	157	Metazoa	Rotifera	Eurotatoria	unclassified	unclassified	unclassified	unclassified	1	51	0	0	0	0	0	0	0	0	0	0	0	0	0	0	0	0	0	0	0	0	0	0	0	0	0	0	0	0	0	0	0	0	0	0	0	0	0	0
ASV0410	TTTGTGATCGGGTATAGTAGGAACTAGATTATCTTTAATTATTCGTTTAGAGTTGGCAAAGCCGGGTATTTTGCTAAATAATGGTCAATTGTATAATTCAATTATTACAGCTCATGCAATTTTAATAATTTTTTTTATAGTAATACCTACTATAATT	157	Metazoa	Nematoda	Chromadorea	Strongylida	Haemonchidae	Haemonchus	Haemonchus contortus	1	104	0	0	0	0	0	0	0	0	0	0	0	0	0	0	0	0	0	0	0	0	0	0	0	0	0	0	0	0	0	0	0	0	0	0	0	0	0	0
ASV0438	TTTGTGATCGGGTATGGTGGGAACTAGATTATCTTTAATTATTCGTTTAGAGTTGGCAAAGCCGGGTATTTTGTTAAATAATGGTCAATTGTATAATTCAATTATTACAGCTCATGCAATTTTAATAATTTTTTTTATAGTAATACCTACTATAATT	157	Metazoa	Nematoda	Chromadorea	Strongylida	Haemonchidae	Haemonchus	Haemonchus contortus	1	120	0	0	0	0	0	0	0	0	0	0	0	0	0	0	0	0	0	0	0	0	0	0	0	0	0	0	0	0	0	0	0	0	0	0	0	0	0	0
ASV0463	TTTGTGATCGGGTATAGTGGGAACTAGATTATCTTTAATTATTCGTTTAGAGTTGGCAAAGCCAGGTATTTTGTTAAATAATGGTCAATTGTATAATTCTATTATTACAGCTCATGCAATTTTAATAATTTTTTTTATAGTGATACCTACTATAATT	157	Metazoa	Nematoda	Chromadorea	Strongylida	Haemonchidae	Haemonchus	Haemonchus contortus	2	239	0	0	0	0	0	0	0	0	0	0	0	0	0	0	0	0	0	0	0	0	0	0	0	0	0	0	0	0	0	0	0	0	0	0	0	0	0	0
ASV0467	TTTGTGATCGGGTATAGTGGGAACTAGATTATCTTTAATTATTCGTTTAGAGTTAGCAAAGCCAGGTATTTTGTTAAATAATGGTCAATTGTATAATTCAATTATTACAGCTCATGCAATTTTAATAATTTTTTTTATAGTAATACCTACTATAATT	157	Metazoa	Nematoda	Chromadorea	Strongylida	Haemonchidae	Haemonchus	Haemonchus contortus	1	43	0	0	0	0	0	0	0	0	0	0	0	0	0	0	0	0	0	0	0	0	0	0	0	0	0	0	0	0	0	0	0	0	0	0	0	0	0	0
ASV0534	TTTGTGATCTGGTATAGTGGGAACTAGATTATCTTTAATTATTCGTTTAGAGTTGGCAAAGCCGGGTATTTTGTTAAATAATGGTCAATTGTATAATTCAATTATTACAGCTCACGCAATTTTAATAATTTTTTTTATAGTAATACCTACTATAATT	157	Metazoa	Nematoda	Chromadorea	Strongylida	Haemonchidae	Haemonchus	Haemonchus contortus	1	39	0	0	0	0	0	0	0	0	0	0	0	0	0	0	0	0	0	0	0	0	0	0	0	0	0	0	0	0	0	0	0	0	0	0	0	0	0	0
ASV0535	TTTGTGATCGGGTATAGTGGGAACTAGATTATCTTTAATTATTCGTTTAGAGTTGGCAAAGCCGGGTATTTTGTTAAATAACGGTCAATTGTATAATTCAATTATTACAGCTCATGCAATTTTAATAATTTTTTTTATAGTGATACCTACTATAATT	157	Metazoa	Nematoda	Chromadorea	Strongylida	Haemonchidae	Haemonchus	Haemonchus contortus	1	27	0	0	0	0	0	0	0	0	0	0	0	0	0	0	0	0	0	0	0	0	0	0	0	0	0	0	0	0	0	0	0	0	0	0	0	0	0	0
ASV0582	TTTGTGATCGGGTATAGTAGGAACTAGATTATCTTTAATTATTCGTTTAGAGTTGGCAAAGCCGGGTATTTTGTTAAATAATGGTCAATTGTATAATTCAATTATTACAGCTCACGCAATTTTAATAATTTTTTTTATAGTAATACCTACTATAATT	157	Metazoa	Nematoda	Chromadorea	Strongylida	Haemonchidae	Haemonchus	Haemonchus contortus	14	3659	0	0	0	0	0	0	0	12	0	0	0	0	0	0	0	0	0	0	0	0	0	0	0	0	0	0	0	0	0	0	0	0	0	0	0	0	0	0
ASV0599	TTTGTGATCGGGTATAGTGGGAACTAGATTATCTTTAATTATTCGTTTAGAGTTGGCAAAGCCGGGTATTTTGTTAAATAATGGTCAACTGTATAATTCAATTATTACAGCTCATGCAATTTTAATAATTTTTTTTATAGTAATACCTACTATAATT	157	Metazoa	Nematoda	Chromadorea	Strongylida	Haemonchidae	Haemonchus	Haemonchus contortus	1	56	0	0	0	0	0	0	0	0	0	0	0	0	0	0	0	0	0	0	0	0	0	0	0	0	0	0	0	0	0	0	0	0	0	0	0	0	0	0
ASV0633	TATTTGATCTGGTTTTTTAGGTGCTAGAATAAGTTTGATTATTCGTACTGAGTTAGGGATAGTTGGAAGAATTATTATAGATGAGCAAATTTATAATTCTATGGTTACAGCTCATGCTTTTTTAATGATTTTTTTTTTTGTTATACCTGTTGCTGTA	157	Metazoa	Rotifera	Eurotatoria	Adinetida	Adinetidae	Adineta	Adineta vaga	1	215	0	0	0	0	0	0	0	0	0	0	0	0	0	0	0	0	0	0	0	0	0	0	0	0	0	0	0	0	0	0	0	0	0	0	0	0	0	0
ASV0695	TTTGTGATCGGGTATAGTAGGAACTAGATTATCTTTGATTATTCGTTTAGAGTTGGCAAAGCCGGGTATTTTGTTAAATAATGGCCAATTATATAATTCAATTATTACAGCTCATGCAATTTTAATAATTTTTTTTATAGTAATACCTACTATAATT	157	Metazoa	Nematoda	Chromadorea	unclassified	unclassified	unclassified	unclassified	1	415	0	0	0	0	0	0	0	0	0	0	0	0	0	0	0	0	0	0	0	0	0	0	0	0	0	0	0	0	0	0	0	0	0	0	0	0	0	0
ASV0739	TTTGTGATCAGGTATAGTAGGAACTAGATTATCTTTAATTATTCGTTTAGAGTTGGCAAAGCCGGGTATTTTGTTAAATAATGGTCAATTGTGTAATTCAATTATTACAGCTCATGCCATTTTAATAATTTTTTTTATAGTAATACCTACTATAATT	157	Metazoa	Nematoda	Chromadorea	Strongylida	Haemonchidae	Haemonchus	Haemonchus contortus	1	8	0	0	0	0	0	0	0	0	0	0	0	0	0	0	0	0	0	0	0	0	0	0	0	0	0	0	0	0	0	0	0	0	0	0	0	0	0	0
ASV0766	TTTGTGATTGGGTATAGTGGGAACTAGATTATCTTTAATTATTCGTTTAGAGTTGGCAAAGCCGGGTATTTTGTTAAATAATGGTCAATTGTATAATTCAATTATCACAGCTCACGCAATTTTAATAATTTTTTTTATAGTAATACCTACTATAATT	157	Metazoa	Nematoda	Chromadorea	Strongylida	Haemonchidae	Haemonchus	Haemonchus contortus	1	166	0	0	0	0	0	0	0	0	0	0	0	0	0	0	0	0	0	0	0	0	0	0	0	0	0	0	0	0	0	0	0	0	0	0	0	0	0	0
ASV0797	TTTGTGATCGGGTATAGTGGGAACTAGATTATCTTTAATTATTCGTTTAGAGTTGGCAAAGCCGGGTATTTTGTTAAATAACGGTCAATTGTATAATTCAATTATTACAGCTCATGCAATTTTAATAATTTTTTTTATAGTAATACCTACTATAATT	157	Metazoa	Nematoda	Chromadorea	Strongylida	Haemonchidae	Haemonchus	Haemonchus contortus	1	80	0	0	0	0	0	0	0	0	0	0	0	0	0	0	0	0	0	0	0	0	0	0	0	0	0	0	0	0	0	0	0	0	0	0	0	0	0	0
ASV0843	TTTGTGATCGGGTATAATGGGAACTAGATTATCTTTAATTATTCGTTTAGAGTTGGCAAAGCCAGGTATTTTGTTAAATAATGGTCAACTGTATAATTCAATTATTACAGCTCACGCAATTTTAATAATTTTTTTTATAGTAATACCTACTATAATT	157	Metazoa	Nematoda	Chromadorea	Strongylida	Haemonchidae	Haemonchus	Haemonchus contortus	1	18	0	0	0	0	0	0	0	0	0	0	0	0	0	0	0	0	0	0	0	0	0	0	0	0	0	0	0	0	0	0	0	0	0	0	0	0	0	0
ASV0853	TTTGTGATCGGGTATAGTAGGAACTAGATTATCTTTAATTATTCGTTTAGAGTTGGCAAAGCCGGGTATTTTGCTAAATAATGGTCAATTGTATAATTCAATTATTACAGCTCACGCAATTTTAATAATTTTTTTTATAGTAATACCTACTATAATT	157	Metazoa	Nematoda	Chromadorea	Strongylida	Haemonchidae	Haemonchus	Haemonchus contortus	4	784	0	0	0	0	0	0	0	0	0	0	0	0	0	0	0	0	0	0	0	0	0	0	0	0	0	0	0	0	0	0	0	0	0	0	0	0	0	0
ASV0874	TTTATGGTCAGGTATAGTGGGAACTGGTTTGTCGTTAATTATTCGTTTAGAGTTGGCTAAACCAGGATTATTGTTGGGTAATGGTCAATTATACAATTCTGTTATTACGGCTCATGCGATTTTAATAATTTTTTTTATGGTTATACCTAGAATAATT	157	Metazoa	Nematoda	Chromadorea	Strongylida	Strongylidae	Cylicocyclus	Cylicocyclus insigne	1	4	0	0	0	0	0	0	0	0	0	0	0	0	0	0	0	0	0	0	0	0	0	0	0	0	0	0	0	0	0	0	4	0	0	0	0	0	0	0
ASV0880	TTTGTGATCGGGTATAGTGGGGACTAGATTATCTTTAATTATTCGTTTAGAGTTGGCAAAGCCAGGTATTTTGTTAAATAATGGTCAATTGTATAATTCAATTATTACAGCTCATGCAATTTTAATAATTTTTTTTATAGTGATGCCTACTATAATT	157	Metazoa	Nematoda	Chromadorea	Strongylida	Haemonchidae	Haemonchus	Haemonchus contortus	2	343	0	0	0	0	0	0	0	0	0	0	0	0	0	0	0	0	0	0	0	0	0	0	0	0	0	0	0	0	0	0	0	0	0	0	0	0	0	0
ASV0888	TTTGTGATCGGGTATAGTAGGAACTAGATTATCTTTAATTATTCGTTTAGAGTTGGCAAAGCCAGGTATTTTGTTAAATAATGGTCAATTGTATAATTCAATTATTACAGCTCATGCAATTTTAATAATTTTTTTTATAGTAATACCTACTATAATT	157	Metazoa	Nematoda	Chromadorea	Strongylida	Haemonchidae	Haemonchus	Haemonchus contortus	1	135	0	0	0	0	0	0	0	0	0	0	0	0	0	0	0	0	0	0	0	0	0	0	0	0	0	0	0	0	0	0	0	0	0	0	0	0	0	0
ASV0896	TTTGTGATCGGGTATAGCGGGAACTAGATTATCTTTAATTATTCGTTTAGAGTTGGCAAAGCCGGGTATTTTGTTAAATAATGGTCAATTGTATAATTCAATTATTACAGCTCATGCAATTTTAATAATTTTTTTTATAGTAATACCTACTATAATT	157	Metazoa	Nematoda	Chromadorea	Strongylida	Haemonchidae	Haemonchus	Haemonchus contortus	2	196	0	0	0	0	0	0	0	0	0	0	0	0	0	0	0	0	0	0	0	0	0	0	0	0	0	0	0	0	0	0	0	0	0	0	0	0	0	0
ASV0919	TTTGTGATCGGGTATAGTGGGTACTAGATTATCTTTAATTATTCGTTTAGAGTTGGCAAAGCCGGGTATTTTGTTAAATAATGGTCAATTGTATAATTCAATTATTACAGCTCATGCAATTTTAATAATTTTTTTTATAGTAATACCTACCATAATT	157	Metazoa	Nematoda	Chromadorea	Strongylida	Haemonchidae	Haemonchus	Haemonchus contortus	3	1558	0	0	0	0	0	0	0	0	0	0	0	0	0	0	0	0	0	0	0	0	0	0	0	0	0	0	0	0	0	0	0	0	0	0	0	0	0	0
ASV0996	TTTGTGGTCGGGTATAGTAGGAACTAGATTATCTTTAATTATTCGTTTAGAGTTGGCAAAGCCGGGTATTTTGTTAAATAATGGTCAATTGTATAATTCAATTATTACAGCTCACGCAATTTTAATAATTTTTTTTATAGTGATACCTACCATAATT	157	Metazoa	Nematoda	Chromadorea	Strongylida	Haemonchidae	Haemonchus	Haemonchus contortus	1	38	0	0	0	0	0	0	0	0	0	0	0	0	0	0	0	0	0	0	0	0	0	0	0	0	0	0	0	0	0	0	0	0	0	0	0	0	0	0
ASV1001	TTTGTGATCAGGTATAGTGGGAACTAGATTATCTTTAATTATTCGTTTAGAGTTGGCAAAGCCAGGTATTTTGTTAAATAATGGTCAATTGTATAATTCAATTATTACAGCTCACGCAATTTTAATAATTTTTTTTATAGTAATACCTACTATAATT	157	Metazoa	Nematoda	Chromadorea	Strongylida	Haemonchidae	Haemonchus	Haemonchus contortus	2	51	0	0	0	0	0	0	0	0	0	0	0	0	0	0	0	0	0	0	0	0	0	0	0	0	0	0	0	0	0	0	0	0	0	0	0	0	0	0
ASV1048	TTTGTGATCAGGTATAGTAGGAACTAGATTATCTTTAATTATTCGTTTAGAGTTGGCAAAGCCGGGTATTTTGTTAAATAATGGTCAATTGTATAATTCAATTATTACAGCTCATGCAATTTTAATAATTTTTTTTATAGTAATACCTACTATAATT	157	Metazoa	Nematoda	Chromadorea	Strongylida	Haemonchidae	Haemonchus	Haemonchus contortus	21	4233	0	0	0	0	0	0	0	0	0	0	0	0	0	0	0	0	0	0	0	0	0	0	0	0	0	0	0	0	0	0	0	0	0	0	0	0	0	0
ASV1091	CCCCTAACACAGTTCAGGCCCCGGACTAGAGAGCTGCCATGGAAGGGAGCTGGGAATGCCATTCTGGGCACAGATGCTGCAGTCTGACACGGGAGCGGACCTTCATTCCTCACCTTGTTCCCCACCCACTCCACCCCCGTGTCAGACT	148	Metazoa	Chordata	Mammalia	Artiodactyla	Bovidae	Ovis	Ovis canadensis	1	5	5	0	0	0	0	0	0	0	0	0	0	0	0	0	0	0	0	0	0	0	0	0	0	0	0	0	0	0	0	0	0	0	0	0	0	0	0	0
ASV1105	TGTATGATCTGGTTTTTTAGGTGCGAGACTTAGATTAGTAATTCGTACCGAATTAGGAATAGTTGGAAGTATTATTATAGACGAACAAATCTATAATTCAATAGTTACTGCTCATGCTTTCTTAATAATTTTTTTCTTTGTTATACCTGTTGCTGTG	157	Metazoa	Rotifera	Eurotatoria	unclassified	unclassified	unclassified	unclassified	1	7	0	0	0	0	0	0	0	0	0	0	0	0	0	0	0	0	0	0	0	0	0	0	0	0	0	0	0	0	0	0	0	0	0	0	0	0	0	0
ASV1108	TTTGTGATCGGGTATAGTGGGAACTAGATTATCTTTAATTATTCGTTTAGAGTTGGCAAAGCCGGGTATTTTGTTAAATAATGGTCAATTGTATAATTCAATTATTACAGCTCATGCGATTTTAATAATTTTTTTCATAGTAATACCTACTATAATT	157	Metazoa	Nematoda	Chromadorea	Strongylida	Haemonchidae	Haemonchus	Haemonchus contortus	1	32	0	0	0	0	0	0	0	0	0	0	0	0	0	0	0	0	0	0	0	0	0	0	0	0	0	0	0	0	0	0	0	0	0	0	0	0	0	0
ASV1120	TCTGTGATCGGGTATAGTGGGAACTAGATTATCTTTAATTATTCGTTTAGAGTTGGCAAAGCCGGGTATTTTGTTAAATAATGGTCAATTGTATAATTCAATTATTACAGCTCACGCAATTTTAATAATTTTTTTTATAGTAATACCTACTATAATT	157	Metazoa	Nematoda	Chromadorea	Strongylida	Haemonchidae	Haemonchus	Haemonchus contortus	1	147	0	0	0	0	0	0	0	0	0	0	0	0	0	0	0	0	0	0	0	0	0	0	0	0	0	0	0	0	0	0	0	0	0	0	0	0	0	0
ASV1139	TTTGTGATCGGGTATAGTAGGGACTAGATTATCTTTAATTATTCGTTTAGAGTTGGCAAAGCCGGGTATTTTGTTAAATAATGGTCAATTGTATAATTCAATTATTACAGCTCACGCAATTTTAATAATTTTTTTTATAGTAATACCTACCATAATT	157	Metazoa	Nematoda	Chromadorea	Strongylida	Haemonchidae	Haemonchus	Haemonchus contortus	1	478	0	0	0	0	0	0	0	0	0	0	0	0	0	0	0	0	0	0	0	0	0	0	0	0	0	0	0	0	0	0	0	0	0	0	0	0	0	0
ASV1148	TTTGTGATCGGGTATAGTAGGAACTAGATTATCTTTAATTATTCGTTTAGAGTTGGCAAAGCCGGGTATTTTGTTAAATAATGGTCAATTGTATAATTCAATTATTACCGCTCATGCAATTTTAATAATTTTTTTTATAGTAATACCTACTATAATT	157	Metazoa	Nematoda	Chromadorea	Strongylida	Haemonchidae	Haemonchus	Haemonchus contortus	1	73	0	0	0	0	0	0	0	0	0	0	0	0	0	0	0	0	0	0	0	0	0	0	0	0	0	0	0	0	0	0	0	0	0	0	0	0	0	0
ASV1153	TTTGTGATCGGGTATAGTAGGAACTAGATTATCTTTAATTATTCGTTTAGAGTTGGCAAAGCCGGGTATTTTGTTAAATAATGGTCAATTGTATAATTCAATTATTACTGCTCATGCAATTTTAATAATTTTTTTTATAGTAATACCTACTATAATT	157	Metazoa	Nematoda	Chromadorea	Strongylida	Haemonchidae	Haemonchus	Haemonchus contortus	1	43	0	0	0	0	0	0	0	0	0	0	0	0	0	0	0	0	0	0	0	0	0	0	0	0	0	0	0	0	0	0	0	0	0	0	0	0	0	0
ASV1157	TGTATGATCTGGTTTTTTAGGTGCTAGAGTTAGCTTAATTATTCGTACAGAGTTAGGGATAGTTGGAAGTGTGATTATGGATGAACAAATTTATAATTCTATAGTAACAGCTCATGCTTTTTTAATAATTTTCTTTTTTGTTATACCTGTTGCTGTT	157	Metazoa	Rotifera	Eurotatoria	unclassified	unclassified	Rotaria	Rotaria rotatoria	1	4	0	0	0	0	0	0	0	0	0	0	0	0	0	0	0	0	0	0	0	0	0	0	0	0	0	0	0	0	0	0	0	0	0	0	0	0	0	0
ASV1191	TTTGTGATCGGGTATAGTAGGAACTAGATTATCTTTAATTATTCGTTTAGAGTTGGCAAAGCCTGGTATTTTGTTAAATAATGGTCAATTGTATAATTCAATTATTACAGCTCATGCAATTTTAATAATTTTTTTTATAGTAATACCTACTATAATT	157	Metazoa	Nematoda	Chromadorea	Strongylida	Haemonchidae	Haemonchus	Haemonchus contortus	2	1617	0	0	0	0	0	0	0	0	0	0	0	0	0	0	0	0	0	0	0	0	0	0	0	0	0	0	0	0	0	0	0	0	0	0	0	0	0	0
ASV1195	TTTGTGATCGGGTATAGTGGGAACTAGATTATCTTTAATTATTCGTTTAGAGTTGGCAAAGCCGGGTATTTTGTTAAATAATGGTCAATTGTATAATTCAATTATTACAGCTCACGCAATTTTAATAATTTTTTTTATAGTTATACCTACTATAATT	157	Metazoa	Nematoda	Chromadorea	Strongylida	Haemonchidae	Haemonchus	Haemonchus contortus	1	31	0	0	0	0	0	0	0	0	0	0	0	0	0	0	0	0	0	0	0	0	0	0	0	0	0	0	0	0	0	0	0	0	0	0	0	0	0	0
ASV1215	GGCTTCAAAATCACTGCAGATGGTGGACTGAAGCCATGAAATTAAAATACCCTTACTCCTTGGAAGAAAAGTTATGATCAACCTAGACAGTATATTAAAAAGCAGAGACATTACTTTGCTGACAAAGA	128	Metazoa	Chordata	Mammalia	Artiodactyla	Bovidae	Ovis	Ovis canadensis	1	9	9	0	0	0	0	0	0	0	0	0	0	0	0	0	0	0	0	0	0	0	0	0	0	0	0	0	0	0	0	0	0	0	0	0	0	0	0	0
ASV1225	AGCTTGATCAGCTATGGTTGGAACAGCTATAAGAGTATTAATTCGTTTAGAGTTAGCAAAGCCGGGTATTTTGTTATATAATGGTCAATTGTATAATTCAATTATTACAGCTCACGCAATTTTAATAATTTTTTTTATAGTAATACCTACTATAATT	157	Metazoa	Nematoda	Chromadorea	Strongylida	unclassified	unclassified	unclassified	1	2	0	0	0	0	0	0	0	0	0	0	0	0	0	0	0	0	0	0	0	0	0	0	0	0	0	0	0	0	0	0	0	0	0	0	0	0	0	0
ASV1270	TTTGTGATCGGGTATAGTGGGGACTAGATTATCTTTAATTATTCGTTTAGAGTTGGCAAAGCCAGGTATTTTGTTAAATAATGGTCAATCGTATAATTCAATTATTACAGCTCATGCAATTTTAATAATTTTTTTTATAGTAATACCTACTATAATT	157	Metazoa	Nematoda	Chromadorea	Strongylida	Haemonchidae	Haemonchus	Haemonchus contortus	1	121	0	0	0	0	0	0	0	0	0	0	0	0	0	0	0	0	0	0	0	0	0	0	0	0	0	0	0	0	0	0	0	0	0	0	0	0	0	0
ASV1314	TTTGTGATCGGGTATAGTGGGGACTAGATTATCTTTAATTATTCGTTTAGAGTTGGCAAAGCCGGGTATCTTGTTAAATAATGGTCAATTGTATAATTCAATTATTACAGCTCACGCAATTTTAATAATTTTTTTTATAGTAATACCTACTATAATT	157	Metazoa	Nematoda	Chromadorea	Strongylida	Haemonchidae	Haemonchus	Haemonchus contortus	1	263	0	0	0	0	0	0	0	0	0	0	0	0	0	0	0	0	0	0	0	0	0	0	0	0	0	0	0	0	0	0	0	0	0	0	0	0	0	0
ASV1322	TTTGTGATCAGGTATAGTCGGTACAAGGTTATCGTTAATTATTCGTTTAGAGTTAGCAAAGCCAGGAATTTTATTGGGTAATGGACAATTGTATAATTCTATTATTACAGCTCATGCTATTTTAATAATTTTTTTTATGGTAATACCAAGAATGATT	157	Metazoa	Nematoda	Chromadorea	Strongylida	Trichostrongylidae	Trichostrongylus	Trichostrongylus colubriformis	3	275	0	0	0	0	0	0	0	0	0	0	0	0	0	0	0	0	0	0	0	0	0	0	0	0	0	0	0	0	0	0	0	0	0	0	0	0	0	0
ASV1327	TTTGTGATCGGGTATAGTAGGGACTAGATTATCTTTAATTATTCGTTTAGAGTTGGCAAAGCCGGGTATTTTGTTAAATAATGGTCAATTGTATAATTCAATTATTACAGCTCATGCAATTTTAATAATTTTTTTTATAGTAATACCTACTATAATT	157	Metazoa	Nematoda	Chromadorea	Strongylida	Haemonchidae	Haemonchus	Haemonchus contortus	2	155	0	0	0	0	0	0	0	0	0	0	0	0	0	0	0	0	0	0	0	0	0	0	0	0	0	0	0	0	0	0	0	0	0	0	0	0	0	0
ASV1331	TTTGTGATCAGGTATAGTGGGAACTAGATTATCTTTAATTATTCGTTTAGAGTTAGCAAAGCCGGGTATTTTGTTAAATAATGGTCAATTGTATAATTCAATTATTACAGCTCACGCAATTTTAATAATTTTTTTTATAGTAATACCTACTATAATT	157	Metazoa	Nematoda	Chromadorea	Strongylida	Haemonchidae	Haemonchus	Haemonchus contortus	1	87	0	0	0	0	0	0	0	0	0	0	0	0	0	0	0	0	0	0	0	0	0	0	0	0	0	0	0	0	0	0	0	0	0	0	0	0	0	0
ASV1346	TTTGTGATCGGGTATAGTAGGAACTAGATTATCTTTAATTATTCGTTTAGAGTTGGCAAAGCCGGGTATTTTGTTAAATAACGGTCAATTGTATAATTCAATTATTACAGCTCATGCAATTTTAATAATTTTTTTTATAGTAATACCTACTATAATT	157	Metazoa	Nematoda	Chromadorea	Strongylida	Haemonchidae	Haemonchus	Haemonchus contortus	1	92	0	0	0	0	0	0	0	0	0	0	0	0	0	0	0	0	0	0	0	0	0	0	0	0	0	0	0	0	0	0	0	0	0	0	0	0	0	0
ASV1355	TTTGTGATCGGGTATAGTAGGAACTAGATTATCTTTAATTATTCGTTTAGAGTTGGCAAAGCCAGGTATTTTGTTAAATAATGGTCAATTGTATAATTCAATTATTACGGCTCACGCAATTTTAATAATTTTTTTTATAGTAATACCTACTATAATT	157	Metazoa	Nematoda	Chromadorea	Strongylida	Haemonchidae	Haemonchus	Haemonchus contortus	1	16	0	0	0	0	0	0	0	0	0	0	0	0	0	0	0	0	0	0	0	0	0	0	0	0	0	0	0	0	0	0	0	0	0	0	0	0	0	0
ASV1368	TTTGTGGTCGGGTATAGTAGGAACTAGATTATCTTTAATTATTCGTTTAGAGTTGGCAAAGCCGGGTATTTTGTTAAATAATGGTCAATTGTATAATTCAATTATTACAGCTCATGCAATTTTAATGATTTTTTTTATAGTAATACCTACTATAATT	157	Metazoa	Nematoda	Chromadorea	Strongylida	Haemonchidae	Haemonchus	Haemonchus contortus	2	1084	0	0	0	0	0	0	0	0	0	0	0	0	0	0	0	0	0	0	0	0	0	0	0	0	0	0	0	0	0	0	0	0	0	0	0	0	0	0
ASV1397	TTTGTGATCTGGTATAGTAGGGACTAGATTATCTTTAATTATTCGTTTAGAGTTGGCAAAGCCGGGTATTTTGTTAAATAATGGTCAATTGTATAATTCAATTATTACAGCTCACGCAATTTTAATAATTTTTTTTATAGTAATACCTACTATAATT	157	Metazoa	Nematoda	Chromadorea	Strongylida	Haemonchidae	Haemonchus	Haemonchus contortus	1	8	0	0	0	0	0	0	0	0	0	0	0	0	0	0	0	0	0	0	0	0	0	0	0	0	0	0	0	0	0	0	0	0	0	0	0	0	0	0
ASV1408	TTTGTGATCGGGTATAGTGGGAACTAGATTATCTTTAATTATTCGTTTAGAGTTGGCAAAGCCGGGTATTTTGTTGAATAATGGTCAATTGTATAATTCAATTATTACAGCTCATGCAATTTTAATAATTTTTTTTATAGTAATACCTACTATAATT	157	Metazoa	Nematoda	Chromadorea	Strongylida	Haemonchidae	Haemonchus	Haemonchus contortus	1	17	17	0	0	0	0	0	0	0	0	0	0	0	0	0	0	0	0	0	0	0	0	0	0	0	0	0	0	0	0	0	0	0	0	0	0	0	0	0
ASV1413	GGCAATTTCAGGCGTAGCTGGAACTGCTTTATCTTTATATATTCGAATAACATTAGCACAACCTAATGGTAGTTTTTTAGAGTATAATCATCATTTATACAATGTTATTGTTACAGGTCATGCTATATTAATGATTTTTTTTATGGTAATGCCAACTTTAATT	163	Metazoa	unclassified	unclassified	unclassified	unclassified	unclassified	invertebrate environmental sample	11	5777	0	0	0	0	0	0	0	0	0	90	0	0	0	0	0	0	150	311	14	1395	0	0	0	542	973	13	0	0	0	0	2260	0	0	0	15	0	14	0
ASV1418	TTTGTGATCTGGTATACTTGGTACAAGTTTATCAATAATTATTCGTTTAGAATTAGCTAAACCTGGATATTTTTTAGGTAACGGTCAACTATATAATTCTATTATTACTGCTCATGCTTTGTTAATAATTTTTTTTATGGTTATACCTACTATAATT	157	Metazoa	Nematoda	unclassified	unclassified	unclassified	unclassified	Nematoda sp. RS-2017	2	21	0	0	0	0	0	0	0	0	0	0	0	0	0	0	0	0	0	0	0	0	0	0	0	0	0	0	0	0	0	0	0	0	0	0	0	0	0	0
ASV1421	TTTGTGATCGGGTATAGTAGGAACTAGATTATCTTTAATTATTCGTTTAGAGTTGGCAAAGCCGGGTATTTTGTTAAATAATGGTCAATTGTATAATTCAATTATCACAGCTCACGCAATTTTAATAATTTTTTTTATAGTAATACCCACTATAATT	157	Metazoa	Nematoda	Chromadorea	Strongylida	Haemonchidae	Haemonchus	Haemonchus contortus	2	56	0	0	0	0	0	0	0	0	0	0	0	0	0	0	0	0	0	0	0	0	0	0	0	0	0	0	0	0	0	0	0	0	0	0	0	0	0	0
ASV1434	GGCAATTTCAGGCGTAGCTGGAACTGCTTTATCTTTATATATTCGAATAACATTAGCACAACCTAATGGTAGTTTTTTAGAGTATGATCATCATTTATACAATGTTATTGTTACAGGTCATGCTATATTAATGATTTTTTTTATGGTAATGCCAACTTTAATT	163	Metazoa	unclassified	unclassified	unclassified	unclassified	unclassified	invertebrate environmental sample	1	242	0	0	0	0	0	0	0	0	0	0	0	0	0	0	0	0	0	0	0	0	0	0	0	0	0	0	0	0	0	0	242	0	0	0	0	0	0	0
ASV1437	TTTGTGATCAGGTATAGTGGGAACTAGATTATCTTTAATTATTCGTTTAGAGTTGGCAAAGCCGGGTATTTTGTTAAATAATGGTCAATTGTATAATTCTATTATTACAGCTCATGCAATTTTAATAATTTTTTTTATAGTAATACCTACTATAATT	157	Metazoa	Nematoda	Chromadorea	Strongylida	Haemonchidae	Haemonchus	Haemonchus contortus	1	133	0	0	0	0	0	0	0	0	0	0	0	0	0	0	0	0	0	0	0	0	0	0	0	0	0	0	0	0	0	0	0	0	0	0	0	0	0	0
ASV1438	TTTGTGATCGGGTATAGTAGGAACTAGATTATCTTTAATTATTCGTTTAGAGTTGGCAAAGCCAGGTATTTTGTTAAATAATGGTCAATTGTACAATTCAATTATTACAGCTCACGCAATTTTAATAATTTTTTTTATAGTAATACCTACTATAATT	157	Metazoa	Nematoda	Chromadorea	Strongylida	Haemonchidae	Haemonchus	Haemonchus contortus	1	38	0	0	0	0	0	0	0	0	0	0	0	0	0	0	0	0	0	0	0	0	0	0	0	0	0	0	0	0	0	0	0	0	0	0	0	0	0	0
ASV1453	TTTGTGATCGGGTATAGTGGGAACTAGATTATCTTTAATTATTCGTTTAGAGTTGGCAAAGCCGGGTATTTTGTTAAATAATGGTCAATTGTATAATTCAATTATTACAGCTCACGCAATTTTAATAATTTTTTTTATAGTGATACCTACTATAATT	157	Metazoa	Nematoda	Chromadorea	Strongylida	Haemonchidae	Haemonchus	Haemonchus contortus	1	130	0	0	0	0	0	0	0	0	0	0	0	0	0	0	0	0	0	0	0	0	0	0	0	0	0	0	0	0	0	0	0	0	0	0	0	0	0	0
ASV1457	TTTGTGATCGGGTATAGTGGGAACTAGATTATCTTTAATTATTCGTTTAGAGTTGGCAAAGCCGGGTATTTTGTTAAATAATGGTCAATTGTATAATTCAATTATTACAGCTCACGCAATTTTAATAATTTTTTTTATGGTAATACCTACTATAATT	157	Metazoa	Nematoda	Chromadorea	Strongylida	Haemonchidae	Haemonchus	Haemonchus contortus	1	129	0	0	0	0	0	0	0	0	0	0	0	0	0	0	0	0	0	0	0	0	0	0	0	0	0	0	0	0	0	0	0	0	0	0	0	0	0	0
ASV1480	TTTGTGATCGGGTATAGTAGGAACTAGATTATCTTTAATTATTCGTTTAGAGTTAGCAAAGCCGGGTATTTTGTTAAATAATGGTCAATTGTATAATTCAATTATTACAGCTCACGCAATTTTAATAATTTTTTTTATAGTAATACCTACTATAATT	157	Metazoa	Nematoda	Chromadorea	Strongylida	Haemonchidae	Haemonchus	Haemonchus contortus	1	209	0	0	0	0	0	0	0	0	0	0	0	0	0	0	0	0	0	0	0	0	0	0	0	0	0	0	0	0	0	0	0	0	0	0	0	0	0	0
ASV1491	TTTGTGATCGGGTATAGTGGGAACTAGATTATCTTTAATTATTCGTTTAGAGTTGGCAAAGCCGGGTATTTTGTTAAATAATGGTCAATTGTATAATTCAATTATTACAGCTCATGCAATTTTAATAATTTTTTTTATAGTAATACCTACTATAATC	157	Metazoa	Nematoda	Chromadorea	Strongylida	Haemonchidae	Haemonchus	Haemonchus contortus	1	48	0	0	0	0	0	0	0	0	0	0	0	0	0	0	0	0	0	0	0	0	0	0	0	0	0	0	0	0	0	0	0	0	0	0	0	0	0	0
ASV1529	TATTTGATCCGGTTTTTTAGGTGCGAGAATTAGTTTAATTATTCGTACTGAGTTAGGTATAGTTGGTAGTGTAATTATAGATGAGCAGATTTATAATTCTATAGTTACTGCTCATGCTTTTTTGATGATTTTTTTCTTCGTCATACCTGTTGCTGTT	157	Metazoa	Rotifera	Eurotatoria	Philodinida	Habrotrochidae	Habrotrocha	Habrotrocha ligula	1	183	0	0	0	0	0	0	0	0	0	0	0	0	0	0	0	0	0	0	0	0	0	0	0	0	0	0	0	0	0	0	0	0	0	0	0	0	0	0
ASV1532	TTTGTGATCGGGTATAGTGGGAACTAGATTATCTTTAATTATTCGTTTAGAGTTGGCAAAGCCGGGTATTTTGTTAAATAATGGTCAATTGTATAATTCAATTATTACAGCTCATGCAATTTTAATAATTTTTTTTATAGTAATACCTACTATAATT	157	Metazoa	Nematoda	Chromadorea	Strongylida	Haemonchidae	Haemonchus	Haemonchus contortus	8	1511	0	0	0	0	0	0	0	0	0	0	0	0	0	0	0	0	0	0	0	0	0	0	0	0	0	0	0	0	0	0	0	0	0	0	0	0	0	6
ASV1600	AATTTGATCTGGTTTTTTAGGTGCTAGAATTAGTTTAATTATTCGTACTGAGTTAGGAATAGTTGGAAGAATTATTTTAGATGAACAGATTTATAATTCTATGGTAACAGCTCATGCTTTTTTGATAATTTTTTTTTTTGTTATACCTGTAGCTGTT	157	Metazoa	Rotifera	Eurotatoria	Philodinida	Philodinidae	Pleuretra	Pleuretra lineata	2	51	0	0	0	0	0	0	0	0	0	0	0	0	0	0	0	0	0	0	0	0	0	0	0	0	0	0	0	0	0	0	0	0	0	0	0	0	0	0
ASV1603	TTTGTGATCGGGTATAGTGGGAACTAGATTATCTTTAATTATTCGTTTAGAGTTGGCAAAGCCGGGTATTTTGTTAAATAATGGTCAATTGTATAATTCTATTATTACAGCTCATGCAATTTTAATAATTTTTTTTATAGTAATACCTACTATAATT	157	Metazoa	Nematoda	Chromadorea	Strongylida	Haemonchidae	Haemonchus	Haemonchus contortus	1	377	0	0	0	0	0	0	0	0	0	0	0	0	0	0	0	0	0	0	0	0	0	0	0	0	0	0	0	0	0	0	0	0	0	0	0	0	0	0
ASV1622	TTTGTGATCGGGTATAGTGGGAACTAGATTATCTTTAATTATTCGTTTAGAGTTGGCAAAGCCGGGTATTTTGTTAAATAATGGTCAATTGTATAATTCAATTATTACAGCTCACGCGATTTTAATAATTTTTTTTATAGTAATACCTACTATAATT	157	Metazoa	Nematoda	Chromadorea	Strongylida	Haemonchidae	Haemonchus	Haemonchus contortus	1	70	0	0	0	0	0	0	0	0	0	0	0	0	0	0	0	0	0	0	0	0	0	0	0	0	0	0	0	0	0	0	0	0	0	0	0	0	0	0
ASV1694	TTTGTGATCGGGTATAGTAGGAACTAGATTATCTTTAATTATTCGTTTAGAGTTGGCAAAGCCAGGTATTTTGTTAAATAATGGTCAATTGTATAATTCAATTATTACAGCTCACGCAATTTTAATAATTTTTTTTATAGTAATACCTACTATAATT	157	Metazoa	Nematoda	Chromadorea	Strongylida	Haemonchidae	Haemonchus	Haemonchus contortus	4	903	0	0	0	0	0	0	0	0	0	0	0	0	0	0	0	0	0	0	0	0	0	0	0	0	0	0	0	0	0	0	0	0	0	0	0	0	0	0
ASV1711	TTTGTGATCGGGTATAGTAGGAACTAGATTATCTTTAATTATTCGTTTAGAGTTGGCAAAGCCGGGTATTTTGTTGAATAATGGTCAATTGTATAATTCAATTATTACAGCTCACGCAATTTTAATAATTTTTTTTATAGTAATACCTACTATGATT	157	Metazoa	Nematoda	Chromadorea	Strongylida	Haemonchidae	Haemonchus	Haemonchus contortus	1	175	0	0	0	0	0	0	0	0	0	0	0	0	0	0	0	0	0	0	0	0	0	0	0	0	0	0	0	0	0	0	0	0	0	0	0	0	0	0
ASV1749	TTTGTGATCAGGTATAGTGGGAACTAGATTATCTTTAATTATTCGTTTAGAGTTGGCAAAGCCAGGTATTTTGTTAAATAATGGTCAATTGTATAATTCAATTATTACAGCTCATGCAATTTTAATAATTTTTTTTATAGTAATACCTACTATAATT	157	Metazoa	Nematoda	Chromadorea	Strongylida	Haemonchidae	Haemonchus	Haemonchus contortus	1	135	0	0	0	0	0	0	0	0	0	0	0	0	0	0	0	0	0	0	0	0	0	0	0	0	0	0	0	0	0	0	0	0	0	0	0	0	0	0
ASV1792	TTTGTGATCGGGTATAGTGGGAACTAGATTATCTTTAATTATTCGTTTAGAGTTGGCAAAGCCGGGTATTTTGTTGAATAATGGTCAATTGTATAATTCAATTATTACAGCTCATGCGATTTTAATAATTTTTTTTATAGTAATACCTACTATAATT	157	Metazoa	Nematoda	Chromadorea	Strongylida	Haemonchidae	Haemonchus	Haemonchus contortus	1	117	0	0	0	0	0	0	0	0	0	0	0	0	0	0	0	0	0	0	0	0	0	0	0	0	0	0	0	0	0	0	0	0	0	0	0	0	0	0
ASV1810	TTTGTGATCGGGTATAGTGGGAACTAGATTATCTTTAATTATTCGTTTAGAGTTGGCAAAGCCGGGTATTTTGTTAAATAATGGTCAATTGTATAATTCAATTATTACAGCTCATGCGATTTTAATAATTTTTTTTATAGTAATACCTACTATAATT	157	Metazoa	Nematoda	Chromadorea	Strongylida	Haemonchidae	Haemonchus	Haemonchus contortus	14	4421	0	0	0	0	0	0	0	0	0	0	0	0	0	0	0	0	0	0	0	0	0	0	0	0	0	0	0	0	0	0	0	0	0	0	0	0	0	0
ASV1847	TTTGTGATCGGGTATAGTGGGAAATAGATTATCTTTAATTATTCGTTTAGAGTTGGCAAAGCCGGGTATTTTGTTAAATAATGGTCAATTGTATAATTCAATTATTACAGCTCATGCGATTTTAATAATTTTTTTTATAGTAATACCTACTATAATT	157	Metazoa	Nematoda	Chromadorea	Strongylida	Haemonchidae	Haemonchus	Haemonchus contortus	1	71	0	0	0	0	0	0	0	0	0	0	0	0	0	0	0	0	0	0	0	0	0	0	0	0	0	0	0	0	0	0	0	0	0	0	0	0	0	0
ASV1899	TGTTTGATCTGGATTTTTAGGAGCTAGTATAAGGTTAATTATTCGTACTGAATTAGGTATAGTAGGAAGAATTATTATAGATGAGCAAATTTATAATGCTATAGTTACTGCTCATGCTTTTTTAATAATTTTTTTTTTTGTTATACCTGTGGCTGTT	157	Metazoa	Rotifera	Eurotatoria	unclassified	Philodinavidae	Abrochtha	Abrochtha sonneborni	1	17	0	0	0	0	0	0	0	17	0	0	0	0	0	0	0	0	0	0	0	0	0	0	0	0	0	0	0	0	0	0	0	0	0	0	0	0	0	0
ASV1902	TTTGTGATCGGGTATAGTAGGAACTAGATTATCTTTAATTATTCGTTTAGAGTTGGCAAAGCCAGGTATTTTGTTAAATAATGGTCAATTGTATAATTCAATTATTACAGCTCACGCAATTTTAATAATTTTTTTTATAGTAATACCCACTATAATT	157	Metazoa	Nematoda	Chromadorea	Strongylida	Haemonchidae	Haemonchus	Haemonchus contortus	2	58	0	0	0	0	0	0	0	0	0	0	0	0	0	0	0	0	0	0	0	0	0	0	0	0	0	0	0	0	0	0	0	0	0	0	0	0	0	0
ASV1951	TTTGTGATCGGGTATAGTAGGAACTAGATTGTCTTTAATTATTCGTTTAGAGTTGGCAAAGCCGGGTATTTTGTTAAATAATGGTCAATTGTATAATTCAATTATTACAGCTCACGCAATTTTAATAATTTTTTTTATAGTAATACCTACTATAATT	157	Metazoa	Nematoda	Chromadorea	Strongylida	Haemonchidae	Haemonchus	Haemonchus contortus	2	93	0	0	0	0	0	0	0	0	0	0	0	0	0	0	0	0	0	0	0	0	0	0	0	0	0	0	0	0	0	0	0	0	0	0	0	0	0	0
ASV1962	TTTGTGATCGGGTATAGTGGGGACTAGATTGTCTTTAATTATTCGTTTAGAGTTGGCAAAGCCGGGTATTTTGTTAAATAATGGTCAATTGTATAATTCAATTATTACAGCTCATGCAATTTTAATAATTTTTTTTATAGTAATACCTACTATAATT	157	Metazoa	Nematoda	Chromadorea	Strongylida	Haemonchidae	Haemonchus	Haemonchus contortus	1	200	0	0	0	0	0	0	0	0	0	0	0	0	0	0	0	0	0	0	0	0	0	0	0	0	0	0	0	0	0	0	0	0	0	0	0	0	0	0
ASV1973	TTTGTGATCGGGTATAGTGGGGACTAGATTATCTTTAATTATTCGTTTAGAGTTGGCAAAGCCAGGTATTTTGTTAAATAATGGTCAATTGTATAATTCAATTATTACAGCTCATGCAATTTTAATAATTTTTTTTATAGTAATACCTACTATAATT	157	Metazoa	Nematoda	Chromadorea	Strongylida	Haemonchidae	Haemonchus	Haemonchus contortus	1	38	0	0	0	0	0	0	0	0	0	0	0	0	0	0	0	0	0	0	0	0	0	0	0	0	0	0	0	0	0	0	0	0	0	0	0	0	0	0
ASV2009	TTTGTGATCGGGTATAATAGGAACTAGATTATCTTTAATTATTCGTTTAGAGTTGGCAAAGCCGGGTATTTTGTTAAATAATGGTCAATTGTATAATTCAATTATTACAGCTCATGCAATTTTAATAATTTTTTTTATAGTAATACCTACTATAATT	157	Metazoa	Nematoda	Chromadorea	Strongylida	Haemonchidae	Haemonchus	Haemonchus contortus	3	522	0	0	0	0	0	0	0	0	0	0	0	0	0	0	0	0	0	0	0	0	0	0	0	0	0	0	0	0	0	0	0	0	0	0	0	0	0	0
ASV2028	TTTGTGATCGGGTATAGTGGGAACTAGATTATCTTTGATTATTCGTTTAGAGTTGGCAAAGCCGGGTATTTTGTTAAATAATGGTCAATTGTATAATTCAATTATTACAGCTCATGCAATTTTAATAATTTTTTTTATAGTAATACCTACTATAATT	157	Metazoa	Nematoda	Chromadorea	Strongylida	Haemonchidae	Haemonchus	Haemonchus contortus	1	27	0	0	0	0	0	0	0	0	0	0	0	0	0	0	0	0	0	0	0	0	0	0	0	0	0	0	0	0	0	0	0	0	0	0	0	0	0	0
ASV2045	TTTGTGATCGGGTATAGTGGGAACTAGATTATCTTTAATTATTCGTTTAGAGTTGGCAAAGCCGGGTATTTTGTTAAATAATGGTCAATTGTATAATTCAATTATTACAGCTCACGCAATTTTAATAATTTTTTTCATAGTAATACCTACTATAATT	157	Metazoa	Nematoda	Chromadorea	Strongylida	Haemonchidae	Haemonchus	Haemonchus contortus	1	30	0	0	0	0	0	0	0	0	0	0	0	0	0	0	0	0	0	0	0	0	0	0	0	0	0	0	0	0	0	0	0	0	0	0	0	0	0	0
ASV2074	TTTGTGATCGGGTATAGTGGGAACTAGATTATCTTTAATTATTCGTTTAGAGTTGGCAAAGCCGGGTATTTTGTTAAATAATGGTCAATTGTATAATTCAATTATCACAGCTCACGCAATTTTAATAATTTTTTTTATAGTAATACCTACTATAATT	157	Metazoa	Nematoda	Chromadorea	Strongylida	Haemonchidae	Haemonchus	Haemonchus contortus	30	8508	0	0	0	0	0	0	0	0	0	0	0	0	0	0	0	0	0	0	0	0	0	0	0	0	0	0	0	0	0	0	0	0	0	0	0	0	0	0
ASV2129	TTTGTGATCGGGTATAGTGGGAACTAGATTATCTTTAATTATTCGTTTAGAGTTGGCAAAGCCGGGTATTTTGTTAAATAATGGTCAATTGTATAATTCAATTATTACAGCTCACGCAATTTTTATAATTTTTTTTATAGTAATACCCACTATAATT	157	Metazoa	Nematoda	Chromadorea	Strongylida	Haemonchidae	Haemonchus	Haemonchus contortus	1	31	0	0	0	0	0	0	0	0	0	0	0	0	0	0	0	0	0	0	0	0	0	0	0	0	0	0	0	0	0	0	0	0	0	0	0	0	0	0
ASV2163	TTTGTGATCGGGTATAGTGGGAACTAGATTATCTTTAATTATTCGTTTAGAGTTGGCAAAGCCGGGTATTTTGTTAAATAATGGTCAATTGTATAATTCAATTATCACAGCTCACGCAATTTTAATAATTTTTTTTTATAGTAATACCTACTATAATT	158	Metazoa	Nematoda	Chromadorea	Strongylida	Haemonchidae	Haemonchus	Haemonchus contortus	1	20	0	0	0	0	0	0	0	0	0	0	0	0	0	0	0	0	0	0	0	0	0	0	0	0	0	0	0	0	0	0	0	0	0	0	0	0	0	0
ASV2198	TTTGTGATCAGGTATAGTAGGAACTAGATTATCTTTAATTATTCGTTTAGAGTTGGCAAAGCCGGGTATTTTGTTAAATAATGGTCAATTGTATAATTCAATTATTACAGCTCACGCAATTTTAATAATTTTTTTTATAGTAATACCTACTATAATT	157	Metazoa	Nematoda	Chromadorea	Strongylida	Haemonchidae	Haemonchus	Haemonchus contortus	2	79	0	0	0	0	0	0	0	0	0	0	0	0	0	0	0	0	0	0	0	0	0	0	0	0	0	0	0	0	0	0	0	0	0	0	0	0	0	0
ASV2249	TTTGTGGTCGGGTATAGTAGGAACTAGATTATCTTTAATTGTTCGTTTAGAGTTGGCAAAGCCGGGTATTTTGTTAAATAATGGTCAATTGTATAATTCAATTATTACAGCTCATGCAATTTTAATGATTTTTTTTATAGTAATACCTACTATAATT	157	Metazoa	Nematoda	Chromadorea	Strongylida	Haemonchidae	Haemonchus	Haemonchus contortus	1	95	0	0	0	0	0	0	0	0	0	0	0	0	0	0	0	0	0	0	0	0	0	0	0	0	0	0	0	0	0	0	0	0	0	0	0	0	0	0
ASV2268	TTTGTGATCGGGTATAGTGGGAACTAGATTATCTTTAATTATTCGTTTAGAGTTGGCAAAGCCGGGTATTTTGTTAAATAATGGTCAATTGTATAATTCAATTATTACAGCTCACGCAATTTTAATAATTTTTTTTATAGTAATACCTACTATAATT	157	Metazoa	Nematoda	Chromadorea	Strongylida	Haemonchidae	Haemonchus	Haemonchus contortus	11	2278	0	0	0	0	0	0	0	0	0	0	0	4	0	0	0	0	0	0	0	0	0	0	0	0	0	0	0	0	0	0	0	0	0	0	0	0	0	0
ASV2314	TTTATGATCAGGTATGGTTGGTACTAGATTATCTTTAATTATTCGTTTAGAATTAGCTAAACCTGGTTTATTTTTAGGAAATGGTCAACTATATAATTCAGTAATTACTGCTCATGCAATTTTAATAATTTTCTTTATAGTTATACCTAGAATAATT	157	Metazoa	Nematoda	Chromadorea	Rhabditida	unclassified	unclassified	unclassified	1	14	0	0	0	0	0	0	0	0	0	0	0	0	0	0	0	0	0	0	0	0	0	0	0	0	0	0	0	0	0	0	0	0	0	0	0	0	0	0
ASV2344	TTTGTGGTCGGGTATAGTAGGAACTAGATTATCTTTAATTATTCGTTTAGAGTTGGCAAAGCCGGGTATTTTGTTAAGTAATGGTCAATTGTATAATTCAATTATTACAGCTCATGCAATTTTAATGATTTTTTTTATAGTAATACCTACTATAATT	157	Metazoa	Nematoda	Chromadorea	Strongylida	Haemonchidae	Haemonchus	Haemonchus contortus	1	84	0	0	0	0	0	0	0	0	0	0	0	0	0	0	0	0	0	0	0	0	0	0	0	0	0	0	0	0	0	0	0	0	0	0	0	0	0	0
ASV2364	GGGCTCCAAAATCACTGCAGATGGTGACTGCAGCCATGAAATTAAAAGACGCTTACTCCTTGGAAGAAAAGTTATGACTAATCTAGATAGCATATTCAAAAGCAGAGACATTACTTTGCCAACAAAGGTCCGTCTAGTTAAGGCTATGGTTTTTCCTGTGATTATGTAT	169	Metazoa	Chordata	Mammalia	Artiodactyla	Bovidae	unclassified	unclassified	1	39	39	0	0	0	0	0	0	0	0	0	0	0	0	0	0	0	0	0	0	0	0	0	0	0	0	0	0	0	0	0	0	0	0	0	0	0	0	0
ASV2387	TTTGTGATCGGGTATAGTGGGAACTAGATTATCTTTAATTATTCGTTTAGAGTTGGCAAAGCCGGGTATTTTGTTAAATAATGGACAATTGTGTAATTCAATTATTACAGCTCATGCAATTTTAATAATTTTTTTTATAGTAATACCTACTATAATT	157	Metazoa	Nematoda	Chromadorea	Strongylida	Haemonchidae	Haemonchus	Haemonchus contortus	1	51	0	0	0	0	0	0	0	0	0	0	0	0	0	0	0	0	0	0	0	0	0	0	0	0	0	0	0	0	0	0	0	0	0	0	0	0	0	0
ASV2390	TTTGTGATCGGGTATAGTAGGAACTAGATTATCTTTAATTATTCGTTTAGAGTTGGCAAAGCCGGGTATTTTGTTAAATAATGGTCAATTGTATAATTCAACTATTACAGCTCACGCAATTTTAATAATTTTTTTTATAGTAATACCTACTATAATT	157	Metazoa	Nematoda	Chromadorea	Strongylida	Haemonchidae	Haemonchus	Haemonchus contortus	1	100	0	0	0	0	0	0	0	0	0	0	0	0	0	0	0	0	0	0	0	0	0	0	0	0	0	0	0	0	0	0	0	0	0	0	0	0	0	0
ASV2412	TTTGTGATCGGGTATAGTAGGAACTAGATTATCTTTAATTATTCGTTTAGAGTTGGCAAAGCCGGGTATTTTGTTAAATAATGGTCAATTGTATAATTCAATTATCACAGCTCATGCAATTTTAATAATTTTTTTTATAGTGATACCTACTATAATT	157	Metazoa	Nematoda	Chromadorea	Strongylida	Haemonchidae	Haemonchus	Haemonchus contortus	1	36	0	0	0	0	0	0	0	0	0	0	0	0	0	0	0	0	0	0	0	0	0	0	0	0	0	0	0	0	0	0	0	0	0	0	0	0	0	0
ASV2441	TTTGTGATCGGGTATAGTAGGAACTAGATTATCTTTAATTATTCGTCTAGAGTTGGCAAAGCCGGGTATTTTGTTAAATAATGGTCAATTGTATAATTCAATTATTACAGCTCACGCAATTTTAATAATTTTTTTTATAGTGATACCTACTATAATT	157	Metazoa	Nematoda	Chromadorea	Strongylida	Haemonchidae	Haemonchus	Haemonchus contortus	1	14	0	0	0	0	0	0	0	0	0	0	0	0	0	0	0	0	0	0	0	0	0	0	0	0	0	0	0	0	0	0	0	0	0	0	0	0	0	0
ASV2451	TTTATGATCAGGTATAGTGGGAACCGGTTTGTCGTTAATTATTCGTTTAGAGTTGGCTAAACCTGGGTTATTGTTGGGTAATGGTCAATTATACAATTCTGTTATTACGGCTCATGCGATTTTAATAATTTTTTTTATGGTTATGCCTAGAATAATT	157	Metazoa	Nematoda	Chromadorea	Strongylida	Strongylidae	Cylicocyclus	Cylicocyclus insigne	1	4	0	0	0	0	0	0	0	0	0	0	0	0	0	0	0	0	0	0	0	0	0	0	0	0	0	0	0	0	0	0	0	0	0	0	0	0	0	0
[truncated: 97 more columns]

## Sheet: Cattle
Data S2B. ASVs identified in cattle samples, not belonging to Arthropoda phylum (removed from analysis)
C = Cattle
Treatments : T0 = T0, G = Grazed, UG = Ungrazed
ASV	Megan	no rank	Kingdom	Phylum	Class	Order	Family	Genus	Species	Prevalance	Total	C.T0-1	C.T0-2	C.T0-3	C.T0-4	C.T0-5	C.T0-6	C.T0-7	C.T0-8	C.T0-9	C.T0-10	C.T0-11	C.T0-12	C.T0-13	C.T0-14	C.T0-15	C.T0-16	C.T0-17	C.T0-18	C.T0-19	C.T0-20	C.T0-21	C.T0-22	C.T0-23	C.T0-24	C.T0-25	C.T0-26	C.T0-27	C.T0-28	C.T0-29	C.T0-30	C.T0-31	C.T0-32	C.T0-33	C.T0-34	C.T0-35	C.T0-36	C.T0-37	C.T0-38
ASV0004	TTTATGGTCAGGTATAGTGGGAACCGGTTTGTCGTTAATTATTCGTCTAGAGTTGGCTAAACCAGGATTATTATTGGGTAATGGTCAATTATACAATTCTGTTATTACGGCTCATGCGATTTTAATAATTTTTTTTATGGTTATACCTAGAATAATT	157	Metazoa	Nematoda	Chromadorea	Strongylida	Strongylidae	Cylicocyclus	Cylicocyclus insigne	1	366	0	0	0	0	0	0	0	0	0	0	0	0	0	0	0	0	0	0	0	0	0	0	0	0	0	0	0	0	0	0	0	0	0	0	0	0	0	0
ASV0044	TTTATGGTCAGGTATAGTGGGAACCGGTTTGTCGTTAATTATTCGTTTAGAGTTGGCTAAACCAGGATTATTGTTGGGTAATGGTCAATTATATAATTCTGTTATTACGGCTCATGCGATCTTAATAATTTTTTTTATGGTTATACCTAGAATAATT	157	Metazoa	Nematoda	Chromadorea	Strongylida	Strongylidae	Cylicocyclus	Cylicocyclus insigne	1	197	0	0	0	0	0	0	0	0	0	0	0	0	0	0	0	0	0	0	0	0	0	0	0	0	0	0	0	0	0	0	0	0	0	0	0	0	0	0
ASV0073	TTTATGGTCAGGTATAGTGGGAACCGGTTTGTCGTTAATTATTCGTTTAGAGTTGGCTAAACCAGGATTATTGTTGGGTAATGGTCAATTATACAATTCTGTTATTACGGCTCATGCGATTTTAATAATTTTTTTTATGGTTATACCCAGGATGATT	157	Metazoa	Nematoda	Chromadorea	Strongylida	Strongylidae	Cylicocyclus	Cylicocyclus insigne	7	37493	0	0	0	0	0	0	0	0	0	0	0	0	0	0	0	0	0	0	0	0	11	0	0	0	0	0	0	0	0	0	0	0	0	0	0	0	0	0
ASV0107	TCTTTGATCAGGAATAGTAGGTACTAGATTATCTTTAATTATTCGTTTAGAATTAGCTAAGCCAGGTTTATTTTTAGGAAACGGACAGTTATATAACTCAGTTATTACTGCCCATGCAATTTTAATAATTTTTTTTATGGTTATACCAAGAATAATC	157	Metazoa	Nematoda	Chromadorea	Rhabditida	Unclassified	Unclassified	Unclassified	1	209	0	0	0	0	0	0	0	0	0	0	0	0	0	0	0	0	0	0	0	0	0	0	0	0	0	0	0	0	0	0	0	0	0	0	0	0	0	0
ASV0112	TATTTGATCGGGTTTTTTAGGTGCGAGAATTAGTTTAATTATTCGTACTGAGTTAGGTATAGTTGGTAGTGTGATTATAGATGAGCAAATTTATAATTCTATAGTTACAGCTCATGCTTTTTTAATGATTTTTTTCTTTGTGATGCCTGTTGCTGTT	157	Metazoa	Rotifera	Eurotatoria	Philodinida	Habrotrochidae	Habrotrocha	Habrotrocha ligula	1	4	0	0	0	0	0	0	0	0	0	0	0	0	0	0	0	0	0	0	0	0	0	0	0	0	0	0	0	0	0	0	0	0	0	0	0	0	0	4
ASV0142	TTTATGATCTGGTATAGTAGGTACTAGATTATCTTTAATTATTCGTTTGGAATTAGCAAAACCTGGTATGTTCTTAGGTAATGGTCAGTTGTATAACTCAGTTATTACAGCTCATGCTATTTTAATGATTTTTTTCATGGTTATACCTAGAATAATT	157	Metazoa	Nematoda	Chromadorea	Rhabditida	Unclassified	Unclassified	Rhabditida sp. 3052ed	1	265	0	0	0	0	0	0	0	0	0	0	0	0	0	0	0	0	0	0	0	0	0	0	0	0	0	0	0	0	0	0	0	0	0	0	0	0	0	0
ASV0161	TTTGTGATCGGGTATAATTGGTACAAGTTTGTCTTTGATTATTCGTTTGGAATTGGCTAAACCAGGTTTATTATTGAGAAATGGGCAATTATATAATAGTATTATTACTGCTCATGCAATTTTAATAATTTTTTTTATGGTTATACCAAGTATAATT	157	Metazoa	Nematoda	Chromadorea	Strongylida	Molineidae	Oswaldocruzia	Unclassified	1	6084	0	0	0	0	0	0	0	0	0	0	0	0	0	0	0	0	0	0	0	0	0	0	0	0	0	0	0	0	0	0	0	0	0	0	0	0	0	0
ASV0189	TTTATGGTCAGGTATAGTGGGAACCGGTTTGTCGTTAATTATTCGTTTAGAGTTGGCTAAACCAGGATTATTGTTGGGTAATGGTCAATTATACAATTCCGTTATTACGGCTCATGCGATTTTAATAATTTTTTTTATGGTTATACCCAGGATGATT	157	Metazoa	Nematoda	Chromadorea	Strongylida	Strongylidae	Cylicocyclus	Cylicocyclus insigne	1	327	0	0	0	0	0	0	0	0	0	0	0	0	0	0	0	0	0	0	0	0	0	0	0	0	0	0	0	0	0	0	0	0	0	0	0	0	0	0
ASV0239	TTTGTGATCGGGTATAATTGGTACAAGTTTGTCTTTAATTATTCGTTTGGAATTAGCTAAACCAGGTTTATTATTAAGAAATGGACAATTATATAATAGTATTATTACTGCTCATGCAATTTTAATAATTTTTTTTATGGTTATACCGAGTATAATT	157	Metazoa	Nematoda	Chromadorea	Strongylida	Unclassified	Unclassified	Unclassified	1	155	0	0	0	0	0	0	0	0	0	0	0	0	0	0	0	0	0	0	0	0	0	0	0	0	0	0	0	0	0	0	0	0	0	0	0	0	0	0
ASV0243	TGCCTGATCTGGAATAGTAGGCACTTCTCTAAGAATGCTTATTCGAGCAGAATTAGGACGGCCCGGAACTTTTATTGGAGACGACCAAATTTATAACGTAATTGTTACAGCTCACGCTTTTATTATAATTTTTTTTATAGTTATGCCTATTTTAATT	157	Metazoa	Unclassified	Unclassified	Unclassified	Unclassified	Unclassified	Unclassified	1	23	0	0	0	0	0	0	0	0	0	0	0	0	0	0	0	0	0	0	0	0	0	0	0	0	0	0	0	0	0	0	0	0	0	0	0	0	0	0
ASV0249	TTTATGGTCAGGTATAGTGGGAACCGGTTTGTCGTTAATTATTCGTTTAGAGTTGGCTAAACCAGGATTATTATTGGGTAATGGTCAATTATACAATTCTGTTATTACGGCTCATGCGATTTTAATAATTTTTTTTATGGCTATACCTAGAATAATT	157	Metazoa	Nematoda	Chromadorea	Strongylida	Strongylidae	Cylicocyclus	Cylicocyclus insigne	1	1257	0	0	0	0	0	0	0	0	0	0	0	0	0	0	0	0	0	0	0	0	0	0	0	0	0	0	0	0	0	0	0	0	0	0	0	0	0	0
ASV0261	TATTTGATCTGGTTTTTTAGGTGCTAGAATAAGATTGATTATTCGTACTGAGTTAGGGATAGTTGGAAGAATTATTATAGATGAGCAGATTTATAATTCTATGGTTACAGCTCATGCTTTTTTAATGATTTTTTTTTTTGTTATACCCGTTGCTGTA	157	Metazoa	Rotifera	Eurotatoria	Adinetida	Adinetidae	Adineta	Adineta vaga	1	215	0	0	0	215	0	0	0	0	0	0	0	0	0	0	0	0	0	0	0	0	0	0	0	0	0	0	0	0	0	0	0	0	0	0	0	0	0	0
ASV0267	TTTATGGTCAGGTATAGTGGGAACCGGTTTGTCGTTAATTATTCGTTAAGAGTTGGCTAAACCAGGATTATTGTTGGGTAATGGTCAATTATACAATTCTGTTATTACGGCTCATGCGATTTTAATAATTTTTTTTATGGTTATACCTAGAATAATT	157	Metazoa	Nematoda	Chromadorea	Strongylida	Strongylidae	Cylicocyclus	Cylicocyclus insigne	1	65	0	0	0	0	0	0	0	0	0	0	0	0	0	0	0	0	0	0	0	0	0	0	0	0	0	0	0	0	0	0	0	0	0	0	0	0	0	0
ASV0269	TTTATGGTCAGGTATAGTGGGAATCGGTTCGTCGTTAATTATTCGTTTAGAGTTGGCTAAACCAGGATTATTATTGGGTAATGGTCAATTATACAATTCTGTTATTACGGCTCATGCGATTTTAATAATTTTTTTTATGGTTATACCTAGAATAATT	157	Metazoa	Nematoda	Chromadorea	Strongylida	Strongylidae	Cylicocyclus	Cylicocyclus insigne	1	79	0	0	0	0	0	0	0	0	0	0	0	0	0	0	0	0	0	0	0	0	0	0	0	0	0	0	0	0	0	0	0	0	0	0	0	0	0	0
ASV0271	TCTTTGATCTGGTATACTAGGAACTAGTTTATCTATAATCATTCGTTTTGAATTAGCTAAACCTGGTTATTTTTTAGGTAATGGTCAATTATATAATTCTATTATTACTGCTCATGCTTTATTAATAATTTTTTTTATAGTTATACCCACTATAATT	157	Metazoa	Nematoda	Unclassified	Unclassified	Unclassified	Unclassified	Nematoda sp. RS-2017	2	170	0	0	0	0	0	0	0	0	0	0	0	0	0	0	0	0	0	0	0	0	0	0	0	0	0	167	0	0	0	0	0	0	0	0	0	0	0	0
ASV0306	TTTATGGTCAGGTATAGTGGGAACCGGTTTGTCGTTAATTACTCGTTTAGAGTTGGCTAAACCAGGATTATTGTTGGGTAATGGTCAATTATACAATTCTGTTATTACGGCTCATGCGATTTTAATAATTTTTTTTATGGTTATACCCAGGATGATT	157	Metazoa	Nematoda	Chromadorea	Strongylida	Strongylidae	Cylicocyclus	Cylicocyclus insigne	1	1423	0	0	0	0	0	0	0	0	0	0	0	0	0	0	0	0	0	0	0	0	0	0	0	0	0	0	0	0	0	0	0	0	0	0	0	0	0	0
ASV0345	TTTATGATCAGGTATAGTGGGAACTGGTTTGTCGTTAATTATTCGTTTAGAGTTGGCTAAACCAGGGTTATTGTTGGGTAATGGTCAATTATATAATTCTGTTATTACGGCTCATGCGATTTTAATAATTTTTTTTATGGTTATACCTAGAATAATC	157	Metazoa	Nematoda	Chromadorea	Strongylida	Strongylidae	Cylicocyclus	Cylicocyclus insigne	3	15372	0	0	0	0	0	0	0	0	0	0	0	0	0	0	0	0	0	14	0	0	0	0	0	0	0	0	0	0	0	0	0	0	0	0	0	0	0	0
ASV0375	TTTATGGTCTGGTATGTTGGGAACTAGTTTGTCTATAATTATTCGTTTTGAATTGGCAAAGCCTGGTTATTTTTTGGGTAATGGTCAACTTTATAATTCTGTTATTACTGCTCATGCTTTATTAATAATTTTTTTTATGGTGATGCCTACTATAATT	157	Metazoa	Nematoda	Chromadorea	Rhabditida	Rhabditidae	Caenorhabditis	Caenorhabditis sp.	1	31	0	0	0	0	0	0	0	0	0	0	0	0	0	0	0	0	0	0	0	0	0	0	0	0	0	0	0	0	0	0	0	0	0	0	0	0	0	0
ASV0416	GTTATGATCAGGTATAGTGGGAACCGGTTTGTCGTTAATTATTCGTTTAGAGTTGGCTAAACCAGGATTATTGTTGGGTAATGGTCAATTATATAATTCTGTTATTACGGCTCATGCAATTTTAATAATTTTTTTTATGGTTATACCTAGAATAATT	157	Metazoa	Nematoda	Chromadorea	Strongylida	Strongylidae	Cylicocyclus	Cylicocyclus insigne	1	1202	0	0	0	0	0	0	0	0	0	0	0	0	0	0	0	0	0	0	0	0	0	0	0	0	0	0	0	0	0	0	0	0	0	0	0	0	0	0
ASV0429	TTTATGATCTGGTATAGTAGGTACTAGATTATCTTTAATTATTCGTTTAGAATTAGCAAAACCTGGTATGTTCTTAGGTAATGGTCAGTTGTATAACTCAGTTATTACAGCTCGTGCTATTTTAATGATTTTTTTCATGGTTATACCTAGAATAATT	157	Metazoa	Nematoda	Chromadorea	Rhabditida	Unclassified	Unclassified	Rhabditida sp. 3052ed	1	122	0	0	0	0	0	0	0	0	0	0	0	0	0	0	0	0	0	0	0	0	0	0	0	0	0	0	0	0	0	0	0	0	0	0	0	0	0	0
ASV0458	TCTTTGATCAGGAATAGTAGGTACTAGATTATCTTTAATTATTCGTTTAGAATTAGCTAAGCCAGGTTTATTTTTAGGAAATGGACAGTTATATAACTCAGTTATTACTGCCCATGCAATTTTAATAATTTTTTTTATGGTTATACCAAGAATAATT	157	Metazoa	Nematoda	Chromadorea	Rhabditida	Unclassified	Unclassified	Rhabditida sp. 3001ed	7	14156	0	0	0	0	0	0	0	5	0	0	0	0	0	0	0	0	0	0	0	0	0	0	0	0	9087	0	0	0	0	0	0	0	0	0	0	0	0	0
ASV0481	TTTATGGTCAGGTATAGCGGGAACCGGTTTGTCGTTAATTATTCGTTTAGAGTTGGCTAAACCAGGATTATTGTTGGGTAATGGTCAATTATACAATTCTGTTATTACGGCTCACGCGATTTTAATAATTTTTTTTATGGTTATACCCAGGATGATT	157	Metazoa	Nematoda	Chromadorea	Strongylida	Strongylidae	Unclassified	Unclassified	1	1296	0	0	0	0	0	0	0	0	0	0	0	0	0	0	0	0	0	0	0	0	0	0	0	0	0	0	0	0	0	0	0	0	0	0	0	0	0	0
ASV0506	TTTGTGATCAGGTACAGTGGGAACAAGTTTGTCATTGATTATTCGTTTAGAATTAGCTAAGCCGGGATTGTTGCTGGGCAACGGTCAATTATATAATTCTATTATTACTGCGCATGCAATTTTAATAATTTTTTTTATGGTCATACCTACAATAATT	157	Metazoa	Nematoda	Chromadorea	Strongylida	Strongylidae	Cyathostomum	Cyathostomum catinatum	1	162	0	0	0	0	0	0	0	0	0	0	0	0	0	0	0	0	0	0	0	0	0	0	0	0	0	0	0	0	0	0	0	0	0	0	0	0	0	0
ASV0520	TTTATGGTCAGGTATAGTGGGAACTGGTTTGTCGTTAATTATTCGTCTAGAGTTGGCTAAACCAGGATTATTGTTGGGTAATGGTCAATTATACAATTCTGTTATTACGGCTCATGCGATTTTAATAATCTTTTTTATGGTTATACCTAGAATAATT	157	Metazoa	Nematoda	Chromadorea	Strongylida	Strongylidae	Cylicocyclus	Cylicocyclus insigne	1	280	0	0	0	0	0	0	0	0	0	0	0	0	0	0	0	0	0	0	0	0	0	0	0	0	0	0	0	0	0	0	0	0	0	0	0	0	280	0
ASV0559	TATTTGATCTGGATTTTTAGGTGCTAGAATAAGGTTGATTATTCGTACCGAGTTAGGGATAGTTGGAAGTATTATTATAGATGAGCAAATTTATAATTCTATGGTTACTGCTCATGCTTTTTTAATGATTTTTTTTTTTGTGATGCCCGTTGCTGTA	157	Metazoa	Rotifera	Eurotatoria	Adinetida	Adinetidae	Adineta	Adineta vaga	1	20	0	0	0	0	0	0	0	0	0	0	0	0	0	0	0	0	0	0	0	0	0	0	0	0	0	0	0	0	0	0	0	0	0	0	0	0	0	0
ASV0597	TTTATGGTCAGGTATAGTGGGAACCGGTTTGTCGTTAATTATTCGTTTAGAGTTGGCTAAACCAGGATTATTATTGGGTAATGGTCAATTATACAATTCTGTTATTACGGCTCATGCGATTTTAATAATTTTTTTTATGGTTATACCTAGAATAATT	157	Metazoa	Nematoda	Chromadorea	Strongylida	Strongylidae	Cylicocyclus	Cylicocyclus insigne	4	34857	0	0	0	0	0	0	0	0	0	0	0	0	0	0	0	0	0	0	0	0	0	0	0	0	0	0	0	0	0	0	0	0	0	0	0	0	0	0
ASV0613	TCTTTGATCAGGAATAGTAGGTACTAGATTATCTTTAATTATTCGTTTAGAATTAGCTAAACCAGGTTTATTTTTAGGAAATGGACAGTTATATAACTCAGTTATTACTGCCCATGCAATTTTAATAATTTTTTTTATGGTTATACCAAGAATAATT	157	Metazoa	Nematoda	Chromadorea	Rhabditida	Unclassified	Unclassified	Rhabditida sp. 3001ed	1	1028	0	0	0	0	0	0	0	0	0	0	0	0	0	0	0	0	0	0	0	0	0	0	0	0	0	0	0	0	0	0	0	0	0	0	0	0	0	0
ASV0659	TTTATGGTCAGGTATAGTGGGAACTGGTTTGTCGTTAATTATTCGTCTAGAGTTGGCTAAACCAGGATTATTGCTGGGTAATGGTCAATTATACAATTCTGTTATTACGGCTCATGCGATTTTAATAATTTTTTTTATGGTTATACCTAGAATAATT	157	Metazoa	Nematoda	Chromadorea	Strongylida	Strongylidae	Cylicocyclus	Cylicocyclus insigne	1	378	0	0	0	0	0	0	0	0	0	0	0	0	0	0	0	0	0	0	0	0	0	0	0	0	0	0	0	0	0	0	0	0	0	0	0	0	378	0
ASV0703	TTTATGATCAGGTATAGTGGGAACCGGTTTGTCGTTAATTATTCGTTTAGAGTTGGCTAAACCTGGGTTATTGTTGGGTAATGGTCAATTATACAATTCTGTTATTACGGCTCATGCGATTTTAATAATTTTTTTTATGGTTATGCCTAGAATAATT	157	Metazoa	Nematoda	Chromadorea	Strongylida	Strongylidae	Cylicocyclus	Cylicocyclus insigne	1	5627	0	0	0	0	0	0	0	0	0	0	0	0	0	0	0	0	0	0	0	0	0	0	0	0	0	0	0	0	0	0	0	0	0	0	0	0	0	0
ASV0762	TTTATGATCTGGTATAGTAGGTACTAGATTATCTTTAATTATTCGTTTAGAATTAGCAAAACCTGGTATGTTCTTAGGTAATGGTCAGTTGTATAACTCAGTTATTACAGCTCATGCTATTTTAATGATTTTTTTCATGGTTATACCTAGAATAATT	157	Metazoa	Nematoda	Chromadorea	Rhabditida	Unclassified	Unclassified	Rhabditida sp. 3052ed	2	4739	0	0	0	0	0	0	0	0	0	0	0	0	0	0	0	0	0	0	0	0	0	0	0	0	0	0	0	0	0	0	0	0	0	0	0	0	0	0
ASV0782	TCTTTGATCAGGAATAGTAGGTACTAGACTATCTTTAATTATTCGTTTAGAATTAGCTAAGCCAGGTTTATTTTTAGGAAATGGACAGTTATATAACTCAGTTATTACTGCTCATGCAATTTTAATAATTTTTTTTATGGTTATACCGAGAATAATT	157	Metazoa	Nematoda	Chromadorea	Rhabditida	Unclassified	Unclassified	Rhabditida sp. 3001ed	1	52	0	0	0	0	0	0	0	0	0	0	0	0	0	0	0	0	0	0	0	0	0	0	0	0	52	0	0	0	0	0	0	0	0	0	0	0	0	0
ASV0796	TTTGTGATCGGGTATAATTGGCACAAGTTTGTCTTTAATTATTCGTTTGGAATTGGCTAAACCAGGTTTATTGTTGAGAAATGGACAATTATATAATAGTATTATTACTGCTCATGCAATTTTAATAATTTTTTTTATGGTTATACCAAGTATAATT	157	Metazoa	Nematoda	Chromadorea	Strongylida	Molineidae	Oswaldocruzia	Unclassified	2	639	0	0	0	0	0	0	0	0	0	0	0	0	0	0	0	0	0	0	0	0	0	0	0	0	0	0	0	0	0	0	0	0	0	0	0	0	0	0
ASV0819	TTTATGGTCAGGTATAGTGGGAACCGGTTTGTCGTTAATTATTCGTTTAGAGTTGGCTAAACCAGGATTATTGTTGGGCAATGGTCAATTATACAATTCTGTTATTACGGCTCATGCTATTTTAATAGTTTTTTTTATGGTTATACCTAGAATAATT	157	Metazoa	Nematoda	Chromadorea	Strongylida	Strongylidae	Unclassified	Unclassified	1	414	0	0	0	0	0	0	0	0	0	0	0	0	0	0	0	0	0	0	0	0	0	0	0	0	0	0	0	0	0	0	0	0	0	0	0	0	0	0
ASV0847	TATTTGATCTGGCTTTTTAGGAGCGAGAATTAGTCTTATTATTCGTACTGAATTAGGAATAGTAGGAAGTATTATTCTTGATGAACAAATTTATAATTCTATGGTAACTGCTCATGCTTTTTTGATAATTTTTTTTTTTGTCATACCTGTAGCTGTT	157	Metazoa	Rotifera	Eurotatoria	Unclassified	Unclassified	Unclassified	Unclassified	1	62	0	0	0	0	0	0	0	0	0	0	0	0	0	0	0	0	0	0	0	0	0	0	0	0	0	0	0	0	0	0	0	0	0	0	0	0	0	0
ASV0886	TTTATGGTCAGGTATAGTGGGAACCGGTTTGTCGTTAACTATTCGTTTAGAGTTGGCTAAACCAGGATTATTGTTGGGTAATGGTCAATTATACAATTCTGTTATTACGGCTCATGCGATTTTAATAATTTTTTTTATGGTTATACCCAGGATGATT	157	Metazoa	Nematoda	Chromadorea	Strongylida	Strongylidae	Cylicocyclus	Cylicocyclus insigne	1	148	0	0	0	0	0	0	0	0	0	0	0	0	0	0	0	0	0	0	0	0	0	0	0	0	0	0	0	0	0	0	0	0	0	0	0	0	0	0
ASV0895	TTTGTGATCGGGTATAATTGGTACAAGTTTGTCTTTAATTATTCGTTTGGAATTAGCTAAACCAGGTTTATTATTAAGAAATGGACAATTATATAATAGTATTATTACTGCTCATGCAATTTTAATAATTTTTTTTATGGTTATACCAAGTATAATT	157	Metazoa	Nematoda	Chromadorea	Strongylida	Unclassified	Unclassified	Unclassified	2	632	0	0	0	0	0	347	0	0	0	0	0	0	0	0	0	0	0	0	0	0	0	0	0	0	0	0	0	0	0	0	0	0	0	0	0	0	0	0
ASV0955	TTTATGGTCAGGTATAGTGGGAACCGGTTTGTCGTTAATTATTCGTTTAGAGTTGGCTAAACCAGGATTATTGTTGGGCAATGGTCAATTATACAATTCTGTTATTACGGCTCATGCGATTTTAATAATTTTTTTTATGGTTATACCTAGAATAATT	157	Metazoa	Nematoda	Chromadorea	Strongylida	Strongylidae	Cylicocyclus	Cylicocyclus insigne	6	28734	0	0	0	0	0	0	0	0	0	0	0	0	0	0	0	0	0	0	0	0	0	0	0	0	0	0	12	0	0	0	0	0	0	0	0	0	0	0
ASV0993	TTTATGGTCAGGTATAGTGGGAACCGGTTTGTCGTTAATTATTCGTTTAGAGTTGGCTAAACCAGGATTATTGTTGGGCAATGGTCAATTATACAATTCTGTTATTACGGCTCATGCGATTTTAATAGTTTTTTTTATGGTTATACCTAGAATAATT	157	Metazoa	Nematoda	Chromadorea	Strongylida	Strongylidae	Unclassified	Unclassified	1	1224	0	0	0	0	0	0	0	0	0	0	0	0	0	0	0	0	0	0	0	0	0	0	0	0	0	0	0	0	0	0	0	0	0	0	0	0	0	0
ASV1011	AATTTGATCTGGTTTTTTAGGCGCTAGAATTAGTTTAATTATTCGTACTGAGTTAGGAATAGTTGGAAGAATTATTTTAGATGAACAGATTTATAATTCTATGGTAACAGCTCATGCTTTTTTGATAATTTTTTTTTTTGTTATACCTGTAGCTGTT	157	Metazoa	Rotifera	Eurotatoria	Philodinida	Philodinidae	Pleuretra	Pleuretra lineata	1	9	0	0	0	0	0	0	0	0	0	0	0	0	0	0	0	0	0	0	0	0	0	0	0	0	0	0	0	0	0	0	0	0	0	0	0	0	0	0
ASV1026	TTTATGGTCAGGTATAGTGGGAACCGGTTTGTCGTTAATTATTCGTTTAGAGTTGGCTAAACCAGGATTATTGTTGGGTAATGGTCAATTATACAATTCTGTTATTACGGCTCATGCGATTTTAATAATTTTTTTTATGGTTATACCCAGGATGGTT	157	Metazoa	Nematoda	Chromadorea	Strongylida	Strongylidae	Cylicocyclus	Cylicocyclus insigne	1	339	0	0	0	0	0	0	0	0	0	0	0	0	0	0	0	0	0	0	0	0	0	0	0	0	0	0	0	0	0	0	0	0	0	0	0	0	0	0
ASV1071	TTTGTGATCAGGTATAGTGGGAACAAGTTTGTCATTGATTATTCGTTTAGAATTAGCTAAGCCGGGATTGTTGCTGGGCAACGGTCAATTATATAATTCTATTATTACTGCGCATGCAATTTTAATAATTTTTTTTATGGTCATACCTACAATAATT	157	Metazoa	Nematoda	Chromadorea	Strongylida	Strongylidae	Cyathostomum	Cyathostomum catinatum	1	194	0	0	0	0	0	0	0	0	0	0	0	0	0	0	0	0	0	0	0	0	0	0	0	0	0	0	0	0	0	0	0	0	0	0	0	0	0	0
ASV1088	AGTATGGTCAGGTTTTTTAGGTGCAAGTTTAAGATTAGTAATTCGTACTGAATTAGGAATAGTTGGAAGAGTAGTTATAGATGAACAAATCTATAATAGAATTGTTACAGCACATGCATTTTTAATAATTTTTTTTTTTGTAATACCTGTTGCAGTA	157	Metazoa	Rotifera	Eurotatoria	Philodinida	Philodinidae	Unclassified	Unclassified	1	76	0	0	0	0	0	0	0	0	0	0	0	0	0	0	0	0	0	0	0	0	0	0	0	0	0	0	0	0	0	0	0	0	0	0	0	0	0	76
ASV1099	ATTATGATCAGGTATAGTGGGAACCGGTTTGTCGTTAATTATTCGTTTAGAGTTGGCTAAACCAGGATTATTGTTGGGTAATGGTCAATTATATAATTCTGTTATTACGGCTCATGCAATTTTAATAATTTTTTTTATGGTTATACCTAGAATAATT	157	Metazoa	Nematoda	Chromadorea	Strongylida	Strongylidae	Cylicocyclus	Cylicocyclus insigne	2	5439	0	0	0	0	0	0	0	0	0	0	0	0	0	0	0	0	0	0	0	0	0	0	0	0	0	0	0	0	0	0	0	0	0	0	0	0	0	0
ASV1133	TTTGTGATCGGGTATAATTGGTACAAGTTCGTCTTTAATTATTCGTTTGGAATTAGCTAAACCAGGTTTATTATTAAGAAATGGACAATTATATAATAGTATTATTACTGCTCATGCAATTTTAATAATTTTTTTTATGGTTATACCAAGTATAATT	157	Metazoa	Nematoda	Chromadorea	Strongylida	Unclassified	Unclassified	Unclassified	1	207	0	0	0	0	0	207	0	0	0	0	0	0	0	0	0	0	0	0	0	0	0	0	0	0	0	0	0	0	0	0	0	0	0	0	0	0	0	0
ASV1187	TTTATGATCAGGTATAGTGGGAACCGGTTTGTCGTTAATTATTCGTTTAAAGTTGGCTAAACCTGGGTTATTGTTGGGTAATGGTCAAATATACAATTCTGTTATTACGGCTCATGCGATTTTAATAATTTTTTTTATGGTTATGCCTAGAATAATT	157	Metazoa	Nematoda	Chromadorea	Strongylida	Strongylidae	Cylicocyclus	Cylicocyclus insigne	1	63	0	0	0	0	0	0	0	0	0	0	0	0	0	0	0	0	0	0	0	0	0	0	0	0	0	0	0	0	0	0	0	0	0	0	0	0	0	0
ASV1260	TTTGTGATCGGGTATAATTGGTACAAGTTTGTCTTTAATTATTCGTTTGGAATTGGCTAAACCAGGTTTATTGTTGAGAAATGGACAATTATATAATAGTATTATTACTGCTCACGCAATTTTAATAATTTTTTTTATGGTTATACCAAGTATGATT	157	Metazoa	Nematoda	Chromadorea	Strongylida	Strongylidae	Unclassified	Unclassified	1	673	0	0	0	0	0	0	0	0	0	0	0	0	0	0	0	0	0	0	0	0	0	0	0	0	0	0	0	0	0	0	0	0	0	0	0	0	0	0
ASV1289	TCTTTGATCAGGAATAGTAGGTACTAGATTATCTTTAATTATTCGTTTAGAATTAGCTAAGCCAGGTTTATTTTTAGGAAATGGACAGTTATATAACTCAGTTATTACTGCCCATGCAATCTTAATAATTTTTTTTATGGTTATACCAAGAATAATT	157	Metazoa	Nematoda	Chromadorea	Rhabditida	Unclassified	Unclassified	Rhabditida sp. 3001ed	1	2962	0	0	0	0	0	0	0	0	0	0	0	0	0	0	0	0	0	0	0	0	0	0	0	0	2962	0	0	0	0	0	0	0	0	0	0	0	0	0
ASV1297	TTTATGGTCAGGTATAGTGGGAACTGGTTTGTCGTTAATTATTCGTCTAGAGTTGGCTAAACCAGGATTATTGTTGGGTAATGGTCAATTATACAATTCTGTTATTACGGCTCATGCGATTTTAATAATTTTTTTTATGGTTAGACCAAGTCTCTGCT	158	Metazoa	Nematoda	Chromadorea	Strongylida	Strongylidae	Cylicocyclus	Cylicocyclus insigne	1	3	0	0	0	0	0	0	0	0	0	0	0	0	0	0	0	0	0	0	0	0	0	0	0	0	0	0	0	0	0	0	0	0	0	0	0	0	3	0
ASV1320	TTTATGGTCAGGTATAGTGGGAACCGGTTTGTCGTTAATTATTCGTTTAGAGTTGGCTAAACCAGGATTATTGTTGGGTAATGGTCAATTATACAATTCTGTTATTACGGCTCATGCGATTTTAATAATTTTTTTTATGGCTATACCCAGGATGATT	157	Metazoa	Nematoda	Chromadorea	Strongylida	Strongylidae	Cylicocyclus	Cylicocyclus insigne	1	148	0	0	0	0	0	0	0	0	0	0	0	0	0	0	0	0	0	0	0	0	0	0	0	0	0	0	0	0	0	0	0	0	0	0	0	0	0	0
ASV1367	TTTATGGTCAGGTATAGTGGGAACTGGTTTGTCGTTAATTATTCGTTTAGAGTTGGCTAAACCAGGATTATTGTTGGGTAATGGTCAATTATACAATTCTGTTATTACGGCTCATGCGATTTTAATAATTTTTTTTATGGTTATACCTAGAATAATT	157	Metazoa	Nematoda	Chromadorea	Strongylida	Strongylidae	Cylicocyclus	Cylicocyclus insigne	1	9010	0	0	0	0	0	0	0	0	0	0	0	0	0	0	0	0	0	0	0	0	0	0	0	0	0	0	0	0	0	0	0	0	0	0	0	0	0	0
ASV1395	TTTATGGTCAGGTATAGTGGGAACTGGTTTGTCGTTAATTATTCGTTTAGAGTTGGCTAAACCAGGATTATTGTTGGGTAATGGTCAATTATACAATTCTGTTATTACGGCTCATGCGATTTTAATAATTTTTTTTATGGTTATGCCTAGAATAATT	157	Metazoa	Nematoda	Chromadorea	Strongylida	Strongylidae	Cylicocyclus	Cylicocyclus insigne	1	255	0	0	0	0	0	0	0	0	0	0	0	0	0	0	0	0	0	0	0	0	0	0	0	0	0	0	0	0	0	0	0	0	0	0	0	0	0	0
ASV1426	TTTGTGATCAGGTATAATTGGTACAAGTTTGTCTTTAATTATTCGTTTGGAATTGGCTAAACCAGGTTTATTATTGAGAAATGGACAATTATATAATAGTATTATTACTGCTCACGCAATTTTAATAATTTTTTTTATGGTAATACCAAGTATAATT	157	Metazoa	Nematoda	Chromadorea	Strongylida	Strongylidae	Quilonia	Quilonia africana	1	12	0	0	0	0	0	12	0	0	0	0	0	0	0	0	0	0	0	0	0	0	0	0	0	0	0	0	0	0	0	0	0	0	0	0	0	0	0	0
ASV1468	TTTGTGATCAGGTATAGTGGGAACAAGTTTGTCATTGATTATTCGTTTAGAATTAGCTAAGCCGGGATTGTTGTTGGGCAACGGTCAATTATATAATTCTATTATTACTGCGCAAGCAATTTTAATAATTTTTTTTATGGTCATACCTACAATAATT	157	Metazoa	Nematoda	Chromadorea	Strongylida	Strongylidae	Cyathostomum	Cyathostomum catinatum	1	67	0	0	0	0	0	0	0	0	0	0	0	0	0	0	0	0	0	0	0	0	0	0	0	0	0	0	0	0	0	0	0	0	0	0	0	0	0	0
ASV1506	AGTATGATCGGGGTTTTTAGGAGCTAGAATTAGGTTAATCATTCGTACTGAGTTAGGGATAGTAGGAAGAATTATTATAGATGAGCAAATTTATAATTCTATAGTTACAGCACATGCTTTTCTAATAATTTTTTTTTTTGTTATACCTGTAGCTGTT	157	Metazoa	Rotifera	Eurotatoria	Unclassified	Unclassified	Unclassified	Bdelloidea environmental sample	1	161	0	0	0	0	0	0	0	0	0	0	0	0	0	0	0	0	0	0	0	0	0	0	0	0	0	0	0	0	0	0	0	0	0	0	0	0	0	0
ASV1514	TCTTTGATCCGGTATACTAGGAACTAGTTTATCTATAATCATTCGTTTTGAATTAGCTAAACCTGGTTATTTTTTAGGTAATGGTCAATTATATAATTCTATTATTACTGCTCATGCTTTATTAATAATTTTTTTTATAGTTATACCCACTATAATT	157	Metazoa	Nematoda	Unclassified	Unclassified	Unclassified	Unclassified	Nematoda sp. RS-2017	1	931	0	0	0	0	0	0	0	0	0	0	0	0	0	0	0	0	0	0	0	0	0	0	0	0	0	0	0	0	0	0	0	0	0	0	0	0	0	0
ASV1531	GTGAGTCATCGAATCTTTGAACGCACATTGCGCCCCCTGGTATTCCGGGGGGCATGCCTGTCCGAGCGTCATTGCTGCCCTCAAGCACGGCTTGTGTGTTGGGCCCCGCCCCCCCGTCCGGGGGGGCGGGCCCGAAAGGCAGCGGCGGCACCGCGTCCGGTCCTCGAGCGTATGGGGCTTCGTCACCCGCTCTGTAGGCCCGGCCGGCGCCCGCCGGCGACCCCAATCAATCTTTCCAGGTTGACCTCGGATCAGGTAGGGATACCCGCTGAACTTAAGCATATCAATAAGC	292	Fungi	Ascomycota	Eurotiomycetes	Eurotiales	Aspergillaceae	Penicillium	Unclassified	1	2	0	0	0	0	0	0	0	0	0	0	0	0	0	0	0	0	0	0	0	0	0	0	0	0	0	0	0	0	0	0	0	0	0	0	0	0	0	0
ASV1546	TATTTGATCGGGATTTTTAGGTGCGAGAATTAGTTTGATTATTCGTACTGAATTGGGTATAGTAGGAAGAATTATTTTGGATGAGCAGATCTATAATTCTATAGTTACTGCTCATGCATTTTTAATAATTTTTTCTTTTGTTATGCCAGTTGCAGTT	157	Metazoa	Rotifera	Eurotatoria	Philodinida	Philodinidae	Philodina	Philodina vorax	1	245	0	0	0	0	0	0	0	0	0	0	0	0	0	0	0	0	0	0	0	0	0	0	0	0	0	0	0	0	0	0	0	0	0	0	0	245	0	0
ASV1568	TTTATGGTCAGGTATAGTGGGAACCGGTTTGTCGTTAATTATTCGTTTAGAGTTGGCTAAACCAGGATTATTGTTGGGTAATGGTCAATTATACAATTCTGTTATTACGGCTCATGTGATTTTAATAATTTTTTTTATGGTTATACCCAGGATGATT	157	Metazoa	Nematoda	Chromadorea	Strongylida	Strongylidae	Unclassified	Unclassified	1	393	0	0	0	0	0	0	0	0	0	0	0	0	0	0	0	0	0	0	0	0	0	0	0	0	0	0	0	0	0	0	0	0	0	0	0	0	0	0
ASV1577	TTTATGGTCAGGTATAGTGGGAACCGGTTTGTCGGTAATTATTCGTTTAGAGTTGGCTAAACCAGGATTATTGTTGGGTAATGGTCAATTATACAATTCTGTTATTACGGCTCATGCGATTTTAATAATTTTTTTTATGGTTATACCCAGGATGATT	157	Metazoa	Nematoda	Chromadorea	Strongylida	Strongylidae	Cylicocyclus	Cylicocyclus insigne	1	118	0	0	0	0	0	0	0	0	0	0	0	0	0	0	0	0	0	0	0	0	0	0	0	0	0	0	0	0	0	0	0	0	0	0	0	0	0	0
ASV1651	TTTATGGTCAGGTATAGTGGGAACCGGTTTGTCGTTAATTATTCGTTTAGAGTTGGCTAAACCAGGATTATTGTTGGGTAATGGTCAATTATATAATTCTGTTATTACGGCTCATGCGATTTTAATAATTTTTTTTATGGTTATACCTGGAATAATT	157	Metazoa	Nematoda	Chromadorea	Strongylida	Strongylidae	Cylicocyclus	Cylicocyclus insigne	1	930	0	0	0	0	0	0	0	0	0	0	0	0	0	0	0	0	0	0	0	0	0	0	0	0	0	0	0	0	0	0	0	0	0	0	0	0	0	0
ASV1663	TTTATGGTCAGGTATAGTGGGAACCGGTTTGTCGTTAATTATTCGTTTAGAGTTGGCTAAACCAGGATTATTATTGGGTAAGGGTCAATTATACAATTCTGTTATTACGGCTCATGCGATTTTAATAATTTTTTTTATGGTTATACCTAGAATAATT	157	Metazoa	Nematoda	Chromadorea	Strongylida	Strongylidae	Cylicocyclus	Cylicocyclus insigne	1	89	0	0	0	0	0	0	0	0	0	0	0	0	0	0	0	0	0	0	0	0	0	0	0	0	0	0	0	0	0	0	0	0	0	0	0	0	0	0
ASV1669	TTTGTGATCAGGTATAGTGGGAACAAGTTTGTCATTGATTATTCGTTTAGAATTAGCTAAGCCGGGATTGTTGTTGGGCAACGGTCAATTATATAATTCTATTATTACTGCGCATGCAATTTTAATAATTTTTTTTATGGTCATACCTACAATAATT	157	Metazoa	Nematoda	Chromadorea	Strongylida	Strongylidae	Cyathostomum	Cyathostomum catinatum	1	9506	0	0	0	0	0	0	0	0	0	0	0	0	0	0	0	0	0	0	0	0	0	0	0	0	0	0	0	0	0	0	0	0	0	0	0	0	0	0
ASV1725	TTTGTGATCGGGTATAATTGGTACAAGTTTGTCTTTGATTATTCGTTTGGACTTGGCTAAACCAGGTTTATTATTGAGAAATGGGCAATTATATAATAGTATTATTACTGCTCATGCAATTTTAATAATTTTTTTTATGGTTATACCAAGTATAATT	157	Metazoa	Nematoda	Chromadorea	Strongylida	Molineidae	Oswaldocruzia	Unclassified	1	56	0	0	0	0	0	0	0	0	0	0	0	0	0	0	0	0	0	0	0	0	0	0	0	0	0	0	0	0	0	0	0	0	0	0	0	0	0	0
ASV1739	TTTATGGTCAGGTATAGTGGGAACCGGTTTGTCGTTAATTATTCGTTTAGAGTTGGCTAAACCAGGATTATTGTTGGGTAATGGTCAATTATACAATTCTGTTATTACGGCTCACGCGATTTTAATAATTTTTTTTATGGTTATACCCAGGATGATT	157	Metazoa	Nematoda	Chromadorea	Strongylida	Strongylidae	Unclassified	Unclassified	1	31	0	0	0	0	0	0	0	0	0	0	0	0	0	0	0	0	0	0	0	0	0	0	0	0	0	0	0	0	0	0	0	0	0	0	0	0	0	0
ASV1740	TTTATGGTCAGGTATAGTGGGAACCGGTTTGTCGTTAATTATTCGTTTAGAGTTGGCTAAACCAGGATTATTGTTGGGTAATGGTCAATTATACAATTCTGTTATTACGGCTCATGCGATTTTAATAATTTTTTTTATGGTTATACCTAGAATAATT	157	Metazoa	Nematoda	Chromadorea	Strongylida	Strongylidae	Cylicocyclus	Cylicocyclus insigne	4	22440	0	0	0	0	0	0	0	0	0	0	0	0	0	0	0	0	0	0	0	0	0	0	0	0	0	0	0	0	0	0	0	0	0	0	0	0	0	0
ASV1783	TCTTTGATCAGGAATAGTAGGTACTAGATTATCTTTAATTATTCGTTTAGAATTAGCTAAGCCAGGTTTATTTTTAGGAAATGGACAGTTATATAACTCAGTTATTACTGCCCATGCAATTTTAATAATTTTTTTTATGGTTATACCAAGAATAATC	157	Metazoa	Nematoda	Chromadorea	Rhabditida	Unclassified	Unclassified	Rhabditida sp. 3001ed	1	1205	0	0	0	0	0	0	0	0	0	0	0	0	0	0	0	0	0	0	0	0	0	0	0	0	0	0	0	0	0	0	0	0	0	0	0	0	0	0
ASV1796	TTTATGGTCAGGTATAGTGGGAACCGGTTCGTCGTTAATTATTCGTTTAGAGTTGGCTAAACCAGGATTATTATTGGGTAATGGTCAATTATACAATTCTGTTATTACGGCTCATGCGATTTTAATAATTTTTTTTATGGTTATACCTAGAATAATT	157	Metazoa	Nematoda	Chromadorea	Strongylida	Strongylidae	Cylicocyclus	Cylicocyclus insigne	1	557	0	0	0	0	0	0	0	0	0	0	0	0	0	0	0	0	0	0	0	0	0	0	0	0	0	0	0	0	0	0	0	0	0	0	0	0	0	0
ASV1810	TTTATGATCAGGAATAGTAGGTACTAGATTATCTTTAATTATTCGTTTGGAATTAGCTAAGCCTGGTTTATTTTTAGGAAATGGTCAATTATATAACTCAGTAATTACAGCTCATGCTATTTTAATAATTTTCTTTATAGTTATGCCTAGAATAATT	157	Metazoa	Nematoda	Chromadorea	Rhabditida	Unclassified	Unclassified	Rhabditida sp. DPMIT-31-39	1	98	0	0	0	0	0	0	0	0	0	0	0	0	0	0	0	0	0	0	0	0	0	0	0	0	98	0	0	0	0	0	0	0	0	0	0	0	0	0
ASV1875	TCTTTGATCAGGAATAGTAGGTACTAGATTATCTTTAATTATTCGCTTAGAATTAGCTAAGCCAGGTTTATTTTTAGGAAATGGACAGTTATATAACTCAGTTATTACTGCCCATGCAATTTTAATAATTTTTTTTATGGTTATACCAAGAATAATT	157	Metazoa	Nematoda	Chromadorea	Rhabditida	Rhabditidae	Litoditis	Litoditis aff. marina PmI	1	201	0	0	0	0	0	0	0	0	0	0	0	0	0	0	0	0	0	0	0	0	0	0	0	0	0	0	0	0	0	0	0	0	0	0	0	0	0	0
ASV1877	TTTAAGGTCAGGTATAGTGGGAACCGGTTTGTCGTTAATTATTCGTTTAGAGTTGGCTAAACCAGGATTATTATTGGGTAATGGTCAATTATACAATTCTGTTATTACGGCTCATGCGATTTTAATAATTTTTTTTATGGTTATACCTAGAATAATT	157	Metazoa	Nematoda	Chromadorea	Strongylida	Strongylidae	Cylicocyclus	Cylicocyclus insigne	1	203	0	0	0	0	0	0	0	0	0	0	0	0	0	0	0	0	0	0	0	0	0	0	0	0	0	0	0	0	0	0	0	0	0	0	0	0	0	0
ASV1900	TATTTGATCGGGATTTTTAGGTGCGAGAATTAGTTTGATTATTCGTACTGAATTGGGTATAGTAGGAAGAATTATTTTGGATGAGCAGATCTATAATTCTATAGTTACTGCTCATGCATTTTTAATAATTTTTTTTTTTGTTATGCCAGTTGCAGTT	157	Metazoa	Rotifera	Eurotatoria	Philodinida	Philodinidae	Philodina	Philodina vorax	1	4743	0	0	0	0	0	0	0	0	0	0	0	0	0	0	0	0	0	0	0	0	0	0	0	0	0	0	0	0	0	0	0	0	0	0	0	4743	0	0
ASV1908	TATTTGATCTGGCTTTTTAGGAGCGAGAATTAGTCTTATTATTCGTACTGAATTAGGGATAGTAGGAAGTATTATTCTTGATGAACAAATTTATAATTCTATGGTAACTGCTCATGCTTTTTTGATAATTTTTTTTTTTGTTATACCTGTAGCTGTT	157	Metazoa	Rotifera	Eurotatoria	Unclassified	Unclassified	Unclassified	Unclassified	1	52	0	0	0	0	0	0	0	0	0	0	0	0	0	0	0	0	0	0	0	0	0	0	0	0	0	0	0	0	0	0	0	0	0	0	0	0	0	0
ASV1937	TTTATGATCAGGAATAGTAGGTACTAGATTATCTTTAATTATTCGTTTAGAATTAGCTAAGCCTGGTTTATTTTTAGGAAATGGTCAATTATATAACTCAGTAATTACAGCTCATGCTATTTTAATAATTTTCTTTATAGTTATGCCTAGAATAATT	157	Metazoa	Nematoda	Chromadorea	Rhabditida	Unclassified	Unclassified	Rhabditida sp. DPMIT-31-39	3	2908	0	0	0	0	0	0	0	0	0	0	0	0	0	0	0	0	0	0	0	0	0	0	0	0	2759	0	0	0	0	0	0	0	0	0	0	0	0	0
ASV1960	TTTGTGATCAGGTATAATTGGTACAAGTTTGTCTTTAATTATTCGTTTGGAATTGGCTAAACCAGGTTTATTATTGAGAAATGGACAATTATATAATAGTATTATTACTGCTCACGCAATTTTAATAATTTTTTTTATGGTTATACCAAGTATAATT	157	Metazoa	Nematoda	Chromadorea	Strongylida	Strongylidae	Quilonia	Quilonia africana	1	756	0	0	0	0	0	0	0	0	0	0	0	0	0	0	0	0	0	0	0	0	0	0	0	0	0	0	0	0	0	0	0	0	0	0	0	0	0	0
ASV1967	TTTATGGTCAGGTATAGCGGGAACCGGTTTGTCGTTAATTATTCGTTTAGAGTTGGCTAAACCAGGACTATTGTTGGGTAATGGTCAATTATACAATTCTGTTATTACGGCTCACGCGATTTTAATAATTTTTTTTATGGTTATACCCAGGATGATT	157	Metazoa	Nematoda	Chromadorea	Strongylida	Strongylidae	Unclassified	Unclassified	1	89	0	0	0	0	0	0	0	0	0	0	0	0	0	0	0	0	0	0	0	0	0	0	0	0	0	0	0	0	0	0	0	0	0	0	0	0	0	0
ASV2012	TTTATGATCAGGTATAGTGGGAACCGGTTTGTCGTTAATTATTCGTTTAAAGTTGGCTAAACCTGGGTTATTGTTGGGTAATGGTCAATTATACAATTCTGTTATTACGGCTCATGCGATTTTAATAATTTTTTTTATGGTTATGCCTAGAATAATT	157	Metazoa	Nematoda	Chromadorea	Strongylida	Strongylidae	Cylicocyclus	Cylicocyclus insigne	1	252	0	0	0	0	0	0	0	0	0	0	0	0	0	0	0	0	0	0	0	0	0	0	0	0	0	0	0	0	0	0	0	0	0	0	0	0	0	0
ASV2015	TTTATGGTCAGGTATAGTGGGAACCGGTTTGTCGTTAATTATTCGTTTAGAGTCGGCTAAACCAGGATTATTGTTGGGTAATGGTCAATTATACAATTCTGTTATTACGGCTCATGCGATTTTAATAATTTTTTTTATGGTTATACCCAGGATGATT	157	Metazoa	Nematoda	Chromadorea	Strongylida	Strongylidae	Cylicocyclus	Cylicocyclus insigne	1	114	0	0	0	0	0	0	0	0	0	0	0	0	0	0	0	0	0	0	0	0	0	0	0	0	0	0	0	0	0	0	0	0	0	0	0	0	0	0
ASV2031	TTTATGGTCAGGTATAGTGGGAACCGGTTTGTCGTTAATTATTCGTTTAGAGTTGGCTAAACCAGGATTATTGTTGGGTAATGGTCAATTATATAATTCTGTTATTACGGCTCATGCGATTTTAATAATTTTTTTTATGGTTATACCTAGAATAATT	157	Metazoa	Nematoda	Chromadorea	Strongylida	Strongylidae	Cylicocyclus	Cylicocyclus insigne	1	1074	0	0	0	0	0	0	0	0	0	0	0	0	0	0	0	0	0	0	0	0	0	0	0	0	0	0	0	0	0	0	0	0	0	0	0	0	0	0
ASV2064	CAACTTCGGGAAGGAATGGTGTAGGCATCTTGATCGATAAGAGCCTTAAAAATGGAGTTGTTGATGTTAGGAGGCAAGGCGATCGAATTATCCTAGTTCGGTTGGTAGTTGGAGATTTGGCTCTGAATGTGATCAGTGCCTATGCCCCTCAGGTAGGCCTTAGTGAGAGCACCAAGATGCAGTTTTG	187	Viridiplantae	Streptophyta	Magnoliopsida	Poales	Poaceae	Panicum	Panicum virgatum	1	52	0	0	0	0	0	0	0	0	0	0	0	0	0	0	0	0	0	0	0	0	0	0	0	0	0	0	0	0	0	0	0	0	0	52	0	0	0	0
ASV2126	TTTATGGTCAGGTATAGTGGGAACCGGTTTGTCGTTAATTATTCGTTTAGAGTTGGCTAAACCAGGATTATTGTTGGGCAATGGTCAATTATACAATTCTGTTATTACGGCTCATGCGTTTTTAATAATTTTTTTTATGGTTATACCTAGAATAATT	157	Metazoa	Nematoda	Chromadorea	Strongylida	Strongylidae	Unclassified	Unclassified	1	359	0	0	0	0	0	0	0	0	0	0	0	0	0	0	0	0	0	0	0	0	0	0	0	0	0	0	0	0	0	0	0	0	0	0	0	0	0	0
ASV2193	TTTATGGTCAGGTATAGTGGGAACCGGTTTGTCGTTAATTATTCGTTTAGAGTTGGCTAAACCAGGATTATTATTGGGTAATGGTCAATTATACAATTCTGTTATTACGGCTCATGCGATTTTAATAACTTTTTTTATGGTTATACCTAGAATAATT	157	Metazoa	Nematoda	Chromadorea	Strongylida	Strongylidae	Cylicocyclus	Cylicocyclus insigne	1	754	0	0	0	0	0	0	0	0	0	0	0	0	0	0	0	0	0	0	0	0	0	0	0	0	0	0	0	0	0	0	0	0	0	0	0	0	0	0
ASV2200	TTTATGGTCAGGTATAGTGGGAACCGGTTTGTCGTTAATTATTCGTTTAGAGTTGGCTAAACCAGGATTATTGTTGGGCAATGGTCAATTACACAATTCTGTTATTACGGCTCATGCGATTTTAATAATTTTTTTTATGGTTATACCTAGAATAATT	157	Metazoa	Nematoda	Chromadorea	Strongylida	Strongylidae	Cylicocyclus	Cylicocyclus insigne	1	138	0	0	0	0	0	0	0	0	0	0	0	0	0	0	0	0	0	0	0	0	0	0	0	0	0	0	0	0	0	0	0	0	0	0	0	0	0	0
ASV2204	TCTTTGATCTGGTATACTAGGAACTAGTTTATCTATAATCATTCGTTTTGAATTAGCTAAACCTGGTTATTTTTTAGGTAATGGTCAATTATATAATTCTATTATTACTGCTTATGCTTTATTAATAATTTTTTTTATAGTTATACCCACTATAATT	157	Metazoa	Nematoda	Unclassified	Unclassified	Unclassified	Unclassified	Nematoda sp. RS-2017	1	50	0	0	0	0	0	0	0	0	0	0	0	0	0	0	0	0	0	0	0	0	0	0	0	0	0	50	0	0	0	0	0	0	0	0	0	0	0	0
ASV2219	TTTATGGTCAGGTATAGTGGGAACTGGTTTGTCGTTAATTATTCGTCTAGAGTTGGCTAAACCAGGATTATTGTTGGGTAATGGTCAATTATACAATTCTGTTATTACGGCTCATGCGATTTTAATAATTTTTTTTATGGTTATACCTAGAATAATT	157	Metazoa	Nematoda	Chromadorea	Strongylida	Strongylidae	Cylicocyclus	Cylicocyclus insigne	12	53745	0	0	0	0	0	0	0	0	0	0	0	0	0	0	0	0	7	0	0	0	0	0	0	0	20	0	0	0	0	9	7	0	0	0	0	0	53606	0
ASV2228	TTTATGGTCAGGTATGGTGGGAACTGGTTTGTCGTTAATTATTCGTTTAGAGTTGGCTAAACCAGGATTATTGTTGGGTAATGGTCAATTATACAATTCTGTTATTACGGCTCATGCGATTTTAATAATTTTTTTTATGGTTATACCTAGAATAATT	157	Metazoa	Nematoda	Chromadorea	Strongylida	Strongylidae	Cylicocyclus	Cylicocyclus insigne	1	3659	0	0	0	0	0	0	0	0	0	0	0	0	0	0	0	0	0	0	0	0	0	0	0	0	0	0	0	0	0	0	0	0	0	0	0	0	0	0
ASV2256	TTTGTGATCAGGTATAGTGGGAACAAGTTTGTCATTGATTATTCGTTTAGAATTAGCTAAGCCGGGATTGTTGTTGGGCAACGGTCAATTATATAATTCTATTATTACCGCGCATGCAATTTTAATAATTTTTTTTATGGTCATACCTACAATAATT	157	Metazoa	Nematoda	Chromadorea	Strongylida	Strongylidae	Cyathostomum	Cyathostomum catinatum	1	184	0	0	0	0	0	0	0	0	0	0	0	0	0	0	0	0	0	0	0	0	0	0	0	0	0	0	0	0	0	0	0	0	0	0	0	0	0	0
ASV2262	TTTATGATCAGGAATAGTAGGTACTAGATTATCTTTAATTATTCGTTTAGAATTAGCTAAGCCTGGTTTATTTTTAGGAAATGGTCAATTATATAACTCAGTAATTACAGCTCATGCTATTTTAATAATTTTCTTTATAGTTATACCTAGAATAATT	157	Metazoa	Nematoda	Chromadorea	Rhabditida	Unclassified	Unclassified	Rhabditida sp. DPMIT-31-39	2	3610	0	0	0	0	0	0	0	0	0	0	0	0	0	0	0	0	0	0	0	0	0	0	0	0	3271	0	0	0	0	0	0	0	0	0	0	0	0	0
ASV2274	TCTTTGATCAGGAATAGTAGGTACTAGACTATCTTTAATTATTCGTTTAGAATTAGCTAAGCCAGGTTTATTTTTAGGAAATGGACAGTTATATAACTCAGTTATTACTGCTCATGCAATTTTAATAATTTTTTTTATGGTTATACCAAGAATAATT	157	Metazoa	Nematoda	Chromadorea	Rhabditida	Unclassified	Unclassified	Rhabditida sp. 3001ed	1	89	0	0	0	0	0	0	0	0	0	0	0	0	0	0	0	0	0	0	0	0	0	0	0	0	89	0	0	0	0	0	0	0	0	0	0	0	0	0
ASV2283	TTTATGGTCAGGTATAGTGGGAACTGGTTTGTCGTTAATTATTCGTCTAGAGTTGGCTAAACCAGGATTATTGTTGGGCAATGGTCAATTATACAATTCTGTTATTACGGCTCATGCGATTTTAATAATCTTTTTTATGGTTATACCTAGAATAATT	157	Metazoa	Nematoda	Chromadorea	Strongylida	Strongylidae	Cylicocyclus	Cylicocyclus insigne	1	46	0	0	0	0	0	0	0	0	0	0	0	0	0	0	0	0	0	0	0	0	0	0	0	0	0	0	0	0	0	0	0	0	0	0	0	0	46	0
[truncated: 96 more columns]
