# Supplementary material for: Incidental Ingestion of Plant‐Dwelling Arthropods by Sheep and Cattle in the Same Habitat
Source: Ecol Evol. 2025 Jul 2;15(7):e71681. doi: 10.1002/ece3.71681 (PMC12222620; doi:10.1002/ece3.71681)
Supplement: Supplementary file 5 — Dataset S3. [file ECE3-15-e71681-s006.xlsx]

## Sheet: Sheep
Data S3A. ASVs identified in one sheep sample (removed from analysis)
S = Sheep
Treatments : T0 = T0, G = Grazed, UG = Ungrazed
ASV	Sequence	Length	Kingdom	Phylum	Class	Order	Family	Genus	Species	Prevalance	total	S.T0-1	S.T0-2	S.T0-3	S.T0-4	S.T0-5	S.T0-6	S.T0-7	S.T0-8	S.T0-9	S.T0-10	S.T0-11	S.T0-12	S.T0-13	S.T0-14	S.T0-15	S.T0-16	S.T0-17	S.T0-18	S.T0-19	S.T0-20	S.T0-21	S.T0-22	S.T0-23	S.T0-24	S.T0-25	S.T0-26	S.T0-27	S.T0-28	S.T0-29	S.T0-30	S.T0-31	S.T0-32	S.T0-33	S.T0-34	S.T0-35	S.T0-36	S.T0-37	S.T0-38
ASV0003	AATTTGATCAGGAATAGTAGGAACATCATTAAGATTATTAATTTGAGCTGAATTAGGAAATCCAGGTTCATTAATTGGAGATGACCAAATTTATAATACAATTGTTACCGCTCATGCTTTTATTATAATTTTTTTTATAGTTATACCTATCATAATT	157	Metazoa	Arthropoda	Insecta	Lepidoptera	unclassified	unclassified	unclassified	1	458	0	0	0	0	0	0	0	0	0	0	0	0	0	0	0	0	0	0	0	0	0	0	0	0	0	0	0	0	0	0	0	0	458	0	0	0	0	0
ASV0007	AATTTGAGCAGGAATATTAGGAACATCTCTAAGAATCTTAATTCGAATAGAATTAGGAACTCCAGGCTCATTAATTGGAGATGATCAAATCTATAATACTATTGTCACAGCTCATGCTTTTATCATAATTTTTTTCATAGTAATACCAATTATAATT	157	Metazoa	Arthropoda	Insecta	Lepidoptera	Lycaenidae	unclassified	unclassified	1	47	0	0	0	0	0	0	0	0	0	0	0	0	0	0	0	0	0	0	0	0	0	0	0	0	0	0	0	0	0	0	0	0	0	0	0	0	0	0
ASV0008	TATTTGAGCTGGAATAGTAGGAACGTCTTTAAGATTATTAATTCGAGCAGAATTAGGAACCCCCGGATCTTTAATTGGAGATGACCAAATTTATAATACTATTGTAACAGCTCATGCATTTATTATAATTTTTTTTATAGTTATACCTATTATGATT	157	Metazoa	Arthropoda	Insecta	Lepidoptera	Noctuidae	unclassified	unclassified	1	184	0	0	0	0	0	0	0	0	0	0	0	0	0	0	0	0	0	0	0	0	0	0	0	0	0	0	0	0	0	0	0	0	0	0	0	0	0	0
ASV0010	AATTTGATCAGGGATAATTGGATCTTCACTTAGTATTTTAATTCGATTAGAATTAAGACAAATTAATTCAATTATTAATAATAATCAATTATATAATGTAATTGTTACAATTCATGCTTTCATTATAATTTTTTTTATAACTATACCAATTGTAATT	157	Metazoa	Arthropoda	Insecta	Hemiptera	Aphididae	Aphis	Aphis craccivora	1	982	0	0	0	0	0	0	0	0	0	0	0	0	0	0	0	0	0	0	0	0	0	0	0	0	0	982	0	0	0	0	0	0	0	0	0	0	0	0
ASV0011	AATTTGAGCAGGAATAATTGGAACATCATTAAGAATTTTAATTCGAATAGAATTAAGAAGGATTAAAAATTTAATTGGAAATGATCAAATTTATAATGTTATTGTAACTGCTCATGCTTTTATTATAATTTTTTCTATAGTAATACCTATTTTAATT	157	Metazoa	Arthropoda	Insecta	Diptera	Cecidomyiidae	unclassified	unclassified	1	122	0	0	0	0	0	0	0	0	0	0	0	0	0	0	0	0	0	0	0	0	0	0	0	0	0	0	0	0	0	0	0	0	0	0	0	0	0	0
ASV0012	TGTTTGAGCAGGAATAATTGGAACATCATTAAGGATTTTAATTCGAATAGAATTAAGAAGAATTAGAAATTTAATTGGTAATGATCAAATTTATAATGTTATTGTAACTGCTCATGCTTTTATTATAATTTTTTTTATAGTAATACCTATTTTAATT	157	Metazoa	Arthropoda	Insecta	Diptera	Cecidomyiidae	unclassified	unclassified	1	39	0	0	0	0	0	0	0	0	0	0	0	0	0	0	0	0	0	0	0	0	0	0	0	0	0	0	0	0	0	0	0	0	0	0	0	0	0	0
ASV0013	AATTTGAGCTGGAATATTAGGAACCTCCTTAAGAATATTAATTCGATTAGAATTAAGAACAATTTATAACTTAATTGGAAATGATCAAATTTATAATGTTATTGTTACTGCTCATGCTTTTATTATAATCTTTTTTATAGTAATACCAATTCCTATT	157	Metazoa	Arthropoda	Insecta	Diptera	Cecidomyiidae	unclassified	unclassified	1	40	0	0	0	0	0	0	0	0	0	0	0	0	0	0	0	0	0	0	0	0	0	0	0	0	0	0	0	0	0	0	0	0	0	0	0	0	0	0
ASV0014	AATCTGAGCAGGAATAGTTGGAACTTCTTTAAGATTATTAATTCGAGCTGAATTAGGTAATCCTGGTTCTTTAATTGGAGATGATCAAATTTATAATACTATTGTAACAGTTCATGCTTTTATTATAATTTTTTTCATAGTAATACCAATTATAATT	157	Metazoa	Arthropoda	Insecta	Lepidoptera	Erebidae	Catocala	Catocala elocata	1	649	0	0	0	0	0	0	0	0	0	0	0	0	0	0	0	0	0	0	0	0	0	0	0	0	0	0	0	0	0	0	0	0	0	0	0	0	0	0
ASV0017	AATTTGAGCTGGAATAGTAGGAACATCATTAAGAATTTTAATTCGATTAGAATTAAGAACAGTTTCTAATTTGATTGGTAATGATCAAATTTATAACGTTATTGTTACAGCTCATGCATTTATTATAATTTTTTTTATAGTTATACCTATTTTAATT	157	Metazoa	Arthropoda	Insecta	Diptera	Cecidomyiidae	unclassified	unclassified	1	71	0	0	0	0	0	0	0	0	0	0	0	0	0	0	0	0	0	0	0	0	0	0	0	0	0	0	0	0	0	0	0	0	0	0	0	0	0	0
ASV0018	TATTTGAGCAGGAATAGTAGGAACATCATTAAGATTACTAATTCGAGCAGAATTAGGAAACCCAGGATCATTAATTGGTGATGATCAAATTTATAGTACTATTGTAACAGCACATGCATTTATTATAATTTTTTTCATAGTAATACCAATTATAATT	157	Metazoa	Arthropoda	Insecta	Lepidoptera	Plutellidae	Homadaula	Homadaula myriospila	1	162	0	0	0	0	0	0	0	0	0	0	0	0	0	0	0	0	0	0	0	0	0	0	0	0	0	0	0	162	0	0	0	0	0	0	0	0	0	0
ASV0023	AATTTGATCAGGGATATTTGGAATATCATTGAGAATTTTAATCCGATTGGAATTAAGAACTATTTCTAATTTAATTGAAAATGATCAAATGTATAATTCAATTGTTACTGCTCACGCTTTAATTATAATTTTTTTCATAGTTATACCAATTTTAATT	157	Metazoa	Arthropoda	Insecta	Diptera	Cecidomyiidae	unclassified	unclassified	1	186	0	0	0	0	0	0	0	0	0	0	0	0	0	0	0	0	0	0	0	0	0	0	0	0	0	0	0	0	0	0	0	0	0	0	0	0	0	0
ASV0024	AATTTGATCTGGTATAAATCATCAGGTATTGGATCATCTCTTAGAATTTTAATCCATTTAAAACTAAGTCAAATTAATTCAATTATTAATAATAATCAATTATACGTATAGTGTAATTGTCACAATTCATGCTTTTATCATAATTTTTTTTCATATCAATACCAATTTTTACT	173	Metazoa	Arthropoda	Insecta	Hemiptera	Aphididae	unclassified	unclassified	1	631	0	0	0	0	0	0	0	0	0	0	0	0	0	0	0	0	0	0	0	0	0	0	0	0	0	0	0	0	0	0	0	0	0	0	0	631	0	0
ASV0025	AATTTGAGCTGGAATAGTAGGAACTTCACTAAGTTTATTAATTCGAGCTGAATTAGGAAACCCCGGGTCTTTAATTGGAGATGATCAAATTTATAACACAATTGTTACAGCACATGTTTTTATTATAATTTTTTTTATAGTAATACCTATTATAATT	157	Metazoa	Arthropoda	Insecta	Lepidoptera	Noctuidae	Agrotis	Agrotis segetum	1	558	0	0	0	0	0	0	0	0	0	0	0	0	0	0	0	0	0	0	0	0	0	558	0	0	0	0	0	0	0	0	0	0	0	0	0	0	0	0
ASV0026	AGCTTGATCAGGAATAGTAGGTACTTCTCTAAGAATCTTAATTCGAGCTGAATTAGGTCATGCGGGTTCATTAATTGGTGATGACCAAATTTATAATGTTATTGTTACAGCTCATGCTTTTGTAATAATTTTTTTCATGGTTATACCTATTTTAATT	157	Metazoa	Arthropoda	Insecta	Diptera	Chironomidae	Cricotopus	unclassified	1	4	0	0	0	0	0	0	0	0	0	0	0	0	0	0	0	0	0	0	0	0	0	0	0	0	0	0	0	0	0	0	0	0	0	0	0	0	0	0
ASV0028	GGCTTGATCTGCTATAGCAGGTACTGCTATAAGAATTATAATTCGAATAGAGTTAGGACAGGTTGGTTCTTTTTTAGGAGATGATCAATCGTATAATGTTGTAGTAACTGCACATGCTTTTGTTATAATTTTTTTTATAGTAATACCAATTTTAATT	157	Metazoa	Arthropoda	Arachnida	Araneae	Anyphaenidae	Negayan	Negayan excepta	1	88	0	0	0	0	0	0	0	0	0	0	0	0	0	0	0	0	0	0	0	0	0	0	0	88	0	0	0	0	0	0	0	0	0	0	0	0	0	0
ASV0031	AGCATGGTCTGCTATGGTAGGAACTGCAATAAGAGTTTTAATTCGAATAGAATTAGGTCAGACTGGTAGATTTTTGGGAAACGATCATATGTATAATGTAATTGTAACAGCACATGCTTTTGTTATAATTTTTTTTATAGTAATACCAATTCTAATT	157	Metazoa	Arthropoda	Arachnida	Araneae	Salticidae	Heliophanus	Heliophanus ussuricus	1	37	0	0	0	0	0	0	0	0	0	0	0	0	0	0	0	0	0	0	0	0	0	0	0	0	0	0	0	0	0	0	0	0	0	0	0	0	0	0
ASV0032	AATTTGAGCAGGATTAATTGGAACATCTCTTAGTTTATTAATTCGAGCTGAATTAGGAACCCCTAATTCATTAATTGGAGATGATCAAATTTATAATTCAATTGTTACAGCCCATGCTTTCATTATAATTTTTTTTATAGTAATACCAATTATAATT	157	Metazoa	Arthropoda	Insecta	Lepidoptera	Pterophoridae	unclassified	unclassified	1	77	0	0	0	0	0	0	0	0	0	0	0	0	0	0	0	0	0	0	0	0	0	0	0	0	0	0	0	0	0	0	0	0	0	0	0	0	0	0
ASV0033	TATTTGAGCAGGAATAGTAGGAACATCATTAAGATTACTAATTCGAGCAGAATTAGGAAATCCAGGATCGTTAATTGGTGATGATCAAATTTATAATACTATTGTAACAGCACATGCATTTATTATAATTTTTTTCATAGTAATACCAATTATAATT	157	Metazoa	Arthropoda	Insecta	Lepidoptera	unclassified	unclassified	unclassified	1	218	0	0	0	0	0	0	0	0	0	0	0	0	0	0	0	0	0	0	0	0	0	0	0	0	0	0	0	0	0	0	0	0	0	0	0	0	0	0
ASV0034	TATTTGAAGAGGAATAGTAGGAACATCTTTAAGACTTCTAATTCGTGCTGAATTAGGAAATCCAGGATCATTAATTGGAGATGATCAAATTTATAATACAATTGTTACAGCTCATGCATTTATTATAATTTTTTTTATAGTAATACCAATTATAATT	157	Metazoa	Arthropoda	Insecta	Lepidoptera	Crambidae	Sitochroa	Sitochroa verticalis	1	210	0	0	0	0	0	0	0	0	0	0	0	0	0	0	0	0	0	0	0	0	0	0	0	0	0	0	0	0	0	0	0	0	0	0	0	0	0	0
ASV0035	AATTTGAGCTGGAATAGTAGGAACTTCACTAAGTTTATTAATTCGAGCTGAATTAGGAAACCCCGGGCCTTTAATTGGAGATGATCAAATTTATAACACAATTGTTACAGCACATGCTTTTATTATAATTTTTTTTATAGTAATACCTATTATAATT	157	Metazoa	Arthropoda	Insecta	Lepidoptera	Noctuidae	Agrotis	Agrotis segetum	1	205	0	0	0	0	0	0	0	0	0	0	0	205	0	0	0	0	0	0	0	0	0	0	0	0	0	0	0	0	0	0	0	0	0	0	0	0	0	0
ASV0038	ATCTTGAGCTGGAATAGTAGGAACATCTTTAAGAATACTAATTCGTACAGAATTAGGAAATCCGGGAAGATTAATTGGAGATGATCAAATTTATAATAGTATTGTTACAGCCCATGCACTTATTATAATTTTTTTTATAGTAATACCTATTATAATC	157	Metazoa	Arthropoda	Insecta	Lepidoptera	unclassified	unclassified	unclassified	1	556	0	0	0	0	0	0	0	0	0	0	0	0	0	0	0	0	0	0	0	0	0	0	0	0	0	0	0	0	0	0	0	0	0	0	0	0	0	0
ASV0039	AATTTGATCAGGAATATTAGGATCATCTTTAAGACTCTTAATTCGAGCAGAATTAGGAACCCCCGGATCACTAATTGGTAATGATCAAATTTACAATACTATCGTTACGGCACATGCTTTTATTATAATTTTTTTTATAGTTATACCTATTATAATT	157	Metazoa	Arthropoda	Insecta	Lepidoptera	unclassified	unclassified	unclassified	1	192	0	0	0	0	0	0	0	0	0	0	0	0	0	0	0	0	0	0	0	0	0	0	0	0	0	0	0	0	0	0	0	0	0	0	0	0	0	0
ASV0040	TATTTGAGCATGGATAATTGGAACTTCTTTAAGTTTATTAATTCGAGCTGAATTAGGAAATCCTGGTTCTTTAATTGGTGATGATCAAATTTATAATACTATTGTTACAGCTCATGCTTTTATTATAATTTTTTTTATAGTTATACCTATTATAATT	157	Metazoa	Arthropoda	Insecta	Lepidoptera	unclassified	unclassified	unclassified	1	2993	0	0	0	0	0	0	0	0	0	0	0	0	0	0	0	0	0	0	0	0	0	0	0	0	0	0	0	0	0	0	0	0	0	0	0	0	0	0
ASV0041	AATTTGAGCAGGAATATTAGGTACATCTCTTAGACTTTTAATTCGAGCTGAATTAGGTAATCCTGGTTCTTTAATTGGAGATGATCAAATTTATAACACTGTTGTAACAGCTCATGCTTTTATTATAATTTTTTTTATAGTTATACCTATTATAATT	157	Metazoa	Arthropoda	Insecta	Lepidoptera	unclassified	unclassified	unclassified	1	113	0	0	0	0	0	0	0	0	0	0	0	0	0	0	0	0	0	0	0	0	0	0	0	0	0	0	0	0	0	0	0	0	0	0	0	0	0	0
ASV0042	AATTTGATCTGGAATATTAGGAACTTCTTTAAGAATTTTAATCCGTTTAGAATTAAGATCTATTTCTAATTTAATCAGTAATGATCAAATTTACAATGTAATTGCAACTGCTCATGCTTTTATTATAATTTTTTTTATAGTAATACCTATTATAATT	157	Metazoa	Arthropoda	Insecta	Diptera	Cecidomyiidae	unclassified	unclassified	1	37	0	0	0	0	0	0	0	0	0	0	0	0	0	0	0	0	0	0	0	0	0	0	0	0	0	0	0	0	0	0	0	0	0	0	0	0	0	0
ASV0043	AATTTGAGCAGGAATATTAGGAACATCTCTAAGAATCTTAATTCGAATAGAATTAGGAACGCCAGGCTCATTAATTGGAGATGATCAAATTTATAATACTATTGTCACAGCTCATGCTTTTATCATAATTTTTTTCATAGTAATACCAATTATAATT	157	Metazoa	Arthropoda	Insecta	Lepidoptera	Lycaenidae	unclassified	unclassified	1	99	0	0	0	0	0	0	0	0	0	0	0	0	0	0	0	0	0	0	0	0	0	0	0	0	0	0	0	0	0	0	0	0	0	0	0	0	0	0
ASV0044	AATTTGAGCAGGAATAGTAGGAACTTCATTAAGTTTATTAATTCGAGCTGAATTAGGAAACCCTGGATCTTTAATTGGAGATGATCAAATTTATAATACTATTGTTACAGCTCATGCTTTTATTATAATTTTTCTTATAGTTATACCTATTATAATT	157	Metazoa	Arthropoda	Insecta	Lepidoptera	Noctuidae	Mamestra	Mamestra brassicae	1	169	0	0	0	0	0	0	0	0	0	0	0	169	0	0	0	0	0	0	0	0	0	0	0	0	0	0	0	0	0	0	0	0	0	0	0	0	0	0
ASV0047	AGCTTGATCAGGAATAGTGGGAGCATCCCTTAGAATATTAATTCGATTTGAATTAGGTCACCCAGGAGCCTTAATTGGTAATGATCAAACGTATAATGTTGTAGTTACTGCTCATGCTCTTATTATAATTTTTTTTATAGTAATACCAATTATAATT	157	Metazoa	Arthropoda	Insecta	Diptera	Tachinidae	Voria	Voria ruralis	1	83	0	0	0	0	0	0	0	0	0	0	0	0	0	0	0	0	0	0	0	0	0	0	0	0	0	0	0	0	0	0	0	0	0	0	0	0	0	0
ASV0048	TATTTGATCAGGAATAGTAGGAACTTCCTTAAGAATTTTAATTCGAGCTGAATTAGGAACCCCAGGATCTTTAATTGGGGATGACCAAATTTACAATACAATTGTAACTGCACATGCTTTTATCATAATTTTTTTCATAGTTATACCAATTATAATT	157	Metazoa	Arthropoda	Insecta	Lepidoptera	Gracillariidae	Calybites	Calybites phasianipennella	1	538	0	0	0	0	0	0	0	0	0	0	0	0	0	0	0	0	0	0	0	0	0	0	0	0	0	0	0	0	0	0	0	0	0	0	0	0	0	0
ASV0049	ATCTTGAGCTGGAATAGTAGGAACATCCTTAAGAATACTAGTTCGTACAGAATTAGGAAATCCGGGAAGATTAATTGGAGATGATCAAATTTATAATAGTATTGTTACAGCCCATGCATTTATTATAATTTTTTTTATAGTAATACCTATTATAATC	157	Metazoa	Arthropoda	Insecta	Lepidoptera	unclassified	unclassified	unclassified	1	57	0	0	0	0	0	0	0	0	0	0	0	0	0	0	0	0	0	0	0	0	0	0	0	0	0	0	0	0	0	0	0	0	0	0	0	0	0	0
ASV0050	AATTTGAGCAGGAATAGTAGGAACTTCATTAAGATTATTAATTCGAGCTGAATTAGGAAACCCTGGATCTTTAATTGGAGATGATCAAATTTATAATACTATTGTAACAGCTCATGCCTTTATTATAATTTTTTTTATAGTTATACCTATTATAATT	157	Metazoa	Arthropoda	Insecta	Lepidoptera	Noctuidae	unclassified	unclassified	1	293	0	0	0	0	0	0	0	0	0	0	0	0	0	293	0	0	0	0	0	0	0	0	0	0	0	0	0	0	0	0	0	0	0	0	0	0	0	0
ASV0051	AGCTTGATCAAGTATAATTGGAACTTCTTTAAGTATACTAATTCGAATTGAATTAGGTCATCCTGGTTCTTTAAATGATCAAATTTATAATGTAATTGTAACTGCTCACGCATTTATTAGAATTTTTTTTATAGTAATACCAATTATAATT	151	Metazoa	Arthropoda	Insecta	Diptera	Tachinidae	unclassified	unclassified	1	537	0	0	0	0	0	0	0	0	0	0	0	0	0	0	0	0	0	0	0	0	0	0	0	0	0	0	0	0	0	0	0	0	0	0	0	0	0	0
ASV0052	AATCTGAGCAGGAATAGTAGGAACTTCATTAAGACTAATAATTCGAGCAGAATTAGGTAATCCAGGTTCCTTAATTGGTGATGATCAAATTTATAATACTATTGTTACTGCTCATGCTTTTATTATAATTTTTTTTATGGTAATACCAATTATAATT	157	Metazoa	Arthropoda	Insecta	Lepidoptera	Drepanidae	Tethea	Tethea ocularis	1	412	0	0	0	0	0	0	0	0	0	0	0	0	0	0	0	0	0	0	0	0	0	0	0	0	0	0	0	0	0	0	412	0	0	0	0	0	0	0
ASV0053	AATTTGAGCAGGAATAGTAGGAACTTCTCTAAGTTTATTAATTCGGGCAGAATTAGGTAATCCTGGATCTTTAATTGGAGATGATCAAATTTATAATACTATCGTTACAGCTCATGCTTTTATTATAATTTTCTTTGTAGTAATACCAATTATAATT	157	Metazoa	Arthropoda	Insecta	Lepidoptera	Noctuidae	Heliothis	unclassified	1	77	0	0	0	0	0	0	0	0	0	0	0	0	0	0	0	0	0	0	0	0	0	0	0	0	0	0	0	0	0	0	0	0	0	0	0	0	0	0
ASV0054	AATATGAGCAGGGATATTAGGAACATCATTAAGATGAATTATTCGTATTGAATTAGGGCAACCAGGGTCATTCATTGGAGATGATCAAATTTATAATGTTGTAGTTACAGCTCATGCATTTATTATAATTTTCTTTATAGTTATACCAATTATAATT	157	Metazoa	Arthropoda	Insecta	Hemiptera	Anthocoridae	Orius	unclassified	1	2650	0	0	0	0	0	0	0	0	0	0	0	0	0	0	0	0	0	0	0	0	0	0	0	0	0	0	0	0	0	0	0	0	0	0	0	0	0	0
ASV0055	AATTTGATCAGGATTAATTGGAACTATATTGAGTATATTAATTCGATTAGAATTAGGTAACCCAGGATCATTTTTATCAAATGATCAAATTTATAATACTGTTGTTACAGCTCATGCTTTTATTATACTTTTTTTTATAGTTATACCTATTATAATT	157	Metazoa	Arthropoda	Insecta	Lepidoptera	Lyonetiidae	Leucoptera	Leucoptera sinuella	1	84	0	0	0	0	84	0	0	0	0	0	0	0	0	0	0	0	0	0	0	0	0	0	0	0	0	0	0	0	0	0	0	0	0	0	0	0	0	0
ASV0057	AATATGAGCTGGAATAATTGGATCATCAATAAGAATTATTATTCGATTAGAACTTGGGAATCCTGGGTTCTTAATTAACAATGATCAAATTTATAATTCAATTGTTACATCACATGCATTTATTATAATTTTTTTCATAGTTATACCAATTATAATT	157	Metazoa	Arthropoda	Insecta	Hymenoptera	Ichneumonidae	Meniscomorpha	Meniscomorpha sp. Janzen40	1	620	0	0	0	0	0	0	0	0	0	0	0	0	0	0	0	0	0	0	0	0	0	0	0	0	0	0	0	0	0	0	0	0	0	0	0	0	0	0
ASV0058	AGCTTGATCAAGTATAATTGGAACTTCTTTAAGTATACTAATTCGAATTGAATTAGGTCATCCTGGTTCTTTAATTGGAAATGATCAGATTTATAATGTAATTGTAACTGCTCATGCATTTATTATAATTTTTTTTATAGTAATACCAATTATAATT	157	Metazoa	Arthropoda	Insecta	Diptera	Tachinidae	unclassified	unclassified	1	257	0	0	0	0	0	0	0	0	0	0	0	0	0	0	0	0	0	0	0	0	0	0	0	0	0	0	0	0	0	0	0	0	0	0	0	0	0	0
ASV0060	TATTTGAGCAGGGATAATTGGAACTTCTTTAAGTTTATTAATTCGAGCTGAATTAGGAAATCCTGGTTCTTTAATTGGTGATGATCAAATTTATAATACTATTGTTACAGCTCATGCTTCTATTATAATTTTTTTTATAGTTATACCTATTATAATT	157	Metazoa	Arthropoda	Insecta	Lepidoptera	unclassified	unclassified	unclassified	1	86	0	0	0	0	0	0	0	0	0	0	0	0	0	0	0	0	0	0	0	0	0	0	0	0	0	0	0	0	0	0	0	0	0	0	0	0	0	0
ASV0061	AATTTGATCAGGGATATTTGGAATATCATTGAGAGTTTTAATCCGATTGGAATTAAGAACTATTTCTAATTTAATTGAAAATGATCAAATTTATAATTCAATTGTTACTGCTCACGCTTTAATTATAATTTTTTTCATAGTTATACCAATTTTAATT	157	Metazoa	Arthropoda	Insecta	Diptera	Cecidomyiidae	unclassified	unclassified	1	320	0	0	0	0	0	0	0	0	0	0	0	0	0	0	0	0	0	0	0	0	0	0	0	0	0	0	0	0	0	0	0	0	0	0	0	0	0	0
ASV0062	AATTTTATCAGGGATATTTGGAATATCATTGAGAATTTTAATCCGATTGGAATTAAGAACTATTTCTAATTTAATTGAAAATGATCAAATTTATAATTCAATTGTTACTGCTCACGCTTTAATTATAATTTTTTTCATAGTTATACCAATTTTAATT	157	Metazoa	Arthropoda	Insecta	Diptera	Cecidomyiidae	unclassified	unclassified	1	345	0	0	0	0	0	0	0	0	0	0	0	0	0	0	0	0	0	0	0	0	0	0	0	0	0	0	0	0	0	0	0	0	0	0	0	0	0	0
ASV0064	GTTTTGATCAGGTTTATTAGGAGCTTCTATAAGAATTATTATTCGAATAAAACTTTCTAATCCTGGATTTATGGGTCAAAATGATCAGATTTATAATGTTACTGTTACAGCTCATGCTTTTGTTATAATTTTTTTTATAGTAATACCTATTATAATT	157	Metazoa	Arthropoda	Arachnida	Trombidiformes	Eupodidae	unclassified	unclassified	1	3632	0	0	0	0	0	0	0	0	0	0	0	0	0	0	0	0	0	0	0	0	0	0	0	0	0	0	0	0	0	3632	0	0	0	0	0	0	0	0
ASV0066	AATTTGAGCAGGAATATTAGGTACATCTCTTAGACTTTTAATTCGAGCTGAATTAGGTAATCCTGGTTCTTTAATTGGAGATGATCAAATTTATAACACTATCGTAACAGCTCATGCTTTTATTATAATTTTTTTTATAGTTATACCTATTATAATT	157	Metazoa	Arthropoda	Insecta	Lepidoptera	unclassified	unclassified	Lepidoptera sp. BOLD:AAA0099	1	283	0	0	0	0	0	0	0	0	0	0	0	0	0	0	0	0	0	0	0	0	0	0	0	0	0	0	0	0	0	0	0	0	0	0	0	0	0	0
ASV0067	TATTTGAGCAGGAATAATTGGAACGACATCATTAAGAATTTTAATTCGAATAGAATTAAGAAGAATTAGAAATTTAATTGGTAATGATCAAATTTATAATGTTATTGTAACTACTCATTCTGTTATTATAATTTTTTTATAGTTATACCTATTTTAATT	159	Metazoa	Arthropoda	Insecta	Diptera	Cecidomyiidae	unclassified	unclassified	1	172	0	0	0	0	0	0	0	0	0	0	0	0	0	0	0	0	0	0	0	0	0	0	0	0	0	0	0	0	172	0	0	0	0	0	0	0	0	0
ASV0070	AATTTGAGCAGGTATAGTAGGAACTTCTTTAAGATTATTAATTCGAGCTGAATTAGGAAACCCTGGATCATTAATTGGAGATGATCAAATTTATAATACCATTGTAACAGCTCATGCATTTATTATAATTTTTTTTATAGTAATACCAATTATAATT	157	Metazoa	Arthropoda	Insecta	Lepidoptera	unclassified	unclassified	unclassified	1	1575	0	0	0	0	0	0	0	0	0	0	0	0	0	0	0	0	0	0	0	0	0	0	0	0	0	0	0	0	0	0	0	0	0	0	0	0	0	0
ASV0071	AGTTTGATCAGGAATAGTAGGAACATCCTTAAGTATATTAATTCGTGCTGAATTAAGTCACCCAGGGATATTTATTGGAAATGATCAAATTTATAACGTAATTGTTACAGCTCATGCATTTATTATAATTTTCTTCATAGTAATACCAATTATAATT	157	Metazoa	Arthropoda	Insecta	Diptera	Culicidae	unclassified	unclassified	1	291	0	0	0	0	0	0	0	0	0	0	0	0	0	0	0	0	0	0	0	0	0	0	0	0	0	0	0	0	0	0	0	0	0	0	0	0	0	0
ASV0072	TGCTTGAGCTGGAATAGTAAGAACCTCTTTAAGAATCTTAATTCGAGCCGAATTAGGTCACCCTGGTGCCTTAATTGGAGACGATCAAATTTATAATGTTATTGTAACTGCTCATGCTTTTATTATAATTTTTTTTATAGTAATGCCTATCATAATT	157	Metazoa	Arthropoda	Insecta	Diptera	unclassified	unclassified	unclassified	1	135	0	0	0	0	0	0	0	0	0	0	0	135	0	0	0	0	0	0	0	0	0	0	0	0	0	0	0	0	0	0	0	0	0	0	0	0	0	0
ASV0076	AATTTGAGCAGGTATAGTTGGTACTTCATTAAGATTACTAATTCGAGCTGAATTAGGAAATCCTGGTTCTTTAATTGGTGATGACCAAATTTATAATACTATTGTCACAGCTCATGCCTTTATTATAATTTTCTTCATAGTTATACCTATTATAATT	157	Metazoa	Arthropoda	Insecta	Lepidoptera	Coleophoridae	Coleophora	Coleophora klimeschiella	1	216	0	0	0	0	0	0	0	0	0	0	0	0	0	0	0	0	0	0	0	0	0	0	0	0	0	0	0	0	0	0	0	0	0	0	0	0	0	0
ASV0077	AATATGATCAGGTATAATTGGAACATCATTAAGAATTTTAATTCGACTAGAACTAGGAACTACTAATAGATTAATCGGAAACGATCAAATTTATAATGTGATTGTTACAGCTCATGCTTTTATTATAATTTTCTTTATAGTTATACCAATCATAATT	157	Metazoa	Arthropoda	Insecta	Coleoptera	Coccinellidae	Coccinella	unclassified	1	313	0	0	0	0	0	0	0	0	0	313	0	0	0	0	0	0	0	0	0	0	0	0	0	0	0	0	0	0	0	0	0	0	0	0	0	0	0	0
ASV0078	AATTTGAGCAGGAATAGTAGGAACTTCATTAAGATTATTAATTCGAGCTGAATTAGGAAACCCTGGATCTTTAATTGGAGATGATCAAATTTATAATACTATTGTAACAGCTCATGCTTTTATTATAATTTTTTTCATAGTTATACCTATTATAATT	157	Metazoa	Arthropoda	Insecta	Lepidoptera	Noctuidae	Anarta	Anarta trifolii	1	135	0	0	0	0	0	0	0	135	0	0	0	0	0	0	0	0	0	0	0	0	0	0	0	0	0	0	0	0	0	0	0	0	0	0	0	0	0	0
ASV0080	AGCTTGAACAGGAATAGTAGGTACATCCCTTAGACTATTAATTCGAGCAGAATTAGGAAATCCCGGATCATTAATTGGTGATGATCAAATTTATAATGTAATTGTTACTGCTCATGCATTTATTATAATTTTTTTTATAGTAATACCTATTGTTATT	157	Metazoa	Arthropoda	Insecta	Coleoptera	Staphylinidae	Aleochara	unclassified	1	18	0	0	0	0	0	0	0	0	0	0	0	0	0	0	0	18	0	0	0	0	0	0	0	0	0	0	0	0	0	0	0	0	0	0	0	0	0	0
ASV0086	AATTTGAGCAGGTATAGTAGGTACTTCTTTAAGACTTTTAATTCGAGCTGAATTAGGAAATCCAGGTTCTTTAACTGGAGATGACCAAATTTATAATACTATTGTAACAGCCCATGCATTTATTATAATTTTTTTTATAGTAATACCAATTATAATT	157	Metazoa	Arthropoda	Insecta	Lepidoptera	unclassified	unclassified	unclassified	1	393	0	0	0	0	0	0	0	0	0	0	0	0	0	0	0	0	0	0	0	0	0	0	0	0	0	0	0	0	0	0	0	0	0	0	0	0	0	0
ASV0087	AATTTGAGCTGGGATAGTAGGAACATCTTTAAGAATATTAATTCGATTGGAATTAAGATCTATTGGAACATTAATTGGTAATGATCAAATTTATAACGTTATTGTAACTGCTCACGCCTTTATTATAATTTTTTTTATAGTAATACCTATTATAATT	157	Metazoa	Arthropoda	Insecta	Diptera	Cecidomyiidae	unclassified	unclassified	1	37	0	0	0	0	0	0	0	0	0	0	0	0	37	0	0	0	0	0	0	0	0	0	0	0	0	0	0	0	0	0	0	0	0	0	0	0	0	0
ASV0089	AATTTGAGCAGGATTAATTGGAGATGATCAAATTTATAATAGTATTGTTACAGCCCATGCATTTATTATAATTTTTTTTATAGTAATACCTATTATAATC	100	Metazoa	Arthropoda	Insecta	Lepidoptera	unclassified	unclassified	unclassified	1	489	0	0	0	0	0	0	0	0	0	0	0	0	0	0	0	0	0	0	0	0	0	0	0	0	0	0	0	0	0	0	0	0	0	0	0	0	0	0
ASV0090	AGCTTGAGCAGGAATAATCGGAACTTCTTTAAGAATTTTAATTCGAGCTGAATTAGGACATCCAGGAGCTTTAATTGGAAATGATCAAATTTATAATGTCATTGTTACTTCTCATGCATTTATTATAATTTTTTTTATAGTTATACCTATTATAATT	157	Metazoa	Arthropoda	Insecta	Diptera	Tephritidae	unclassified	unclassified	1	152	0	0	0	0	0	0	0	0	0	0	0	0	0	0	0	0	0	0	0	0	0	0	0	0	0	0	0	0	0	0	0	0	0	0	0	0	0	0
ASV0093	AATTTGATCAGGGATATTTGGAATATCATTGAGAATTTTAATCCGATTGGAATTAAGAACTATTTCTAATTTAATTGAAAATGATCAAATTTATAATTCAATTGTTACTGCTCACGCTTTAATTATAATTTTTTTTATAGTTATACCAATTTTAATG	157	Metazoa	Arthropoda	Insecta	Diptera	Cecidomyiidae	unclassified	unclassified	1	93	0	0	0	0	0	0	0	0	0	0	0	0	0	0	0	0	0	0	0	0	0	0	0	0	0	0	0	0	0	0	0	0	0	0	0	0	0	0
ASV0094	ACTATGAGCAGGTATGCTTGGGTCTAGTCTTAGACTTTTAATTCGTTTGGAACTAAGAATACCTCCTAATAACCTTTTAAATAATGACCAAATATATAATTCTATTATTACAGCACATGCATTTATTATAATTTTCTTTTTAGTGATACCTATAATAGTA	160	Metazoa	Arthropoda	Insecta	Hymenoptera	Megaspilidae	Dendrocerus	Dendrocerus carpenteri	1	3937	0	0	0	0	0	0	0	0	0	0	0	0	0	0	0	0	0	0	0	0	0	0	0	0	3937	0	0	0	0	0	0	0	0	0	0	0	0	0
ASV0095	AACTTGATCTGGAATAATTGGAACATCCCTAAGACTCCTAATTCGAACTGAATTAGGAACCCCTGGAAAATTAATTGGGAATGATCAAATTTATAATACTATTGTAACTGCTCATGCTTTTATCATAATTTTTTTTGTAGTTATACCTATTATAATT	157	Metazoa	Arthropoda	Insecta	Lepidoptera	unclassified	unclassified	unclassified	1	629	0	0	0	0	0	0	0	0	0	0	0	0	0	0	0	0	0	0	0	0	0	0	0	0	0	0	0	0	0	0	0	0	0	0	0	0	0	629
ASV0096	AATTTGATCAGGAATAATTGGATCTTCACTTAGTATTTTAATTCGATTAGAATTAAGAAAAATTAATTCAATTATTAATAATAATCAATTATATAATGTAATTGTTACAATTCATGCTTTCATTATAATTTTTTTTATAACTATACCAATTGTAATT	157	Metazoa	Arthropoda	Insecta	Hemiptera	Aphididae	Aphis	unclassified	1	303	0	0	0	0	0	303	0	0	0	0	0	0	0	0	0	0	0	0	0	0	0	0	0	0	0	0	0	0	0	0	0	0	0	0	0	0	0	0
ASV0098	AATTTGAAGAGGAATAGTAGGGACATCTTTAAGCTTATTAATCCGAGCTGAATTAGGAAATCCTGGATCACTAATTGGAGATGATCAAATTTATAATACTATTGTAACAGCTCATGCTTTTATTATAATTTTTTTTATGGTAATACCTATTATAATT	157	Metazoa	Arthropoda	Insecta	Lepidoptera	Crambidae	Ecpyrrhorrhoe	Ecpyrrhorrhoe rubiginalis	1	537	0	0	0	0	0	0	0	0	0	0	0	0	0	0	0	0	0	0	0	0	0	0	0	0	0	0	0	0	0	0	0	0	0	0	0	0	0	0
ASV0102	AATTTGAGCTGGAATAGTAGGAACATCATTAAGTCTATTAATTCGAGCAGAACTAGGTAATCCAGGATCATTAATTGGAGATGACCAAATTTATAATACTATTGTAACAGCACATGCTTTTATTATAATTTTTTTCATAGTAATACCTATTATAATT	157	Metazoa	Arthropoda	Insecta	Lepidoptera	Crambidae	Glyphodes	Glyphodes quadrimaculalis	1	616	0	0	0	0	0	0	0	0	0	0	0	0	0	0	0	0	0	0	0	0	0	0	0	0	0	0	0	0	0	0	0	0	0	0	0	0	0	0
ASV0103	ATCTTGAGCTGGAATAGTAGGAACATCCTTAAGAATACTAATTCGTACAGAATTAGGAAATCCGGGAAGATTAATTGGAGATGATCAAATTTATAATAGTATTGTTACAGCCCATGCATTTATTATAATTTTTTTTATAGCAATACCTATTATAATC	157	Metazoa	Arthropoda	Insecta	Lepidoptera	unclassified	unclassified	unclassified	1	94	0	0	0	0	0	0	0	0	0	0	0	0	0	0	0	0	0	0	0	0	0	0	0	0	0	0	0	0	0	0	0	0	0	0	0	0	0	0
ASV0105	GTCTTGAGCTGGAATAGTAGGAACATCTTTAAGAATACTAATTCGTACAGAATTAGGAAATCCGGGAAGATTAATTGGAGATGATCAAATTTATAATTGTATTGTTACAGCCCATGCATTTATTATAATTTTTTTTATAGTAATACCTATTATAATC	157	Metazoa	Arthropoda	Insecta	Lepidoptera	unclassified	unclassified	unclassified	1	359	0	0	0	0	0	0	0	0	0	0	0	0	0	0	0	0	0	0	0	0	0	0	0	0	0	0	0	0	0	0	0	0	0	0	0	0	0	0
ASV0106	ATCTTGAGCTGGAATAGTAGGAACATCTTTAAGAATACTAATTCGTACAGAATTAGGAAATCCGGGAAGATTAATTGGAGATGATCAAATTTATAATAGTCTTGTTACAGCCCATGCATTTATTATAATTTTTTTTATAGTAATACCTATTATAATC	157	Metazoa	Arthropoda	Insecta	Lepidoptera	unclassified	unclassified	unclassified	1	78	0	0	0	0	0	0	0	0	0	0	0	0	0	0	0	0	0	0	0	0	0	0	0	0	0	0	0	0	0	0	0	0	0	0	0	0	0	0
ASV0107	TATTTGAGCAGGGATAATTGGAACTTCTTTAAGTTTATTAATTCGAGCTGAATTAGGAAATCCTGGTTCTTTAATTGGTGATGATCAAATTTATAATACTATTGTTACAGTTCATGCTTTTATTATAATTTTTTTTATAGTTATACCTATTATAATT	157	Metazoa	Arthropoda	Insecta	Lepidoptera	unclassified	unclassified	unclassified	1	72	0	0	0	0	0	0	0	0	0	0	0	0	0	0	0	0	0	0	0	0	0	0	0	0	0	0	0	0	0	0	0	0	0	0	0	0	0	0
ASV0108	TATTTGAGCAGGAATAATAGGAACATCATTAAGATTACTAATTCGAGCAGAATTAGGAAATCCAGGATCATTAATTGGTGATGATCAAATTTATAATACTATTGTAACAGCACATGCATTTATTACAATTTTTTTCATAGTAATACCAATTATAATT	157	Metazoa	Arthropoda	Insecta	Lepidoptera	Plutellidae	Homadaula	Homadaula myriospila	1	93	0	0	0	0	0	0	0	0	0	0	0	0	0	0	0	0	0	0	0	0	0	0	0	0	0	0	0	0	0	0	0	0	0	0	0	0	0	0
ASV0110	AATTTGAGCAGGATTAATTGGAACATCTCTTAGTTTATTAATTCGAGCTGAATTAGGAACCCCTAATTCTTTAATTGGAGATGATCAAATTTATAATTCAATTGTTACAGCCCATGCTTTCATTATAATTTTTTTCATAGTAATACCAATTATAATT	157	Metazoa	Arthropoda	Insecta	Lepidoptera	Pterophoridae	unclassified	Pterophoridae sp. BOLD:AAL8472	1	78	0	0	0	0	0	0	0	0	0	0	0	0	0	0	0	0	0	0	0	0	0	0	0	0	0	0	0	0	0	0	0	0	0	0	0	0	0	0
ASV0114	ATCTTGAACTGGAATAGTAGGAACATCTTTAAGAATACTAATTCGTACAGAATTAGGAAATCCGGGAAGATTAATTGGAGATGATCAAATTTATAATAGTATTGTTACAGCCCATGCATTTATTATAATTTTTTTTATAATAATACCTATTATAATC	157	Metazoa	Arthropoda	Insecta	Lepidoptera	unclassified	unclassified	unclassified	1	49	0	0	0	0	0	0	0	0	0	0	0	0	0	0	0	0	0	0	0	0	0	0	0	0	0	0	0	0	0	0	0	0	0	0	0	0	0	0
ASV0115	TATTTGATCTGGAATAATTGGAGCTTCTTTAAGAATTTTAATTCGATTAGAATTAAGAACAATTTCTAATTTAATTGGAAATGATCAAATTTATAATGTAATCGTTACTGCTCATGCTTTTATTATAATTTTTTTTATAGTTATACCTATTTTAATT	157	Metazoa	Arthropoda	Insecta	Diptera	Cecidomyiidae	Feltiella	unclassified	1	581	0	0	0	0	0	0	0	0	0	0	0	0	0	0	0	581	0	0	0	0	0	0	0	0	0	0	0	0	0	0	0	0	0	0	0	0	0	0
ASV0118	AATTTGATCAGGGATATTTGGAATATCATTGAGAATTTTAATCCGATTGGAGTTAAGAACTATTTCTAATTTAATCGAAAATGATCAAATTTATAATTCAATTGTTACTGCTCATGCTTTAATTATAATTTTTTTCATAGTTATACCAATTTTAATT	157	Metazoa	Arthropoda	Insecta	Diptera	Cecidomyiidae	unclassified	unclassified	1	132	0	0	0	0	0	0	0	0	0	0	0	0	0	0	0	0	0	0	0	0	0	0	0	0	0	0	0	0	0	0	0	0	0	0	0	0	0	0
ASV0119	AATTTGAGCAGGATTAATTGAAACATCTTTAAGAATTTTAATTCGAATAGAATTAAGAAGAATTTTAAATTTAATTAGCAATGATCAAATTTTCAATGTTATTGTAACTGCTCATGCATTTATTATAATTTTTTTTATAGTTATACCTATTTTAATT	157	Metazoa	Arthropoda	Insecta	Diptera	Cecidomyiidae	unclassified	unclassified	1	53	0	0	0	0	0	0	0	0	0	0	0	0	0	0	0	0	0	0	0	0	0	0	0	0	0	0	0	0	0	0	0	0	0	0	0	0	0	0
ASV0121	AATTTGAGCAGGAATAATCGGAACTTCTTTAAGGATTTTAATTCGATTAGAATTGAGAACAGTATCAAATTTAATTGGTAATGATCAAATTTATAATGTTATTGTTACTGCTCATGCTTTCATTATAATTTTTTTTATAGTAATACCTATTTTAATT	157	Metazoa	Arthropoda	Insecta	Diptera	Cecidomyiidae	unclassified	unclassified	1	973	0	0	0	0	0	0	0	973	0	0	0	0	0	0	0	0	0	0	0	0	0	0	0	0	0	0	0	0	0	0	0	0	0	0	0	0	0	0
ASV0122	TATTTGAGCAGGGATAATTGGAACTTCTTTAAGTTTATTAATTCGAGCTGAATTAGGAAATCCTGGTTCTTTAATTGGTGATGATCAAATTTATAATACTATTGTTACAGCTCATGCTCTTATTATAATTTTTTTTATAGTTATACCTATTATAATT	157	Metazoa	Arthropoda	Insecta	Lepidoptera	unclassified	unclassified	unclassified	1	140	0	0	0	0	0	0	0	0	0	0	0	0	0	0	0	0	0	0	0	0	0	0	0	0	0	0	0	0	0	0	0	0	0	0	0	0	0	0
ASV0124	AATTTGAGCAGGAATAGTAGGAACTTCGTTAAGAATTTTAATTCGATTAGAATTAAGAGCAATTTCAAACTTAATTGGAAATGATCAAATTTATAATGTGATTGTTACAACACATGCTTTTATTATAATTTTTTTTATAGTTATACCAATTTTAATT	157	Metazoa	Arthropoda	Insecta	Diptera	Cecidomyiidae	unclassified	unclassified	1	1985	0	0	0	0	0	0	0	0	0	0	0	0	0	0	0	0	0	0	0	0	0	0	0	0	0	0	0	0	0	0	0	0	0	0	0	0	0	0
ASV0125	TATTTGAGCAGGAATAATTGGAACATCATTAAGAATTTTAATTCGAATGGAATTAAGAAGAATTAGAAATTTAATTGGTAATGATCAAATTTATAATGTTATTGTAACTGCTCATGCTTTTATTATAATTTTTTTTATAGTAATACCTATTTTAATT	157	Metazoa	Arthropoda	Insecta	Diptera	Cecidomyiidae	unclassified	unclassified	1	737	0	0	0	0	0	0	0	0	0	0	0	0	0	0	0	0	0	0	0	0	0	0	0	0	0	0	0	0	0	0	0	0	0	0	0	0	0	0
ASV0126	ATCTTGAGCTGGAATAGTAGGAACATCCTTAAGAATACTAATTCGTACAGAATTAGGAAATCCGGGAAGATTAATTGGAGATGATCAAATTTATAATAGTATTGTTACAGCCCATGCATTTATTATAATTTTTTTTACAGTAATACCTATTATAATC	157	Metazoa	Arthropoda	Insecta	Lepidoptera	unclassified	unclassified	unclassified	1	103	0	0	0	0	0	0	0	0	0	0	0	0	0	0	0	0	0	0	0	0	0	0	0	0	0	0	0	0	0	0	0	0	0	0	0	0	0	0
ASV0128	AATTTGATCAGGGATATTTGGAATATCATTGAGAATTTTAATCCGATTGGAATTAGGAACTATTTCTAATTTAATTGAAAATGATCAAATTTATAATTCAATTGTTACTGCTCACGCTTTAATTATAATTTTTTTCATAGTTATACCAATTTTAATT	157	Metazoa	Arthropoda	Insecta	Diptera	Cecidomyiidae	unclassified	unclassified	1	483	0	0	0	0	0	0	0	0	0	0	0	0	0	0	0	0	0	0	0	0	0	0	0	0	0	0	0	0	0	0	0	0	0	0	0	0	0	0
ASV0129	AATTTGATCAGGGATATTTGGAATATCATTGAGAATTTTAATCCGATTGGAATTAAGAACTATTTCTAATTTAACTGGAAATGATCAAATTTATAATTCAATTGTTACTGCTCACGCTTTAATTATAATTTTTTTCATAGTTATACCAATTTTAATT	157	Metazoa	Arthropoda	Insecta	Diptera	Cecidomyiidae	unclassified	unclassified	1	95	0	0	0	0	0	0	0	0	0	0	0	0	0	0	0	0	0	0	0	0	0	0	0	0	0	0	0	0	0	0	0	0	0	0	0	0	0	0
ASV0130	ATCTTGAGCTGGAATAGTAGGAACATCCTTAAGAATACTAATTCGTAAAGAATTAGGAAATCCGGGAAGATTAATTGGAGATGATCAAATTTATAATAGTATTGTTACAGCCCATGCATTTATTATAATTTTTTTTATAGTAATACCTATTATAATC	157	Metazoa	Arthropoda	Insecta	Lepidoptera	Lycaenidae	Hemiargus	Hemiargus sp. BioLep41	1	210	0	0	0	0	0	0	0	0	0	0	0	0	0	0	0	0	0	0	0	0	0	0	0	0	0	0	0	0	0	0	0	0	0	0	0	0	0	0
ASV0131	AGCTTGAGCAGCTATAGTAGGAACCTCCTTAAGAATTTTAATCCGAACAGAATTAGGACAACCAGGCTCTCTTATTGGAGATGATCAAATTTACAACGTTATTGTTACTGCTCACGCATTTGTAATAGTCTTCTTTATAGTTATACCTATTATAATT	157	Metazoa	Arthropoda	Insecta	Diptera	Psychodidae	Phlebotomus	Phlebotomus riouxi	1	158	0	0	158	0	0	0	0	0	0	0	0	0	0	0	0	0	0	0	0	0	0	0	0	0	0	0	0	0	0	0	0	0	0	0	0	0	0	0
ASV0132	AATTTGAGCAGGAATAATTGGGACTTCTTTAGGTTTATTAATTCGAGCAGAATTAGGTAACCCAGGATCTTTAATTGAAGATGATCAAATTTATAATACTATTGTAACAGCTCATGCTTTTATTATAATTTTTTTTATAGTTATACCTATTATAATT	157	Metazoa	Arthropoda	Insecta	Lepidoptera	unclassified	unclassified	unclassified	1	415	0	0	0	0	0	0	0	0	0	0	0	0	0	0	0	0	0	0	0	0	0	0	0	0	0	0	0	0	0	0	0	0	0	0	0	0	0	0
ASV0133	AATTTGAGCAGGAATATTAGGTACATCTCTTAGACTTTTAATTCGAGCTGAATTAGGTAATCCTGGTTCTTTAATTGGAGATGATCAAGTTTATAACACTATTGTAACAGCTCATGCTTTTATTATAATTTTTTTTATAGTTATACCTATTATAATT	157	Metazoa	Arthropoda	Insecta	Lepidoptera	unclassified	unclassified	unclassified	1	138	0	0	0	0	0	0	0	0	0	0	0	0	0	0	0	0	0	0	0	0	0	0	0	0	0	0	0	0	0	0	0	0	0	0	0	0	0	0
ASV0135	AATTTGAGCAGGAATATTAGGTACATCTCTTAGACTTTTAATTCGAGCTGAATTAGGTAACCCTGGTTCTTTAATTGGAGATGATCAAATTTATAACACTATTGTAACAGCTCATGCTTTTATTATAATTTTTTTTATAGTTACACCTATTATAATT	157	Metazoa	Arthropoda	Insecta	Lepidoptera	Gelechiidae	Caryocolum	Caryocolum tischeriella	1	103	0	0	0	0	0	0	0	0	0	0	0	0	0	0	0	0	0	0	0	0	0	0	0	0	0	0	0	0	0	0	0	0	0	0	0	0	0	0
ASV0137	AATCTGATCTGGAATAGTAGGTACATCCTTAAGATTACTTATTCGAGCTGAACTTGGTAATCCAGGATCATTAATTGGAGATGATCAAATTTATAATACTATTGTTACAGCTCATGCTTTTATTATAATTTTTTTTATAGTAATACCTATTATAATT	157	Metazoa	Arthropoda	Insecta	Lepidoptera	Limacodidae	Parasa	Parasa consocia	1	140	0	0	0	0	0	0	0	0	0	0	0	0	0	0	0	0	0	140	0	0	0	0	0	0	0	0	0	0	0	0	0	0	0	0	0	0	0	0
ASV0138	TTTTTGATCAGGTTTATTGGGTGCTTCTATAAGAATTATTATTCGAATGAAGTTAGCAAATCCTGGTTTTTTAGGACAAAATGATCAAATTTATAATGTTATAGTTACAGCTCATGCTTTTGTTATAATTTTTTTTATAGTTATACCTATTATAATT	157	Metazoa	Arthropoda	Arachnida	Trombidiformes	Eupodidae	unclassified	unclassified	1	211	0	0	0	0	0	0	0	0	0	0	0	0	0	0	0	0	0	0	0	0	0	0	0	0	0	0	0	0	0	0	0	0	0	0	0	0	0	0
ASV0140	ATCTTGAGCTGGAATGGTAGGAACATCTTTAAGAATACTAATTCGTACAGAATTAGGAAATCCGGGAAGATTAATTGGAGATGATCAAATTTATAATAGTATTGTTACAGCCCATGCATTTATTATAATTTTTTTTATAGTAATACCTATTATAATC	157	Metazoa	Arthropoda	Insecta	Lepidoptera	unclassified	unclassified	unclassified	1	182	0	0	0	0	0	0	0	0	0	0	0	0	0	0	0	0	0	0	0	0	0	0	0	0	0	0	0	0	0	0	0	0	0	0	0	0	0	0
ASV0142	AATTTGAGCAGGAATAATAGGAACTTCTTTAAGAATTATTATTCGATTAGAATTAAGAACAATTTCTAATTTAATTGGGAATGATCAAATTTATAATGTAATTGTAACTGCTCATGCATTTATTATAATTTTTTTTATAGTAATACCTATTTTAATT	157	Metazoa	Arthropoda	Insecta	Diptera	Cecidomyiidae	unclassified	unclassified	1	2012	0	0	0	0	0	0	0	0	0	0	0	0	0	0	0	0	0	0	0	0	0	0	0	0	0	0	0	0	0	0	0	0	0	0	0	0	0	0
ASV0143	AATTTGAGCAAGAATAGTAGGAACTTCATTAAGATTATTAGTTCGAGCTGAATTAGGTACCCCTGGATCTTTAATTGGAGATGATCAAATTTATAATACTATTGTAACAGCTCATGCTTTTATTATAATTTTTTTTATAGTAATACCTATTATAATT	157	Metazoa	Arthropoda	Insecta	Lepidoptera	Noctuidae	Trachea	Trachea atriplicis	1	1137	0	0	0	0	0	0	0	0	0	0	0	0	0	0	0	0	0	0	0	0	0	0	0	0	0	0	0	0	0	0	0	0	0	0	0	0	0	0
ASV0145	AATTTGAGCTGGAATAATTGGAACATCATTAAGATTATTAGTTCGAGCTGAATTAAGAATACCCGGATCATTAATTGGAAATGATCAAATTTATAATTCTATTGTAACTGCTCATGCATTTATTATAATTTTTTTTATAGTAATACCAATTATAATT	157	Metazoa	Arthropoda	Insecta	Lepidoptera	unclassified	unclassified	unclassified	1	294	0	0	0	0	0	0	0	0	0	0	0	0	0	0	0	0	0	0	0	0	0	0	0	0	0	0	0	0	0	0	0	0	0	0	0	0	0	0
ASV0146	AATTTGAGCAGGGTTAATTGGAACATCATTAAGAATCTTAATTCGAATAGAATTAAGAAGAATTAGAAATTTAATTAGGAATGATCAAATTTATAATGTAATTGTAACTGCTCATGCTTTCATTATAATTTTTTTTATAGTTATACCAATTTTAATT	157	Metazoa	Arthropoda	Insecta	Diptera	Cecidomyiidae	unclassified	unclassified	1	469	0	0	0	0	0	0	0	0	0	0	0	0	0	0	0	0	0	0	0	0	0	0	0	0	0	0	0	0	0	0	0	0	0	0	0	0	0	0
ASV0147	TATTTGAGCAGGAATAGTAGGAACATCATTAAGATTACTAATTCGAGCAGAATTAGGAAATCCAGGATCATTAATTGGTGATGATCAAATTTATAATACTATTGTAACAGCACATGCATTTAATATAATTTTTTTCATAGTAATACCAATTATAATT	157	Metazoa	Arthropoda	Insecta	Lepidoptera	unclassified	unclassified	unclassified	1	1144	0	0	0	0	0	0	0	0	0	0	0	0	0	0	0	0	0	0	0	0	0	0	0	1144	0	0	0	0	0	0	0	0	0	0	0	0	0	0
ASV0148	AATTTGATCAGGAATAATTGGATCTTCACTTAGTATTTTAATTCGATTAGAATTAAGACAAATTAATTCAATTATTAATAATAATCAATTATATAATGTAATTGTTACAATTCATGCTTTCATTATAATTTCTTTTATAACTATACCAATTGTAATT	157	Metazoa	Arthropoda	Insecta	Hemiptera	Aphididae	Aphis	unclassified	1	170	0	0	0	0	0	0	0	0	0	0	0	0	0	0	0	0	0	0	0	0	0	0	0	0	0	0	0	0	0	0	0	0	0	170	0	0	0	0
ASV0149	ATTCTGATCAGGAATAGTCGGAACATCATTAAGAATTTTAATCCGAATAGAATTAGGTAGACCAGGATCTCTAATTAGGAATGATCAAATTTATAACTCAATTGTAACTGCACATGCATTTATTATAATTTTTTTTATAGTTATACCGATTATAATT	157	Metazoa	Arthropoda	Insecta	Coleoptera	Chrysomelidae	Cassida	Cassida sp. EMHAU-15090501	1	227	0	0	0	0	0	0	0	0	0	0	0	0	0	0	227	0	0	0	0	0	0	0	0	0	0	0	0	0	0	0	0	0	0	0	0	0	0	0
ASV0152	AATTTGAGCCGGAATAGTTGGGACTTCTTTAAGTTTACTAATTCGAGCGGAATTAGGTAATCCAGGATCTTTAATTGGAGATGATCAAATCTATAATACTATTGTAACAGCTCATGCATTTATTATAATTTTTTTTATAGTTATACCTATTATAATT	157	Metazoa	Arthropoda	Insecta	Lepidoptera	unclassified	unclassified	unclassified	1	3868	0	0	0	0	0	0	0	0	0	0	0	0	0	0	0	0	0	0	0	0	0	0	0	0	0	0	0	0	0	0	0	0	0	0	0	0	0	0
ASV0153	AATTTGAGCAGGAATAATTGGGACTTCTTTGAGTTTATTAATTCGAGCAGAATCAGGTAACCCAGGATCTTTAATTGGAGATGATCAAATTTATAATACTATTGTAACAGCTCATGCTTTTATTATAATTTTTTTTATAGTTATACCTATTATAATT	157	Metazoa	Arthropoda	Insecta	Lepidoptera	unclassified	unclassified	unclassified	1	153	0	0	0	0	0	0	0	0	0	0	0	0	0	0	0	0	0	0	0	0	0	0	0	0	0	0	0	0	0	0	0	0	0	0	0	0	0	0
ASV0154	AGCATGAGCTGGAATAGTTGGAACTTCATTAAGAATTTTAATTCGAGCTGAATTAGGTCATCCAGGAGCATTAATTTCGATGATCAAATTTATAATGTTATTGTAACTGCACATGCTTTTGTAATAATTTTTTTTATAGTAATACCAATTATAATT	156	Metazoa	Arthropoda	Insecta	Diptera	Chloropidae	unclassified	unclassified	1	547	0	0	0	0	0	0	0	0	0	0	0	0	0	0	0	0	0	0	0	0	0	0	0	0	0	0	0	0	0	0	0	0	0	0	0	0	0	0
ASV0155	AATTTGATCAGGAATAATTGGATCTTCACTTAGTATTTTAATTCGATTAGAATTAAGACAAATTAATTCAATTATTAATAATAATCAATTATATAGTGTAATTGTTACAATTCATGCTTTCATTATAATTTTTTTTATAACTATACCAATTGTAATT	157	Metazoa	Arthropoda	Insecta	Hemiptera	Aphididae	Aphis	unclassified	1	408	0	0	0	0	0	0	0	0	0	0	0	0	0	0	0	0	0	0	0	0	0	0	0	0	0	0	0	0	0	0	408	0	0	0	0	0	0	0
ASV0158	AATTTGAGCGGGAATAGTTGGTACATCTTTAAGACTTTTAATTTGAGCTGAATTAGGAAATCCCGGTTCATTAATTGGTGATGATCAAATTTATAATACAATTGTTACAGCTCATGCTTTTATTATAATTTTTTTTATAGTTATACCTATTATAATT	157	Metazoa	Arthropoda	Insecta	Lepidoptera	Gelechiidae	Scrobipalpa	unclassified	1	5881	0	0	0	0	0	0	0	0	0	0	0	0	0	0	0	0	0	0	0	0	0	0	0	0	0	0	0	0	0	0	0	0	0	0	0	0	0	0
ASV0159	AGCTTGAGCTGGAATAGTAGGAACATCTTTAAGTATTTTAATTCGCATAGAACTTGGTCATCCAGGAGCATTAATTGGAGATGATCAAATTTATAATGTAATTGTTACTGCACATGCTTTTGTTATAATTTTTTTTATAGTAATACCTATTATAATT	157	Metazoa	Arthropoda	Insecta	Diptera	Syrphidae	unclassified	unclassified	1	149	0	0	0	0	0	0	0	0	0	0	0	0	0	0	0	0	0	0	0	0	0	0	0	0	0	0	0	0	0	0	0	0	0	0	0	0	0	0
ASV0160	ATCTTGAGCAGGAATAGTAGGAACATCATTAAGAATACTTATTTGTACAGAATTAGGAAACCCAGGAAGTTTAATTGGAGACGACCAAATTTATAATAGTAATGTTACAGCCCACGCATTTATTATAATTTTTTTATAGTAATACCTATTATAATT	156	Metazoa	Arthropoda	Insecta	Coleoptera	unclassified	unclassified	unclassified	1	1182	0	0	0	0	0	0	0	0	0	0	0	0	0	0	0	0	0	0	0	0	0	0	0	0	0	0	0	0	0	0	0	0	0	0	0	0	0	0
ASV0163	GGTGTGAGCAGGAGTAATGGGGGCTTCTATAAGAGTAATTATTCGCATAAAATTATCACACCCGTCTATATTTGGTCAAAACGATCAAATATATAATGTAATAGTAACTGCCCACGCTTTCGTGATGATTTTTTTTATGGTTATACCAATCATAATT	157	Metazoa	Arthropoda	Arachnida	Trombidiformes	Tydeidae	unclassified	Tydeidae sp. BIOUG25797-H10	1	22	0	0	0	0	0	0	0	0	0	0	0	0	0	0	0	0	0	0	0	0	0	0	0	0	0	0	0	22	0	0	0	0	0	0	0	0	0	0
ASV0164	AATATGAGCAGGAATATTAGGAACATCATTAAGATGAATTATTCGAATTGAACTAGGACAACCAGGATCATTCATTGGGGATGATCAAATTTATAACGTGGTAGTTACAGCTCATGCATTTATTATAATTTTCTTTATAGTTATACCAATTATAATT	157	Metazoa	Arthropoda	Insecta	Hemiptera	Anthocoridae	Orius	unclassified	1	7	0	0	0	0	0	0	0	0	0	0	0	0	0	0	0	0	0	0	0	0	0	0	0	0	0	0	0	0	0	0	0	0	0	0	0	0	0	0
ASV0165	TATTTGAGCAGGAATAGTAGGAACTTCTTTAAGATTATTAATTCGAGCTGAATTAGGTAACCCAGGTTCATTAATTGGAGATGATCAAATTTATAATACTATTGTAACAGCTCATGCTTTTATTATAATTTTTCTTATAGTTATACCTATTATAATT	157	Metazoa	Arthropoda	Insecta	Lepidoptera	Tortricidae	Cochylidia	Cochylidia subroseana	1	173	0	0	0	0	0	0	0	0	0	0	0	0	0	0	0	0	0	0	0	0	0	0	0	0	0	0	0	0	0	0	0	0	0	0	0	0	0	0
ASV0168	ATCTTGAGCTGGAATAGTAGGAACATCTTTAAGAATACTAATTCGTACAGAATTAGGAAATCCGGGAAGACTAATTGGAGATGATCAAATTTATAATAGTATTGTTACAGCCCATGCATTTATTATAATTTTTTTTATAGTAGTACCTATTATAATC	157	Metazoa	Arthropoda	Insecta	Lepidoptera	unclassified	unclassified	unclassified	1	157	0	0	0	0	0	0	0	0	0	0	0	0	0	0	0	0	0	0	0	0	0	0	0	0	0	0	0	0	0	0	0	0	0	0	0	0	0	0
ASV0169	GAATTTGATCAGGTATAATTGGATCATCTCTTAGAATTTTAATTCGATTAGAATTAAGTCAAATTAATTCAATTATTAACAACAATCAATTATATAATGTAATTGTTACAATTCACGCTTTCATTATAATTTTTTTTATAACAATACCAATTGTTATT	158	Metazoa	Arthropoda	Insecta	Hemiptera	Aphididae	unclassified	unclassified	1	9	0	0	0	0	0	0	0	0	0	0	0	0	0	0	0	0	0	0	0	0	0	0	0	0	0	0	0	0	0	0	0	0	0	0	0	0	0	0
ASV0170	TATTTGAGCAGGAATAATTGGAACTTCTTTAAGTTTATTAATTCGAGCTGAATTAGGAAATCCTGGTTCTTTAATTGGTGATGATCAAATTTATAATACTATTGTTACAGCTCATGCTTTTATTATAATTTTTTTTATAGTTATACCTATCATAATT	157	Metazoa	Arthropoda	Insecta	Lepidoptera	unclassified	unclassified	unclassified	1	441	0	0	0	0	0	0	0	0	0	0	0	0	0	0	0	0	0	0	0	0	0	0	0	0	0	0	0	0	0	0	0	0	0	0	0	0	0	0
ASV0171	AGCTTGAGCAGGAATAGTAGGTACATCTCTTAGACTATTAATTCGAGCAGAATTAGGAAATCCTGGATCATTAATTGGTGATGATCAAATCTATAATGTAATTGTTACTGCTCATGCATTTATTATAATTTTTTTTATAGTAATACCTATTGTTATT	157	Metazoa	Arthropoda	Insecta	Coleoptera	Staphylinidae	Aleochara	Aleochara sulcicollis	1	882	0	0	0	0	0	0	0	0	0	882	0	0	0	0	0	0	0	0	0	0	0	0	0	0	0	0	0	0	0	0	0	0	0	0	0	0	0	0
ASV0172	AATTTGAGCAGGAATATTAGGTACATCTCTTAGACTTTTAATTCGAGCTGAATTAGGTAATCCAGGTTCTTTAATTGGAGATGATCAAATTTATAACACTATTGTAACAGCTCATGCTTTTATTATAATTTTTTTTATAGTTATACCTATTATAATT	157	Metazoa	Arthropoda	Insecta	Lepidoptera	unclassified	unclassified	unclassified	1	140	0	0	0	0	0	0	0	0	0	0	0	0	0	0	0	0	0	0	0	0	0	0	0	0	0	0	0	0	0	0	0	0	0	0	0	0	0	0
ASV0173	TATTTGAGCAGGAATAATTGGAACATCATTAAGAATTTTAATTCGAATAGAATTAAGAAGAATTAGAAATTTAATTGGTAGTGATCAAATTTATAATGTTATTGTAACTGCTCATGCTTTTATTATAATTTTTTTTATAGTAATACCTATTTTAATT	157	Metazoa	Arthropoda	Insecta	Diptera	Cecidomyiidae	unclassified	unclassified	1	536	0	0	0	0	0	0	0	0	0	0	0	0	0	0	0	0	0	0	0	0	0	0	0	0	0	0	0	0	0	0	0	0	0	0	0	0	0	0
ASV0175	AATCTGATCAGGAATAGTAGGAACATCATTAAGATGATTAATTCGAGCTGAATTAGGAAATCCAGGTTCATTAATTGGAGATGACCAAATTTATAATACAATTGTTACCGCTCATGCTTTTATTATAATTTTTTTTATAGTTATACCTATCATAATT	157	Metazoa	Arthropoda	Insecta	Lepidoptera	unclassified	unclassified	unclassified	1	535	0	0	0	0	0	0	0	0	0	0	0	0	0	0	0	0	0	0	0	0	0	0	0	0	0	0	0	0	0	0	0	0	535	0	0	0	0	0
ASV0177	AATTTGATCAGGGATATTTGGAATATCATTGAGAATTTTAATCCGATTGGAGGTAAGAACTATTTCTAATTTAATTGAAAATGATCAAATTTATAATTCAATTGTTACTGCTCATGCTTTAATTATAATTTTTTTCATAGTTATACCAATTTTAATT	157	Metazoa	Arthropoda	Insecta	Diptera	Cecidomyiidae	unclassified	unclassified	1	161	0	0	0	0	0	0	0	0	0	0	0	0	0	0	0	0	0	0	0	0	0	0	0	0	0	0	0	0	0	0	0	0	0	0	0	0	0	0
ASV0180	AGCTTGATCAAGTATAATTGGAACTTCTTTAAGTATACTAATTCGAATTGAATTAGGTCACCCTGGTTCTTTAATTGGAAATGATCAAATTTATAATGTAATTGTAACTGCTCATGCATTTATTATAATTTTTTTTATAGTAATACCAATTATAATT	157	Metazoa	Arthropoda	Insecta	Diptera	Tachinidae	unclassified	unclassified	1	160	0	0	0	0	0	0	0	0	0	0	0	0	0	0	0	0	0	0	0	0	0	0	0	0	0	0	0	0	0	0	0	0	0	0	0	0	0	0
ASV0185	ATCTTGAGCTGGAATAGTAGGAACATCTTTAAGAATACAAATTCGTACAGAATTAGGAAATCCGGGAAGATTAATTGGAGATGATCAAATTTATAATAGTATTGTTACAGCCCATGCATTTATTATAATTTTTTTTATAGTAATACCTATTATAATC	157	Metazoa	Arthropoda	Insecta	Lepidoptera	unclassified	unclassified	unclassified	1	223	0	0	0	0	0	0	0	0	0	0	0	0	0	0	0	0	0	0	0	0	0	0	0	0	0	0	0	0	0	0	0	0	0	0	0	0	0	0
ASV0187	TATTTGAGCAGGCATAATTGGAACTTCATTAAGAATTTTAATTCGATTAGAATTAAGAACAGTTTCTAATTTAATTGGAAATGACCAAATTTATAATGTAATTGTAACTGCTCATGCTTTTATTATAATTTTTTTTATAGTTATACCCATTTTAATT	157	Metazoa	Arthropoda	Insecta	Diptera	Cecidomyiidae	unclassified	unclassified	1	49	0	0	0	0	0	0	0	0	0	0	0	0	0	0	0	0	0	0	0	0	0	0	0	0	0	0	0	0	49	0	0	0	0	0	0	0	0	0
ASV0188	AATTTGAGCAGGGTTAATTGGAACATCATTAAGAATCTTAATTCGAATAGAATTAAGAAGAATTAGAAATTTAATTAAAAATGATCAAGTTTATAATGTAATTGTAACTGCTCATGCTTTCATTATAATTTTTTTTATAGTTATACCAATTTTAATT	157	Metazoa	Arthropoda	Insecta	Diptera	Cecidomyiidae	unclassified	unclassified	1	283	0	0	0	0	0	0	0	0	0	0	0	0	0	0	0	0	0	0	0	0	0	0	0	0	0	0	0	0	0	0	0	0	0	0	0	0	0	0
ASV0189	TATTTGAGCTGGAATAGTAAGAACTTCTTTAAGATTATTAATTCGAGCTGAATTAGGAAACCCAGGATCTTTAATTGGGAATGACCAAATTTATAACACAATTGTTACAGCTCATGCATTTATTATAATTTTTTTTATAGTTATACCAATTATAATT	157	Metazoa	Arthropoda	Insecta	Lepidoptera	Bucculatricidae	Bucculatrix	unclassified	1	1348	0	0	0	0	0	0	0	0	0	0	0	0	0	0	0	0	0	0	0	0	0	0	0	0	0	0	0	0	0	0	0	0	0	0	0	0	0	0
ASV0191	AATTTGATCAGGAATAGTAGGTACATCTTTAAGACTTTTAATTCGAGCTGAATTAGGTACCCCAGGATCTTTAATTGGTGATGATCAAATTTATAATACTATTGTAACTGGTCATGCTTTTATTATAATTTTTTTTATAGTTATACCTATTATAATT	157	Metazoa	Arthropoda	Insecta	Lepidoptera	Pyralidae	Oncocera	Oncocera semirubella	1	1243	0	0	0	0	0	0	0	0	0	0	0	0	0	0	0	0	0	0	0	0	0	0	0	0	0	0	0	0	0	0	0	0	0	0	0	0	0	0
ASV0192	AGCATGATCAAGTATAATTGGAACTTCTTTAAGAATATTAATTCGAGTTGAATTAGGTCATGCAGGTTCATTAATTGGAAATGATCAAATTTATAATGTAATTGTAACAGCTCATGCTTTTATTATAATTTTTTTTATAGTTATACCTATTATAATT	157	Metazoa	Arthropoda	Insecta	Diptera	Tachinidae	Chetina	Chetina setigena	1	747	0	0	0	0	0	0	0	0	0	0	0	0	0	0	0	0	0	0	0	0	0	0	0	0	0	0	0	0	0	0	0	0	0	0	0	0	0	0
ASV0193	TATTTGATCAGGAATAGTTGGGACATCTCTTAGTTTATTAATTCGTGCTGAATTGGGAACCCCCGGATCACTAATTGGAAATGATCAAATTTATAACACTATTGTCACAGCCCACGCTTTTATTATAATTTTTTTTATAGTTATACCTATTATAATT	157	Metazoa	Arthropoda	Insecta	Lepidoptera	Erebidae	Leucoma	Leucoma candida	1	2	0	0	0	0	0	0	0	0	0	0	0	0	0	0	0	0	0	0	0	0	0	0	0	0	0	0	0	0	0	0	0	0	0	0	0	0	0	2
ASV0194	AATTTGAGCTGGAATAATTGGAACATCATTAAGATTATTAATTCGAGCTGAATTAAGAATACCCGGATCATTAATTGGAAATGATCAAATTTATAATTCTATTGTAACTGCTCACGCATTTATTATAATTTTTTTTATGGTAATACCAATTATAATT	157	Metazoa	Arthropoda	Insecta	Lepidoptera	unclassified	unclassified	unclassified	1	45	45	0	0	0	0	0	0	0	0	0	0	0	0	0	0	0	0	0	0	0	0	0	0	0	0	0	0	0	0	0	0	0	0	0	0	0	0	0
ASV0195	AATTTGATCTGGAATATTAGGAACTTCTTTAAGAATTTTAATCCGTTTAGAATTAAGATCTATTTCTAATTTAATCGGTAATGATCAAATTTACAATGTAATTGTAACTGCTCATGCCTTTATTATAATTTTTTTTATAGTAATACCTATTATAATT	157	Metazoa	Arthropoda	Insecta	Diptera	Cecidomyiidae	unclassified	unclassified	1	11	0	0	0	0	0	0	0	0	0	0	0	0	0	0	0	0	0	0	0	0	0	0	0	0	0	0	0	0	0	0	0	0	0	0	0	0	0	0
ASV0196	AGCTTGGGCTGGTATAATTGGAACTTCTCTTAGAATATTAATCCGAACAGAACTTGGAAATCCTGGGTCTTTAATTGGAAACGATCAAATTTATAATGTAATTGTGACTGCTCATGCTTTCATTATAATTTTTTTTATAGTAATACCTGCAATAATT	157	Metazoa	Arthropoda	Insecta	unclassified	unclassified	unclassified	unclassified	1	7064	0	0	0	0	0	0	0	0	0	0	0	0	0	0	0	0	0	0	0	0	0	0	0	0	0	0	0	0	0	0	0	0	0	7064	0	0	0	0
ASV0199	AATTTGATCAGGGATATTTGGAATATCATTGAGAATTTTAATCCGATCGGAGTTAAGAACTATTTCTAATTTAATTGAAAATGATCAAATTTATAATTCAATTGTTACTGCTCATGCTTTAATTATAATTTTTTTCATAGTTATACCAATTTTAATT	157	Metazoa	Arthropoda	Insecta	Diptera	Cecidomyiidae	unclassified	unclassified	1	317	0	0	0	0	0	0	0	0	0	0	0	0	0	0	0	0	0	0	0	0	0	0	0	0	0	0	0	0	0	0	0	0	0	0	0	0	0	0
ASV0200	AATTTGAAGAGGAATAGTAGGAACATCTTTAAGACTTCTAATTCGTGCTGAATTAGGAAATCCAGGATCATTAATTGGAGATGACCAAATTTATAATACAATTGTTACAGCTCGTGCATTTATTATAATTTTTTTTATAGTAATACCAATTATAATT	157	Metazoa	Arthropoda	Insecta	Lepidoptera	Crambidae	Sitochroa	Sitochroa verticalis	1	115	0	0	0	0	0	0	0	0	0	0	0	0	0	0	0	0	0	0	0	0	0	0	0	0	0	0	0	0	0	0	0	0	0	0	0	0	0	0
ASV0201	AATTTGAGCAGGGATACTAGGTACATCTCTTAGACTTTTAATTCGAGCTGAATTAGGTAATCCTGGTTCTTTAATTGGAGATGATCAAATTTATAACACTATTGTAACAGCTCATGCTTTTATTATAATTTTTTTTATAGTTATACCTATTATAATT	157	Metazoa	Arthropoda	Insecta	Lepidoptera	unclassified	unclassified	unclassified	1	121	0	0	0	0	0	0	0	0	0	0	0	0	0	0	0	0	0	0	0	0	0	0	0	0	0	0	0	0	0	0	0	0	0	0	0	0	0	0
ASV0203	AATTTGAGCTGGTATAGTTGGAACTTCATTAAGATTACTAATTCGAGCTGAATTAGGAACCCCTGGATCTTTAATTGGAGATGACCAAATTTATAATACTATTGTTACAGCTCATGCTTTTATTATAATTTTTTTTATAGTTATACCTATTATAATT	157	Metazoa	Arthropoda	Insecta	Lepidoptera	Noctuidae	Mythimna	Mythimna separata	1	424	0	0	0	0	0	0	0	0	0	0	0	0	0	0	0	0	0	0	0	0	0	0	0	0	0	0	0	0	0	0	0	0	0	0	0	0	0	0
ASV0204	ATCTTGAGCTGGAATAGTAGGAACATCTTTAAGAATACTAATTCGTACAGAATTAGGAAATCCGGGAAGATTAATAGGAGATGATCAAATTTATAATAGTATTGTTACAGTCCATGCATTTATTATAATTTTTTTTATAGTAATACCTATTATAATC	157	Metazoa	Arthropoda	Insecta	Lepidoptera	unclassified	unclassified	Lepidoptera sp. BOLD:AAA0340	1	83	0	0	0	0	0	0	0	0	0	0	0	0	0	0	0	0	0	0	0	0	0	0	0	0	0	0	0	0	0	0	0	0	0	0	0	0	0	0
ASV0208	AATTTGAGCTGGAATAGTAGGTACTTCTTTAAGATTATTAATTCGAGCAGAATTAGGTAACCCTGGCTCATTAATTGGAGATGATCAAATTTATAATACTATTGTTACTGCTCATGCTTTTATTATAATTTTTTTTATAGTAATACCTATTATAATT	157	Metazoa	Arthropoda	Insecta	Lepidoptera	Blastobasidae	Blastobasis	Blastobasis sprotundalis	1	18	0	0	0	0	0	0	18	0	0	0	0	0	0	0	0	0	0	0	0	0	0	0	0	0	0	0	0	0	0	0	0	0	0	0	0	0	0	0
ASV0210	AATTTGAGCAGGAATATTAGGCACATCTCTTAGACTTTTAATTCGAGCTGAATTAGGTAATCCTGGTTCTTTAATTGGAGATGATCAAATTTATAACACTATTGTAACAGCTCATGCTTTTATTATAATTTTTTTTATAGTTATACCTATTATAATT	157	Metazoa	Arthropoda	Insecta	Lepidoptera	Gelechiidae	unclassified	unclassified	1	90	0	0	0	0	0	0	0	0	0	0	0	0	0	0	0	0	0	0	0	0	0	0	0	0	0	0	0	0	0	0	0	0	0	0	0	0	0	0
ASV0216	AATTTGATCAGGGATATTTGGAATATCATTGAGAGTTTTAATCCGATTGGAGTTAAGAACTATTTCTAATTTAATTGAAAATGATCAAATTTATAATTCAATTGTTACTGCTCATGCTTTAATTATAATTTTTTTCATAGTTATACCAATTTTAATT	157	Metazoa	Arthropoda	Insecta	Diptera	Cecidomyiidae	unclassified	unclassified	1	262	0	0	0	0	0	0	0	0	0	0	0	0	0	0	0	0	0	0	0	0	0	0	0	0	0	0	0	0	0	0	0	0	0	0	0	0	0	0
ASV0217	AACTTGATCTGGAATAATTGGAACATCCCTAAGACTCCTAATCCGAACTGAATTAGGAACCCCTGGAAAATGAATTGGGAATGATCAAATTTATAATACTATTGTAACTGCTCATGCTTTTATCATAATTTTTTTTATAGTTATACCTATTATAATT	157	Metazoa	Arthropoda	Insecta	Lepidoptera	unclassified	unclassified	unclassified	1	180	0	0	0	0	0	0	0	0	180	0	0	0	0	0	0	0	0	0	0	0	0	0	0	0	0	0	0	0	0	0	0	0	0	0	0	0	0	0
ASV0219	AATTTGATCAGGGATATTTGGAATATCATTGAGAATTTTAATCCGGTTGGAATTAAGAACTATTTCTAATTTAATTGAAAATGATCAAATTTATAATTCAATTGTTACTGCTCACGCTTTAATTATAATTTTTTTTATAGTTATACCAATTTTAATT	157	Metazoa	Arthropoda	Insecta	Diptera	Cecidomyiidae	unclassified	unclassified	1	654	0	0	0	0	0	0	0	0	0	0	0	0	0	0	0	0	0	0	0	0	0	0	0	0	0	0	0	0	0	0	0	0	0	0	0	0	0	0
ASV0220	AATTTGGTCAGGGATATTTGGAATATCATTGAGAATTTTAATCCGATTGGAGTTAAGAACTATTTCTAATTTAATTGAAAATGATCAAATTTATAATTCAATTGTTACTGCTCATGCTTTAATTATAATTTTTTTCATAGTTATACCAATTTTAATT	157	Metazoa	Arthropoda	Insecta	Diptera	Cecidomyiidae	unclassified	unclassified	1	110	0	0	0	0	0	0	0	0	0	0	0	0	0	0	0	0	0	0	0	0	0	0	0	0	0	0	0	0	0	0	0	0	0	0	0	0	0	0
ASV0223	AATTTGAGCTGGAATAATTGGGACATCTTTAAGACTTTTAATTCGAGCTGAATTAGGAACCCCTGGCTCATTAATTGGAGATGATCAAATTTACAATACAATTGTTACAGCTCATGCTTTTATTATAATTTTTTTCATAGTTATACCTATTATAATT	157	Metazoa	Arthropoda	Insecta	Lepidoptera	unclassified	unclassified	unclassified	1	138	0	0	0	0	0	0	0	0	0	0	0	0	0	0	0	0	0	0	0	0	0	0	0	0	0	0	0	0	0	0	0	0	0	0	0	0	0	0
ASV0224	TATTTGATCAGGGATAGTTGGAATATCATTGAGAATTTTAATCCGATTGGAATTAAGAACTATTTCTAATTTAATTGAAAATGATCAAATTTATAATTCAATTGTTACTGCTCACGCTTTAATTATAATTTTTTTTATAGTTATACCAATTTTAATT	157	Metazoa	Arthropoda	Insecta	Diptera	Cecidomyiidae	unclassified	unclassified	1	71	0	0	0	0	0	0	0	0	0	0	0	0	0	0	0	0	0	0	0	0	0	0	0	0	0	0	0	0	0	0	0	0	0	0	0	0	0	0
ASV0227	AATTTGATCAGGAATAATTGGATCTTCACTTAGTATTTTAATTCGATTAGAATTAAGACAAATTAATTCAATTATTAATAATAATCAATTATATAATGTAATTGTTACAATTCATGCTTTCGTTATAATTTTTTTTATAACTATACCAATTGTAATT	157	Metazoa	Arthropoda	Insecta	Hemiptera	Aphididae	Aphis	unclassified	1	285	0	0	0	0	0	0	0	0	0	0	0	0	0	0	0	0	0	0	0	0	0	0	0	0	0	0	0	0	0	0	0	0	0	0	0	0	0	0
ASV0228	AGTTTGAGCAGGTATAATCGGAACCTCACTCAGAATACTAGTTCGAACAGAACTGGGAAACCCAGGATCTTTAATCGGAAACGATCAAATTTATAATGTAATCGTAACAGCCCATGCCTTTATTATAATTTTTTTTATAGTTATACCTGCAATAATT	157	Metazoa	Arthropoda	Insecta	Coleoptera	Chrysomelidae	Psylliodes	Psylliodes laticollis	1	127	0	0	0	0	0	0	0	0	0	0	0	0	0	0	0	0	0	0	0	0	0	0	0	0	0	0	0	0	127	0	0	0	0	0	0	0	0	0
ASV0229	AATTTGATCAGGAATAGTAGGAACATCATTAAGATTATTAATTCGAGCTGAATTAGGAAATCCAGGTTCATTAATTGGAGATGACCAAATTTATAATACAATTGTTACCGCTCATGCTTTTATTATAATTTTTTTTATAGTTATACCCATCATAATT	157	Metazoa	Arthropoda	Insecta	Lepidoptera	Nepticulidae	Stigmella	Stigmella assimilella	1	205	0	0	0	0	0	0	0	0	0	0	0	0	0	0	0	0	0	0	0	0	0	0	0	0	0	0	0	0	0	0	0	0	205	0	0	0	0	0
ASV0230	AACTTGATCTGGAATAATTGGAACATCCCTAAGACTCCTAATTCGAACTGAACTAGGAACCCCTGGAAAATTAATTGGGAATGATCAAATTTATAATACTATTGTAACTGCTCACGCTTTTATCATAATTTTTTTTATAGTTATACCTATTATAATT	157	Metazoa	Arthropoda	Insecta	Lepidoptera	Tortricidae	unclassified	Olethreutinae sp. BOLD-2016	1	396	0	0	0	0	0	0	0	0	0	0	0	0	0	0	0	0	0	0	0	0	0	0	0	0	0	0	0	0	0	0	396	0	0	0	0	0	0	0
ASV0231	AATTTGAGCAGGAATATTGGGTACATCTCTTAGACTTTTAATTCGAGCTGAATTAGGTAATCCTGGTTCTTTAATTGGAGATGATCAAATTTATAACACTATTGTAACAGCTCATGCTTTTATTATAATTTTTTTTATAGTTATACCTATTATAATT	157	Metazoa	Arthropoda	Insecta	Lepidoptera	unclassified	unclassified	unclassified	1	212	0	0	0	0	0	0	0	0	0	0	0	0	0	0	0	0	0	0	0	0	0	0	0	0	0	0	0	0	0	0	0	0	0	0	0	0	0	0
ASV0232	TATTTGAGCAGGAATAATTGGAACATCATTAAGAATTTTAATTCGAATGGAATTAAGAATAATTAGAAATTTAATTGGTAATGATCAAATTTATAATGTTATTGTAACTGCTCATGCTTTTATTATAATTTTTTTTATAGTAATACCTATTTTAATT	157	Metazoa	Arthropoda	Insecta	Diptera	Cecidomyiidae	unclassified	unclassified	1	575	0	0	0	0	0	0	0	0	0	0	0	0	0	0	0	0	0	0	0	0	0	0	0	0	0	0	0	0	0	0	0	0	0	0	0	0	0	0
ASV0234	AATTTGATCAGGGATATTTGGAATATCATTGAGAACTTTAATCCGATTGGAGTTAAGAACTATTTCTAATTTAATTGAAAATGATCAAATTTATAATTCAATTGTTACTGCTCATGCTTTAATTATAATTTTTTTCATAGTTATACCAATTTTAATT	157	Metazoa	Arthropoda	Insecta	Diptera	Cecidomyiidae	unclassified	unclassified	1	89	0	0	0	0	0	0	0	0	0	0	0	0	0	0	0	0	0	0	0	0	0	0	0	0	0	0	0	0	0	0	0	0	0	0	0	0	0	0
ASV0235	TATTTGAGCAGGGATAATTGGAACATCGTTAAGAATTTTAATTCGAATAGAATTAAGAAGAATTAGAAATTTAATTGGTAATGATCAAATTTATAATGTTATTGTAACTGCCCATGCTTTTATTATAATTTTTTTTATAGTAATAGCTATTTTAATT	157	Metazoa	Arthropoda	Insecta	Diptera	Cecidomyiidae	unclassified	unclassified	1	139	0	0	0	0	0	0	0	0	0	0	0	0	0	0	0	0	0	0	0	0	0	0	0	0	0	0	0	0	0	0	0	0	0	0	0	0	0	0
ASV0238	AGTTTGATCAGGAATGGTAGGAACATCTTTAAGTATATTAATTCGTGCTGAATTAAGTCACCCAGGGATATTTATTGGAAATGATCAAATTTATAACGTAATTGTTACAGCTCATGCATTTATTATAATTTTCTTTATAGTAATACCAATTATAATT	157	Metazoa	Arthropoda	Insecta	Diptera	Culicidae	unclassified	unclassified	1	98	0	0	98	0	0	0	0	0	0	0	0	0	0	0	0	0	0	0	0	0	0	0	0	0	0	0	0	0	0	0	0	0	0	0	0	0	0	0
ASV0239	AATTTGATCTGGAATAGTGGGAACTTCACTAAGATTATTAATTCGAATAGAATTAGGAAATCCAGGTAGTTTAATTGGAGATGATCAAATTTATAACACTATTGTTACAGCTCATGCTTTTATTATAATTTTTTTTATGGTTATACCAATAATAATT	157	Metazoa	Arthropoda	Insecta	Lepidoptera	Gracillariidae	Phyllocnistis	Phyllocnistis unipunctella	1	385	0	0	0	0	0	0	0	0	0	0	0	0	0	0	0	0	0	0	0	0	0	0	0	0	0	0	0	0	0	0	0	0	0	0	0	385	0	0
ASV0240	AGCTTGAGCAGGAATAGTAGGCACATCTCTTAGACTATTAATTCGAGCAGAATTAGGAAATCCTGGATCATTAATTGGTGATGATCAAATTTATAATGTAATTGTTACTGCTCATGCATTTATTATAATTTTTTTTATAGTAATACCTATTGTTATT	157	Metazoa	Arthropoda	Insecta	Coleoptera	Staphylinidae	Aleochara	unclassified	1	355	0	355	0	0	0	0	0	0	0	0	0	0	0	0	0	0	0	0	0	0	0	0	0	0	0	0	0	0	0	0	0	0	0	0	0	0	0	0
ASV0242	GTCTTGAGCTGGAATAGTAGGAACATCTTTAAGAATACTAATTCGTACAGAATTAGGAAATCCGGGAAGATTAATTGGAGATGATCAAATTTATAATAGTATTGTTACAGCCCATGCATTTATTATAATTTTTTTTATAGTAATACCTATTATAATT	157	Metazoa	Arthropoda	Insecta	Lepidoptera	unclassified	unclassified	unclassified	1	154	0	0	0	0	0	0	0	0	0	0	0	0	0	0	0	0	0	0	0	0	0	0	0	0	0	0	0	0	0	0	0	0	0	0	0	0	0	0
ASV0243	TATTTGAGCAGGAATAGTAGGAACCTCTTTAAGATTATTAATTCGAGCTGAATTAGGTAATCCAGGTTCATTAATTGGAGATGACCAAATTTATAATACAATTGTAACAGCTCATGCTTTTATTATAATTTTTTTTATAGTTATACCAATCATAATT	157	Metazoa	Arthropoda	Insecta	Lepidoptera	unclassified	unclassified	unclassified	1	100	0	0	0	0	0	0	0	0	0	0	0	0	0	0	0	0	0	0	0	0	0	0	0	0	0	0	0	0	0	0	0	0	0	0	0	0	0	0
ASV0245	AATTTGAGCAGGAACAATTGGAACATCAATAAGAATTTTGATTCGAATAGAATTATCTTCAACATCAAATTTAATTGGGAATGGTCAAATTTATAATGTAATTGTTACTGCTCATGCTTTCATTATAATTTTCTTTATAGTAATACCGATTTTAATT	157	Metazoa	Arthropoda	Insecta	Diptera	Cecidomyiidae	unclassified	unclassified	1	7	0	0	0	0	0	0	0	0	0	0	0	0	0	0	0	0	0	0	0	0	0	0	0	0	0	0	0	0	0	0	0	0	0	0	0	0	0	0
ASV0247	AATTTGAGCAGGAATATTAGGTACATCTCTTAGACTTTTAATTCGAGCTGAACTAGGTAATCCTGGTTCTTTAATTGGAGATGATCAAATTTATAACACTATTGTAACAGATCATGCTTTTATTATAATTTTTTTTATAGTTATACCTATTATAATT	157	Metazoa	Arthropoda	Insecta	Lepidoptera	Gelechiidae	unclassified	unclassified	1	52	0	0	0	0	0	0	0	0	0	0	0	0	0	0	0	0	0	0	0	0	0	0	0	0	0	0	0	0	0	0	0	0	0	0	0	0	0	0
ASV0250	AATTTGAGCTGGAATAGTAGGAACTTCTTTAAGATTATTAATTCGAGCAGAATTAGGTAACCCAGGTTCTTTAATTGGTGATGGTCAAATTTATAATACTATTGTAACAGCTCATGCTTTTATTATAATTTTTTTTATAGTTATACCTATTATAATT	157	Metazoa	Arthropoda	Insecta	Lepidoptera	Pterophoridae	Emmelina	Emmelina monodactyla	1	252	0	0	0	0	0	0	0	0	0	0	0	0	0	0	0	0	0	0	0	0	0	0	0	0	0	0	0	0	0	0	0	0	0	0	0	0	0	0
ASV0251	AATTTGATCAGGAATAATTGGAACTTCACTAAGAATATTAATTCGATTAGAATTAAGAACAATTAAAAATTTAATTGGAAATGATCAAATTTATAATGTTATTGTAACAGCTCATGCTTCTATTATAATTTTTTTTATAGTAATACCAATTTTAATT	157	Metazoa	Arthropoda	Insecta	Diptera	Cecidomyiidae	unclassified	unclassified	1	239	0	0	0	0	0	0	0	0	0	0	0	0	0	0	0	0	0	0	0	0	0	0	0	0	0	0	0	0	0	0	0	0	0	0	0	0	0	0
ASV0253	AATTTGAGCAGGAATAATCGGAACGAGATTAAGAATTTTAATTCGAATAGAATTATCAACAACATCAAATTTGATTGAGAACGATCAAATTTATAATGTAATTGCAACTGCTCATGCTTTCATTATAATTTTTTTTATAGTTATACCAATTTTAATT	157	Metazoa	Arthropoda	Insecta	Diptera	Cecidomyiidae	unclassified	unclassified	1	28	0	0	0	0	0	0	0	0	0	0	0	0	0	0	0	0	0	0	0	0	0	0	0	0	0	0	0	0	0	0	0	0	0	0	0	0	0	0
ASV0255	ATTTTGAAGAGCTTTTTATGGTTCTTCTTTAAGTATGGTGATACGTATGGAATTAAGTCAACCTGGTTCTTTCATTTTCCATGATCACGTTTACAATGTTTTCGTTACTTCTCATGCATTTATTATGATTTTTTTCGTAGTTATACCAGTTTTAATA	157	Metazoa	Arthropoda	Arachnida	Trombidiformes	Eriophyidae	Aceria	Aceria tulipae	1	38	0	0	0	0	0	0	0	0	0	0	0	0	0	0	0	0	0	0	0	0	0	0	0	0	0	0	0	0	0	0	0	0	0	0	0	0	0	0
ASV0258	AATTTGATCAGGGATATTTGGAATATCATTGAGAATTTTAATCCGATTGGAGTTAAGAAATATTTCTAATTTAATTGAAAATGATCAAATTTATAATTCAATTGTTACTGCTCATGCTTTAATTATAATTTTTTTCATAGTTATACCAATTTTAATT	157	Metazoa	Arthropoda	Insecta	Diptera	Cecidomyiidae	unclassified	unclassified	1	677	0	0	0	0	0	0	0	0	0	0	0	0	0	0	0	0	0	0	0	0	0	0	0	0	0	0	0	0	0	0	0	0	0	0	0	0	0	0
ASV0259	AATTTGATCAGGGATATTTGGAATATCATTGAGAATTTTAATCCGATTGGAATTAAGAACTATTTCTAATTTAATTGAAAATGATCAAATTTATAATTCAATTGTTACTGATCACGCTTTAATTATAATTTTTTTCATAGTTATACCAATTTTAATT	157	Metazoa	Arthropoda	Insecta	Diptera	Cecidomyiidae	unclassified	unclassified	1	334	0	0	0	0	0	0	0	0	0	0	0	0	0	0	0	0	0	0	0	0	0	0	0	0	0	0	0	0	0	0	0	0	0	0	0	0	0	0
ASV0260	GATTTGAGCTGGAATAATTGGAACCTCATTAAGAATTTTAATTCGAATAGAATTGAGTGGAATTAATAATTTAATTGGTAATGATCAAATTTATAATGTTATTGTTACTGCTCATGCATTTATTATAATTTTTTTTATAGTAATACCAATTTTAATT	157	Metazoa	Arthropoda	Insecta	Diptera	Cecidomyiidae	unclassified	unclassified	1	47	0	0	0	0	0	0	0	0	0	0	0	0	0	0	0	0	0	0	0	0	0	0	0	0	0	0	0	0	0	0	0	0	0	0	0	0	0	0
ASV0261	TATTTGAGCAGGGATAATTGGAACTTCTTTAAGTTTGTTAATTCGAGCTGAATTAGGAAATCCTGGTTCTTTAATTGGTGATGATCAAATTTATAATACTATTGTTACAGCTCATGCTTTTATTATAATTTTTTTTATAGTTATACCTATTATAATT	157	Metazoa	Arthropoda	Insecta	Lepidoptera	unclassified	unclassified	unclassified	1	91	0	0	0	0	0	0	0	0	0	0	0	0	0	0	0	0	0	0	0	0	0	0	0	0	0	0	0	0	0	0	0	0	0	0	0	0	0	0
ASV0262	AATTTGATCAGGGATATTTGGAATATCATTGAGAATTTTAATCCGATTGGAATTATGAACTATTTCTAATTTAATTGAAAATGATCAAATTTATAATTCAATTGTTACTGCTCACGCTTTAATTATAATTTTTTTCATAGTTATACCAATTTTAATT	157	Metazoa	Arthropoda	Insecta	Diptera	Cecidomyiidae	unclassified	unclassified	1	221	0	0	0	0	0	0	0	0	0	0	0	0	0	0	0	0	0	0	0	0	0	0	0	0	0	0	0	0	0	0	0	0	0	0	0	0	0	0
ASV0263	AATTTGATCAGGAATAATTGGAACTTCACTAAGAATATTAATTCGATTAGAACTAAGAACAATTAAAAATTTAATTGGAAATGATCAAATTTATAATGTTATTGTAACAGCTCATGCTTTTATTATAATTTTTTTTATAGTAATACCAATTTTAATT	157	Metazoa	Arthropoda	Insecta	Diptera	Cecidomyiidae	unclassified	unclassified	1	101	0	0	0	0	0	0	0	0	0	0	0	0	0	0	0	0	0	0	0	0	0	0	0	0	0	0	0	0	0	0	0	0	0	0	0	0	0	0
ASV0265	AGTTTGATCAGGAATAGTAGGAACATCTCTAAGTATATTAATTCGTGCTGAATTAAGTCACCCAGGGATATTTATTGGAAATGATCAAATTTATAACGTAATTGTTACAGCTCATGCATTTATTATAATTTTCTTTATAGTAATACCAATTATAATT	157	Metazoa	Arthropoda	Insecta	Diptera	Culicidae	unclassified	unclassified	1	1494	0	0	0	0	0	0	0	0	0	0	0	0	0	0	0	0	0	0	0	0	0	0	0	0	0	0	0	0	0	0	0	0	0	0	0	0	0	0
ASV0266	AGCTTGAGCAGGAATAGTAGGTACATCTCTTAGACTATTAATTCGAGCAGAATTAGGAAATCCTGGATCATTAATTGGTGATGATCAAATTTATAATGTAATTGTTACTGCTTATGCATTTATTATAATTTTTTTTATAGTAATACCTATTGTTATT	157	Metazoa	Arthropoda	Insecta	Coleoptera	Staphylinidae	Aleochara	unclassified	1	555	0	0	0	0	0	0	0	0	0	0	0	0	0	0	0	0	0	0	0	0	0	0	0	0	0	0	0	0	0	0	0	0	0	0	0	0	0	555
ASV0267	TGCATGATCAGGAATAATTGGCACTTCATTAAGAATAATTATTCGAACAGAATTAGGAAATCCGGGCTCTTTAATTGGAAATGACCAAATTTACAATGTAATTGTAACTGCACATGCTTTTATTATAATTTTTTTTATAGTGATACCTATTATAATT	157	Metazoa	Arthropoda	Insecta	Diptera	Phoridae	unclassified	unclassified	1	249	0	0	0	0	0	0	0	249	0	0	0	0	0	0	0	0	0	0	0	0	0	0	0	0	0	0	0	0	0	0	0	0	0	0	0	0	0	0
ASV0268	AATTTGATCAGGAATAATTGGATCTTCACTTAGTATTTTAATTCGATTAGAATTAAGACAAATTAATTCAATTATTAATAATAATCAATTATATAATGTAATTGTTACAATTCACGCTTTCATTATAATTTTTTTTATAACTATACCAATTGTAATT	157	Metazoa	Arthropoda	Insecta	Hemiptera	Aphididae	Aphis	unclassified	1	220	0	0	0	0	0	0	0	0	0	0	0	0	0	0	0	0	0	0	0	0	0	0	0	0	0	0	0	0	0	0	220	0	0	0	0	0	0	0
ASV0270	AGTTTGAGCCGGAATAGTAGGAACTTCTTTAAGTTTATTAATTCGAGCTGAATTAGGAAATCCTGGCTCACTAATTGGAGATGACCAAATTTATAATACAATTGTGACAGCTCATGCTTTTATTATAATTTTCTTTATAGTTATACCTATTATAATT	157	Metazoa	Arthropoda	Insecta	Lepidoptera	Coleophoridae	Coleophora	Coleophora amarchana	1	76	0	0	0	0	0	0	0	0	0	0	0	0	0	0	0	0	0	0	0	0	0	0	0	0	0	0	0	0	0	0	0	0	0	0	0	0	0	0
ASV0271	AATATGATCAGGTATAATTGGAACATCATTAAGAATTTTAATTCGACTGGAACTAGGAACTACTAATAGATTAATCGGAAATGATCAAATTTATAATGTAATTGTTACAGCTCATGCTTTCATTATAATTTTCTTTATAGTTACACCAATCATAATT	157	Metazoa	Arthropoda	Insecta	Coleoptera	Coccinellidae	Coccinella	unclassified	1	30	0	0	0	0	0	0	0	0	0	0	0	0	0	30	0	0	0	0	0	0	0	0	0	0	0	0	0	0	0	0	0	0	0	0	0	0	0	0
ASV0272	AGCGTGGTCTGCTATAGTTGGTACTGCTATAAGAGTATTAATTCGAATAGAATTAGGACAGACTGGAAGTTTTTTAGGAAATGATCATTTATATAATGTTATTGTTACAGCACATGCATTTGTTATAATTTTTTTTATAGTAATACCTATTATAATT	157	Metazoa	Arthropoda	Arachnida	Araneae	Salticidae	Philaeus	Philaeus chrysops	1	14	0	0	0	0	0	0	0	0	0	0	0	0	0	0	0	0	0	0	0	0	0	0	0	0	0	0	0	0	0	0	0	0	0	0	0	0	0	0
ASV0274	TATTTGAGCAGGGATAATTGGAACATCGTTAAGAATTTTAATTCGAATAGAATTAAGAAGAATTAGAAATTTAATTGGTAATGATCAAATTTATAATGTTATTGTAACTGCTCATGCTTTTATTATAATTTTTTTTGTAGTAATACCTATTTTAATT	157	Metazoa	Arthropoda	Insecta	Diptera	Cecidomyiidae	unclassified	unclassified	1	304	0	0	0	0	0	0	0	0	0	0	0	0	0	0	0	0	0	0	0	0	0	0	0	0	0	0	0	0	0	0	0	0	0	0	0	0	0	0
ASV0275	AATATGAGCAGGAATAGTGGGAACTTCCTTAAGAATTTTAATTCGTGCAGAATTAGGAAACCCCGGGACATTAATTGGAAATGATCAAATTTATAATGTAATTGTAACTGCCCATGCTTTCATTATAATTTTCTTCATAGTTATACCAATTATAATT	157	Metazoa	Arthropoda	Insecta	Coleoptera	Chrysomelidae	Chrysolina	Chrysolina haemoptera	1	81	0	0	0	0	0	0	0	0	0	0	0	0	0	0	0	0	0	0	0	0	0	0	0	0	0	0	0	0	0	0	0	0	0	0	0	0	0	0
ASV0276	AATTTGAGCAGGATTAATTGGAACATCTTTAAGAATTTTAATTCGAATAGAATTAAGAAGAATTTTAAATTTAATTAGCAATGATCAAATTTTCAATGTTATTGTAACTGCTCATGCATTTATTATAATTTTTTTTATAGTTATACCTATTTTGATT	157	Metazoa	Arthropoda	Insecta	Diptera	Cecidomyiidae	unclassified	unclassified	1	366	0	0	0	0	0	0	0	0	0	0	0	0	0	0	0	0	0	0	0	0	0	0	0	0	0	0	0	0	0	0	0	0	0	0	0	0	0	0
ASV0279	TGCTTGAGCTGGAATAGTAGGAACCTCTTTAAGAATCTTAATTCGAGCCGAATTAGGTCACCCTGGTGCCTTAATTGGAGACGATCAAATTTATAATGTTATTGTAACTGCTCATGCTTTTATTATAATTTTTTTTATAGTAATGCCTATCATAATT	157	Metazoa	Arthropoda	Insecta	Diptera	unclassified	unclassified	unclassified	1	1016	0	0	0	0	0	0	0	0	0	0	0	1016	0	0	0	0	0	0	0	0	0	0	0	0	0	0	0	0	0	0	0	0	0	0	0	0	0	0
ASV0280	ATTCTGATCAGGAATAGTCGGAACATCATTAAGAATTTTAATCCGAATAGAATTAGGTAGACCAGGATCTCTAATTGGGAATGATCAAATTTATAACTCAATTGTAACTGCACATGCATTTATTATAATTTTTTATATAGTTATACCGATTATAATT	157	Metazoa	Arthropoda	Insecta	Coleoptera	Chrysomelidae	Cassida	Cassida sp. EMHAU-15090501	1	49	0	0	49	0	0	0	0	0	0	0	0	0	0	0	0	0	0	0	0	0	0	0	0	0	0	0	0	0	0	0	0	0	0	0	0	0	0	0
ASV0282	AGTTTGATCAGGAATAGTAGGAACATCTTTAAGTATATTAATTCGTGCTGAATTAAGTCACCCGGGGATATTTATTGGAAATGATCAAATTTATAACGTAATTGTTACAGCTCATGCATTTATCATAATTTTCTTTATAGTAATACCAATTATAATT	157	Metazoa	Arthropoda	Insecta	Diptera	Culicidae	unclassified	Culicinae sp. BOLD:AAA7067	1	51	0	0	0	0	0	0	0	0	0	0	0	0	0	0	0	0	0	0	0	0	0	0	0	0	0	0	0	0	0	0	0	0	0	0	0	0	0	0
ASV0284	AGCTTGACCAGGAATAGTGGGAACATCCCTTAGAATATTAATTCGATTTGAATTAGGTCACCCAGGAGCCTTAATTGGTAATGATCAAACGTATAATGTTGTAGTTACTGCTCATGCTTTTATTATAATTTTTTTTATAGTAATACCAATTATAATT	157	Metazoa	Arthropoda	Insecta	Diptera	Tachinidae	Voria	Voria ruralis	1	253	0	0	0	0	0	0	0	0	0	0	0	0	0	0	0	0	0	0	0	0	0	0	0	0	0	0	0	0	0	0	0	0	0	0	0	0	0	0
ASV0286	AGTTTGAGCCGGAATATTAGGGTCAGCTATAAGAGCTTTAATTCGAATAGAATTAAGAGTTCCAGGAATATTAATTGGAAATGACCAAATTTATAATTCAATCGTTACATCCCATGCTTTTATTATAATTTTTTTTATAGTTATACCAATTATACTT	157	Metazoa	Arthropoda	Insecta	Hymenoptera	unclassified	unclassified	unclassified	1	846	0	0	0	0	0	0	0	0	0	0	0	0	0	0	0	0	0	0	0	0	0	0	0	0	846	0	0	0	0	0	0	0	0	0	0	0	0	0
ASV0287	AATTTGATCAGGGATATTTGGAATATCATTGAGAATTTTAATCCGATTGGAATTAAGAACTATTTCTAATTTAATTGAAAATGATCAAATTTATAATTCAATTGTTACTGCTCACGCTTTACTTATAATTTTTTTTATAGTTATACCAATTTTAATT	157	Metazoa	Arthropoda	Insecta	Diptera	Cecidomyiidae	unclassified	unclassified	1	103	0	0	0	0	0	0	0	0	0	0	0	0	0	0	0	0	0	0	0	0	0	0	0	0	0	0	0	0	0	0	0	0	0	0	0	0	0	0
ASV0289	TATTTGAGCAGGTATAATTGGCACATCATTAAGAATTTTAATTCGAATAGAATTAGGAAGAATTAGAAATTTAATTGGAAATGATCAGATTTATAATGTTATTGTAACTGCTCATGCTTTTATTATAATTTTTTTTATAGTAATACCAATTTTAATT	157	Metazoa	Arthropoda	Insecta	Diptera	Cecidomyiidae	unclassified	unclassified	1	162	0	0	0	0	0	0	0	162	0	0	0	0	0	0	0	0	0	0	0	0	0	0	0	0	0	0	0	0	0	0	0	0	0	0	0	0	0	0
ASV0292	AGTTTGATCAGGAATAGTAGGAACATCTTTAAGTATATTAATTCGTGCTGAATTAAGTCACCCAGGGATATTTATTGGAAATGATCAAATTTATAACGTAATTGTTACAGCTCATGCATTTATTATAATTTTCTTTGTAGTAATACCAATTATAATT	157	Metazoa	Arthropoda	Insecta	Diptera	Culicidae	unclassified	unclassified	1	96	0	0	0	0	0	0	0	0	0	0	0	0	0	0	0	0	0	0	0	0	0	0	0	0	0	0	0	0	0	0	0	0	0	0	0	0	0	0
ASV0294	ATCTTGAGCCGGAATAGTAGGAACATCTTTAAGAATACTAATTCGTACAGAATTAGGAAATCCGGGAAGATTAATTGGAGATGATCAAATTTATAATAGTATTGTTACAGCCCATGCATTTATTATAATTTTTTTTATAGTAATACCTATTATAATC	157	Metazoa	Arthropoda	Insecta	Lepidoptera	Lycaenidae	Hemiargus	Hemiargus sp. BioLep41	1	1169	0	0	0	0	0	0	0	0	0	0	0	0	0	0	0	0	0	0	0	0	0	0	0	0	0	0	0	0	0	0	0	0	0	0	0	0	0	0
ASV0295	AATTTGAGCAGGAATAGTAGGAACTTCTCTAAGTTTATTAATTCGGGCAGAATTAGGTAATCCTGGATCTTTAATTGGAGATGATCAAATTTATAATACTATCGTTACAGCTCATGCTTTTATTATAATTTTCTTTATAGTAATACCAATTATAATT	157	Metazoa	Arthropoda	Insecta	Lepidoptera	Noctuidae	Heliothis	Heliothis adaucta	1	91	0	0	0	0	0	0	0	0	0	0	0	0	0	0	0	0	0	0	0	0	0	0	0	0	0	0	0	0	0	0	0	0	0	0	0	0	0	0
ASV0296	AATTTGATCAGGAATATTTGGAATATCGTTAAGAATTTTAGTCCGATTAGAATTAAGAACTATTTCTAATTTAATTGAAAATGATCAAATTTATAATTCCATTGTTACTGCTCACGCATTAATTATAATTTTTTTCATAGTTATACCAATTTTAATT	157	Metazoa	Arthropoda	Insecta	Diptera	Cecidomyiidae	unclassified	unclassified	1	17	0	0	0	0	0	0	0	0	0	0	0	0	0	0	0	0	0	0	0	0	0	0	0	0	0	0	0	0	0	0	0	0	0	0	0	0	0	0
ASV0298	AATTTGAGCTGGAATAGTAGGAACTTCACTAAGTTTATTAATTCGAGCTGAATTAGGAAACCCCGGGTCTTTAATTGGAGACGATCAAATTTATAACACAATTGTTACAGCACATGCTTTTATTATAATTTTTTTTATAGTAATACCTATTATAATT	157	Metazoa	Arthropoda	Insecta	Lepidoptera	Noctuidae	Agrotis	Agrotis segetum	1	220	0	0	220	0	0	0	0	0	0	0	0	0	0	0	0	0	0	0	0	0	0	0	0	0	0	0	0	0	0	0	0	0	0	0	0	0	0	0
ASV0299	TATTTGATCAGGAATAGTTGGAACTTCATTAAGAATATTAATCCGTTTAGAATTAGGAACTCCAAATAATTTAATTGGAAATGATCAAATTTATAACGTAATTGTGACAGCCCATGCTTTTATTATAATTTTTTTTATAGTAATACCTATTATAATT	157	Metazoa	Arthropoda	Insecta	Diptera	Cecidomyiidae	unclassified	unclassified	1	1032	0	0	0	0	0	0	0	0	0	0	0	0	0	0	0	0	0	0	0	0	0	0	0	0	0	0	0	0	0	0	0	1032	0	0	0	0	0	0
ASV0302	AATTTGATCATGGATATTTGGAATATCATTGAGAATTTTAATCCGATTGGAATTAAGAACTATTTCTAATTTAATTGAAAATGATCAAATTTATAATTCAATTGTTACTGCTCACGCTTTAATTATAATTTTTTTCATAGTTATACCAATTTTAATT	157	Metazoa	Arthropoda	Insecta	Diptera	Cecidomyiidae	unclassified	unclassified	1	183	0	0	0	0	0	0	0	0	0	0	0	0	0	0	0	0	0	0	0	0	0	0	0	0	0	0	0	0	0	0	0	0	0	0	0	0	0	0
ASV0303	ATCTTGAGCTGGAATAGTAAGAACATCTTTAAGAATACTAATTCGTACAGAATTAGGAAATCCGGGAAGATTAATTGGAGATGATCAAATTTATAATAGTATTGTTACAGCCCATGCATTTATTATAATTTTTTTTATAGTAATACCTATTATAATC	157	Metazoa	Arthropoda	Insecta	Lepidoptera	unclassified	unclassified	unclassified	1	169	0	0	0	0	0	0	0	0	0	0	0	0	0	0	0	0	0	0	0	0	0	0	0	0	0	0	0	0	0	0	0	0	0	0	0	0	0	0
ASV0304	ATCTTGAGCAGGAATAGTAGGGACATCATTAAGAATGCTAATTCGTACAGAATTAGGAAATCCAGGAAGTTTAATTGGGGATGATCAAATTTATAATAGTATTGTTACAGCCCATGCATTTATTATAATTTTTTTTATAGTAATACTTGTTATAATT	157	Metazoa	Arthropoda	Insecta	Lepidoptera	Lycaenidae	Pseudolucia	Pseudolucia patago	1	93	0	0	0	0	0	0	0	0	0	0	0	0	0	0	0	0	0	0	0	0	0	0	0	0	0	0	0	0	0	0	0	0	0	0	0	0	0	0
ASV0306	AACTTGATCTGGAATAATTGGAACATCCCTAAGACTCCTAATCCGAACTGAATTAGGAACCCCTGGAAAATTAATTGGGAATGATCAAATTTATAATACTATTGTAACTGCTCATGCTTTTATCATAATTTTTTCTATAGTTATACCTATTATAATT	157	Metazoa	Arthropoda	Insecta	Coleoptera	Curculionidae	Morimotodes	Morimotodes ismene	1	134	0	0	0	0	0	0	0	0	0	0	0	0	0	0	0	0	134	0	0	0	0	0	0	0	0	0	0	0	0	0	0	0	0	0	0	0	0	0
ASV0311	GGCTTGAGCTGGAATAGTAGGTACTTCTTTAAGTATTTTAATTCGAGCTGAATTAGGCCACCCTGGAGCCTTAATTGGAGATGACCAAATTTATAATGTAATTGTAACTGCTCATGCTTTTATTATAATTTTTTCTATAGTTATACCTATTATAATT	157	Metazoa	Arthropoda	Insecta	Diptera	unclassified	unclassified	unclassified	1	151	0	0	0	0	0	0	0	0	0	0	0	0	0	0	0	0	0	0	0	0	0	0	0	0	0	0	0	0	0	0	0	0	0	0	0	151	0	0
ASV0313	AGTTTGATCAGGAATAGTAGGAACATCTTTAAGTATATTAATTCGTGCTGAATTAAGTCACCCAGGGATATTTATTGGAAATGATCAAATTTATAACGTAATTGTTACAGCTCATGCATTTATTATAATTTTCCTTATAGTAATACCAATTATAATT	157	Metazoa	Arthropoda	Insecta	Diptera	Culicidae	unclassified	unclassified	1	1003	0	0	0	0	0	0	0	0	0	0	0	0	0	0	0	0	0	0	0	0	0	0	0	0	0	0	0	0	0	1003	0	0	0	0	0	0	0	0
ASV0314	AGCTTGAGCAGGAATAGTAGGTACATCTCTTAGACTATTAATTCGAGCAGAATTAGGAAATCCTGGGTCATTAATTGGTGATGATCAAATTTATAATGTAATTGTTACTGCTCATGCATTTATTATAATTTTTTTTATAGTAATACCTATTGTTATT	157	Metazoa	Arthropoda	Insecta	Coleoptera	Staphylinidae	Aleochara	unclassified	1	4470	0	4470	0	0	0	0	0	0	0	0	0	0	0	0	0	0	0	0	0	0	0	0	0	0	0	0	0	0	0	0	0	0	0	0	0	0	0	0
ASV0316	AATATGAGCAGGTATATTAGGAACTTCACTTAGATGAATCATCCGAATTGAGTTAGGAATACCAGGATCATTTATTGGAGATGATCGAACATATAATGTTGTAGTAACAGCCCATGCATTTGTAATGATCTTTTTTATAGTGATACCTATTATAATT	157	Metazoa	Arthropoda	Insecta	Hemiptera	Miridae	Deraeocoris	Deraeocoris punctulatus	1	91	0	0	0	0	0	0	0	0	0	0	0	0	0	0	0	0	0	0	0	0	0	0	0	0	0	0	0	0	0	0	0	0	0	0	0	0	0	0
ASV0318	AACTTGATCTGGAATAACTGGAACATCCCTAAGACTCCTAATCCGAACTGAATTAGGAACCCCTGGAAAATTAATTGGGAATGATCAAATTTATAATACTATTGTAACTGCTCATGCTTTTATCATAATTTTTTTTATAGTTATACCTATTATAATT	157	Metazoa	Arthropoda	Insecta	Lepidoptera	unclassified	unclassified	unclassified	1	219	0	0	0	0	0	0	0	0	219	0	0	0	0	0	0	0	0	0	0	0	0	0	0	0	0	0	0	0	0	0	0	0	0	0	0	0	0	0
ASV0319	AATTTGAGCAGGAATAATTGGAACATCATTAAGAATTTTAATTCGAATAGAATTAAGAAGAATTAAAAATTTAATTGGAAATGATCAAATTTATAATGTTATTGTAACTGCTCATGCTTTTATTATAATTTTTTTTATAGTAATACCTATTTTAATT	157	Metazoa	Arthropoda	Insecta	Diptera	Cecidomyiidae	unclassified	unclassified	1	431	0	0	0	0	0	0	0	0	0	0	0	0	0	0	0	0	0	0	0	0	0	0	0	0	0	0	0	0	0	0	0	0	0	0	0	0	0	0
ASV0321	AATTTGAGCAGGAATAATTGGAACATCATTAAGAATTTTAATCCGAATAGAACTAAGAAGAATTAGAAATTTAATTGGTAATGATCAAATTTATAATGTTATTGTAACTGCTCATGCTTTTATTATAATTTTTTTTATAGTAATACCAATTCTAATT	157	Metazoa	Arthropoda	Insecta	Diptera	Cecidomyiidae	unclassified	unclassified	1	224	0	0	0	0	0	0	0	0	0	0	0	0	0	0	0	0	0	0	0	0	0	0	0	0	0	0	0	0	0	0	0	0	0	0	0	0	0	0
ASV0322	TATTTGATCAGGAATAGTTGGAACTTCATTAAGAATATTAATCCGTTTAGAATTGGGAACTCCAAATAATTTAATTGGAAATGATCAAATTTATAACGTAATTGTGCCAGCCCATGCTTTTATTATAATTTTTTTTATAGTAATACCTATTATAATT	157	Metazoa	Arthropoda	Insecta	Diptera	Cecidomyiidae	unclassified	unclassified	1	175	0	0	0	0	0	175	0	0	0	0	0	0	0	0	0	0	0	0	0	0	0	0	0	0	0	0	0	0	0	0	0	0	0	0	0	0	0	0
ASV0323	AATTTGATCAGGGATATTTGGAATATCATTGAGAATTTTAATCCGATTGGAATTAAGAACTATTTCTAATTTAATTGAAAATGATCAAATTTATAATTCAATTGTTACTTCTCACGCTTTAATTATAATTTTTTTCATAGTTATACCAATTTTAATT	157	Metazoa	Arthropoda	Insecta	Diptera	Cecidomyiidae	unclassified	unclassified	1	99	0	0	0	0	0	0	0	0	0	0	0	0	0	0	0	0	0	0	0	0	0	0	0	0	0	0	0	0	0	0	0	0	0	0	0	0	0	0
ASV0324	TATATGAACTGCCATATTAGGGACTTCTTTAAGAAATATTATTCGTTTCGAACTAAGAATACCAAATAGAATTATTAAAGATGATCAAATTTACAATTCTTTAGTTACAGCTCATGCTTTAGTAATAATTTTTTTTATAATTATACCAGTAACAATT	157	Metazoa	Arthropoda	Arachnida	Trombidiformes	Tarsonemidae	unclassified	Tarsonemidae sp. BIOUG25926-A09	1	98	0	0	0	0	0	0	0	0	0	0	0	0	0	0	0	0	0	0	0	0	0	0	0	0	0	0	0	0	0	0	0	0	0	0	0	0	0	0
ASV0326	AATTTGAGCTGGAATAGTAGGAACATCATTAAGTCTATTAATTCGAGCAGAACTAGGTAATCCAGGATCATTAATTGGAGACGACCAAATTTATAATACTATTGTAACAGCACATGCTTTTATTATAATTTTTTTCATAGTAATACCTATTATAATT	157	Metazoa	Arthropoda	Insecta	Lepidoptera	Crambidae	Glyphodes	Glyphodes quadrimaculalis	1	5946	0	0	0	0	0	0	0	0	0	0	0	0	0	0	0	0	0	0	0	0	0	0	0	0	0	0	0	0	0	0	0	0	0	0	0	0	0	0
ASV0327	TATTTGAGCAGGAATAATTGGAACTTCTTTAAGTTTATTAATTCGAGCTGAATTAGGAAATCCTGGTTCTTTAATTGGTGATGATCAAATTTATAATACTGTTGTTACAGCTCATGCTTTTACTATAGTTTTTTTTATAGTTATACCTATTATAATT	157	Metazoa	Arthropoda	Insecta	Lepidoptera	unclassified	unclassified	unclassified	1	38	0	0	0	0	0	0	0	0	0	0	0	0	0	0	0	0	0	0	0	0	0	0	0	0	0	0	0	0	0	0	0	0	0	0	0	0	0	0
ASV0328	TGCTTGAGCAGGAATAGTAGGAACTTCTTTAAGACTTTTAATTCGAACAGAATTAGGAACCCCAGGGTCTTTAATTGGTGATGATCAAATTTATAATGTTATTGTAACAGCTCATGCTTTTGTAATAATTTTTTTTATAGTTATACCTTTTATAATT	157	Metazoa	Arthropoda	Insecta	Coleoptera	Phalacridae	Olibrus	Olibrus bicolor	1	6554	0	0	0	0	0	0	0	0	0	0	0	0	0	0	0	0	0	0	0	0	0	0	0	0	0	0	0	0	0	0	0	0	0	0	0	0	0	0
ASV0330	GATTTGAGCAGGAATAATTGGGACTTCTTTAAGTTTATTAATTCGAGCAGAATTAGGTAACCCAGGATCTTTAATTGGAGATGATCAAATTTATAATACTATTGTAACAGCTCATGCTTTTATTATAATTTCTTTTATAGTTATACCTATTATAATT	157	Metazoa	Arthropoda	Insecta	Lepidoptera	unclassified	unclassified	unclassified	1	98	0	0	0	0	0	0	0	0	0	0	0	0	0	0	0	0	0	0	0	0	0	0	0	0	0	0	0	0	0	0	0	0	0	0	0	0	0	0
ASV0332	AGCTTGAGCTGGAATAGTAGGTACTTCTTTAAGTATTTTAATTCGAGCTGAATTAGGCCACCCTGGAGCCTTAATTGGAGATGACCAAATTTATAATGTAATTGTAACTGCTCATGCTTTTATTATAATTTTTTTTATAGTTATACCTATTATAATT	157	Metazoa	Arthropoda	Insecta	Diptera	unclassified	unclassified	unclassified	1	272	0	0	0	0	0	0	0	0	0	0	0	0	0	0	0	272	0	0	0	0	0	0	0	0	0	0	0	0	0	0	0	0	0	0	0	0	0	0
ASV0333	TATTTGAGCAGGAATAATTGGAACATCATTAAGAATTTTAATTCGAATAGAATTAAGAAGAATTAGAAATTTAATTGATAATGATCAAATTTATAATGTTATTGTAACTGCTCATGCTTTTATTATAATTTTTTTTATAGTAATACCTATTTTAATT	157	Metazoa	Arthropoda	Insecta	Diptera	Cecidomyiidae	unclassified	unclassified	1	732	0	0	0	0	0	0	0	0	0	0	0	0	0	0	0	0	0	0	0	0	0	0	0	0	0	0	0	0	0	0	0	0	0	0	0	0	0	0
ASV0334	AATTTGATCAGGAATAATTGGAACTTCACTAAGAATATTAATTCGATTAGAATTAAGAACAATTAAAAATTTAACTGGAAATGATCAAATTTATAATGTTATTGTAACAGCTCATGCTTTTATTATAATTTTTTTTATAGTAATACCAATTTTAATT	157	Metazoa	Arthropoda	Insecta	Diptera	Cecidomyiidae	unclassified	unclassified	1	109	0	0	0	0	0	0	0	0	0	0	0	0	0	0	0	0	0	0	0	0	0	0	0	0	0	0	0	0	0	0	0	0	0	0	0	0	0	0
ASV0335	TATTTGAGCTGGAATAGTTGGAACTTCTTTAAGATTATTAATTCGAGCTGAATTAGGAAATCCAGGATCATTAATTGGAGATGATCAAATTTATAATACTATTGTTACTGCCCATGCTTTTATTATAATTTTCTTTATAGTTATACCTATTATAATT	157	Metazoa	Arthropoda	Insecta	Lepidoptera	Tortricidae	unclassified	unclassified	1	311	0	0	0	0	0	0	0	0	0	0	0	0	0	0	0	0	0	0	0	0	0	0	0	0	0	0	0	0	0	0	0	0	0	0	0	0	0	0
ASV0336	ATCTTGAGCTGGAATAGTAGGAACATCTTTAAGAATACTAATTCGTACAGAATTAGGAAATCCGGGAAGATTAATTGGAAATGATCAAATTTATAATAGTATTGTTACAGCCCATGCATTTATTATAATTTTTTTTATAGTAATACCTATTATAATC	157	Metazoa	Arthropoda	Insecta	Lepidoptera	unclassified	unclassified	unclassified	1	437	0	0	0	0	0	0	0	0	0	0	0	0	0	0	0	0	0	0	0	0	0	0	0	0	0	0	0	0	0	0	0	0	0	0	0	0	0	0
ASV0337	AATTTGAGCAGGAATAATTGGAACATCATTAAGAATTTTAATTCGAATAGAATTAAGAAGAATTAGAAATTTAATTGGAAATGATCAAATTTATAATGTTATTGTAACTGCTCATGCTTTTATTATAATTTTTTTTATAGTAATACCAATTTTAATT	157	Metazoa	Arthropoda	Insecta	Diptera	Cecidomyiidae	unclassified	unclassified	1	194	0	0	0	0	0	0	0	0	0	0	0	0	0	0	0	0	0	0	0	0	0	0	0	0	0	0	0	0	0	0	0	0	0	0	0	0	0	0
ASV0338	AATTTGAGCAGGTATAGTAGGAACATCTTTAAGATTATTAATTCGAGCTGAATTAGGAAATCCAGGATCATTAATTGGAAATGATCAAATTTACAATACTATTGTCACAGCTCATGCCTTTATTATAATTTTTTTTATAGTAATACCTATTATAATT	157	Metazoa	Arthropoda	Insecta	Lepidoptera	unclassified	unclassified	unclassified	1	311	0	0	311	0	0	0	0	0	0	0	0	0	0	0	0	0	0	0	0	0	0	0	0	0	0	0	0	0	0	0	0	0	0	0	0	0	0	0
ASV0339	AGCTTGAGCTGGAATAGTAGGAACATCTTTAAGTATTTTAATTCGTATAGAACTTGGTCATCCAGGAGCATTAATTGGAGATGATCAAATTTATAATGTGATTGTTACTGCACATGCTTTTGTTATAATTTTTTTTATAGTAATACCTATTATAATT	157	Metazoa	Arthropoda	Insecta	Diptera	Syrphidae	unclassified	unclassified	1	64	0	0	0	0	0	0	0	0	0	64	0	0	0	0	0	0	0	0	0	0	0	0	0	0	0	0	0	0	0	0	0	0	0	0	0	0	0	0
ASV0340	AATTTGATCAGGGATAATTGGATCTTCACTTAGAATTCTAATTCGATTAGAATTAAGACAAATTAATTCAATTATTAATAATAACCAACTTTATAATGTAATTGTTACAATTCATGCTTTTATTATAATTTTCTTTATAACTATACCAATTGTAATT	157	Metazoa	Arthropoda	Insecta	Hemiptera	Aphididae	unclassified	unclassified	1	24	0	0	0	0	0	0	0	0	0	0	0	0	0	0	0	0	0	0	0	0	0	0	0	0	0	0	0	0	0	0	0	0	0	0	0	0	0	0
ASV0343	AGCATGAGCTGGGATAGTGGGAACATCACTAAGAATTTTAGTTCGAGCTGAATAAGGACACCCAGGAGCATTAGTTGGAGATGATCAAATTTATAATGTAATTGTTACTGCACATGCTCTTGTAATAATTTTTTTTATAGCAATACCAATTACAATT	157	Metazoa	Arthropoda	Insecta	Diptera	Chloropidae	Apallates	unclassified	1	307	0	0	0	0	0	0	0	0	0	0	0	0	0	0	0	0	0	0	0	0	0	0	0	0	0	0	0	0	0	0	0	0	0	0	0	0	307	0
ASV0344	AGCATGAGCTGGAATAGTAGGTACATCAATAAGAATAATTATTCGTGCAGAACTTGGACAACCAGGATCTATAATTGGAGATGATCAAATCTATAATGTTATTATTACAGCACATGCATTTGTAATAATTTTCTTCATGGTAATACCTATTATAATT	157	Metazoa	Arthropoda	Insecta	Orthoptera	Acrididae	unclassified	unclassified	1	208	0	0	0	0	0	0	0	0	0	0	0	0	0	0	0	0	0	0	0	0	0	0	0	0	0	0	0	0	0	0	0	0	0	0	0	0	0	0
ASV0346	AATTTGATCTGGGATATTAGGAACCTCTTTAAGAATTTTAATCCGTTTGGAATTAAGTTCAGTTTCTAATTTAATTAATAATGATCAAATTTATAATGTAATTGTAACTACCCATGCTTTTATTATAATTTTTTTTATAGTAATACCTATTATAATT	157	Metazoa	Arthropoda	Insecta	Diptera	Cecidomyiidae	Ozirhincus	unclassified	1	73	0	0	0	0	0	0	0	0	0	0	0	0	0	0	0	0	0	0	0	0	0	0	0	0	0	0	0	0	0	0	0	0	0	0	0	0	0	0
ASV0348	GATTTGAGCAGGTATAGTAGGAACATCTTTAAGATTATTAATTCGAGCTGAATTAGGAAATCCGGGATCATTAATTGGAAATGATCAAATTTACAATACTATTGTCACAGCTCATGCTTTCATTATAATTTTTTTTATAGTAATACCTATTATAATT	157	Metazoa	Arthropoda	Insecta	Lepidoptera	Tortricidae	Clepsis	unclassified	1	120	0	0	0	0	0	0	0	0	0	0	0	0	0	0	0	0	0	0	0	0	0	0	0	0	0	0	0	0	0	0	0	0	0	0	0	0	0	0
ASV0349	ATCTTGAGCTGGAATAGTAGGAACATCTTTAAGAATACTAATTCGTACAGAATTAGGAAATCCGGGAAGATTAATTGGAGATGATCAAATTTATAATAGTATTGTTACAGCCCATGCATTTATTATAATTTTTTTTATAGTAATACTTATTATAATC	157	Metazoa	Arthropoda	Insecta	Lepidoptera	unclassified	unclassified	unclassified	1	659	0	0	0	0	0	0	0	0	0	0	0	0	0	0	0	0	0	0	0	0	0	0	0	0	0	0	0	0	0	0	0	0	0	0	0	0	0	0
ASV0350	AATTTGAGCAGGAATAATTGGGACTTCTTTAAGTTTATTAATTCGAGCAGAATTAGGTAACCCAGGATCTTTAATTGAAGATGATCAAATTTATAATACTATTGTAACAGCTCATGCTCTTATTATAATTTTTTTTATAGTTATACCTATTATAATT	157	Metazoa	Arthropoda	Insecta	Lepidoptera	unclassified	unclassified	unclassified	1	101	0	0	0	0	0	0	0	0	0	0	0	0	0	0	0	0	0	0	0	0	0	0	0	0	0	0	0	0	0	0	0	0	0	0	0	0	0	0
ASV0353	AATTTGAGCAGGATTAATTGGAACATCTCTTAGTTTATTAATTCGAGCTGAATTAGGAACCCCCAATTCTTTAATTGGAGATGATCAAATTTATAATTCAATTGTTACAGCCCATGCTTTCATTATAATTTTTTTTATAGTAATACCAATTATAATT	157	Metazoa	Arthropoda	Insecta	Lepidoptera	Pterophoridae	unclassified	Pterophoridae sp. BOLD:AAL8472	1	110	0	0	0	0	0	0	0	0	0	0	0	0	0	0	0	0	0	0	0	0	0	0	0	0	0	0	0	0	0	0	0	0	0	0	0	0	0	0
ASV0354	AATTTGAGCAGGTATAGTAGGAACATCTTTAAGGTTATTAATTCGAGCTGAATTAGGAAATCCGGGATCATTAATTGGAAATGATCAAATTTACAATACTATTGTCGCAGCTCATGCTTTTATTATAATTTTTTTTATAGTAATACCTATTATAATT	157	Metazoa	Arthropoda	Insecta	Lepidoptera	unclassified	unclassified	unclassified	1	100	0	0	0	0	0	0	0	0	0	0	0	0	0	0	0	0	0	0	0	0	0	0	0	0	0	0	0	0	0	0	0	0	0	0	0	0	0	0
ASV0355	AATTTGAGCAGGGCTAATTGGAACATCATTAAGAATCTTAATTCGAATAGAATCAAGAAGAATTAGAAATTTAATTAGAAGTGATCAAATTTATAATGTAATTGTAACTGCTCATGCTTTCATTATAATTTTTTTTATAGTTATACCAATTTTAATT	157	Metazoa	Arthropoda	Insecta	Diptera	Cecidomyiidae	unclassified	unclassified	1	230	0	0	0	0	0	0	0	0	0	0	0	0	0	0	0	0	0	0	0	0	0	0	0	0	0	0	0	0	0	0	0	0	0	0	0	0	0	0
ASV0356	AGTTTGATCAGGAATAGTAGGAACATCTTTAAGTATATTAATTCGTGCTGAATTAAGTCACCCAGGGATATTTATTGGAAATGATCAAATTTATAACTTAATTGTTACAGCTCATGCATTTATTATAATTTTCTTTATAGTAATACCAATTATAATT	157	Metazoa	Arthropoda	Insecta	Diptera	Culicidae	unclassified	unclassified	1	2646	0	0	0	0	0	0	0	0	0	0	0	0	0	0	0	0	0	0	0	0	0	0	0	0	0	0	0	0	0	0	0	0	0	0	0	0	0	0
ASV0358	TATATGAACTGCCATATTAGGGACTTCTTTAAGAAATATTATTCGTTTCGAACTAAGAATACCAAATAGAATTATTAAAGATGATCAAATTTACAATTCTTTAATTACAGCTCATGCTTTAGTAATAATTTTTTTTATAATTATACCAGTAATAATT	157	Metazoa	Arthropoda	Arachnida	Trombidiformes	Tarsonemidae	unclassified	Tarsonemidae sp. BIOUG25926-A09	1	3446	0	0	0	0	0	0	0	0	0	0	0	0	0	0	0	0	0	0	0	0	0	0	0	0	0	0	0	0	0	0	0	0	0	0	0	0	0	0
ASV0360	AGCTTGAGCAGGAATAGTAGGTACATCTCTTAGACTATTAATTTGAGCAGAATTAGGAAATCCTGGATCATTAATTGGTGATGATCAAATTTATAATGTAATTGTTACTGCTCATGCATTTATTATAATTTTTTTTATAGTAATACCTATTGTTATT	157	Metazoa	Arthropoda	Insecta	Coleoptera	Staphylinidae	Aleochara	unclassified	1	283	0	0	0	0	283	0	0	0	0	0	0	0	0	0	0	0	0	0	0	0	0	0	0	0	0	0	0	0	0	0	0	0	0	0	0	0	0	0
ASV0364	TATATGAGCAGGGATAGTGGGAACTTCCTTAAGAATTTTAATTCGATTAGAATTAGGGTCAACAGGAAGATTAATCGGAAATGACCAAATTTATAATGTTATTGTAACTGCGCACGCATTTATCATAATTTTTTTCATAGTAATACCGATTATAATT	157	Metazoa	Arthropoda	Insecta	Coleoptera	Coccinellidae	Coccinula	Coccinula quatuordecimpustulata	1	106	0	0	0	0	0	0	0	0	0	0	0	0	0	0	0	0	0	0	0	0	0	0	0	0	0	0	0	0	0	0	0	0	0	0	0	0	0	0
ASV0366	AATATGAGCTGGTGTAATAGGTTTATCAATAAGAATAATTATTCGGTTAGAATTAGGTAATCCTGGGTCTCTAATTGGAAATGATCAAATTTATAATTCTATTGTTACTACTCATGCATTTACAATAATTTTTTTTTTTGTTATACCAGTAATAATA	157	Metazoa	Arthropoda	Insecta	Hymenoptera	Pteromalidae	unclassified	unclassified	1	4	0	0	0	0	0	0	0	0	0	0	0	0	0	0	0	0	0	0	0	0	0	0	0	0	0	0	0	0	0	0	0	0	0	0	0	0	0	0
ASV0369	AATTCGAGCAGGAATATTAGGTACATCTCTTAGACTTTTAATTCGAGCTGAATTAGGTAATCCTGGTTCTTTAATTGGAGATGATCAAATTTATAACACTATTGTAACAGCTCATGCTTTTATTATAATTTTTTTTATAGTTATACCTATTATAATT	157	Metazoa	Arthropoda	Insecta	Lepidoptera	unclassified	unclassified	unclassified	1	118	0	0	0	0	0	0	0	0	0	0	0	0	0	0	0	0	0	0	0	0	0	0	0	0	0	0	0	0	0	0	0	0	0	0	0	0	0	0
ASV0370	AATTTGAGCGGGTATAGTTGGTACTTCATTAAGATTACTAATTCGAGCTGAATTAGGAAATCCTGGTTCTTTAATTGGTGGTGATCAAATTTATAATACTATTGTCACAGCTCATGCCTTTATTATAATTTTCTTCATAGTTATACCTATTATAATT	157	Metazoa	Arthropoda	Insecta	Lepidoptera	Coleophoridae	Coleophora	Coleophora klimeschiella	1	98	0	0	0	0	0	0	0	0	0	0	0	0	0	0	0	0	0	0	0	0	0	0	0	0	0	0	0	0	0	0	0	0	0	0	0	0	0	0
ASV0371	AATTTGATCAGGAATAATTGGATCTTCACTTAGCATTTTAATTCGATTAGAATTAAGACAAATTAATTCAATTATTAATAATAATCAATTATATAATGTAATTGTTACAATTCATGCTTTCATTATAATTTTTTTTATAACTATACCAATTGTAATT	157	Metazoa	Arthropoda	Insecta	Hemiptera	Aphididae	Aphis	unclassified	1	284	0	0	0	0	0	0	0	0	0	0	0	0	0	0	0	0	0	0	0	0	0	0	0	0	0	0	0	0	0	0	0	0	0	0	0	0	0	0
ASV0373	AATATGATCAGGTATAATTGGAACATCATTAAGAATTTTAATTCGAGTTGAATTAGGTCAAACTGGTAGATTTATAGGTGATGATCAATTATATAATGTAATTGTAGCAGCTCATGCTTTTGTAATAATTTTTTTTATAGTAATACCTATTCTAATT	157	Metazoa	Arthropoda	Arachnida	Araneae	Theridiidae	Cryptachaea	Cryptachaea riparia	1	3	0	0	0	0	0	0	0	3	0	0	0	0	0	0	0	0	0	0	0	0	0	0	0	0	0	0	0	0	0	0	0	0	0	0	0	0	0	0
ASV0374	TATTTGATCAGGTATAATTGGTTCTTCTCTTAGAACTCTAATCCGATTAGAATTAAGTCAAATTAATTCAATTATTAATAATAATCAATTATATAATGTAATTGTTACAATTCATGCTTTTATTATAATTTTTTTTATAACTATACCAATCGTTATT	157	Metazoa	Arthropoda	Insecta	Hemiptera	Aphididae	Aphis	unclassified	1	143	0	0	0	0	143	0	0	0	0	0	0	0	0	0	0	0	0	0	0	0	0	0	0	0	0	0	0	0	0	0	0	0	0	0	0	0	0	0
ASV0375	ATCTTGAGCTGGAGTAGTAGGAACATCTTTAAGAGTACTAATTCGTACAGAATTAGGAAATCCGGGAAGATTAATTGGAGATGATCAAATTTATAATAGTATTGTTACAGCCCATGCATTTATTATAATTTTTTTTATAGTAATACCTATTATAATC	157	Metazoa	Arthropoda	Insecta	Lepidoptera	unclassified	unclassified	Lepidoptera sp. BOLD:AAA0340	1	76	0	0	0	0	0	0	0	0	0	0	0	0	0	0	0	0	0	0	0	0	0	0	0	0	0	0	0	0	0	0	0	0	0	0	0	0	0	0
ASV0376	GATTTGAGCAGGAATAGTAGGAACTTCTTTAAGGATTTTAATTCGAGCAGAATTAGGAAATCCTGGCACTTTAATTGGAAATGATCAAATTTATAATGTAATTGTAACAGCCCATGCTTTTATTATAATTTTTTTCATAGTTATGCCAATTATAATT	157	Metazoa	Arthropoda	Insecta	Coleoptera	unclassified	unclassified	unclassified	1	37	0	0	0	0	0	0	0	0	0	0	0	0	37	0	0	0	0	0	0	0	0	0	0	0	0	0	0	0	0	0	0	0	0	0	0	0	0	0
ASV0380	TATTTGAGCAGGTATAGTAGGAACTTCTCTGAGATTATTAATTCGAGCTGAATTAGGTAATCCTGGATCTTTAATTGGAGATGATCAAATTTATAATACTATTGTTACAGCTCATGCTTTTATTATAATTTTTTTTATAGTTATACCTATTATAATT	157	Metazoa	Arthropoda	Insecta	Lepidoptera	Tortricidae	unclassified	unclassified	1	153	0	0	0	0	0	0	0	0	0	0	0	0	0	0	0	0	0	0	0	0	0	0	0	0	0	0	0	0	0	0	0	0	0	0	0	0	0	0
ASV0381	GATTTGAGCTGGAATAGTAGGAACTTCACTAAGTTTATTAATTCGAGCTGAATTAGGAAACCCCGGGTCTTTAATTGGAGATGATCAAATTTATAACACAATTGTTACAGCACATGCTTTTAGTATAATTTTTTTTATAGTAATACCTATTATAATT	157	Metazoa	Arthropoda	Insecta	Lepidoptera	Noctuidae	Agrotis	Agrotis segetum	1	99	0	0	0	0	0	0	0	0	99	0	0	0	0	0	0	0	0	0	0	0	0	0	0	0	0	0	0	0	0	0	0	0	0	0	0	0	0	0
ASV0382	AATTTGAGCTGGAATAATTGGAACATCATTAAGATTATTAATTCGAGCTGAATTAAGAATACCCGGATCATTAATTGGAAATGATCAAATTTATAATTCTATTGTAACTGCCCATGCATCTATTATAATTTTTTTTATAGTAATACCAATTATAATT	157	Metazoa	Arthropoda	Insecta	Lepidoptera	unclassified	unclassified	unclassified	1	32	0	0	0	0	0	32	0	0	0	0	0	0	0	0	0	0	0	0	0	0	0	0	0	0	0	0	0	0	0	0	0	0	0	0	0	0	0	0
ASV0383	TGCTTGAGCAGGAATAGTAGGAACTTCTTTAAGACTTTTAATTCGAACAGAATTAGGAACCCCGGGGTCTTTAATTGGTGATGATCAAATTTATAATGTTATTGTAACAGCTCATGCTTTTGTAATAATTTTTTTTATAGTTATACCTTTTATAATT	157	Metazoa	Arthropoda	Insecta	Coleoptera	Phalacridae	Olibrus	Olibrus bicolor	1	10	0	0	0	0	0	0	0	0	0	0	0	0	0	0	0	0	0	0	0	0	0	0	0	0	0	0	0	0	0	0	0	0	0	0	0	0	0	0
ASV0387	AACTTGATCAGGAATAATTGGATCTTCACTTAGTATTTTAATTCGATTAGAATTAAGACAAATTAATTCAATTATTAATAATAATCAATTATATAATGTAATTGTTACAATTCATGCTTTCATTATAATTTTTTTTATAACTATATCAATTGTAATT	157	Metazoa	Arthropoda	Insecta	Hemiptera	Aphididae	Aphis	unclassified	1	265	0	0	0	0	0	0	0	0	0	0	0	0	0	0	0	0	0	265	0	0	0	0	0	0	0	0	0	0	0	0	0	0	0	0	0	0	0	0
ASV0388	AGCTTGAGCAGGACTAGTAGGAACATCCCTTAGAATACTAATTCGATTTGAATTAGGACACCCAGGAGCTTTAATTGGTAATGACCAAATATATAATGTTATCATTACTGCTCATGCTTTTATTATAATATTTTTTATAGTAATACCAATTATAATT	157	Metazoa	Arthropoda	Insecta	Diptera	Agromyzidae	unclassified	Agromyzinae sp. 3705	1	238	0	0	0	0	0	0	0	0	0	0	0	0	0	0	0	0	0	0	0	0	0	0	0	0	0	0	0	0	0	0	0	0	0	0	0	0	0	0
ASV0389	TTTATGGTCAGGAATAATAGGATTTTCTATAAGTTTAATTATTCGTTTAGAATTAGGTATACCTGGAAGATTAATTGGTAATGATCAAATTTATAATAGAGTTGTAACTTCTCATGCATTTATTATAATTTTTTTTATAGTTATACCAGTAATAATT	157	Metazoa	Arthropoda	Insecta	Hymenoptera	Braconidae	unclassified	unclassified	1	6	0	0	0	0	0	0	0	0	0	0	0	0	0	0	0	0	0	0	0	0	0	0	0	0	0	0	0	0	0	0	0	0	0	0	0	0	0	0
ASV0390	TATTTGAGCAGGAATAATTGGAACATCATTAAGAATTTTAATTCAAATAGAATTAAGAAGAATTAGAAATTTAATTGGTAATGATCAAATTTATAATGTTATTGTAACTGCTCATGCTTTTATTATAATTTTTTTTATAGTAATACCTATTTTAATT	157	Metazoa	Arthropoda	Insecta	Diptera	Cecidomyiidae	unclassified	unclassified	1	155	0	0	0	0	0	0	0	0	0	0	0	0	0	0	0	0	0	0	0	0	0	0	0	0	0	0	0	0	0	0	0	0	0	0	0	0	0	0
ASV0392	AATTTGAGCAGGGATATTAGGTACATCTCTTAGACTTTGAATTCGAGCTGAATTAGGTAATCCTGGTTCTTTAATTGGAGATGATCAAATTTATAACACTATTGTAACAGCTCATGCTTTTATTATAATTTTTTTTATAGTTATACCTATTATAATT	157	Metazoa	Arthropoda	Insecta	Lepidoptera	Gelechiidae	unclassified	unclassified	1	169	0	0	0	0	0	0	0	0	0	0	0	0	0	0	0	0	0	0	0	0	0	0	0	0	0	0	0	0	0	0	0	0	0	0	0	0	0	0
ASV0394	GATTTGATCAGCAATAATGGGTATATCATTAAGAAACATTATTCGTTTTGAATTAAGTATTCCATCTTCTATTATCGATAGAGATCAGATTTATAATAGTTTAGTTACATCTCACGCTTTAGTTATAATTTTTTTTATAGTTATACCAATTATAATC	157	Metazoa	Arthropoda	unclassified	unclassified	unclassified	unclassified	unclassified	1	141	0	0	0	0	0	0	0	0	0	0	0	0	0	0	0	0	0	0	0	0	0	0	0	0	0	0	0	0	0	141	0	0	0	0	0	0	0	0
ASV0395	AATATGATCAGGTATAATTGGAACATCATTAAGAATTTTAATTCGACTAGAACTAGGAACTACTAATAGATTAATCGGAAACGATCAAATTTATAATGTAATTGTTACAGCTCATGCCTTTATTATAATTTTCTTTATAGTTATACCAATCATAATT	157	Metazoa	Arthropoda	Insecta	Coleoptera	Coccinellidae	Coccinella	unclassified	1	338	0	0	0	0	0	0	0	0	0	0	0	0	0	0	0	0	0	0	0	0	0	0	0	0	0	0	0	0	0	0	0	0	0	0	0	338	0	0
ASV0397	ATCTTGGGCAGGAATAGTAGGAACATCATTAAGAATACTAATTCGTACAGAATTAGGAAATCCAGGAAGATTAATTGGAGATGATCAAATTTATAATAGTATTGTCACAGCCCATGCATTTATTATAATTTTTTTTATAGTAATAGCTAATT	152	Metazoa	Arthropoda	Insecta	Coleoptera	Curculionidae	Sitona	unclassified	1	617	0	0	0	0	0	0	0	0	0	0	0	0	0	0	0	0	0	0	0	0	0	0	0	0	0	0	0	0	0	0	0	0	0	0	0	0	0	0
ASV0398	TATATGAACTGCCATACTAGGGACTTCTTTAAGAAATATTATTCGTTTCGAACTAAGAATACCAAATAGAATTATTAAAGATGATCAAATTTACAATTCTTTAGTTACAGCTCATGCTTTAGTAAGAATTTTTTTTATAATTATACCAGTAATAATT	157	Metazoa	Arthropoda	Arachnida	Trombidiformes	Tarsonemidae	unclassified	Tarsonemidae sp. BIOUG25926-A09	1	68	0	0	0	0	0	0	0	0	0	0	0	0	0	0	0	0	0	0	0	0	0	0	0	0	0	0	0	0	0	0	0	0	0	0	0	0	0	0
ASV0399	ACCTTGAGCTGGAATAGTAGGAACATCTTTAAGAATACTAATTCGTACAGAATTAGGAAATCCGGGAAGATTAATTGGAGATGATCAAATTTATAATAGTATTGTTACAGCCCATGCATTTATTATAATCTTTTTTATAGTAATACCTATTATAATC	157	Metazoa	Arthropoda	Insecta	Lepidoptera	unclassified	unclassified	unclassified	1	30	0	0	0	0	0	0	0	0	0	0	0	0	0	0	0	0	0	0	0	0	0	0	0	0	0	0	0	0	0	0	0	0	0	0	0	0	0	0
ASV0400	TATTTGAGCAGGAATAATTGGAACTTCTTTAAGTTTATTAATTCGAGCTGGATTAGGAAATCCTGGTTCTTTAATTGGTGATGATCAAATTTATAATACTATTGTTACAGCTCATGCTTTTATTATAATTTTTTTTATAGTTATACCTATTATAATT	157	Metazoa	Arthropoda	Insecta	Lepidoptera	unclassified	unclassified	unclassified	1	80	0	0	0	0	0	0	0	0	0	0	0	0	0	0	0	0	0	0	0	0	0	0	0	0	0	0	0	0	0	0	0	0	0	0	0	0	0	0
ASV0402	ATCTTGAGCTGGAATAGTAGGAACATCCTTAAGAATGCTAATTCGTACAGAATTAGGAAATCCAGGGAGATTAATTGGAGATGATCAAATTTATAATAGTATTGTTACAGCCCATGCATTTATTATAATTTTTTCTATAGTAATACCTATTATAATC	157	Metazoa	Arthropoda	Insecta	unclassified	unclassified	unclassified	unclassified	1	101	0	0	0	0	0	0	0	0	0	0	0	0	0	0	0	0	0	0	0	0	0	0	0	0	0	0	0	0	0	0	0	0	0	0	0	0	0	0
ASV0403	AATTTGAGCTGGAATAGTAGGAACTTCACTAAGTTTATTAATTCGAGCTGAATTAGGAAACCCCGGGTCTTTAATTGGAGATGATCAGATTTATAACACAATTGTTACAGCACATGCTTTTATTATAATTTTTTTTATAGTAATACCTATTATAATT	157	Metazoa	Arthropoda	Insecta	Lepidoptera	Noctuidae	Agrotis	Agrotis segetum	1	372	372	0	0	0	0	0	0	0	0	0	0	0	0	0	0	0	0	0	0	0	0	0	0	0	0	0	0	0	0	0	0	0	0	0	0	0	0	0
ASV0405	TATTTGAGCAGGAATAATTGGAACATCATTAAGAATTTTAATTCGAATAGAATTAAGAAGAATTAGAAATTTAATTGGTAATGATCAAATTTATAATGTTATTGTAACTGCCCATGCTTTTATTATAATTTTTTTTATAGTAATACCTATTTTAATT	157	Metazoa	Arthropoda	Insecta	Diptera	Cecidomyiidae	unclassified	unclassified	1	145	0	0	0	0	0	0	0	0	0	0	0	0	0	0	0	0	0	0	0	0	0	0	0	0	0	0	0	0	0	0	0	0	0	0	0	0	0	0
ASV0407	AATTTGAGCAGGGATATTAGGCACATCAATAAGAATTTTAATTCGTATAGAATTAAGAACTTTATCTAATTTAATTGGAAATGATCAAATTTATAATGTAATTGTAACTGCTCATGCTTTTATTATAATTTTCTTTATAGTAATACCTATTTTAATT	157	Metazoa	Arthropoda	Insecta	Diptera	Cecidomyiidae	unclassified	unclassified	1	1592	0	0	0	0	0	0	0	0	0	0	0	0	0	0	0	0	0	0	0	0	0	0	0	0	0	0	0	0	0	0	0	0	0	0	0	0	0	0
ASV0411	AATTTGAGCAGGAATATTAGGTACATCTCTTAGACTTTTAATTCGAGCTGAATTAGGTAACCCTGGTTCTTTAATTGGAGATGATCAAATTTATAACACTATTGTAACAGCTCATGCTTTTATTATAATTTTTTTTATAGTTATGCCTATTATAATT	157	Metazoa	Arthropoda	Insecta	Lepidoptera	Gelechiidae	Caryocolum	Caryocolum tischeriella	1	99	0	0	0	0	0	0	0	0	0	0	0	0	0	0	0	0	0	0	0	0	0	0	0	0	0	0	0	0	0	0	0	0	0	0	0	0	0	0
ASV0412	AGCTTGAGCTGGAATAGTTGGAACTTCTTTAAGTTTACTAATTCGAGCAGAATTAAGTCAACCAGGTGTATTTATTGGAAATGATCAAATTTATAATGTTATTGTAACTGCTCATGCTTTTATTATAATTTTTTTTATAGTAATACCAATCATAATT	157	Metazoa	Arthropoda	Insecta	Diptera	Culicidae	Culex	unclassified	1	469	0	0	0	0	0	0	0	0	0	0	0	0	0	0	0	0	0	0	0	0	0	0	0	0	0	0	0	0	0	0	0	0	0	0	0	0	0	0
ASV0415	AATTTGAGCAGGGATAGTAGGAACATCTTTAAGATTATTAATTCGAGCAGAATTAGGAAATCCAGGATCTTTAATTGGTGATGATCAAATTTATAATACTATTGTAACAGCTCATGCTTTTATTATAATTTTCTTTATAGTTATACCTATTATAATT	157	Metazoa	Arthropoda	Insecta	Lepidoptera	Erebidae	Phragmatobia	Phragmatobia luctifera	1	2279	0	0	0	0	0	0	0	0	0	0	0	0	0	0	0	0	0	0	0	0	0	0	0	0	0	0	0	0	0	0	0	0	0	0	2279	0	0	0
ASV0416	AGTTTGATCAGGAATAGTAGGAACATCTTTAAGTATATTAATTCGTGCCGAATTAAGTCACACAGGGATATTTATTGGAAATGATCAAATTTATAACGTAATTGTTACAGCTCATGCATTTATTATAATTTTCTTTATAGTAATACCAATTATAATT	157	Metazoa	Arthropoda	Insecta	Diptera	Culicidae	unclassified	unclassified	1	63	0	0	0	0	0	0	0	0	0	0	0	0	0	0	0	0	0	0	0	0	0	0	0	0	0	0	0	0	0	0	0	0	0	0	0	0	0	0
ASV0417	TATATGAGCAGGAATAATTGGAACTTCTATAAGAATTTTAATCCGATTAGAATTAAGAACTATTAAAAATTTAGTTGGAAATGATCAAATTTATAATGTAATTGTAACTGCTCATGCATTTATTATAATCTTTTTCATAGTTATACCTATTTTAATT	157	Metazoa	Arthropoda	Insecta	Diptera	Cecidomyiidae	unclassified	unclassified	1	24	0	0	0	0	0	0	0	0	0	0	0	0	0	0	0	0	0	0	0	0	0	0	0	0	0	0	0	0	0	0	0	0	0	0	0	0	0	0
ASV0418	CATTTGAGCCGGAATAATTGGAACTTCTTTAAGTTTATTAATTCGAACTGAATTAGGAAATCCTGGATCATTAATTGGAGATGATCAAATTTATAATACAATTGTAACAGCTCATGCCTTTATTATAATTTTTTTTATAGTAATACCAATTATAATT	157	Metazoa	Arthropoda	Insecta	Lepidoptera	Coleophoridae	Coleophora	Coleophora changaica	1	350	0	0	0	0	0	0	0	0	0	0	0	0	0	0	0	0	0	0	0	0	0	0	0	0	0	0	0	0	0	0	0	0	0	0	0	0	0	0
ASV0420	AATATGAGCAGGGATATTAGGAACATCATTAAGATGAATTATTCGTATTGAATTAGGACAACCAGGGTCATTCATTGGAGATGATCAAATTTATAATGTTGTAGTTACAGCTCATGCATTTATTATAATTTTCTTTATAGTTATACTAATTATAATT	157	Metazoa	Arthropoda	Insecta	Hemiptera	Anthocoridae	Orius	unclassified	1	8	0	0	0	0	0	0	0	0	0	0	0	0	0	0	0	0	0	0	0	0	0	0	0	0	0	0	0	0	0	0	0	0	0	0	0	0	8	0
ASV0421	AATTTGAGCTGGAATAGTAGGAACTTCTTTAAGATTATTAATTCGAGCAGAATTAGGTAACCCAGGTTCTTTAATTGGTGATGATCTAATTTATAATACTATTGTAACAGCTCATGCTTTTATTATAATTTTTTTTATAGTTATACCTATTATAATT	157	Metazoa	Arthropoda	Insecta	Lepidoptera	Pterophoridae	Emmelina	Emmelina monodactyla	1	287	0	0	0	0	0	0	0	0	0	0	0	0	0	0	0	0	0	0	0	0	0	0	0	0	0	0	0	0	0	0	0	0	0	0	0	0	0	0
ASV0422	AGCTTGAGCTGGAATAGTGGGAACTTCCCTGAGAATTTTAATTCGAGCAGAATTAGGGCACCCAGGGGCCTTAATTGGTGACGATCAAATTTATAACGTTATTGTTACTGCACATGCTTTCATTATAATTTTTTTTATGGTTATACCAATTATGATT	157	Metazoa	Arthropoda	Insecta	Diptera	Sarcophagidae	Oxysarcodexia	Oxysarcodexia varia	1	287	0	0	0	0	0	0	0	0	0	0	0	0	0	0	0	0	0	0	0	0	0	0	0	0	0	0	0	0	287	0	0	0	0	0	0	0	0	0
ASV0423	TATTTGAGTAGGAATAATTGGAACTTCTTTAAGTTTATTAATTCGAGCTGAATTAGGAAATCCTGGTTCTTTAATTGGTGATGATCAAATTTATAATACTATTGTTACAGCTCATGCTTTTATTATAATTTTTTTTATAGTTATACCTATTATAATT	157	Metazoa	Arthropoda	Insecta	Lepidoptera	unclassified	unclassified	unclassified	1	130	0	0	0	0	0	0	0	0	0	0	0	0	0	0	0	0	0	0	0	0	0	0	0	0	0	0	0	0	0	0	0	0	0	0	0	0	0	0
ASV0425	AGCATGGGCAGGAATAGTTGGAACTTCTTTAAGTTTGCTTATTCGTGCTGAATTAGGACAACCTGGATTTTTAATTGGTGATGATCAAATTTATAATGTGATTGTAACCGCTCACGCTTTTGTAATAATTTTTTTTATAGTGATACCTATTATAATT	157	Metazoa	Arthropoda	Insecta	Orthoptera	Tettigoniidae	Ruspolia	unclassified	1	11	0	0	0	0	0	0	0	0	0	0	0	0	11	0	0	0	0	0	0	0	0	0	0	0	0	0	0	0	0	0	0	0	0	0	0	0	0	0
ASV0426	GGCTTGATCAGCTATAGCAGGTACTGCTATAAGAATTATAATTCGAATAGAGTTAGGACAGGTTGGTTCTTTTTTAGGAGATGATCAATTGTATAATGTTGTAGTAACTGCACATGCTTTTGTTATAATTTTTTTATAGTAATACCAATTTTAATT	156	Metazoa	Arthropoda	Arachnida	Araneae	unclassified	unclassified	unclassified	1	518	0	0	0	0	0	0	0	0	0	0	0	0	0	0	0	0	0	0	0	0	0	0	0	0	0	0	0	0	0	0	0	0	0	0	0	0	0	0
ASV0427	AGTTTGATCAGGAATAGTTGGAACGTCATTAAGAATTTTAATTCGTGCTGAATTAAGTCAACCAGGTATATTTATTGGAAATGACCAAATTTATAATGTAATTGTTACAGCTCATGCTTTTATTATAATTTTCTTTATAGTAATACCTATTATAATT	157	Metazoa	Arthropoda	Insecta	Diptera	Culicidae	Ochlerotatus	unclassified	1	103	0	0	0	0	0	0	0	0	0	0	0	0	0	0	0	0	0	0	0	0	0	0	0	0	0	0	0	0	0	0	0	0	0	0	0	0	0	0
ASV0428	ATCTTGGGCAGGAATAGTAGGAACATCATTAAGAATGCTAATTCGTACAGAATTAGGAAAACCAGGAAGATTAATTGGAGATGATCAAATTTATAATAGTATTGTCACAGCCCATGCATTTATTATAATTTTTTTATAGTAATACCTATTATAATC	156	Metazoa	Arthropoda	Insecta	unclassified	unclassified	unclassified	unclassified	1	23	0	0	0	0	0	0	0	0	0	0	0	0	0	0	0	0	0	0	0	0	0	0	0	0	0	0	0	0	0	0	0	0	0	0	0	0	0	0
ASV0430	AATTTGAGCTGGATTAATCGGAACTTCATTAAGAATATTAATTCGTATAGAACTTAGAACTATTGGAACAATAATTAATAATGATCAAATTTATAATGTAATTGTTACAGCTCATGCATTTATTATAATTTTTTTTATAGTCATACCTATTATAATT	157	Metazoa	Arthropoda	Insecta	Diptera	Cecidomyiidae	unclassified	unclassified	1	8	0	0	0	0	0	0	0	0	0	0	0	0	0	0	0	0	0	0	0	0	0	0	0	0	0	0	0	0	0	0	0	0	0	0	0	0	0	0
ASV0432	AATTTGAGCTGGAATAGTAGGAACTTCTTTAAGATTATTAATTCGAGCAGAATTAGGTAACCCAGGTTCTCTAATTGGTGATGATCAAATTTAAAATACTATTGTAACAGCTCATGCTTTTATTATAATTTTTTTTATAGTTATACCTATTATAATT	157	Metazoa	Arthropoda	Insecta	Lepidoptera	Pterophoridae	Emmelina	Emmelina monodactyla	1	32	0	0	0	0	0	0	0	0	0	0	0	0	0	0	0	0	0	0	0	0	0	0	0	0	0	0	0	0	0	0	0	0	0	0	0	0	0	0
ASV0434	AATTTGATCAGGAATAATTGGATCTTCACTTAGTATTTTAATTCGATTAGAATTAAGACAAACTAATTCAATTATTAATAATAATCAATTATATAATGTAATTGTTACAATTCATGCTTTCATTATAATTTTTTTTATAACTATACCAATTGTAATT	157	Metazoa	Arthropoda	Insecta	Hemiptera	Aphididae	Aphis	unclassified	1	364	364	0	0	0	0	0	0	0	0	0	0	0	0	0	0	0	0	0	0	0	0	0	0	0	0	0	0	0	0	0	0	0	0	0	0	0	0	0
ASV0435	TATTTGAGCAGGAATAATTGGAACATCATTAAGAATTTTAATTCGAATAGAATTAAGTGTAGCAGGTAGATTTATTGGAAGAGATCAAATTTATAATAGAATTGTCACTGCTCATGCTTTTGTAATAATTTTTTTTATGGTTATGCCTATTATAATT	157	Metazoa	Arthropoda	Insecta	Hymenoptera	Braconidae	unclassified	unclassified	1	3	0	0	0	0	0	0	0	0	0	0	0	0	0	0	0	0	0	0	0	0	0	0	0	0	0	0	0	0	0	0	0	0	0	0	0	0	0	0
ASV0440	AATTTGATCAGGAATAATTGGAACTTCACTAAGAATATTAATTCGATTAGAATTAAGAACAATTAAAAATTTAATTGGAAATGATCAAATTTATAATGTTATAATAAAAGCATGAGCTGTAACAATAGTATTATAAATTTGATCATCTCCAATTAATGATCCTGGGTTTCCTAATTCAGCTCGAATAATTAAACTTAATGATGTACCAATTACAATT	217	Metazoa	Arthropoda	Insecta	Lepidoptera	unclassified	unclassified	unclassified	1	2	0	0	0	0	0	0	0	0	0	0	0	0	0	0	0	0	0	0	0	0	0	0	0	0	0	0	0	0	0	0	0	0	0	0	0	0	0	0
ASV0443	AATTTGATCAGGAATAATTGGATCTTCACTTAGTATTTTAATTCGATTAGAATTAAGACAAATTAATTCAATTATTAATAATAATAAATTATATAATGTAATTGTTACAATTCATGCTTTCATTATAATTTTTTTTATAACTATACCAATTGTAATT	157	Metazoa	Arthropoda	Insecta	Hemiptera	Aphididae	Aphis	unclassified	1	432	0	0	0	0	0	0	0	0	0	0	0	0	0	0	0	0	0	0	0	0	432	0	0	0	0	0	0	0	0	0	0	0	0	0	0	0	0	0
ASV0445	AATTTGATCAGGAATAGTAGGTACATCTTTAAGACTTTTAATTCGAGCTGAATTAGGTACTCCAGGATCTTTAATTGGTGATGATCAAATTTATAATACTATTGTAACTGGTCATGCTTTTATTATAATTTTCTTTATAGTTATACCTATTATAATT	157	Metazoa	Arthropoda	Insecta	Lepidoptera	Pyralidae	Oncocera	Oncocera semirubella	1	88	0	0	0	0	0	0	0	0	0	0	0	0	0	0	0	0	0	0	0	0	0	0	0	0	0	0	0	0	0	0	0	0	0	0	0	0	0	0
ASV0446	ATCTTGAGCTGGAATAGTAGGAACATCTTTAAGAATACTAATTCGTACAGAATTAGGAAATCCGGGAAGATTAATTGGAGATGATCAAATTTATAATAGTATTGTTACAGCCCATGCATTTATTATAATTTTTTTTATAGTAATACCTATTATACTC	157	Metazoa	Arthropoda	Insecta	Lepidoptera	unclassified	unclassified	unclassified	1	90	0	0	0	0	0	0	0	0	0	0	0	0	0	0	0	0	0	0	0	0	0	0	0	0	0	0	0	0	0	0	0	0	0	0	0	0	0	0
ASV0447	AATATGAGCAGGTATAATTGGATCATCAATAAGAATTATTATTCGATTAGAACTAGGAAATCCTGGATTTTTAATTAATAATGATCAAATTTATAATTCAATTGTTACAGCTCATGCTTTTATTATAATTTTTTTTATAGTAATACCAATTATAATT	157	Metazoa	Arthropoda	Insecta	Hymenoptera	Ichneumonidae	unclassified	unclassified	1	381	0	0	0	0	0	0	381	0	0	0	0	0	0	0	0	0	0	0	0	0	0	0	0	0	0	0	0	0	0	0	0	0	0	0	0	0	0	0
ASV0449	AGCTTGGGCTGCAATAGTAGGAACAGCAATAAGTGTATTAACTCGAGTTGAATTAGGTCAAACTGGTAGATTTATAGGTGATGATCAATTATATAATGTAATTGTAACAGCTCATGCTTTTGTAATAATTTTTTTTATAGTAATACCTATTTTAATT	157	Metazoa	Arthropoda	Arachnida	Araneae	Theridiidae	Cryptachaea	Cryptachaea riparia	1	1084	0	1084	0	0	0	0	0	0	0	0	0	0	0	0	0	0	0	0	0	0	0	0	0	0	0	0	0	0	0	0	0	0	0	0	0	0	0	0
ASV0450	TATTTGATCAGGAATAGTAGGAACTTCCTTAAGAATTTTAATTCGAGCTGAATTAGGAACCCCAGGATCTTTAATTTGGGATGACCAAATTTACAGTACAATTGTAACTGCACATGCTTTTATTATAATTTTTTTCATAGTTATACCAATTATAATT	157	Metazoa	Arthropoda	Insecta	Lepidoptera	Gracillariidae	Calybites	Calybites phasianipennella	1	88	0	0	0	0	0	0	0	0	0	0	0	0	0	0	0	0	0	0	0	0	0	0	0	0	0	0	0	0	0	0	0	0	0	0	0	0	0	0
ASV0451	TATTTGATCAGGAATAATTGGATCTTCACTTAGAATTTTGATTCGATTAGAACTAAGTCAAATCAATTCAATTATCAATAATAACCAATTATACAATGTAATTGTTACAATTCATGCTTTTATTATAATTTTTTTTATAACTATACCAATTGTAATT	157	Metazoa	Arthropoda	Insecta	Hemiptera	Aphididae	unclassified	unclassified	1	236	0	0	0	0	0	0	0	0	0	0	0	0	0	0	0	0	0	0	0	0	0	0	0	0	0	0	0	0	0	0	0	0	0	0	0	0	0	236
ASV0452	AATTTGATCAGGGATATTTGGAATATCATTGAGAATTTTAATCCGATTGGAGTTAAGAACTATTTCTAATTTAATTGAAAATGATCAAATTTATAATTCAATTGTTACTGCTCATGCTTTAATTATAATCTTTTTCATAGTTATACCAATTTTAATT	157	Metazoa	Arthropoda	Insecta	Diptera	Cecidomyiidae	unclassified	unclassified	1	145	0	0	0	0	0	0	0	0	0	0	0	0	0	0	0	0	0	0	0	0	0	0	0	0	0	0	0	0	0	0	0	0	0	0	0	0	0	0
ASV0453	AATTTGAGCAGGAATATTAGGAACATCTCTAAGAATCTTAATTCGAATAGAATTAGGAACTCCAGGCTCATTAATTGGAGATGATCAAATTTATAATACCATTGTCACAGCTCATGCTTTTATCATAATTTTTTTCATAGTAATACCAATTATAATT	157	Metazoa	Arthropoda	Insecta	Lepidoptera	Lycaenidae	unclassified	unclassified	1	157	0	0	0	0	0	0	0	0	0	0	0	0	0	0	0	0	0	0	0	0	0	0	0	0	0	0	0	0	0	0	0	0	0	0	0	0	0	0
ASV0454	AGCTTGATCAGGAATAGTGGGAACATCCCTTAGAATATTAATTCGATTTGAATTAGGTCACCCAGGAGCCTTAATTGGTAATGATCAAACGTATAATGTTGTAGTTACTGCTCATGCTTTTATTATAATTTTTTTTATAGTAATGCCAATTATAATT	157	Metazoa	Arthropoda	Insecta	Diptera	Tachinidae	Voria	Voria ruralis	1	559	0	0	0	0	0	0	0	0	0	0	0	0	0	0	0	0	0	0	0	0	0	0	0	0	0	0	0	0	0	0	0	0	0	0	0	0	0	0
ASV0455	AATTTGAGCAGGATTAATTGGAACATCTCTTAGTTTATTAATTCGAGCTGAGTTAGGAACCCCTAATTCTTTAATTGGAGATGATCGAATTTATAATTCAATTGTTACAGCCCATGCTTTCATTATAATTTTTTTTATAGTAATACCAATTATAATT	157	Metazoa	Arthropoda	Insecta	Lepidoptera	unclassified	unclassified	unclassified	1	116	0	0	0	0	0	0	0	0	0	0	0	0	0	0	0	0	0	0	0	0	0	0	0	0	0	0	0	0	0	0	0	0	0	0	0	0	0	0
ASV0456	AATTTGATCAGGGATATTTGGAATATCATTGAGAATCTTAATCCGATTGGAGTTAAGAACTATTTCTAATTTAATTGAAAATGATCAAATTTATAATTCAATTGTTACTGCTCATGCTTTAATTATAATTTTTTTCATAGTTATACCAATTTTAATT	157	Metazoa	Arthropoda	Insecta	Diptera	Cecidomyiidae	unclassified	unclassified	1	132	0	0	0	0	0	0	0	0	0	0	0	0	0	0	0	0	0	0	0	0	0	0	0	0	0	0	0	0	0	0	0	0	0	0	0	0	0	0
ASV0458	ATCTTGAGCTGGAATAGTAGGAACATCTTTAAGAATACTAATTCGTACAGAATTAGGAAATCCGGGAAGATTAATTGGAGATGATCAAATTTATAATAGTGTTGTTACAGCCCATGCATTTATTATAATTCTTTTTATAGTAATACCTATTATAATC	157	Metazoa	Arthropoda	Insecta	Lepidoptera	unclassified	unclassified	unclassified	1	90	0	0	0	0	0	0	0	0	0	0	0	0	0	0	0	0	0	0	0	0	0	0	0	0	0	0	0	0	0	0	0	0	0	0	0	0	0	0
ASV0459	TATCTGATCAGGTATAATTGGATCTTCTCTTAGAATTTTAATTCGATTAGAATTAAGTCAAATTAATTCAATTATTAATAATAATCAATTATATAATGTTATTGTAACAATTCATGCTTTTATTATAATTTTTTCTATAACTATACCAATTGTTATT	157	Metazoa	Arthropoda	Insecta	Hemiptera	Aphididae	Aulacorthum	Aulacorthum nipponicum	1	550	0	0	0	0	0	0	0	0	0	0	0	0	0	0	0	0	0	0	0	0	0	0	0	0	0	0	0	0	0	0	0	0	0	0	0	0	0	0
ASV0460	TATTTGATCAGGAATAGTAGGAACTTCCTTAAGAATTTTAATTCGAGCTGAATTAGGAACCCCAGGATCTTTAATTTGGGATGACCAAATTTACAATACAATTGTAACTGCACATGCTTTTATTATAATTTTTTTCATAGTTATACCAATTATAATT	157	Metazoa	Arthropoda	Insecta	Lepidoptera	Gracillariidae	Calybites	Calybites phasianipennella	1	805	0	0	0	0	0	0	0	0	0	0	0	0	0	0	0	0	0	0	0	0	0	0	0	0	0	0	0	0	0	0	0	0	0	0	0	0	0	0
ASV0461	AATTTGAGCAGGATTAATTGGAACATCTCTTAGTTTATTAATTCGAGCTGAATTAGGAACCCCTAATTCTCTAATTGGAGATGACCAAATTTATAATTCAATTGTTACAGCCCATGCTTTCATTATAATTTTTTTTATAGTAATACCAATTATAATT	157	Metazoa	Arthropoda	Insecta	Lepidoptera	unclassified	unclassified	unclassified	1	60	0	0	0	0	0	0	0	0	0	0	0	0	0	0	0	0	0	0	0	0	0	0	0	0	0	0	0	0	0	0	0	0	0	0	0	0	0	0
ASV0464	GTTCTGATCAGGAATAGTAGGAACATCATTGAGAATCCTCATCCGATTAGAGCTTGGTAGTCCTGGATCATTAATTGGGAATGATCAAATTTATAATTCAATTGTAACTGCACATGCATTTATTATAATTTTTTTTATGGTAATACCAATTATAATT	157	Metazoa	Arthropoda	Insecta	Coleoptera	Chrysomelidae	Cassida	Cassida sp. EMHAU-15090501	1	412	0	0	0	0	0	0	0	0	0	0	0	0	0	0	0	0	0	0	0	0	0	0	0	0	0	0	0	0	0	0	0	0	0	0	0	0	412	0
ASV0468	TATTTGAGCAGGAATAATTGGAACCTCTTTAGGTTTATTAATTCGAGCTGAATTAGGAAATCCTGGTTCTTTAATTGGTGATGATCAAATTTATAATACTATTGTTACAGCTCATGCTTTTATTATAATTTTTTTTATAGTTATACCTATTATAATT	157	Metazoa	Arthropoda	Insecta	Lepidoptera	unclassified	unclassified	unclassified	1	249	0	0	0	0	0	0	0	0	0	0	0	0	0	0	0	0	0	0	0	0	0	0	0	0	0	0	0	0	0	0	0	0	0	0	0	0	0	0
ASV0469	AGCATGAGCTGGAATAGTAGGAACATCACTAAGAATTTTAATTCGAGCTGGATTAGGACACCCAGGAGCATTAATTGGAGATGATCAGATTTATAATGTAATTGTTACTGCACATGCCTTTGTAATAATTTTTTTTATAGTAATACCAATTATAATT	157	Metazoa	Arthropoda	Insecta	Diptera	Chloropidae	unclassified	unclassified	1	321	0	321	0	0	0	0	0	0	0	0	0	0	0	0	0	0	0	0	0	0	0	0	0	0	0	0	0	0	0	0	0	0	0	0	0	0	0	0
ASV0470	AGCTTGAGCTGGAATAGTGGGAACTTCCCTAAGAATTTTAATTCGAGCAGAATTAGGACACCCGGGGGCCTTAATTGGTGACGATCAAATTTATAACGTTATTGTTACTGCACATGCTTTCATTATAATTTTTTTTATGGTTATACCAATTATGATT	157	Metazoa	Arthropoda	Insecta	Diptera	unclassified	unclassified	unclassified	1	195	0	0	0	0	0	0	0	0	0	0	0	0	0	0	0	0	0	0	0	0	0	0	0	0	0	0	0	0	0	0	0	0	0	0	0	0	0	0
ASV0472	AATTTGAGCAGGAATAGTAGGAACTTCATTAAGATTATTAATTCGAGCTGAATTAGGAAACCCTGGATCTTTAATTGGAGATGATCAAATTTATAATACTATTGTAACAGCTCATGCTTTTATTATAATTTTTTTTATAGTTACACCTATTATAATT	157	Metazoa	Arthropoda	Insecta	Lepidoptera	Noctuidae	Anarta	Anarta trifolii	1	134	0	134	0	0	0	0	0	0	0	0	0	0	0	0	0	0	0	0	0	0	0	0	0	0	0	0	0	0	0	0	0	0	0	0	0	0	0	0
ASV0473	AATTTGATCAGGGATATTTGGAATATCATTGAGAATTTTAATCCGATTGGAATTAAGAACTATTTCTAATTTAATTGAAAATGATCAAATTTATAATTCAATTGTTACTGCTCGCGCTTTAATTATAATTTTTTTCATAGTTATACCAATTTTAATT	157	Metazoa	Arthropoda	Insecta	Diptera	Cecidomyiidae	unclassified	unclassified	1	135	0	0	0	0	0	0	0	0	0	0	0	0	0	0	0	0	0	0	0	0	0	0	0	0	0	0	0	0	0	0	0	0	0	0	0	0	0	0
ASV0475	AATTTGATCAGGAATATTAGGAACTTCTTTAAGAATTATTATTCGATTAGAATTAAGAACAATTTCTAATTTAATTGGAAATGATCAAATTTACAATGTAATTGTTACTGCTCATGCTTTTATTATAATTTTTTTTATAGTTATACCAATTTTAATT	157	Metazoa	Arthropoda	Insecta	Diptera	Cecidomyiidae	unclassified	unclassified	1	1361	0	0	0	0	0	0	0	0	0	0	0	0	0	0	0	0	0	0	0	0	0	0	0	0	0	0	0	0	0	0	0	0	0	0	0	1361	0	0
ASV0478	AGCTTGATCAGGAATAGTGGGAACATCCCTTAGAATATTAATTCGATTTGAATTAGGTCACCCAGGAGCCTTAATTGGTAATGATCAAACGTATAATGTCGTAGTTACTGCTCATGCTTTTATTATAATTTTTTTTATAGTAATACCAATTATAATT	157	Metazoa	Arthropoda	Insecta	Diptera	Tachinidae	Voria	Voria ruralis	1	178	0	0	0	0	0	0	0	0	0	0	0	0	0	0	0	0	0	0	0	0	0	0	0	0	0	0	0	0	0	0	0	0	0	0	0	0	0	0
ASV0479	AATTTGATCAGGGATATTTGGAATATCATTGAGAATTTTAATCCGATTGGAATTAAGAACTATTTCTAATTTAATTGAAAATGATCAAATTTATAATTCAATTGTTACTGCTCACGCTTTAATTATAATTTTTTTTATAGTCATACCAATTTTAATT	157	Metazoa	Arthropoda	Insecta	Diptera	Cecidomyiidae	unclassified	unclassified	1	108	0	0	0	0	0	0	0	0	0	0	0	0	0	0	0	0	0	0	0	0	0	0	0	0	0	0	0	0	0	0	0	0	0	0	0	0	0	0
ASV0480	GGTTTGAGCAGGAATATTAGGATCTGCTATAAGAATATTAATTCGAATAGAATTAAGTGTTCCTGGAACACTAATTGGAAATGACCAAATTTATAATTCAATTGTTACATCACACGCATTAGTAATAATTTTCTTTATAGTTATACCAATCACATTA	157	Metazoa	Arthropoda	Insecta	Hymenoptera	Scelionidae	Trissolcus	Trissolcus semistriatus	1	20	0	0	0	0	0	0	0	0	0	0	0	0	0	0	0	0	0	0	0	0	0	0	0	0	0	0	20	0	0	0	0	0	0	0	0	0	0	0
ASV0482	AATTTGAGCAGGAAAAATTGGAACATCATTAGGAATTTTAATCCGAATACAATTAAGAAGAATTAGGAATTTAATTAGAAATGATCAAATTTATAATGTTATTGTAACTGCTCATGCTTTTATTATAATTTTTTTTATAGTAATACCAATTTTAATT	157	Metazoa	Arthropoda	Insecta	Diptera	Cecidomyiidae	unclassified	unclassified	1	47	0	0	0	0	0	0	0	0	0	0	0	0	0	0	0	0	0	0	0	0	0	0	0	0	0	0	0	0	0	0	0	0	0	0	0	0	0	0
ASV0483	AATTTGATCTGGAATAGTTGGAACTTCTTTAAGTTTACTAATTCGAGCAGAATTAGGAACTCCTGGATCTTTAATTGGAGATGATCAAATTTATAATACTATTGTTACTGGTCATGCTTTTATTATAATTTTTTTTATAGTTATACCTATTATAATT	157	Metazoa	Arthropoda	Insecta	Lepidoptera	Pyralidae	unclassified	unclassified	1	840	0	0	0	0	0	0	0	0	0	0	0	0	0	0	0	0	0	0	0	0	0	0	0	0	0	0	0	0	0	0	0	0	0	0	0	0	0	0
ASV0485	AATTTGAAGAGGAATAGTAGGAACATCTTTAAGACTTCTAATTCGTGCTGAATTAGGAAATCCAGGATCATTAATTGGAGATGATCAAATTTATAATACAATTGTTACAGCTCATGCATTTATTATAATTTTTTTTATAGCAATACCAATTATAATT	157	Metazoa	Arthropoda	Insecta	Lepidoptera	Crambidae	Sitochroa	Sitochroa verticalis	1	197	0	0	0	0	0	0	0	0	0	0	0	0	0	0	0	0	0	0	0	0	0	0	0	0	0	0	0	0	0	0	0	0	0	0	0	0	0	0
ASV0486	AGCTTGAGCAGGAATAGTAGGTACATCTCTTAGACTATTAATTCGAGCAGAATTAGGAAATCCTGGATCATTAATTGGTGGTGATCAAATTTATAATGTAATTGTTACTGCTCATGCATTTATTATAATTTTTTTTATAGTAATACCTATTGTTATT	157	Metazoa	Arthropoda	Insecta	Coleoptera	Staphylinidae	Aleochara	unclassified	1	333	0	333	0	0	0	0	0	0	0	0	0	0	0	0	0	0	0	0	0	0	0	0	0	0	0	0	0	0	0	0	0	0	0	0	0	0	0	0
ASV0489	AATCTGAAGAGGAATAGTAGGAACATCCTTAAGTTTATTAATTCGTGCTGAATTAGGTAATCCAGGATCATTAATCGGAGATGATCAAATTTATAATACAATTGTTACAGCTCATGCATTTATTATAATTTTTTTTATAGTTATACCTATTATAATT	157	Metazoa	Arthropoda	Insecta	Lepidoptera	Crambidae	Loxostege	Loxostege sticticalis	1	122	0	0	0	0	0	0	0	0	0	0	0	0	0	0	0	0	0	0	0	0	0	0	0	0	0	0	0	0	0	0	0	0	0	0	0	0	0	0
ASV0490	AGCTTGAGCTGGAATAGTGGGAACTTCCCTAAGAATTTTAATTCGAGCTGAATTAGGACACCCTGGTGCTCTAATTGGAGACGACCAAATTTATAATGTTACTGTTACTGCTCATGCTTTTATTATAATTTTTTTTATAGTGATACCTATTATAATT	157	Metazoa	Arthropoda	Insecta	Diptera	unclassified	unclassified	unclassified	1	292	0	0	0	0	0	0	0	0	0	0	0	0	0	0	0	0	0	0	0	0	0	0	0	0	0	0	0	0	0	0	0	0	0	0	0	0	0	0
ASV0491	AATTTGAGCAGGAATAATTGGAACATCATTAAGAATTATAATTCGAATAGAACTAAGAAGAATTAGAAATTTAATTATAAATGATCAAATTTATAATGTTATTGTAACTGCTCATGCTTTTATTATAATTTTTTTTATAGTAATACCAATTTTAATT	157	Metazoa	Arthropoda	Insecta	Diptera	Cecidomyiidae	unclassified	unclassified	1	48	0	0	0	0	0	0	0	0	0	0	0	0	0	0	0	0	0	0	0	0	0	0	0	0	0	0	0	0	0	0	0	0	0	0	0	0	0	0
ASV0492	GGCTTGATCAGGAATAGTGGGTACTTCTTTAAGAATTTTAATTCGAATAGAATTAGGTCATCCTGGAGCATTAATTGGAGATGATCAAATTTATAATGTAATTGTTACTGCTCATGCTTTTGTAATAATTTTTTTTATGGTAATACCAATTATAATT	157	Metazoa	Arthropoda	Insecta	Diptera	Chamaemyiidae	unclassified	Chamaemyiidae sp. BOLD-2016	1	1489	0	0	0	0	0	0	0	0	0	0	0	0	0	0	0	0	0	0	0	0	0	0	0	0	1489	0	0	0	0	0	0	0	0	0	0	0	0	0
ASV0493	AATTTGAGCAGGAATATTAGGTACATCTCTTAGACTTTTAATTCGAGCTGAATTAGGTAATCCTGGTCCTTTAATTGGAGATGATCAAATTTATAACACTATTGTAACAGCTCATGCTTTTATTATAATTTTTTTTATAGTTATGCCTATTATAATT	157	Metazoa	Arthropoda	Insecta	Lepidoptera	Gelechiidae	unclassified	unclassified	1	163	0	0	0	0	0	0	0	0	0	0	0	0	0	0	0	0	0	0	0	0	0	0	0	0	0	0	0	0	0	0	0	0	0	0	0	0	0	0
ASV0495	GACTTGATCTGGAATAATTGGAACATCCCTAAGACTCCTAATCCGAACTGAATTAGGAACCCCTGGAAAATTAATTGGGAATGATCAAATTTATAATACTATTGTAACTGCTCATGCTTTTATCATAATTTTTTTTATAGTTATACCTATTGTAATT	157	Metazoa	Arthropoda	Insecta	Lepidoptera	unclassified	unclassified	unclassified	1	351	0	0	0	0	0	0	0	0	0	0	0	0	0	0	0	0	0	0	0	0	0	0	0	0	0	0	0	0	0	0	0	0	0	0	0	0	0	0
ASV0497	AGCTTGATCTGGCATAGTAGGAACTTCATTAAGAATTTTAATTCGAGCAGAATTAGGACACCCAGGTGCTTTAATTGGAGACGATCAAATTTATAATGTTATTGTAACTGCTCATGCATTTATTATAATTTTCTTTATGGTAATACCTATTATAATT	157	Metazoa	Arthropoda	Insecta	Diptera	Ephydridae	Psilopa	unclassified	1	153	0	0	0	0	0	0	0	0	0	0	0	0	0	0	0	0	0	0	0	0	0	0	0	0	0	0	0	0	0	0	0	0	0	0	0	0	0	0
ASV0498	AATTTGAGCAGGGTTAACTGGAACATCATTAAGAATCTTAATTCGAATAGAATTAAGAAGAATTAGAAATTTAATTAGAAATGATCAAATTTATAATGTAATTGTAACTGCTCATGCTCTCATTATAATTTTTTTTATAGTTATACCAATTTTAATT	157	Metazoa	Arthropoda	Insecta	Diptera	Cecidomyiidae	unclassified	unclassified	1	101	0	0	0	0	0	0	0	0	0	0	0	0	0	0	0	0	0	0	0	0	0	0	0	0	0	0	0	0	0	0	0	0	0	0	0	0	0	0
ASV0500	AATTTGAGCAGGAATAGTAGGAACTTCATTAAGATTATTAATTCGAGCTGAATTAGGAAACCCTAGATCTTTAATTGGAGATGATCAAATTTATAATACTATTGTAACAGCTCATGCTTTTATTATAATTTTTTTTATAGTTATACCTATTATAATT	157	Metazoa	Arthropoda	Insecta	Lepidoptera	Noctuidae	Anarta	Anarta trifolii	1	506	0	0	0	0	0	0	0	0	0	0	0	0	0	0	0	0	506	0	0	0	0	0	0	0	0	0	0	0	0	0	0	0	0	0	0	0	0	0
ASV0507	AATTTGATCAGGAATAATTGGATCTTCACTTAGTATTTTGATTCGATTAGAATTAAGACAAATTAATTCAATTATTAATAATAATCAATTATATAATGTAATTGTTACAATTCATGCTTTCATTATAATTTTTTTTATAACTATACCAATTGTAATT	157	Metazoa	Arthropoda	Insecta	Hemiptera	Aphididae	Aphis	unclassified	1	135	0	0	0	0	135	0	0	0	0	0	0	0	0	0	0	0	0	0	0	0	0	0	0	0	0	0	0	0	0	0	0	0	0	0	0	0	0	0
ASV0508	ATCTTGAGCAGGAATAGTGGGAACATCATTAAGAATACTAATTCGTACAGAGTTAGGAAATCCAGGAAGATTAATTGGAGATGATCAAATTTATAATAGTATTGTTACAGCCCATGCATTTATTATATTTTTTTTTATAGTAATACCTATTATAATC	157	Metazoa	Arthropoda	Insecta	Lepidoptera	unclassified	unclassified	unclassified	1	1606	0	0	0	0	0	0	0	0	0	0	0	0	0	0	0	0	0	0	0	0	0	0	0	0	0	0	0	0	0	0	0	0	0	0	0	0	0	0
ASV0509	TATTTGAGCAGGAATAGTAGGAACATCATTAAGATTACTAATTCGAGAAGAATTAGGAAATCCAGGATCATTAATTGGTGATGATCAAATTTATAGTACTATTGTAACAGCACATGCATTTATTATAATTTTTTTCATAGTAATACCAATTATAATT	157	Metazoa	Arthropoda	Insecta	Lepidoptera	Plutellidae	Homadaula	Homadaula myriospila	1	113	0	0	0	0	0	0	0	0	0	0	0	0	0	0	0	0	0	0	0	0	0	0	0	0	0	0	0	113	0	0	0	0	0	0	0	0	0	0
ASV0511	AATTTGATCAGGGATATTTGGAATATCATTGAGAATTTTAATCCGATTGGAATTAAGAACTATTTCTAATTTAATTGAAAATGATCAAATTTATAATTCAATTGTTACTGCTCACGCTTTAATTATAATGTTTTTCATAGTTATACCAATTTTAATT	157	Metazoa	Arthropoda	Insecta	Diptera	Cecidomyiidae	unclassified	unclassified	1	62	0	0	0	0	0	0	0	0	0	0	0	0	0	0	0	0	0	0	0	0	0	0	0	0	0	0	0	0	0	0	0	0	0	0	0	0	0	0
ASV0512	AACTTGATCTGGAATAATTGGAACGTCCCTAAGACTCCTAATTCGAACTGAACTAGGAACCCCTGGAAAATTAATTGGGAATGATCAAATTTATAATACTATTGTAACTGCTCATGCTTTTATCATAATTTTTTTTATAGTTATACCTATTATAATT	157	Metazoa	Arthropoda	Insecta	Lepidoptera	Psychidae	Clania	Clania ignobilis	1	403	0	0	0	0	0	0	0	0	0	0	0	0	0	0	0	0	0	0	0	0	0	0	0	0	0	0	0	0	0	0	403	0	0	0	0	0	0	0
ASV0515	AATTTGATCAGGAATAGTAGGAACATCATTAAGAATTTTAATTCGAATAGAATTAAGAGGAATCTCTAATTTAATTGGAAATGATCAAATTTATAATGTAATTGTTACAGCTCACGCTTTTATTATAATTTTTTTTATAGTAATACCTATTTTAATT	157	Metazoa	Arthropoda	Insecta	Diptera	Cecidomyiidae	unclassified	unclassified	1	7629	0	0	0	0	0	0	0	0	0	0	0	0	0	0	0	0	0	0	0	0	0	0	0	0	0	0	0	0	0	0	0	0	0	7629	0	0	0	0
ASV0516	ATCTTGAGCTGGAATAGTAGGAACATCTTTAGGAATACTAATTCGTACAGAATTAGGAAATCCGGGAAGATTAATTGGAGATGATCAAATTTATAATAGTATTGTTACAGCCCATGCATTTATTATAATTTTTTTTATAGTAATACCTATTATAATC	157	Metazoa	Arthropoda	Insecta	Lepidoptera	unclassified	unclassified	unclassified	1	1538	0	0	0	0	0	0	0	0	0	0	0	0	0	0	0	0	0	0	0	0	0	0	0	0	0	0	0	0	0	0	0	0	0	0	0	0	0	0
ASV0517	GATTTGATCAGGGATATTTGGAATATCATTGAGAATTTTAATCCGATTGGAATTAAGAACTACTTCTAATTTAATTGAAAATGATCAAATTTATAATTCAATTGTTACTGCTCACGCTTTAATTATAATTTTTTTCATAGTTATACCAATTTTAATT	157	Metazoa	Arthropoda	Insecta	Diptera	Cecidomyiidae	unclassified	unclassified	1	114	0	0	0	0	0	0	0	0	0	0	0	0	0	0	0	0	0	0	0	0	0	0	0	0	0	0	0	0	0	0	0	0	0	0	0	0	0	0
ASV0518	GATTTGATCAGCAATAATGGGTATATCATTAAGAAACATTATTCGTTTTGAATTAAGTATTCCATCTTCTATTATCAATAGAGATCAGATTTATAATAGTTTAGTTACATCTCACGCTTTAGTTATAATTTTTTTTATAGTTATACCAGTTATAATC	157	Metazoa	Arthropoda	Arachnida	Trombidiformes	unclassified	unclassified	Trombidiformes sp. BOLD:ACV5754	1	132	0	0	0	0	0	0	0	0	0	0	0	0	0	0	0	0	0	0	0	0	0	0	0	0	0	0	0	132	0	0	0	0	0	0	0	0	0	0
ASV0519	AGCTTGATCAGGAATAGTGGGAACATCCCTTAGAATATTAATTCGATTTGAATTAGGTCACCCAGGAGCCTTAATTGGTAATCCTCCAATTATAATTGGTATTACTATAAAAAAAATTATAATAAAAGCATGAGCAGTAACTACAACATTATACGTTTGATCATTACCAATTAAGGCTCCTGGGTGACCTAATTGGTAATGATCAAACGTATAATGTTGTAGTTACTGCTCATGCTTTTATTATAATTTTTTTTATAGTTATACCTATTATAATT	275	Metazoa	Arthropoda	Insecta	Diptera	Tachinidae	Voria	Voria ruralis	1	2	0	0	0	0	0	0	0	0	0	0	0	0	0	0	0	0	0	0	0	0	0	0	0	0	0	0	0	0	0	0	0	0	0	0	0	0	0	0
ASV0520	ATCTTGAGCAGGAATAGTGGGAACATCATTAAGAATACTAATTCGTACAGAATTAGGAAATCCAGGAAGATTAATTGGAGATGATCAAATTTATAATAGTATTGTTACAGCCCATGCATTTATTATAATTTTTTTATAGTAATACCTATTATAATC	156	Metazoa	Arthropoda	Insecta	Lepidoptera	unclassified	unclassified	unclassified	1	282	0	0	0	0	0	0	0	0	0	0	0	0	0	0	0	0	0	0	0	0	0	0	0	0	0	0	0	0	0	0	0	0	0	0	0	0	0	0
ASV0521	AATTTGATCAGGAATAATTGGAACTTCACTAAGAATATTAATCCGATTAGAATTAAGAACAATTAAAAATTTAATTGGAAATGATCAAATTTATAATGTTATTGTAACAGCTCATGCTTTTATTATAATTTTTTTTATAGTAATACCAATTTTAATT	157	Metazoa	Arthropoda	Insecta	Diptera	Cecidomyiidae	unclassified	unclassified	1	208	0	0	0	0	0	0	0	0	0	0	0	0	0	0	0	0	0	0	0	0	0	0	0	0	0	0	0	0	0	0	0	0	0	0	0	0	0	0
ASV0522	ATCTTGAGCTGAAATAGTAGGAACATCTTTAAGAATACTAATTCGTACAGAATTAGGAAATCCGGGAAGATTAATTGGAGATGACCAAATTTATAATAGTATTGTTACAGTCCATGCATTTATTATAATTTTTTTTATAGTAATACCTATTATAATC	157	Metazoa	Arthropoda	Insecta	unclassified	unclassified	unclassified	unclassified	1	66	0	0	0	0	0	0	0	0	0	0	0	0	0	0	0	0	0	0	0	0	0	0	0	0	0	0	0	0	0	0	0	0	0	0	0	0	0	0
ASV0523	TATCTGAGCTGGAATAATTGGAACTTCTTTAAGTTTATTAATTCGTATAGAATTAGGAAATCCAGGATCCTTAATTGGTGATGATCAAATTTATAATACTATTGTAACTGCCCATGCTTTTATTATAATTTTTTTTATAGTAATACCAATTATAATT	157	Metazoa	Arthropoda	Insecta	Lepidoptera	Tortricidae	Cydia	unclassified	1	10	0	0	0	0	0	0	0	0	0	0	0	0	0	0	0	0	0	0	0	0	0	0	0	0	0	0	0	0	0	0	0	0	0	0	0	0	0	0
ASV0524	AATTTGAGCTGGAATAGTAGGAACATCATTAAGTCTATTAATTCGAGCAGAACTAGGTAATCCAGGATCATTAATTGGAGACGACCAAATTTATAATACTATTGTAACAGCACATGCTTTTATTATAGTTTTTTTCATAGTAATACCTATTATAATT	157	Metazoa	Arthropoda	Insecta	Lepidoptera	Crambidae	Glyphodes	Glyphodes quadrimaculalis	1	156	0	0	0	0	0	0	0	0	0	0	0	0	0	0	0	0	0	0	0	0	0	0	0	0	0	0	0	0	0	0	0	0	0	0	0	0	0	0
ASV0525	TATTTGAGCAGGAATAGTTGGAACCTCTTTAAGTTTATTAATTCGCGCAGAATTAGGTAACCCTGGATCATTAATTGGAGATGATCAAATTTATAATACTATTGTAACAGCATATGCTTTTATTATAATTTTTTTTATAGTTATACCAATTATAATT	157	Metazoa	Arthropoda	Insecta	Lepidoptera	Geometridae	Biston	Biston betularia	1	166	0	0	0	0	0	0	0	0	0	0	0	0	0	0	0	0	0	0	0	0	0	0	0	0	0	0	0	0	0	0	0	0	0	0	0	0	0	0
ASV0526	AATTTGAGCAGGTATAATAGGAACATCTTTAAGATTATTAATTCGAGCTGAATTAGGAAATCCAGGATCATTAATTGGGAATGATCAAATTTACAATACTATCGTTACAGCTCACGCTTTTATTATAATTTTTTTTATAGTAATACCTATTATAATT	157	Metazoa	Arthropoda	Insecta	Lepidoptera	unclassified	unclassified	unclassified	1	116	0	0	0	0	0	0	0	0	0	0	0	0	0	0	0	0	0	0	0	0	0	0	0	0	0	0	0	0	0	0	0	0	0	0	0	0	0	0
ASV0527	AATTTGAAGAGGAATAGTAGGAACATCTTTAAGACTTCTAATTCGTGCTGAATTAGGAAATCCAGGATCATTAATTGGAGATGACCAAATTTATAATACAATTGTTACAGCTCATGCATTTATTATAATTTTTTTTATAGTAACACCAATTATAATT	157	Metazoa	Arthropoda	Insecta	Lepidoptera	Crambidae	Sitochroa	Sitochroa verticalis	1	80	0	0	0	0	0	0	0	0	0	0	0	0	0	0	0	0	0	0	0	0	0	0	0	0	0	0	0	0	0	0	0	0	0	0	0	0	0	0
ASV0531	AATTTGAAGAGGAATAGTAGGAACATCCTTAAGACTTCTAATTCGTGCTGAATTAGGAAATCCAGGATCATTAATTGGAGATGACCAAATTTATAATACAATTGTTACAGCTCATGCATTTATTGTAATTTTTTTTATAGTAATACCAATTATAATT	157	Metazoa	Arthropoda	Insecta	Lepidoptera	Crambidae	Sitochroa	Sitochroa verticalis	1	125	0	0	0	0	0	0	0	0	0	0	0	0	0	0	0	0	0	0	0	0	0	0	0	0	0	0	0	0	0	0	0	0	0	0	0	0	0	0
ASV0532	AGCCTGAGCAGCTATAGTAGGAACCTCCTTAAGAATTTTAATCCGAACAGAATTAGGACAACCAGGCTCTCTTATTGGAGATGATCAAATTTACAACGTTATTGTTACTGCTCACGCATTTGTAATAATCTTCTTTATAGTTATACCTATTATAATT	157	Metazoa	Arthropoda	Insecta	Coleoptera	Carabidae	Nebria	Nebria reflexa	1	364	0	0	0	0	0	0	0	0	0	0	0	0	0	0	0	0	0	0	0	0	0	0	0	0	0	0	0	0	0	0	0	0	0	0	0	0	0	0
ASV0533	ATCTTGAGCAGGAATAGTAGGAACATCATTAAGAATACTAATTCGTACAGAATTAGGAAACCCAGGAAGTTTAATTGGAGACGACCAAATTTATAATAGTATTGTTACAGCCCACGCATTTATTATAATTTTTTTTTATAGTAATACCTATTATAATT	158	Metazoa	Arthropoda	Insecta	Coleoptera	Staphylinidae	unclassified	unclassified	1	732	0	0	0	0	0	0	0	0	0	0	0	0	0	0	0	0	0	0	0	0	0	0	0	0	0	0	0	0	0	0	0	0	0	0	0	0	0	0
ASV0536	AATTTGATCAGGGATATTTGGAATATCATTGAGAATTTTAATCCGATTGGAATTAAGAACTATTTCTAATATAATTGAAAATGATCAAATTTATAATTCAATTGTTACTGCTCACGCTTTAATTATAATTTTTTTCATAGTTATACCAATTTTAATT	157	Metazoa	Arthropoda	Insecta	Diptera	Cecidomyiidae	unclassified	unclassified	1	444	0	0	0	0	0	0	0	0	0	0	0	0	0	0	0	0	0	0	0	0	0	0	0	0	0	0	0	0	0	0	0	0	0	0	0	0	0	0
ASV0538	TATTTGATCAGGAATAGTTGGAACCTCATTAAGAATATTAATCCGTTTAGAATTGGGAACTCCAAATAATTTAATTGGAAATGATCAAATTTATAACGTAATTGTGACAGCCCATGCTTTTATTATAATTTTTTTTATAGTAATACCTATTATAATT	157	Metazoa	Arthropoda	Insecta	Diptera	Cecidomyiidae	unclassified	unclassified	1	509	0	0	0	0	0	509	0	0	0	0	0	0	0	0	0	0	0	0	0	0	0	0	0	0	0	0	0	0	0	0	0	0	0	0	0	0	0	0
ASV0539	AATTTGAGCAGGAATATTAGGTACATCTCTTAGACTTTTAATTCGAGCTGAATTAGGTAATCCTGGTTCTTTAATTGGGGATGATCAAATTTATAACACTATTGTAACAGCTCATGCTTTTATTATAATTTTTTTTATAGTTATACCTATTATAATT	157	Metazoa	Arthropoda	Insecta	Lepidoptera	unclassified	unclassified	unclassified	1	140	0	0	0	0	0	0	0	0	0	0	0	0	0	0	0	0	0	0	0	0	0	0	0	0	0	0	0	0	0	0	0	0	0	0	0	0	0	0
ASV0540	GGCTTGGGCAAGAATATTAGGAACTTCACTAAGAATATTAATTCGTGCCGAACTAGGATGCCCAAATTCTTTGATTGGCGACGATCAAATTTATAATGTAATTGTTACTGCTCATGCTTTCATTATAATTTTTTTTATAGTGATACCAATTATGATT	157	Metazoa	Arthropoda	Insecta	Diptera	Sciaridae	unclassified	unclassified	1	3668	0	0	0	0	0	0	0	3668	0	0	0	0	0	0	0	0	0	0	0	0	0	0	0	0	0	0	0	0	0	0	0	0	0	0	0	0	0	0
ASV0544	ATCTTGAGCAGGAATAGTAGGAACATCATTAAGAATACTTATTCGTACAGAATTAGGAAACCCAGGAAGTTTAATTGGAGACGACCAAATTTATAATAGTAATGTTACAGCCCACGCATTTATTATAATCTTTTTATAGTAATACCTATTATAATT	156	Metazoa	Arthropoda	Insecta	Coleoptera	unclassified	unclassified	unclassified	1	68	0	0	0	0	0	0	0	0	0	0	0	0	0	0	0	0	0	0	0	0	0	0	0	0	0	0	0	0	0	0	0	0	0	0	0	0	0	0
ASV0547	AATTTGAGCTGGAATAGTAGGAACTTCACTAAGTTTATTAATTCGAGCTGAATTAGGAAACCCCGGGTCTTTAATTGGAGATGATCAAATTTATAACACAATTGTTACAGCACATGCTTTTACTATAATTTTTTTTATAGTAATACCTATTATAATT	157	Metazoa	Arthropoda	Insecta	Lepidoptera	Noctuidae	Agrotis	Agrotis segetum	1	197	0	0	0	0	0	0	0	0	0	0	0	0	0	0	0	0	0	0	0	0	0	197	0	0	0	0	0	0	0	0	0	0	0	0	0	0	0	0
ASV0549	TATTTGAGCAGGAATAGTAGGAACTTCTTTAAGATTATTAATTCGAGCTGAATTAGGTGATCCAGGTTCATCAATTGGAGATGATCAAATTTATAATACTATTGTAACAGCTCATGCTTTTATTATAATTTTTTTTATAGTTATACCTATTATAATT	157	Metazoa	Arthropoda	Insecta	Lepidoptera	Tortricidae	unclassified	unclassified	1	28	0	0	0	0	0	0	0	0	0	0	0	0	0	0	28	0	0	0	0	0	0	0	0	0	0	0	0	0	0	0	0	0	0	0	0	0	0	0
ASV0550	AGTTTGAGCTAGAATAGTGGGAACTTCTTTAAGTTTATTAATTCGAGCTGAATTAGGAAATCCTGGCTCATTAATTGGAGATGACCAAATTTATAATACAATTGTGACAGCTCATGCTTTTATTATAATTTTCTTTATAGTTATACCTATTATAATT	157	Metazoa	Arthropoda	Insecta	Lepidoptera	Coleophoridae	Coleophora	Coleophora amarchana	1	562	0	0	0	0	0	0	0	0	0	0	0	0	0	0	0	0	0	0	0	0	0	0	0	0	0	0	0	0	0	0	0	0	0	0	0	0	0	0
ASV0551	AATTTGATCAGGAATAATTGGATCTTCACTTAGTATTCTAATTCGATTAGAATTAAGACAAATTAATTCAATTATTAATAATAATCAATTATATAATGTAATTGTTACAATTCATGCTTTCATTATAATTTTTTTTATAACTATACCAATTGTAATT	157	Metazoa	Arthropoda	Insecta	Hemiptera	Aphididae	Aphis	Aphis intybi	1	752	0	0	0	0	0	0	0	0	0	0	0	0	0	0	0	752	0	0	0	0	0	0	0	0	0	0	0	0	0	0	0	0	0	0	0	0	0	0
ASV0555	AATTTGAGCAGGTATAGTAGGTACTTCTTTAAGACTTTTAATTCGAGCTGAATTAGGAAATCCAGGTTCTTTAATTGGAGATGACCAAATTTATAATACTATTGTAACAGCCCATGCATTTATTATAATTTTTTCTATAGTAATACCAATTATAATT	157	Metazoa	Arthropoda	Insecta	Lepidoptera	unclassified	unclassified	unclassified	1	157	0	0	0	0	0	0	0	0	0	0	0	0	0	0	0	0	0	0	0	0	0	0	0	0	0	0	0	0	0	0	0	0	0	0	0	0	0	0
ASV0556	AATTTGAGCAGGGATATTAGGTACATCTCTTAGACTTTTAATTCGAGCTGAATTAGGTAATCCTGGTTCTTTAATTGGAGATGATCAAATTTATAACACTATTGTAACAGCTCATACTTTTATTATAATTTTTTTATAGTTATACCTATTATAATT	156	Metazoa	Arthropoda	Insecta	Lepidoptera	Gelechiidae	unclassified	unclassified	1	167	0	0	0	0	0	0	0	0	0	0	0	0	0	0	0	0	0	0	0	0	0	0	0	0	0	0	0	0	0	0	0	0	0	0	0	0	0	0
ASV0557	TATTTGAGCTGGTATAATTGGAACTTCTTTAAGACTATTAATTCGAGCAGAATTAGGAAATCCTGGTTCTCTAATTGGAGATGATCAAATTTATAATACAATTGTCACTGCTCATGCTTTTATTATAATTTTTTTTATAGTTATACCTATTATAATT	157	Metazoa	Arthropoda	Insecta	Lepidoptera	unclassified	unclassified	unclassified	1	416	0	0	0	0	0	0	0	0	0	0	0	0	0	0	0	0	0	0	0	0	0	0	0	0	0	0	0	0	0	0	0	0	0	0	0	0	0	0
ASV0558	TGCATGAGCAGCAATAGTTGGAACTGCAATAAGTGTTTTAATTCGAATAGAATTAGGTCAAGTAGGTAGATTTTTAGGTGATGATCATTTATATAATGTTATTGTAACTGCACATGCATTTGTTATAATTTTTTTTATAGTTATGCCTATTTTAATT	157	Metazoa	Arthropoda	Arachnida	Araneae	Philodromidae	Philodromus	Philodromus rufus	1	99	0	0	0	0	0	0	0	0	0	0	0	0	0	0	0	0	0	0	0	0	0	0	0	0	0	0	0	0	99	0	0	0	0	0	0	0	0	0
ASV0560	AATTTGAGCAGGAATATTAGGTACATCTCTTAGACTTTTAATTCGAGCTGAATTAGGTAATCCTGGTTCCTTAATTGGAGATGATCAAATTTATAACACTATTGTAACAGCTCATGCTTTTATTATAATTTTTTTTATAGTTATACCTATTATAATT	157	Metazoa	Arthropoda	Insecta	Lepidoptera	unclassified	unclassified	unclassified	1	220	0	0	0	0	0	0	0	0	0	0	0	0	0	0	0	0	0	0	0	0	0	0	0	0	0	0	0	0	0	0	0	0	0	0	0	0	0	0
ASV0561	ATCTTGAGCTGGAATAGTAGGAACATCTTTAAGAATACTAATTCGTACAGAATTAGGAAATCCAGGAAGATTAATTGGAGATGATCAAACTTATAATAGTATTGTTACAGCCCATGCATTTATTATAATTTTTTTTATAGTAATACCTATTATAATC	157	Metazoa	Arthropoda	Insecta	Lepidoptera	unclassified	unclassified	unclassified	1	69	0	0	0	0	0	0	0	0	0	0	0	0	0	0	0	0	0	0	0	0	0	0	0	0	0	0	0	0	0	0	0	0	0	0	0	0	0	0
ASV0563	AATTTGAGCAGGGATATTAGGTACATCTCTTAGACTTTTAATTCGAGCTGAATTAGGTAATCCTGGTTCTTTAATTGGAGATGATCGAATTTATAACACTATTGTAACAGCTCATGCTTTTATTATAATTTTTTTTATAGTTATACCTATTATAATT	157	Metazoa	Arthropoda	Insecta	Lepidoptera	Gelechiidae	unclassified	unclassified	1	165	0	0	0	0	0	0	0	0	0	0	0	0	0	0	0	0	0	0	0	0	0	0	0	0	0	0	0	0	0	0	0	0	0	0	0	0	0	0
ASV0564	TATTTGAGCAGGAATAGTAGGAACATCATTAAGATTACTAATTCGAGCAGAATTAGGAAATCCAGGATCATTAATTGGTGATGATCAAATTCATAATACTATTGTAACAGCACATGCATTTATTATAATTTTTTTCATAGTAATACCAATTATAATT	157	Metazoa	Arthropoda	Insecta	Lepidoptera	unclassified	unclassified	unclassified	1	104	0	0	0	0	0	0	0	0	0	0	0	0	0	0	0	0	0	0	104	0	0	0	0	0	0	0	0	0	0	0	0	0	0	0	0	0	0	0
ASV0567	TATATGAACTGCCATATTAGGGACTTCTTTAAGAAATATTATTCGTTTCGAACTAAGAATACCGAATAGAATTATTAAAGATGATCAAATTTACAATTCTTTAGTTACAGCTCATGCTTTAGTAATAATTTTTTTTATAATTATACCAGTAATAATT	157	Metazoa	Arthropoda	Arachnida	Trombidiformes	Tarsonemidae	unclassified	Tarsonemidae sp. BIOUG25926-A09	1	52	0	0	0	0	0	0	0	0	0	0	0	0	0	0	0	0	0	0	0	0	0	0	0	0	0	0	0	0	0	0	0	0	0	0	0	0	0	0
ASV0568	AGCTTGATCAGGAATAGTGGGAACATCCCTTAGAATATTAATTCGATTTGAATTAGGTCACCCAGGGGCCTTAATTGGTAATGATCAAACGTATAATGTTGTAGTTACTGCTCATGCTTTTATTATAATTTTTTTTATAGTAATACCAATTATAATT	157	Metazoa	Arthropoda	Insecta	Diptera	Tachinidae	Voria	Voria ruralis	1	108	0	0	0	0	0	0	0	0	0	0	0	0	0	0	0	0	0	0	0	0	0	0	0	0	0	0	0	0	0	0	0	0	0	0	0	0	0	0
ASV0570	AGCTTGAGCAGGTATAGTAGGGACATCTTTAAGTATGTTAATTCGTGCTGAACTTGGTCATCCAGGTGCTTTAATTGGAGATGATCAAATTTATAATGTAATTGTTACAGCTCATGCTTTTGTTATAATTTTTTTTATAGTTATACCAATTATAATT	157	Metazoa	Arthropoda	Insecta	Diptera	Syrphidae	Melanostoma	unclassified	1	80	0	0	0	0	0	0	0	0	0	0	0	0	0	0	0	0	0	0	0	0	0	0	0	0	0	0	0	0	0	0	0	0	0	0	0	0	0	0
ASV0571	AATTTGATCAGGGATATTTGGAATATCATTGAGAATTTTAATCCGATTGGAATTAAGAACTGTTTCTAATTTAATTGAAAATGATCAAATTTATAATTCAATTGTTACTGCTCACGCTTTAATTATAATTTTTTTCATAGTTATACCAATTTTAATT	157	Metazoa	Arthropoda	Insecta	Diptera	Cecidomyiidae	unclassified	unclassified	1	297	0	0	0	0	0	0	0	0	0	0	0	0	0	0	0	0	0	0	0	0	0	0	0	0	0	0	0	0	0	0	0	0	0	0	0	0	0	0
ASV0572	AATTTGAGCAGGGGTAGTAGGAACATCATTAAGATTATTAATTCGAGCAGAATTAGGAAACCCCGGTTCATTAATTGGAGATGATCAAATTTATAATACAATTGTAACAGCTCATGCTTTTATTATAATTTTTTTTATAGTAATACCAATTATAATT	157	Metazoa	Arthropoda	Insecta	Lepidoptera	Geometridae	Isturgia	Isturgia arenacearia	1	122	0	0	0	0	0	0	0	0	0	0	0	0	0	0	0	0	0	0	0	0	0	0	0	0	0	0	0	0	0	0	0	0	0	0	0	0	0	0
ASV0573	AGCTTGAGCAGGAATAGTAGGTACACCTCTTAGACTATTAATTCGAGCAGAATTAGGAAATCCTGGATCATTAATTGGTGATGATCAAATTTATAATGTAATTGTTACTGCTCATGCATTTATTATAATTTTCTTTATAGTAATACCTATTGTTATT	157	Metazoa	Arthropoda	Insecta	Coleoptera	Staphylinidae	Aleochara	Aleochara verna	1	111	0	0	0	0	0	0	0	0	0	0	0	0	0	0	0	111	0	0	0	0	0	0	0	0	0	0	0	0	0	0	0	0	0	0	0	0	0	0
ASV0575	AATTTGATCAGGAATAATTGGATCTTCACTTAGTATTTTAATTCGATTAGAATTAAGACAAATTAATTCAATTATTAATAATAATCAATTATATAATGTGATTGTTACAATTCATGCTTTCATTATAATTTTTTTTATAACTATACTAATTGTAATT	157	Metazoa	Arthropoda	Insecta	Hemiptera	Aphididae	Aphis	unclassified	1	261	0	0	0	0	0	0	0	0	0	0	0	0	0	0	0	0	0	0	0	0	0	0	0	0	0	0	0	0	0	0	0	0	0	0	0	0	0	0
ASV0576	AATTTGAGCAGGTATAGTAGGAACCTCTTTAAGATTATTAATCCGAGCTGAATTAGGAAACCCTGGGTCATTAATCGGAGATGATCAAATTTATAATACCATTGTAACAGCTCATGCATTTATTATAATTTTTTTTATAGTAATACCAATTATAATT	157	Metazoa	Arthropoda	Insecta	Lepidoptera	unclassified	unclassified	unclassified	1	48	0	0	0	0	0	0	0	0	0	0	0	0	0	0	0	0	0	0	0	0	0	0	0	0	0	0	0	0	0	0	0	0	0	0	0	0	0	0
ASV0577	AATTTGATCAGGAATAATTGGATCTTCACTTAGTATTTTAATTCGATTAGAATTAGGACAAATTAATTCAATTATTAATAATAATCAATTATATAATGTAATTGTTACAATTCATGCTTTCATTATAATTTTTTTTATAACTATACCAATTGTAATT	157	Metazoa	Arthropoda	Insecta	Hemiptera	Aphididae	Aphis	unclassified	1	196	0	0	0	0	0	0	0	0	0	0	0	0	196	0	0	0	0	0	0	0	0	0	0	0	0	0	0	0	0	0	0	0	0	0	0	0	0	0
ASV0578	AATTTGATCAGGGATATTTGGAATATCATTGAGAATTTTAATCCGATTGGAATTAAGAACTATTTCTAATTTAATTGAAAATGATCAAATTTATAATTCAATTGTTACCGCTCACGCTTTAATTATAATTTTTTTTATAGTTATACCAATTTTAATT	157	Metazoa	Arthropoda	Insecta	Diptera	Cecidomyiidae	unclassified	unclassified	1	96	0	0	0	0	0	0	0	0	0	0	0	0	0	0	0	0	0	0	0	0	0	0	0	0	0	0	0	0	0	0	0	0	0	0	0	0	0	0
ASV0579	TATTTGAGCAGGAATAATTGGAACATCATTAAGAACTTTAATTCGAATAGAATTAAGAAGAATTAGAAATTTAATTGGTAATGATCAAATTTATAATGTTATTGTAACTGCTCATGCTTTTATTATAGTTTTTTTTATAGTAATACCTATTTTAATT	157	Metazoa	Arthropoda	Insecta	Diptera	Cecidomyiidae	unclassified	unclassified	1	22	0	0	0	0	0	0	0	0	0	0	0	0	0	0	0	0	0	0	0	0	0	0	0	0	0	0	0	0	0	0	0	0	0	0	0	0	0	0
ASV0580	AATTTGATCAGGGATATTTGGAATATCATTGAGAATTTTAATCCGATTGGAGTTAAGAACTATTTCCAATTTAATTGAAAATGATCAAATTTATAATTCAATTGTTACTGCTCATGCTTTAATTATAATTTTTTTCATAGTTATACCAATTTTAATT	157	Metazoa	Arthropoda	Insecta	Diptera	Cecidomyiidae	unclassified	unclassified	1	106	0	0	0	0	0	0	0	0	0	0	0	0	0	0	0	0	0	0	0	0	0	0	0	0	0	0	0	0	0	0	0	0	0	0	0	0	0	0
ASV0583	TATTTGAGCAGGAATAATTGGAACATCATTAAGAATTTTAATTCGAATAGAATTAAGAAGAATTAAAAATTTAATTGGTAATGATCAAATTTATAATGTTATTGTAACTGCTCATGCTTTTATTATAATTTTTTTTATAGTAATACCTATTTTAATT	157	Metazoa	Arthropoda	Insecta	Diptera	Cecidomyiidae	unclassified	unclassified	1	725	0	0	0	0	0	0	0	0	0	0	0	0	0	0	0	0	0	0	0	0	0	0	0	0	0	0	0	0	0	0	0	0	0	0	0	0	0	0
ASV0585	AATCTGAGCAGGAATAGTTGGAACTTCTTTAAGATCATTAATTCGAGCTGAATTAGGTAATCCTGGTTCTTTAATTGGAGATGATCAAATTTATAATACTATTGTAACAGCTCATGCTTTTATTATAATTTTTTTCATAGTAATACCAATTATAATT	157	Metazoa	Arthropoda	Insecta	Lepidoptera	Erebidae	Catocala	Catocala elocata	1	2322	0	0	0	0	0	0	0	0	0	0	0	0	0	0	0	0	0	0	0	0	0	0	0	0	0	0	0	0	0	0	0	0	0	0	0	0	0	0
ASV0586	TATTTGAGCAGGAATAATTGGAACATCATTAAGAATTTTAATTCGGATAGAATTAAGAAGAATTAGAAATTTAATTGGTAATGATCAAATTTATAATGTTATTGTAACTGCTCATGCTTTTATTATAATTTTTTTTATAGTAGTACCTATTTTAATT	157	Metazoa	Arthropoda	Insecta	Diptera	Cecidomyiidae	unclassified	unclassified	1	166	0	0	0	0	0	0	0	0	0	0	0	0	0	0	0	0	0	0	0	0	0	0	0	0	0	0	0	0	0	0	0	0	166	0	0	0	0	0
ASV0589	ATCTTGAGCTGGAATAGTAGGAACATCTTTAAGAATACTAATTCGTACAGAATTAGGAAATCCGGGAAGATTAATTGGAGATGATCGAATTTATAATAGTATTGTTACAGCCCATGCATTTATTATAATTTTTTTTATAGTAATACCTATTATAATC	157	Metazoa	Arthropoda	Insecta	Lepidoptera	unclassified	unclassified	Lepidoptera sp. BOLD:AAA0340	1	542	0	0	0	0	0	0	0	0	0	0	0	0	0	0	0	0	0	0	0	0	0	0	0	0	0	0	0	0	0	0	0	0	0	0	0	0	0	0
ASV0591	AATTTGATCAGGGATATTTGGAATATCATTGAGAATTTTAATCCGATTGGAATTAAGAACTATTTCTAATTTAATTGAAAATGATTAAATTTATAATTCAATTGTTACTGCTCACGCTTTAATTATAATTTTTTTTATAGTTATACCAATTTTAATT	157	Metazoa	Arthropoda	Insecta	Diptera	Cecidomyiidae	unclassified	unclassified	1	623	0	0	0	0	0	0	0	0	0	0	0	0	0	0	0	0	0	0	0	0	0	0	0	0	0	0	0	0	0	0	0	0	0	0	0	0	0	0
ASV0593	TATATGAACTGCCATATTAGGGACTTCTTTAAGAAATATTATTCGTTTCGAACTAAGAATACCAAATAGAATTATTAAAGATGATCAAATTTACAATTCTTTAGTTACAGATCATGCTTTAGTAATAATTTTTTTTATAATTATACCAGTAATAATT	157	Metazoa	Arthropoda	Arachnida	Trombidiformes	Tarsonemidae	unclassified	Tarsonemidae sp. BIOUG25926-A09	1	305	0	0	0	0	0	0	0	0	0	0	0	0	0	0	0	0	0	0	0	0	0	0	0	0	0	0	0	0	0	0	0	0	0	0	0	0	0	0
ASV0595	AATTTGATCAGGGATATTTGGAATATTATTGAGAATTTTAATCCGATTGGAATTAAGAACTATTTCTAATTTAATTGAAAATGATCAAATTTATAATTCAATTGTTACTGCTCACGCTTTAATTATAATTTTTTTCATAGTTATACCAATTTTAATT	157	Metazoa	Arthropoda	Insecta	Diptera	Cecidomyiidae	unclassified	unclassified	1	440	0	0	0	0	0	0	0	0	0	0	0	0	0	0	0	0	0	0	0	0	0	0	0	0	0	0	0	0	0	0	0	0	0	0	0	0	0	0
ASV0598	AGCTTGATCAAGTATAATTGGAACTTCTTCAAGTATACTAATTCGAATTGAATTAGGTCATCCTGGTTCTTTAATTGGAAATGATCAAATTTATAATGTAATTGTAACTGCTCATGCATTTATTATAATTTTTTTTATAGTAATACCAATTGTAATT	157	Metazoa	Arthropoda	Insecta	Diptera	Tachinidae	unclassified	unclassified	1	93	0	0	0	0	0	0	0	0	0	0	0	0	0	0	0	0	0	0	0	0	0	0	0	0	0	0	0	0	0	0	0	0	0	0	0	0	0	0
ASV0601	ATCTTGAGCTGGAATAGTAGGAACATCTTTAAGAATACTAATTCGTACAGAATTAGGAAATCCGGGAAGATTAATTGGAGATGATCAAATTTATAATAGTATTGTTACAGCCCATGCATTTATTATAATTTTTTTTATATTAATACCTATTATAATC	157	Metazoa	Arthropoda	Insecta	Lepidoptera	unclassified	unclassified	unclassified	1	127	0	0	0	0	0	0	0	0	0	0	0	0	0	0	0	0	0	0	0	0	0	0	0	0	0	0	0	0	0	0	0	0	0	0	0	0	0	0
ASV0602	ATCTTGAGCTGGAATAGTAGGAACATCTTTAAGAATACTAATTCGTACAGAATTAGGAAATCCGGGATGATTAATTGGAGATGATCAAATTTATAATAGTATTGTTACAGCCCATGCATTTATTATAATTCTTTTTATAGTAATACCTATTATAATC	157	Metazoa	Arthropoda	Insecta	Lepidoptera	unclassified	unclassified	unclassified	1	113	0	0	0	0	0	0	0	0	0	0	0	0	0	0	0	0	0	0	0	0	0	0	0	0	0	0	0	0	0	0	0	0	0	0	0	0	0	0
ASV0603	AGCTTGATCAGCTATGGTTGGAACAGCTATAAGAGTATTAATTCGAATAGAATTAGGACAATCTGGAATGTTTTTAGGAGATGACCATTTATATAATGTGGTGGTTACGGCTCATGCTTTCGTTATAATTTTTTTTATAGCAATACCAATTTTAATT	157	Metazoa	Arthropoda	Arachnida	Araneae	unclassified	unclassified	unclassified	1	67	0	0	0	0	0	0	0	0	0	0	0	0	0	0	67	0	0	0	0	0	0	0	0	0	0	0	0	0	0	0	0	0	0	0	0	0	0	0
ASV0604	TATTTGAGCAGGAATAGTAGGAACTTCATTAAGTTTATTAATTCGAGCTGAATTAGGAACTCCAGGATCTTTAATTGGAGATGATCAAATTTATAATACTATTGTTACAGCTCATGCTTTTATTATAATTTTTTTCATAGTTATGCCTATTATAATT	157	Metazoa	Arthropoda	Insecta	Lepidoptera	unclassified	unclassified	unclassified	1	782	0	0	0	0	0	0	0	0	0	0	0	0	0	0	0	0	0	0	0	0	0	0	0	0	0	0	0	0	0	0	0	0	0	0	0	0	0	0
ASV0606	TATTTGAGCTGGAATAGTAGGAACGTCTTTAAGATTATTAATTCGAGCAGAATTAGGGACCCCCGGATCTTTAATTGGAGATGACCAAATTTATAATACTATTGTAACAGCTCATGCATTTATTATAATTTTTTTTATAGTTATACCTATTATAATT	157	Metazoa	Arthropoda	Insecta	Lepidoptera	unclassified	unclassified	unclassified	1	114	0	0	0	0	0	0	0	0	0	0	0	0	0	0	0	0	0	0	0	0	0	0	0	0	0	0	0	0	0	0	0	0	0	0	0	0	0	0
ASV0607	GATTTGAGCAGGATTAATTGGAACATCCTTAAGAATTTTAATTCGAATAGAGTTAAGAAGAATTAGAAATTTAATTAGAAATGATCAAATTTATAATGTTATTGTAACTGCTCATGCTTTTATTATAATTTTTTTTATAGTAATACCTATTTTAATT	157	Metazoa	Arthropoda	Insecta	Diptera	unclassified	unclassified	unclassified	1	35	0	0	0	0	0	0	0	0	0	0	0	0	0	0	0	0	0	0	0	0	0	0	0	0	0	0	0	0	0	0	0	0	0	0	0	0	0	0
ASV0608	TATATGAACTGCCATATTAGGGACTTCTTTAAGAAATATTATTCGTTTCGAACTAAGAATACCAAATAGAATTGTTAAAGATGATCAAATTTACAATTCTTTAGTTACAGCTCATGCTTTAGTAATAATTTTTTTTATAATTATACCAGTAATAATT	157	Metazoa	Arthropoda	Arachnida	Trombidiformes	Tarsonemidae	unclassified	Tarsonemidae sp. BIOUG25926-A09	1	229	0	0	0	0	0	0	0	0	0	0	0	0	0	0	0	0	0	0	0	0	0	0	0	0	0	0	0	0	0	0	0	0	0	0	0	0	0	0
ASV0609	TATTTGATCAGGAATATTAGGAACATCTTTAAGACTTTTAATTCGTGCTGAATTAGGAAATCCAGGCTCTTTAATTGGTGATGATCAAATTTATAATACTATTGTTACAGCTCATGCTTTTATTATAATCTTCTTTATGGTTATACCTATTATAATT	157	Metazoa	Arthropoda	Insecta	Lepidoptera	unclassified	unclassified	unclassified	1	298	0	0	0	0	0	0	0	0	0	0	0	0	0	0	0	0	298	0	0	0	0	0	0	0	0	0	0	0	0	0	0	0	0	0	0	0	0	0
ASV0610	ATCTTGAGCTGGAATAGTAGGAACATCTTTAAGAATACTAATTCGTACAGAATTAGGAAATCCGGGAAGATTAATTGGAGATGATCAAATTTATAATAGTATTGTTACAGCCCATGCATTTATTATAATTTTTTTTATAGTAATACCTATTATAGTC	157	Metazoa	Arthropoda	Insecta	Lepidoptera	unclassified	unclassified	unclassified	1	264	0	0	0	0	0	0	0	0	0	0	0	0	0	0	0	0	0	0	0	0	0	0	0	0	0	0	0	0	0	0	0	0	0	0	0	0	0	0
ASV0611	AATTTGAGCAGGAATAGTAGGAACATCTTTAAGAATCTTAATTCGTATAGAACTAGGAACTCCTGGATCTTTAATTGGAGATGATCAAATTTATAATACTATTGTTACAGCTCATGCATTTATCGTAATTTTTTTTATAGTTATACCTATTATAATT	157	Metazoa	Arthropoda	Insecta	Lepidoptera	Lycaenidae	unclassified	unclassified	1	145	0	0	0	0	0	0	0	0	0	0	0	0	0	0	0	0	0	145	0	0	0	0	0	0	0	0	0	0	0	0	0	0	0	0	0	0	0	0
ASV0612	TATTTGAGCTGGAATAGTAGGAACGTCTTTGAGATTATTAATTCGAGCAGAATTAGGAACCCCCGGATCTTTAATTGGAGATGACCAAATTTATAATACTATTGTAACAGCTCATGCATTTATTATAATTTTTTTTATAGTTATACCTATTATAATT	157	Metazoa	Arthropoda	Insecta	Lepidoptera	Noctuidae	unclassified	unclassified	1	160	0	0	0	0	0	0	0	0	0	0	0	0	0	0	0	0	0	0	0	0	0	0	0	0	0	0	0	0	0	0	0	0	0	0	0	0	0	0
ASV0614	AATTTGATCAGGAATAGTAGGTACATCTTTAAGACTTTTAATTCGAGCTGAATTAGGTACTCCAGGATCTTTAATTGGTGATGATCAAATTTATAATACCATTGTAACTGGTCATGCTTTTATTATAATTTTTTTTATAGTTATACCTATTATAATT	157	Metazoa	Arthropoda	Insecta	Lepidoptera	Pyralidae	Oncocera	Oncocera semirubella	1	795	0	0	0	0	0	0	0	0	0	0	0	0	0	0	0	0	0	0	0	0	0	0	0	0	0	0	0	0	0	0	0	0	0	0	0	0	0	0
ASV0616	ATCTTGATCAGGAATAGTAGGAACATCATTAAGAATACTAATTCGTACAGAATTAGGAAACCCAGAAAATTTAATTGGAGACGACCAAATTTATAATAGTACTGTTACAGCCCACGTATTTATTATATTTTTTTTATAGTAATACCTATTATAATT	156	Metazoa	Arthropoda	Insecta	Coleoptera	unclassified	unclassified	unclassified	1	87	0	0	0	0	0	0	0	0	0	0	0	0	0	0	0	0	0	0	0	0	0	0	0	0	0	0	0	0	0	0	0	0	0	0	0	0	0	0
ASV0617	AATTTGATCTGGGATATTAGGAACCTCTTTAAGAATTTTAATCCGTTTGGAATTAAGTTCAGTTTCTAATTTAATTAATAATGATCAAATTTATAATGTAATTGTAACTACCCATGCTTTTATTATAATTTTTTTTATAGTAATACCTATTATAGTT	157	Metazoa	Arthropoda	Insecta	Diptera	Cecidomyiidae	Ozirhincus	unclassified	1	86	0	0	0	0	0	0	0	0	0	0	0	0	0	0	0	0	0	0	0	0	0	0	0	0	0	0	0	0	0	0	0	0	0	0	0	0	0	0
ASV0618	AATTTGATCAGGGATATTTGGAATATCATTGAGAATTTTAATCCGATTGGAGTTAAGAACTATTTCTAAGTTAATTGAAAATGATCAAATTTATAATTCAATTGTTACTGCTCATGCTTTAATTATAATTTTTTTCATAGTTATACCAATTTTAATT	157	Metazoa	Arthropoda	Insecta	Hymenoptera	unclassified	unclassified	unclassified	1	49	0	0	0	0	0	0	0	0	0	0	0	0	0	0	0	0	0	0	0	0	0	0	0	0	0	0	0	0	0	0	0	0	0	0	0	0	0	0
ASV0619	ATCTTGAGCTGGAATAGTAGGAACATCTTTAAGAATACTAATTCGTACAGAATTAGGAAATCCGGGAAGATTAATTGGAGATGATCAAATTTATAATAGTATTGTTACAGCCCATGCATTTATTATAATTTTCTTTATAGTAATACCTATTATAATC	157	Metazoa	Arthropoda	Insecta	unclassified	unclassified	unclassified	unclassified	1	351	0	0	0	0	0	0	0	0	0	0	0	0	0	0	0	0	0	0	0	0	0	0	0	0	0	0	0	0	0	0	0	0	0	0	0	0	0	0
ASV0620	TATTTGAGCTGGCATAATTGGAACTTCCTTAAGATTATTAATTCGAGCTGAATTAGGAAACCCTGGATCTTTTATTGGAGATGACCAAATTTACAATACAATTGTTACTGCTCATGCTTTTATTATAATTTTTTTCATAGTAATACCTATTATAATT	157	Metazoa	Arthropoda	Insecta	Lepidoptera	unclassified	unclassified	unclassified	1	129	0	0	0	0	0	0	0	0	0	0	0	0	0	0	0	0	0	0	0	0	0	0	0	0	0	0	0	0	0	0	0	0	0	0	0	0	0	0
ASV0621	AGCTTGAGCTGGAATAGTAGGAACATCTTTAAGTATTTTAATTCGTATAGAACTTGGTCATCCAGGAGCATTAATTGGAGATGATCAAATTTACAATGTAATTGTTACTGCACATGCTTTTGTTATAATTTTTTTTATAGTAATACCTATTATAATT	157	Metazoa	Arthropoda	Insecta	Diptera	Syrphidae	unclassified	unclassified	1	1868	0	1868	0	0	0	0	0	0	0	0	0	0	0	0	0	0	0	0	0	0	0	0	0	0	0	0	0	0	0	0	0	0	0	0	0	0	0	0
ASV0627	AGCTTGATCAGGAATAGTGGGAACATCCCTTAGAATATTAATTCGATTTGAATTAGGTCACCCAAGAGCCTTAATTGGTAATGATCAAACGTATAATGTTGTAGTTACTGCTCATGCTTTTATTATAATTTTTTTTATAGTAATACCAATTATAATT	157	Metazoa	Arthropoda	Insecta	Diptera	Tachinidae	Voria	Voria ruralis	1	288	0	0	0	0	0	0	0	0	0	0	0	0	0	0	0	0	0	0	0	0	0	0	0	0	0	0	0	0	0	0	0	0	0	0	0	0	0	0
ASV0629	AATTTGAAGAGGAATAGTAGGAACATCTTTAAGACTTCTAATTCGGGCTGAATTAGGAAATCCAGGATCATTAATTGGAGATGACCAAATTTATAATACAATTGTTACAGCTCATGCATTTATTATAATTTTTTTTATAGTAATACCAATTATAATT	157	Metazoa	Arthropoda	Insecta	Lepidoptera	Crambidae	Sitochroa	Sitochroa verticalis	1	104	0	0	0	0	0	0	0	0	0	0	0	0	0	0	0	0	0	0	0	0	0	0	0	0	0	0	0	0	0	0	0	0	0	0	0	0	0	0
ASV0630	AATTCGATCAGGGATATTTGGAATATCATTGAGAATTTTAATCCGATTGGAATTAAGAACTATTTCTAATTTAATTGAAAATGATCAAATTTATAATTCAATTGTTACTGCTCACGCTTTAATTATAATTTTTTTCATAGTTATACCAATTTTAATT	157	Metazoa	Arthropoda	Insecta	Diptera	Cecidomyiidae	unclassified	unclassified	1	218	0	0	0	0	0	0	0	0	0	0	0	0	0	0	0	0	0	0	0	0	0	0	0	0	0	0	0	0	0	0	0	0	0	0	0	0	0	0
ASV0631	AGTTTGATCAGGAATAGTAGGAGCATCTTTAAGTATATTAATTCGTGCTGAATTAAGTCACCCAGGGATATTTATTGGAAATGATCAAATTTATAACGTAATTGTTACAGCTCATGCATTTATTATAATTTTCTTTATAGTAATACCAATTATAATT	157	Metazoa	Arthropoda	Insecta	Diptera	Culicidae	unclassified	unclassified	1	144	0	0	0	0	0	0	0	0	0	0	0	0	0	0	0	0	0	0	0	0	0	0	0	0	0	0	0	0	0	0	0	0	0	0	0	0	0	0
ASV0632	ATCTTGAGCTGGAATAGTAGGAACATCTTTAAGAATACTAATTCGTACAGAATTAGGAAATCCGGGAAGATTAATTGGAGATGATCAAATTTATAATAGTATTGTTACAGCCCATGCATTTATTATAATTTTTTTTATGGTAATACCTATTATAATC	157	Metazoa	Arthropoda	Insecta	Lepidoptera	unclassified	unclassified	unclassified	1	358	0	0	0	0	0	0	0	0	0	0	0	0	0	0	0	0	0	0	0	0	0	0	0	0	0	0	0	0	0	0	0	0	0	0	0	0	0	0
ASV0634	AATTTGATCAGGGATATTTGGAATATCATTGAGAATTTTAATCCGATTGGAATTAAGAGCTATTTCTAATTTAATTGAAAATGATCAAATTTATAATTCAATTGTTACTGCTCACGCTTTAATTATAATTTTTTTTATAGTTATACCAATTTTAATT	157	Metazoa	Arthropoda	Insecta	Diptera	Cecidomyiidae	unclassified	unclassified	1	135	0	0	0	0	0	0	0	0	0	0	0	0	0	0	0	0	0	0	0	0	0	0	0	0	0	0	0	0	0	0	0	0	0	0	0	0	0	0
ASV0635	AGCATGAGCTGGAATAGTTGGAACTTCATTAAGAATTTTAATTCGAGCTGAATTAGGTCATCCAGGAGCATTAATTGGTGATGATCAAATTTATAATGTTATTGTAACTGCACATGCTTTTGTAATAATTTTTTTTATAGTAATACCAATTATAATT	157	Metazoa	Arthropoda	Insecta	Diptera	Chloropidae	unclassified	unclassified	1	123	0	0	0	0	0	123	0	0	0	0	0	0	0	0	0	0	0	0	0	0	0	0	0	0	0	0	0	0	0	0	0	0	0	0	0	0	0	0
ASV0636	TATATGAGCAGGAATAGTAGGATCTGCAATAAGATTAATTATTCGAATCGAATTAGGACAGCCCGGTAGATTCATTGGAGATGATCAAATTTATAATGTTGTAGTTACAGCGCATGCCTTTGTTATAATTTTCTTCATAGTTATACCAATTATAATT	157	Metazoa	Arthropoda	Insecta	Hemiptera	Pentatomidae	Arma	unclassified	1	49	0	0	0	0	0	0	0	0	0	0	0	0	0	0	0	0	0	0	0	0	0	0	0	0	0	0	0	0	0	0	0	0	0	0	0	0	0	0
ASV0637	AATTTGATCAGGAATAATTGGATCTTCACTTAGTATTTTAATTCGATTAGAATTAAGACAAATTAATTCAATTATTAATAATAATCAATTATATAATGTAATTGTTACAATTCATGCTTTCATTATAATTTTTTTTATAGCTATACCAATTGTAATT	157	Metazoa	Arthropoda	Insecta	Hemiptera	Aphididae	Aphis	unclassified	1	427	0	0	0	0	0	0	0	0	0	0	0	0	0	0	0	0	0	0	0	0	0	0	0	0	0	0	0	0	0	0	0	0	0	0	427	0	0	0
ASV0638	AGCATGAGCCGGAATAGTAGGAACTTCTTTAAGTATTCTAATTCGAGCTGAATTAGGTCATCCTGGCGCTTTTATTGGAGATGATCAAATTTATAATGTTATTGTAACAGCACACGCTTTTATTATAATTTTTTTTATAGTTATACCTATTATAATT	157	Metazoa	Arthropoda	Insecta	Diptera	Culicidae	Anopheles	unclassified	1	62	0	0	0	0	0	0	0	0	0	0	0	0	0	0	0	0	0	0	0	0	0	0	0	0	0	0	0	0	0	0	0	0	0	0	0	0	0	0
ASV0639	AGCTTGATCAGGAATAGTGGGAACATCCCTTAGAATATTAATTCGATTTGAATTAGGTCACCCAGGAGCCCTAATTGGTAATGATCAAACGTATAATGTTGTAGTTACTGCTCATGCTTTTATTATAATTTTTTTTATAGTAATACCAATTATAATT	157	Metazoa	Arthropoda	Insecta	Diptera	Tachinidae	Voria	Voria ruralis	1	682	0	0	0	0	0	0	0	0	0	0	0	0	0	0	0	0	0	0	0	0	0	0	0	0	0	0	0	0	0	0	0	0	0	0	0	0	0	0
ASV0640	AACTTGATCAGGGATATTTGGAATATCATTGAGAATTTTAATCCGATTGGAATTAAGAACTATTTCTAATTTAATTGAAAATGATCAAATTTATAATTCAATTGTTACTGCTCACGCTTTAATTATAATTTTTTTTATAGTTATACCAATTTTAATT	157	Metazoa	Arthropoda	Insecta	Diptera	Cecidomyiidae	unclassified	unclassified	1	129	0	0	0	0	0	0	0	0	0	0	0	0	0	0	0	0	0	0	0	0	0	0	0	0	0	0	0	0	0	0	0	0	0	0	0	0	0	0
ASV0641	GATTTGATCAGGGATATTTGGAATATCATTGAGAATTTTAATCCGATTGGAATTAAGGACTATTTCTAATTTAATTGAAAATGATCAAATTTATAATTCAATTGTTACTGCTCACGCTTTAGTTATAATTTTTTTCATAGTTATACCAATTTTAATT	157	Metazoa	Arthropoda	Insecta	Diptera	Cecidomyiidae	unclassified	unclassified	1	71	0	0	0	0	0	0	0	0	0	0	0	0	0	0	0	0	0	0	0	0	0	0	0	0	0	0	0	0	0	0	0	0	0	0	0	0	0	0
ASV0642	AGCTTGAGCCGGAATAGTAGGAACTTCTTTAAGTATTCTAATTCGAGCTGAATTGGGTCATCCTGGTGCTTTTATTGGAGATGATCAAATTTATAATGTTATTGTAACAGCACACGCTTTTATTATGATTTTTTTTATAGTTATACCTATTATAATT	157	Metazoa	Arthropoda	Insecta	Diptera	Culicidae	Anopheles	unclassified	1	1840	0	0	0	0	0	0	0	0	0	0	0	0	0	0	0	0	0	0	0	0	0	0	0	0	0	0	0	0	0	0	0	0	0	0	0	0	0	0
ASV0643	AATTTGATCAGGAATAATTGGAACTTCACTAAGAATATTAATTCGATTAGAATTAGGAACAATTAAAAATTTAATTGGAAATGATCAAATTTATAATGTTATTGTAACAGCTCATGCTTTTATTATAATTTTTTTTATAGTAATACCAATTTTAATT	157	Metazoa	Arthropoda	Insecta	Diptera	Cecidomyiidae	unclassified	unclassified	1	86	0	0	0	0	0	0	0	0	0	0	0	0	0	0	0	0	0	0	0	0	0	0	0	0	0	0	0	0	0	0	0	0	0	0	0	0	0	0
ASV0646	AACTTGATCTGGAATAATTGGAACATCCCTAAGACTCCTAATCCGAACTGGATTAGGAACCCCTGGAAGATTAATTGGGAATGATCAAATTTATAATACTATTGTAACTGCTCATGCTTTTATCATAATTTTTTTTATAGTTATACCTATTATAATT	157	Metazoa	Arthropoda	Insecta	unclassified	unclassified	unclassified	unclassified	1	727	0	0	0	0	0	0	0	0	0	0	0	0	0	0	0	0	0	0	0	0	0	0	0	0	0	0	0	0	0	0	0	0	0	0	0	0	0	0
ASV0648	ATCTTGAGCTGGAATAGTAGGAACATCTTTAAGAATACTAATTCGTACAGAATTAGGAAATCCGGGAAGATTAATTGGAGATGATCAAATTTATAATAGTATTGTTACTGCCCATGCATTTATTATAATTTTTTTTATAGTAATACCTATTATAATC	157	Metazoa	Arthropoda	Insecta	Lepidoptera	unclassified	unclassified	unclassified	1	215	0	0	0	0	0	0	0	0	0	0	0	0	0	0	0	0	0	0	0	0	0	0	0	0	0	0	0	0	0	0	0	0	0	0	0	0	0	0
ASV0651	TATTTGAGCAGGAATAATTAGAACATCATTAAGAATTTTAATTCGAATAGAATTAAGAAGAATTAGAAATTTAATTGGTAATGATCAAATTTATAATGTTATTGTAACTGCTCATGCTTTTATTATAATTTTTTTTATAGTAATACCTATTTTAATT	157	Metazoa	Arthropoda	Insecta	Diptera	Cecidomyiidae	unclassified	unclassified	1	329	0	0	0	0	0	0	0	0	0	0	0	0	0	0	0	0	0	0	0	0	0	0	0	0	0	0	0	0	0	0	0	0	0	0	0	0	0	0
ASV0652	GGCTTGGTCAGGAATGGTTGGAACAGCACTTAGACTATTAATTCGAGCAGAGTTAGGAAATCCTGGTGCTTTAATCGGAAATGATCAAATTTATAACGTAATTGTCACAGCCCACGCTTTTATTATAATTTTCTTCATAGTTATACCTATTATAATA	157	Metazoa	Arthropoda	Insecta	Coleoptera	Buprestidae	Agrilus	Agrilus pratensis	1	78	0	0	0	0	0	0	0	0	0	0	0	0	0	0	0	0	78	0	0	0	0	0	0	0	0	0	0	0	0	0	0	0	0	0	0	0	0	0
ASV0653	AACTTGATCTGGAATAATTGGAACATCCCTAAGACTCCTAATCCGAGCTGAATTAGGAACCCCTGGAAAATCAATTGGGAATGATCAAATTTATAATACTATTGTAACTGCTCATGCTTTTATCATAATTTTTTTTATAGTTATACCTATTATAATT	157	Metazoa	Arthropoda	Insecta	Lepidoptera	unclassified	unclassified	unclassified	1	34	0	0	0	0	0	0	0	0	0	0	0	0	0	0	0	0	0	0	0	0	0	0	0	0	0	0	0	0	0	0	0	0	0	0	0	0	0	0
ASV0655	AATTTGATCAGGAATAATTGGATCTTCACTTAGTATTTTAATTCGATTAGAATTAAGACAAATTAATTCAATTATTAATAATAATCAATTATATAATGTAATTGTCACAATTCATGCTTTCATTATAATTTTTTTTATAACTATACCAATTGTAATT	157	Metazoa	Arthropoda	Insecta	Hemiptera	Aphididae	Aphis	unclassified	1	385	0	0	0	0	0	0	0	0	0	0	0	0	0	0	0	0	0	0	0	0	0	0	0	0	0	0	0	0	0	0	0	0	0	0	0	0	385	0
ASV0657	AGCATGAGCTGGAATAGTAGGAACATCACTAAGAATTTTAATTCGAGCTGAATTAGGACACCCAGGAGCATTAATTGGAGATGATCAGATTTATAATGTAATTGTTACTGCACATGCCCTTGTAATAATTTTTTTTATAGTAATACCAAGTATAATT	157	Metazoa	Arthropoda	Insecta	Diptera	Chloropidae	unclassified	unclassified	1	36	0	36	0	0	0	0	0	0	0	0	0	0	0	0	0	0	0	0	0	0	0	0	0	0	0	0	0	0	0	0	0	0	0	0	0	0	0	0
ASV0658	AATTTGAGCAGGGATATTAGGTACATCTCTTAGACTTTTAATTCGAGCCGAATTAGGTAATCCTGGTTCTTTAATTGGAGATGATCAAATTTATAACACTATTGTAACAGCTCATGCTTTTATTATAATTTTTTTTATAGTTATACCTATTATAATT	157	Metazoa	Arthropoda	Insecta	Lepidoptera	unclassified	unclassified	unclassified	1	339	0	0	0	0	0	0	0	0	0	0	0	0	0	0	0	0	0	0	0	0	0	0	0	0	0	0	0	0	0	0	0	0	0	0	0	0	0	0
ASV0660	AATTTGAGCCGGTATAGTAGGAACTTCTCTAAGAATCTTAATTCGTTTAGAATTAAGAACAATTTCTAATTTAATTGGAAATGATCAAATTTATAATGTAATTGTTACAGCACATGCATTTATTATAATTTTTTTTATAGTAATGCCAATTTTAATT	157	Metazoa	Arthropoda	Insecta	Diptera	Cecidomyiidae	unclassified	unclassified	1	2179	0	0	0	0	0	0	0	0	0	0	0	0	0	0	0	0	0	2179	0	0	0	0	0	0	0	0	0	0	0	0	0	0	0	0	0	0	0	0
ASV0663	AATTTGAGCAGGAATAATTGGGACTTCTTTAAGTTTATTAATTCGAGCAGAATTAGGTAACCCAGGATCTTTAATCGAAGATGATCAAATTTATAATACTATTGTAACAGCTCATGCTTTTATTATAATTTTTTTTATAGTTATACCTATTATAATT	157	Metazoa	Arthropoda	Insecta	Lepidoptera	unclassified	unclassified	unclassified	1	113	0	0	0	0	0	0	0	0	0	0	0	0	0	0	0	0	0	0	0	0	0	0	0	0	0	0	0	0	0	0	0	0	0	0	0	0	0	0
ASV0664	AGCTTGGGCTGCAATAGTAGGAACAGCAATAAGTGTATTAATTCGAGTTGAATTAGGTCAAACTGGTAGATTTATAGGTGATGATCAATTATATAATGTAATTGCAACAGCTCATGCTTTTGTAATAATTTTTTTTATAGTAATACCTATTTTAATT	157	Metazoa	Arthropoda	Arachnida	Araneae	Theridiidae	Cryptachaea	Cryptachaea riparia	1	258	0	0	0	0	0	0	0	0	0	0	0	0	0	0	0	0	0	0	0	0	0	0	0	0	0	0	0	0	0	0	0	258	0	0	0	0	0	0
ASV0665	AGCATGGTCTGCTATGGTAGGAACCGCAATAAGAGTTTTAATTCGAATAGAATTAGGTCAGACTGGTAGATTTTTGGGAAATGATCATATGTATAATGTAATTGTAACAGCACATGCTTTTGTTATAATTTTTTTTATAGTAATACCAATTCTAATT	157	Metazoa	Arthropoda	Arachnida	Araneae	Salticidae	Heliophanus	Heliophanus ussuricus	1	652	0	0	0	0	0	0	0	0	0	0	0	0	0	0	0	0	0	0	0	0	0	0	0	0	0	0	0	0	0	0	0	0	0	0	0	0	0	0
ASV0667	TATTTGAGCAGGAATAGTAGGAACATCTTTAAGTTTATTAATTCGAGCAGAATTAGGTAATCCAGGATCACTTATTGGTGATGATCAAATTTATAATACTATTGTAACAGCCCATGCCTTTATTATAATTTTTTTTATAGTTATACCTATTATAATT	157	Metazoa	Arthropoda	Insecta	Lepidoptera	unclassified	unclassified	unclassified	1	159	0	0	0	0	0	0	0	0	0	0	0	0	0	0	0	0	0	0	0	0	0	0	0	0	0	0	0	0	0	0	0	0	0	0	0	0	0	0
ASV0668	AATTTGATCTGGATTAGTAGGTACAAGATTAAGTTTATTGATTCGAGCTGAATTAGGTCAACCGGGTTCTTTAATTGGTGATGATCAAATTTATAATGTAATTGTTACAGCACATGCTTTTATTATAATTTTTTTTATAGTAATACCTATTGTAATT	157	Metazoa	Arthropoda	Insecta	Neuropterida	Chrysopidae	Chrysoperla	unclassified	1	320	0	0	0	0	0	0	0	0	0	0	0	0	0	0	0	0	0	0	0	0	0	0	0	0	0	0	0	0	0	0	0	0	0	0	0	0	0	0
ASV0669	ATCTTGAGCTGGAATAGTAGGAACATCTTTAAGAATACTAATTCGTACAGAATTAGGAAATCCGGGAAGATTAATTGGAGATGATCAAATTTATAATAGTATTGTTACAGCCCACGCATTTATTATAATTTTTTTTATAGTAATACCTATTATAATC	157	Metazoa	Arthropoda	Insecta	Lepidoptera	unclassified	unclassified	unclassified	1	252	0	0	0	0	0	0	0	0	0	0	0	0	0	0	0	0	0	0	0	0	0	0	0	0	0	0	0	0	0	0	0	0	0	0	0	0	0	0
ASV0670	GATATGATCGGGTATATTAGGTTTATCAATAAGTTTAATTATTCGTATAGAATTAAGTGTAGCAGGAAGGTTTATTGGAAGTGATCAAATTTATAATAGTATTGTTACTGCACATGCTTTTGTAATAATTTTTTTTATGGTTATACCTATTATAATT	157	Metazoa	Arthropoda	Insecta	unclassified	unclassified	unclassified	unclassified	1	179	0	0	0	0	0	0	0	0	0	0	0	0	0	0	0	0	0	0	0	0	0	0	0	0	179	0	0	0	0	0	0	0	0	0	0	0	0	0
ASV0671	ATCTTGAGCTGGAATAGTAGGAACATCTTTAAGGATACTAATTCGTACAGAGTTAGGAAATCCGGGAAGATTAATTGGAGATGATCAAATTTATAATAGTATTGTTACAGCCCATGCATTTATTATAATTTTTTTTATAGTAATACCTATTATAATC	157	Metazoa	Arthropoda	Insecta	Lepidoptera	unclassified	unclassified	unclassified	1	79	0	0	0	0	0	0	0	0	0	0	0	0	0	0	0	0	0	0	0	0	0	0	0	0	0	0	0	0	0	0	0	0	0	0	0	0	0	0
ASV0673	AATTTGATCGGGGATATTTGGAATATCATTGAGAATTTTAATCCGATTGGAATTAAGAACTATTTCTAATTTAATTGAGAATGATCAAATTTATAATTCAATTGTTACTGCTCACGCTTTAATTATAATTTTTTTCATAGTTATACCAATTTTAATT	157	Metazoa	Arthropoda	Insecta	Diptera	Cecidomyiidae	unclassified	unclassified	1	41	0	0	0	0	0	0	0	0	0	0	0	0	0	0	0	0	0	0	0	0	0	0	0	0	0	0	0	0	0	0	0	0	0	0	0	0	0	0
ASV0676	AATTTGAGCAGGATTAATTGGAACATCTCTTAGTTTATTTATTCGAGCTGAATTAGGAACCCCTAATTCTTTAATTGGAGATGATCAAATTTATAATTCAATTGTTACAGCCCATGCTTTCATTATAATTTTTTTTATAGTTATACCAATTATAATT	157	Metazoa	Arthropoda	Insecta	Lepidoptera	Pterophoridae	unclassified	Pterophoridae sp. BOLD:AAL8472	1	36	0	0	0	0	0	0	0	0	0	0	0	0	0	0	0	0	0	0	0	0	0	0	0	0	0	0	0	0	0	0	0	0	0	0	0	0	0	0
ASV0677	ATTCTGATCAGGAATAGTCGGAACATCATTAAGAATTTTAATCCGAATAGAATTAGGTAGGCCAGGATCTCTAATTGGGAATGATCAAATTTATAACTCAATTGTAACTGCACATGCATTTATTATAATTTTTTTTATAGTTATACCGATTATAATT	157	Metazoa	Arthropoda	Insecta	Coleoptera	Chrysomelidae	Cassida	Cassida sp. EMHAU-15090501	1	68	0	68	0	0	0	0	0	0	0	0	0	0	0	0	0	0	0	0	0	0	0	0	0	0	0	0	0	0	0	0	0	0	0	0	0	0	0	0
ASV0678	AATTTGAGCAGGAATAATTGGAACATCATTAAGAATCTTAATCCGAATAGAACTAGGAAGAATTAGAAATTTAATTGGTATTACTATAAAAAAAATTATAATAAAAGCATGAGCAGTTACAATAACATTATAAATTTGATCATTACCAATTAAATTTATAATGTTATTGTAACTGCTCATGCTTTTATTATAATTTTTTTTATAGTAATACCAATTTTAATT	222	Metazoa	Arthropoda	Insecta	Diptera	Cecidomyiidae	unclassified	unclassified	1	7	0	0	0	0	0	0	0	0	0	0	0	0	0	0	0	0	0	0	0	0	0	0	0	0	0	0	0	0	0	0	0	0	0	0	0	0	0	0
ASV0680	AGCTTGAGCCGGAATAGTGGGTACTTCTTTAAGAATTTTAATTCGTGCTGAATTAGGTCACCCAGGAGCTTTAATTGGAGATGACCAAATTTATAATGTTATTGTTACTGCTCATGCTTTTATTATAATTTTTTTTATAGTTATACCAATTATAATT	157	Metazoa	Arthropoda	Insecta	Diptera	Agromyzidae	Liriomyza	unclassified	1	3873	0	0	0	0	0	0	0	0	0	0	0	0	0	0	0	0	0	0	0	0	0	0	0	0	0	0	0	0	0	3873	0	0	0	0	0	0	0	0
ASV0681	AGTTTGAGCTGGAATAGTAGGAACTTCTTTAAGTTTATTAATTCGAGCTGAATTAGGAAATCCTGGCTCATTAATTGGAGATGACCAAATTTATAATACAATTGTGACAGCTCATGCTTTTATTATAATATTCTTTATAGTTATACCTATTATAATT	157	Metazoa	Arthropoda	Insecta	Lepidoptera	Coleophoridae	Coleophora	Coleophora amarchana	1	200	0	0	0	0	0	0	0	0	0	0	0	0	0	0	0	0	0	0	0	0	0	0	0	0	0	0	0	0	0	0	0	0	0	0	0	0	0	0
ASV0684	AGCTTGATCAAGTATAATTGGAACTTCTTTAAGTATACTAATTCGAATTGAATTAGGGCATCCCGGCTCTTTAATTGGAAATGATCAAATTTATAATGTAATTGTAACTGTTCATGCATTTATTATAATTTTTTTATGGTAATACCAATTATAATT	156	Metazoa	Arthropoda	Insecta	Diptera	Tachinidae	unclassified	unclassified	1	179	0	0	0	0	0	0	0	0	0	0	0	0	0	0	0	0	0	0	0	0	0	0	0	0	0	0	0	0	0	0	0	0	0	0	0	0	0	0
ASV0685	GGCTTGATCAGCTATAGCAGGTACTGCTATAAGAATTATAATTCGAATAGAGTTAGGACAGGTTGGTTCTTTTTTAGGAGATGATCAATTGTATAATGTTGTAGTAACTGCACATGCTCTTGTTATAATTTTTTTTATAGTAATACCAATTTTAATT	157	Metazoa	Arthropoda	Arachnida	Araneae	Anyphaenidae	Aysenoides	Aysenoides nahuel	1	129	0	0	0	0	0	0	0	0	0	0	0	0	0	0	0	0	0	0	0	0	0	0	0	0	0	0	0	0	0	0	0	0	0	0	0	0	0	0
ASV0686	AATTTGAGCAGGTATAATAGGAACATCTTTAAGATTATTAATCCGAGCTGAATTAGGAAATCCAGGATCATTAATCGGGAATGATCAAATTTACAATACTATTGTTACAGCTCACGCTTTTATTATAATTTTTTTTATAGTAATACCTATTATAATT	157	Metazoa	Arthropoda	Insecta	Lepidoptera	Tortricidae	unclassified	unclassified	1	26	0	26	0	0	0	0	0	0	0	0	0	0	0	0	0	0	0	0	0	0	0	0	0	0	0	0	0	0	0	0	0	0	0	0	0	0	0	0
ASV0688	AGCTTGATCAGGAATAGTGGGAACATCCCTTAGAATATTAATTCGATTTGAATTAGGTCACCCAGGAGCCTTAATTGGTAATGATCAAACGTATAATGTTGTAGTTACTGCTCATGCTTTTATTATAATTTTTTTTGTAGTAATACCAATTATAATT	157	Metazoa	Arthropoda	Insecta	Diptera	Tachinidae	Voria	Voria ruralis	1	157	0	0	0	0	0	0	0	0	0	0	0	0	0	0	0	0	0	0	0	0	0	0	0	0	0	0	0	0	0	0	0	0	0	0	0	0	0	0
ASV0689	AATTTGAGCAGGAATATTAGGAACATCTCTAAGAATCTTAATTCGAATAGAATTAGGAACTCCAGGCTCATTAATTGGAGATGATCAAATTTATAATACTATTGTCACAGCTCATGCCTTTATCATAATTTTTTTCATAGTAATACCAATTATAATT	157	Metazoa	Arthropoda	Insecta	Lepidoptera	Lycaenidae	unclassified	unclassified	1	357	0	0	0	0	0	0	0	0	0	0	0	0	0	0	0	0	0	0	0	0	0	0	0	0	0	0	0	0	0	0	0	0	0	0	0	0	0	0
ASV0692	AGCTTGGGCTGCAATAGTAGGAACAGCAATAAGTGTATTAATTCGAGCTGAATTAGGTCAAACTGGTAGATTTATAGGTGATGATCAATTATATAATGTAATTGTAACAGCTCATGCTTTTGTAATTATTTTTTTTATAGTAATACCTATTTTAATT	157	Metazoa	Arthropoda	Arachnida	Araneae	Theridiidae	Cryptachaea	Cryptachaea riparia	1	34	0	0	0	0	0	0	0	0	0	0	0	34	0	0	0	0	0	0	0	0	0	0	0	0	0	0	0	0	0	0	0	0	0	0	0	0	0	0
ASV0693	AATTTGAGCAGGAATAGTAGGAACTTCACTAAGTTTATTAATTCGAGCTGAACTAGGTAACCCTGGATCTTTAATTGGAGATGATCAAATTTATAATACAATTGTTACAGCTCATGCTTTTATTATAATTTTTTTTATGGTTATACCTATTATAATT	157	Metazoa	Arthropoda	Insecta	Lepidoptera	unclassified	unclassified	unclassified	1	1035	0	0	0	0	0	0	0	0	0	0	0	0	0	0	0	0	0	0	0	0	0	0	0	0	0	0	0	0	0	0	0	0	0	0	0	0	0	0
ASV0694	AATTTGATCAGGAATAGTAGGAACTTCTTTAAGTCTTTTAGTTCGAGCTGAATTAGGAACACCTGGATCTTTAATTGGAGATGATCAAATTTATAATACCATTGTAACTGGTCATGCTTTTATTATAATTTTTTTTATAGTTATACCTATTATAATT	157	Metazoa	Arthropoda	Insecta	Lepidoptera	Pyralidae	unclassified	unclassified	1	574	0	0	0	0	0	0	0	0	0	0	0	0	0	0	0	0	0	0	0	0	0	0	0	0	0	574	0	0	0	0	0	0	0	0	0	0	0	0
ASV0697	AGTTTGAGCCGGAATATTAGGATCAGCTATAAGAGCTTTAATTCGAATAGAATTAAGAGTTCCAGGAATATTAATTGGGAATGACCAAATTTATAATTCAATCGTTACATCCCATGCTTTTATTATAATTTTTTTTATAGTTATACCAATTATACTT	157	Metazoa	Arthropoda	Insecta	Hymenoptera	unclassified	unclassified	unclassified	1	359	0	0	0	0	0	0	0	0	0	0	0	0	0	0	0	0	0	0	0	0	0	0	0	0	359	0	0	0	0	0	0	0	0	0	0	0	0	0
ASV0698	AATTTGAGCTGGAATAGTGGGAACTTCTCTAAGAATCTTAATTCGTTTAGAATTAAGAACAATTTCTAATTTAATTGGGAATGATCAAATTTATAATGTAATTGTTACAGCACATGCATTTATTATAATTTTTTTTATAGTAATACCAATTTTAATT	157	Metazoa	Arthropoda	Insecta	Diptera	Cecidomyiidae	unclassified	unclassified	1	3430	0	0	0	0	0	0	0	0	0	0	0	0	0	0	0	0	0	0	0	0	0	0	0	0	0	0	0	0	0	0	0	0	0	0	0	0	0	0
ASV0702	AATTTGAGCAGGAATATTAGGAACATCTCTAAGAATCTTAATTCGAATAGAGTTAGGAACTCCAGGCTCATTAATTGGAGATGATCAAATTTATAATACTATTGTCACAGCTCATGCTTTTATCATAATTTTTTTCATAGTAATACCAATTATAATT	157	Metazoa	Arthropoda	Insecta	Lepidoptera	Lycaenidae	unclassified	unclassified	1	336	0	0	0	0	0	0	0	0	0	0	0	0	0	0	0	0	0	0	0	0	0	0	0	0	0	0	0	0	0	0	0	0	0	0	0	0	0	0
ASV0703	TATTTGAGCAGGAATAGTAGGAACATCATTAAGATTACTAATCCGAGCAGAATTAGGAAATCCAGGATCATTAATTGGTGATGATCAAATTTATAATACTATTGTAACAGCACATGCATTTATTATAATTTTTTTCATAGTAATACCAATTATAATT	157	Metazoa	Arthropoda	Insecta	Lepidoptera	unclassified	unclassified	unclassified	1	155	0	0	0	0	0	0	0	0	0	0	0	0	0	0	155	0	0	0	0	0	0	0	0	0	0	0	0	0	0	0	0	0	0	0	0	0	0	0
ASV0704	AATTTGATCAGGGATATTCGGAATATCATTGAGAATTTTAATCCGGTTGGAATTAAGAACTATTTCTAATTTAATTGAAAATGATCAAATTTATAATTCAATTGTTACTGCTCACGCTTTAATTATAATTTTTTTTATAGTTATACCAATTTTAATT	157	Metazoa	Arthropoda	Insecta	Diptera	Cecidomyiidae	unclassified	unclassified	1	107	0	0	0	0	0	0	0	0	0	0	0	0	0	0	0	0	0	0	0	0	0	0	0	0	0	0	0	0	0	0	0	0	0	0	0	0	0	0
ASV0705	AATTTGAGCAGGAATATTAGGTACATCTCTTAGACTTTTAATTCGAGCTGAATTAGGTAATCCTGGTTCTTTAATTGGAGATGATCAAATTTATAACACTATTGTAACAGCTCATGCTTTTATTATAATTTTTTTTATAGCTATACCTATTATAATT	157	Metazoa	Arthropoda	Insecta	Lepidoptera	unclassified	unclassified	unclassified	1	284	0	0	0	0	0	0	0	0	0	0	0	0	0	0	0	0	0	0	0	0	0	0	0	0	0	0	0	0	0	0	0	0	0	0	0	0	0	0
ASV0706	AATTTGATCAGGGATATTTGGAATATCATTGAGAATTTTAATCTGATTGGAATTAAGAACTATTTCTAATTTAATTGAAAATGATCAAATTTATAATTCAATTGTTACTGCTCACGCTTTAATTATAATTTTTTTCATAGTTATACCAATTTTAATT	157	Metazoa	Arthropoda	Insecta	Diptera	Cecidomyiidae	unclassified	unclassified	1	301	0	0	0	0	0	0	0	0	0	0	0	0	0	0	0	0	0	0	0	0	0	0	0	0	0	0	0	0	0	0	0	0	0	0	0	0	0	0
ASV0708	ATCTTGGGCAGGAATAGTAGGAGCATCATTAAGAATACTAATTCGTACAGAATTAGGAAATCCAGGAAGATTAATTGGAGATGATCAAATTTATAATAGTATTGTCACAGCCCATGCATTTATTATAATTTTTTTTATAGTAATAGCTAATT	152	Metazoa	Arthropoda	Insecta	Coleoptera	Curculionidae	Sitona	unclassified	1	323	0	0	0	0	0	0	0	0	0	0	0	0	0	0	0	0	0	0	0	0	0	0	0	0	0	0	0	0	0	0	0	0	0	0	0	0	0	0
ASV0709	AATTTGATCAGGGATATTTGGAATATCATTGAGAATTCTAATCCGATTGGAATTAAGAACTATTTCTAATTTAATTGAAAATGATCAAATTTATAATTCAATTTTTACTGCTCACGCTTTAATTATAATTTTTTTCATAGTTATACCAATTTTAATT	157	Metazoa	Arthropoda	Insecta	Diptera	Cecidomyiidae	unclassified	unclassified	1	150	0	0	0	0	0	0	0	0	0	0	0	0	0	0	0	0	0	0	0	0	0	0	0	0	0	0	0	0	0	0	0	0	0	0	0	0	0	0
ASV0710	AATTTGATCAGGTATAATTGGATCATCTCTTAGAATTTTAATTCGATTAGAATTAAGTCAAATTAATTCAATTATTAACAACAATCAATTATATAATGTAATTGTTACAATTCACGCTTTCATTATAATTTTTTTTATAACAATACCAATTGTTATT	157	Metazoa	Arthropoda	Insecta	Hemiptera	Aphididae	unclassified	unclassified	1	247	0	0	0	0	0	0	0	0	0	0	0	0	0	0	0	0	0	0	0	0	0	0	0	0	247	0	0	0	0	0	0	0	0	0	0	0	0	0
ASV0711	AATTTGATCAGGGATATTTGGAATATCATTGAGAATTTTAATCCGATTGGAATTAAGAACTATCTCTAATTTAATTGAAAATGATCAAATTTATAATTCAATTGTTACTGCTCACGCTTTAATTATAATTTTTTTTATAGTTAGACCAATTTTAATT	157	Metazoa	Arthropoda	Insecta	Diptera	Cecidomyiidae	unclassified	unclassified	1	25	0	0	0	0	0	0	0	0	0	0	0	0	0	0	0	0	0	0	0	0	0	0	0	0	0	0	0	0	0	0	0	0	0	0	0	0	0	0
ASV0712	AATTTGATCAGGGATATTTGGAATATCATTGAGAATTTTAATCCGATTGGAATTAAGAACTATTTCTAATTTAATTGAAAATGATCAAATTTATAATTCAATTGTTACTGCTCACGCTTTAATTATAATTTTTTTCATAGTTACACCAATTTTAATT	157	Metazoa	Arthropoda	Insecta	Diptera	Cecidomyiidae	unclassified	unclassified	1	377	0	0	0	0	0	0	0	0	0	0	0	0	0	0	0	0	0	0	0	0	0	0	0	0	0	0	0	0	0	0	0	0	0	0	0	0	0	0
ASV0714	AGCTTGAGCAGGAATAGTAGGTACATCTCTTAGACTATTAATTCGAGCAGAATTAGGAAATCCTGGATCATTAATTGGCGATGATCAAATTTATAATGTAATTGTTACTGCTCATGCATTTATTATAATTTTTTTTATAGTAATACCTATTGTTATT	157	Metazoa	Arthropoda	Insecta	Coleoptera	Staphylinidae	Aleochara	unclassified	1	572	0	0	0	0	0	0	0	0	0	0	0	0	0	0	0	0	0	0	0	0	0	0	0	0	0	0	0	0	0	0	0	0	0	0	572	0	0	0
ASV0715	TATATGAACTGCCATATTAGGGACTTCTATAAGAAATATTATTCGTTTCGAACTAAGAATACCAAATAGAATTATTAAAGATGATCAAATTTACAATTCTTTAGTTACAGCTCATGCTTTAGTAATAATTTTTTTTATAATTATACCAGTAATAATT	157	Metazoa	Arthropoda	Arachnida	Trombidiformes	Tarsonemidae	unclassified	Tarsonemidae sp. BIOUG25926-A09	1	87	0	0	0	0	0	0	0	0	0	0	0	0	0	0	0	0	0	0	0	0	0	0	0	0	0	0	0	0	0	0	0	0	0	0	0	0	0	0
ASV0716	AATTTGAGCAGGAATAATTGGAACATCATTAAGAATTTTAATCCGAATAGAACTAAGAAGAATTAGAAATTTAATTGGTAATTATCAAATTTATAATGTTATTGTAACTGCTCATGCTTTTATTATAATTTTTTTTATAGTAATACCAATTTTAATT	157	Metazoa	Arthropoda	Insecta	Diptera	Cecidomyiidae	unclassified	unclassified	1	263	0	0	0	0	0	0	0	0	0	0	0	0	0	0	0	0	0	0	0	0	0	0	0	0	0	0	0	0	0	0	0	0	0	0	0	0	0	0
ASV0720	AATTTGAGCTGGAATAGTAGGAACTTCACTAAGTTTATTAATTCGAGCTGAATTAGGAGACCCCGGGTCTTTAATTGGAGATGATCAAATTTATAACACAATTGTTACAGCACATGCTTTTATTATAATTTTTTTTATAGTAATACCTATTATAATT	157	Metazoa	Arthropoda	Insecta	Lepidoptera	Noctuidae	Agrotis	Agrotis segetum	1	648	648	0	0	0	0	0	0	0	0	0	0	0	0	0	0	0	0	0	0	0	0	0	0	0	0	0	0	0	0	0	0	0	0	0	0	0	0	0
ASV0724	AGTTTGATCTGGAATATTAGGCACTTCTTTAAGGATTTTAATCCGTTTAGAGCTAAGTTCAATTTCTAATTTAATTGGTAATGATCAAATTTATAATGTAATTGTAACTGCTCATGCTTTTATTATAATTTTTTTTATAGTAATGCCTATTATAATT	157	Metazoa	Arthropoda	Insecta	Diptera	Cecidomyiidae	unclassified	unclassified	1	589	0	0	0	0	0	0	0	0	0	0	0	0	0	0	0	0	0	0	0	0	0	0	0	0	0	0	0	0	0	0	0	0	0	0	0	0	0	0
ASV0725	AATTTGAGCAGGAATAGTAGGAACTTCATTAAGATTATTAATTCGAGCTGAATTAGGAAACCCTGGATCTTTAATTGGAGATGACCAGATTTATAATACTATTGTAACAGCTCATGCTTTTATTATAATTTTTTTTATAGTTATACCTATTATAATT	157	Metazoa	Arthropoda	Insecta	Lepidoptera	unclassified	unclassified	unclassified	1	36	0	0	0	0	0	0	0	0	0	0	0	0	0	0	0	0	0	0	0	0	0	36	0	0	0	0	0	0	0	0	0	0	0	0	0	0	0	0
ASV0726	AATTTGAGCAGGAACAGTAGGAACTTCATTAAGATTATTAATTCGAGCTGAATTAGGAAACCCTGGATCTTTAATTGGAGATGATCAAATTTATAATACTATTGTAACAGCTCATGCTTTTATTATAATTTTTTTTATAGTTATACCTATTATAATT	157	Metazoa	Arthropoda	Insecta	Lepidoptera	Noctuidae	Anarta	Anarta trifolii	1	208	0	0	0	0	0	208	0	0	0	0	0	0	0	0	0	0	0	0	0	0	0	0	0	0	0	0	0	0	0	0	0	0	0	0	0	0	0	0
ASV0727	AGCTTGATTAGGAATAGTGGGAACATCCCTTAGAATATTAATTCGATTTGAATTAGGTCACCCAGGAGCCTTAATTGGTAATGATCAAACGTATAATGTTGTAGTTACTGCTCATGCTTTCATTATAATTTTTTTTATAGTAATACCAATTATAATT	157	Metazoa	Arthropoda	Insecta	Diptera	Tachinidae	Voria	Voria ruralis	1	50	0	0	0	0	0	0	0	0	0	0	0	0	0	0	0	0	0	0	0	0	0	0	0	0	0	0	0	0	0	0	0	0	0	0	0	0	0	0
ASV0729	TGTTTGAGCAGGAATATTAGGATCCGCTATAAGAATACTTATTCGAATAGAATTAAGAATTCCAGGAACTTTAATTGGAAATGACCAAATCTATAATTCAATTGTAACCTCTCATGCTTTAGTAACAATTTTTTTTATAGTAATACCAATTACACTT	157	Metazoa	Arthropoda	Insecta	Hymenoptera	unclassified	unclassified	unclassified	1	178	0	0	0	0	0	0	0	0	0	0	0	0	0	0	0	0	0	0	0	0	0	0	0	0	0	0	0	0	0	0	0	0	0	0	0	0	0	0
ASV0730	TATTTGAGCAGGAATAATTGGAACTTCTTTAAGTTTATTAATTCGAGCTGAATTAGGAAATCCTGGTTCTTTAATTGGTGATGATCAAATTTATAATACTATTGTTACAGCTCATGCTTTTATTATAATTTTTTTTGTAGTTATACCTACTATAATT	157	Metazoa	Arthropoda	Insecta	Lepidoptera	unclassified	unclassified	unclassified	1	46	0	0	0	0	0	0	0	0	0	0	0	0	0	0	0	0	0	0	0	0	0	0	0	0	0	0	0	0	0	0	0	0	0	0	0	0	0	0
ASV0731	ATCTTGAGCTGGAATAGTAGGAACATCTTTAAGAATACTAATTCGTACAGAATTAGGAAATCCGGGAAGATTAATTGGCGATGATCAAATTTATAATAGTATTGTTACAGCCCATGCATTTATTATAATTTTTTTTATAGTAATACCTATTACAATC	157	Metazoa	Arthropoda	Insecta	Lepidoptera	unclassified	unclassified	Lepidoptera sp. BOLD:AAA0340	1	36	0	0	0	0	0	0	0	0	0	0	0	0	0	0	0	0	0	0	0	0	0	0	0	0	0	0	0	0	0	0	0	0	0	0	0	0	0	0
ASV0732	TGTTTGAGCTGGAATAATTGGAACATCACTAAGACTACTAATTCGAGCTGAATTAGGTAATCCCGGGCATTTAATTGGAGATGATCAAATTTATAATACTATTGTGACAGCTCATGCTTTTATTATAATTTTTTTCATAGTAATGCCAATTATAATT	157	Metazoa	Arthropoda	Insecta	Lepidoptera	Geometridae	Timandra	Timandra comae	1	6	0	0	0	0	0	0	0	0	0	0	0	0	0	0	0	0	0	0	0	0	0	0	0	0	0	0	0	0	0	0	0	0	0	0	0	0	0	0
ASV0734	AGCGTGAGCTGGAATAGTAGGAACATCACTAAGAATTTTAATTCGAGCTGAATTAGGACACCCAGGAGCATTAATTGGAGATGATCAGATTTATAATGTAATTGTTACTGCACATGCCTTTGTAATAATTTTTTTTATAGTAATACCAATTATAATT	157	Metazoa	Arthropoda	Insecta	Diptera	Chloropidae	unclassified	unclassified	1	218	0	0	0	0	0	0	0	0	0	0	0	0	0	0	0	0	0	0	0	0	0	0	0	0	0	0	0	0	0	0	0	0	0	0	0	0	0	0
ASV0735	AATTTGAGCAGGAATATTAGGTACATCTCTTAGACTTTTGATTCGAGCTGAATTAGGTAATCCTGGTTCTTTAATTGGAGATGATCAAATTTATAACACTATTGTAACAGCTCATGCTTTTATTATAATTTTTTTTATAGTTATACCTATTATAATT	157	Metazoa	Arthropoda	Insecta	Lepidoptera	unclassified	unclassified	unclassified	1	170	0	0	0	0	0	0	0	0	0	0	0	0	0	0	0	0	0	0	0	0	0	0	0	0	0	0	0	0	0	0	0	0	0	0	0	0	0	0
ASV0736	AATTTGATCAGGAATAATTGGATCTTCACTTAGTATTTTAATTCGATTAGAATTAAGACAAATTAATTCAATTATTAATCATAATCAATTATATAATGTAATTGTTACAATTCATGCTTTCATTATAATTTTTTTTATAACTATACCAATTGTAATT	157	Metazoa	Arthropoda	Insecta	Hemiptera	Aphididae	Aphis	unclassified	1	68	0	0	0	0	0	0	0	0	0	0	0	0	0	0	0	0	0	0	0	68	0	0	0	0	0	0	0	0	0	0	0	0	0	0	0	0	0	0
ASV0737	TATTTGAGCGGGAATAGTAGGAACATCATTAAGATTACTAATTCGAGCAGAATTAGGAGATCCAGGATCATTAATTGGTGATGATCAAATTTATAATACTATTGTAACAGCACATGCATTTATTATAATTTTTTTCATAGTAATACCAATTATAATT	157	Metazoa	Arthropoda	Insecta	Lepidoptera	Plutellidae	Homadaula	Homadaula myriospila	1	69	0	0	0	0	0	69	0	0	0	0	0	0	0	0	0	0	0	0	0	0	0	0	0	0	0	0	0	0	0	0	0	0	0	0	0	0	0	0
ASV0738	TATTTGAGCAGGGATAATTGGAACTTCTTTAAGTTTATTAATTCGGGCTGAATTAGGAAATCCTGGTTCTTTAATTGGTGATGATCAAATTTATAATACTATTGTTACAGCTCATGCTTTTATTATAATTTTTTTTATAGTTATACCTATTATAATT	157	Metazoa	Arthropoda	Insecta	Lepidoptera	unclassified	unclassified	unclassified	1	661	0	0	0	0	0	0	0	0	0	0	0	0	0	0	0	0	0	0	0	0	0	0	0	0	0	0	0	0	0	0	0	0	0	0	0	0	0	0
ASV0741	TATTTGATCAGGAATAGTTGGAACTTCATTAAAAATATTAATCCGTTTAGAATTAGGAACTCCAAATAATTTAATTGGAAATGATCAAATTTATAACGTAATTGTGACAGCCCATGCTTTTATTATAATTTTTTTTATAGTAATGCCTATTATAATT	157	Metazoa	Arthropoda	Insecta	Diptera	Cecidomyiidae	unclassified	unclassified	1	1219	0	0	0	0	0	0	0	0	0	0	0	0	1219	0	0	0	0	0	0	0	0	0	0	0	0	0	0	0	0	0	0	0	0	0	0	0	0	0
ASV0742	AATTTGATCAGGAATAATTGGAACTTCACTAAGAATATTAATTCGATTAGAATTAAGAACAATTAAAAATTTAATTGGAAATGATCAAATTTATAATGTTATTTTAACAGCTCATGCTTTTATTATAATTTTTTTTATAGTAATACCAATTTTAATT	157	Metazoa	Arthropoda	Insecta	Diptera	Cecidomyiidae	unclassified	unclassified	1	103	0	0	0	0	0	0	0	0	0	0	0	0	0	0	0	0	0	0	0	0	0	0	0	0	0	0	0	0	0	0	0	0	0	0	0	0	0	0
ASV0743	TATATGAGCAGGAATAATTGGATCATCTATAAGATTAATTATTCGTATAGAATTAAGAAATCCTGGATATTCAATTAAAAATGATCAAATTTATAACTCTCTTGTAACTGCTCATGCTTTTATTATAATTTTTTTTATAGTTATACCAATTATAATT	157	Metazoa	Arthropoda	Insecta	Hymenoptera	Ichneumonidae	unclassified	unclassified	1	12	0	0	0	0	0	0	0	0	0	0	0	0	0	0	0	0	0	0	0	0	0	0	0	0	0	0	0	0	0	0	0	0	0	0	0	0	0	0
ASV0746	TATTCGAGCTGGAATAGTAGGAGCTTCTTTAAGATTATTAATTCGAGCTGAATTAGGAAACCCAGGATCTTTAATTGGGAATGACCAAATTTATAACACAATTGTTACAGCTCATGCATTTATTATAATTTTTTTTATAGTTATACCAATTATAATT	157	Metazoa	Arthropoda	Insecta	Lepidoptera	Bucculatricidae	Bucculatrix	unclassified	1	41	0	0	0	0	0	0	0	0	0	0	0	0	0	0	0	0	0	0	0	0	0	0	0	0	0	0	0	0	0	0	0	0	0	0	0	0	0	0
ASV0747	GATTTGATCGGGAATAATTGGCACTTCATTAAGAATATTAATTCGTTTAGAATTAGGATCAACTAATAATTTAATTGGAAATGACCAAATTTATAATGTAATTGTTACAGCCCATGCTTTTATTATAATTTTTTTCATAGTAATACCTATTTTAATT	157	Metazoa	Arthropoda	Insecta	Diptera	Cecidomyiidae	unclassified	unclassified	1	59	0	0	0	0	0	0	0	0	0	0	0	0	0	0	0	0	0	0	0	0	0	0	0	0	0	0	0	0	0	0	0	0	0	0	0	0	0	0
ASV0748	AATTTGAGCAGGAATAATCGGAACAAGATTAAGAATTTTAATTCGAATAGAATTATCGACAACATCAAATTTGATTGAGAACGATCAAATTTATAATGTAATTGTAACTGCTCATGCTTTCATTATAATTTTTTTTATAGTTATACCAGTTTTAATT	157	Metazoa	Arthropoda	Insecta	Diptera	Cecidomyiidae	unclassified	unclassified	1	142	0	0	0	0	0	0	0	0	0	0	0	0	0	0	0	0	0	0	0	0	0	0	0	0	0	0	0	0	0	0	0	0	0	0	0	0	0	0
ASV0750	ATCTTGAGCTGGAATAGTAGGAACATCTTTAAGAATAGTAATTCGTACAGAATTAGGAAATCCGGGAAGATTAATTGGAGATGATCAAATTTATAATAGTATTGTTACAGCCCATGCATTTATTATAATTTTTTTTATAGTAATACCTATTATAATC	157	Metazoa	Arthropoda	Insecta	Lepidoptera	unclassified	unclassified	Lepidoptera sp. BOLD:AAA0340	1	154	0	0	0	0	0	0	0	0	0	0	0	0	0	0	0	0	0	0	0	0	0	0	0	0	0	0	0	0	0	0	0	0	0	0	0	0	0	0
ASV0751	AATTTGATCAGGGATATTTGGAATATCATTGAGAATTTTAATCCGATTGGAATTAAGAACTATTTCTAATTTAATTGAAAATGATCAAATTTATAATTCAATTGTTACTGCTCACGCTTTAATTATAATTTTTTTCATAGCTATACCAATCTTAATT	157	Metazoa	Arthropoda	Insecta	Diptera	Cecidomyiidae	unclassified	unclassified	1	93	0	0	0	0	0	0	0	0	0	0	0	0	0	0	0	0	0	0	0	0	0	0	0	0	0	0	0	0	0	0	0	0	0	0	0	0	0	0
ASV0753	AGCTTGAGCCGGAATAGTAGGAACTTCTTTAAGTATTCTAATTCGAGCTGAATTAGGTCATCCTGGTGCTTTTATTGGAGATGATCAAATTTATAATGTTATTGTAACAGCACATGCTTTTATTATAATTTTTTTTATAGTTATACCTATTATAATT	157	Metazoa	Arthropoda	Insecta	Diptera	Culicidae	Anopheles	unclassified	1	31	0	0	0	0	0	0	0	0	0	0	0	0	0	0	0	0	0	0	0	0	0	0	0	0	0	0	0	0	0	0	0	0	0	0	0	0	0	0
ASV0754	AATTTGAGCAGGAATAGTAGGAACCTCATTAAGTTTATTAATTCGAGCAGAATTAGGAAATCCAGGTTCTTTAATTGGAGATGATCAAATTTATAACACTATCGTTACAGCTCATGCTTTTATTATAATTTTTTTTATAGTTGTACCTATTATAATT	157	Metazoa	Arthropoda	Insecta	Lepidoptera	unclassified	unclassified	unclassified	1	115	0	0	0	0	0	0	0	0	0	0	0	0	0	0	0	0	0	0	0	0	0	0	0	0	0	0	0	0	0	0	0	0	0	0	0	0	0	0
ASV0756	AGCATGATCTGGAATAATTGGAACTTCATTAAGTATTTTAATTCGAACCGAATTAGGTCATCCCGGTTCATTAATTGGTGATGATCAAATTTATAATGTAATTGTTACAGCTCATGCTTTTATTATAATTTTTTTTATAGTAATACCAATTATAATT	157	Metazoa	Arthropoda	Insecta	Diptera	Tachinidae	Austrophorocera	unclassified	1	115	0	0	0	0	0	0	0	0	0	0	0	0	0	0	0	0	115	0	0	0	0	0	0	0	0	0	0	0	0	0	0	0	0	0	0	0	0	0
ASV0757	AATTTGATCAGGAATAATTGGATCTTCACTTAGTATTTTAATTCGATTAGAATTAAGACAAATTAATTCAATTATTAATAATAATCAACTACATAATGTAATTGTTACAATTCATGCTTTCATTATAATTTTTTTTATAACTATACCAATTGTAATT	157	Metazoa	Arthropoda	Insecta	Hemiptera	Aphididae	Aphis	unclassified	1	72	0	0	0	0	0	0	0	0	0	0	0	0	0	72	0	0	0	0	0	0	0	0	0	0	0	0	0	0	0	0	0	0	0	0	0	0	0	0
ASV0758	AATTTGATCAGGAATAATTGGATCTTCACTTAGTATTTTAATTCGATTAGAATTAAGACAAATTAATTCAATTATTAATAATAATCAATTATATAATGTAATTGTTACAATTCATGCTTTCATTATAATTTTTTTTATAACTACACCAATTGTAATT	157	Metazoa	Arthropoda	Insecta	Hemiptera	Aphididae	Aphis	unclassified	1	143	0	0	0	0	0	0	0	0	0	0	0	0	0	0	0	0	0	0	0	0	0	0	0	0	0	0	0	0	0	0	0	0	0	0	0	143	0	0
ASV0759	ATCTTGAGCTGGAATAGTAGGAACATCTTTAAGAATACTAATTCGTACAGAATTAGGAAATCCGGGAAGATTAATTGGAGATGATCAAATTTACAATAGTATTGTTACAGCCCATGCATTTATTATAATTTTTTTTATAGTAATACCTATTATAATC	157	Metazoa	Arthropoda	Insecta	Lepidoptera	unclassified	unclassified	Lepidoptera sp. BOLD:AAA0340	1	577	0	0	0	0	0	0	0	0	0	0	0	0	0	0	0	0	0	0	0	0	0	0	0	0	0	0	0	0	0	0	0	0	0	0	0	0	0	0
ASV0760	AATTTGAAGAGGAATAGTAGGAACATCTTTAAGACTTCTAATTCGTGCTGAATTAGGAAATCCAGGATCATTAATTGGAGATGACCAAATTTATAATACAATTGTTGCAGCTCATGCATTTATTATAATTTTTTTTATAGTAATACCAATTATAATT	157	Metazoa	Arthropoda	Insecta	Lepidoptera	Crambidae	Sitochroa	Sitochroa verticalis	1	86	0	0	0	0	0	0	0	0	0	0	0	0	0	0	0	0	0	0	0	0	0	0	0	0	0	0	0	0	0	0	0	0	0	0	0	0	0	0
ASV0761	AATTTGATCAGGAATAATTGGATCTTCACTTAGTATTTTGATTCGATTAGAATTAAGACAAATTAATTCAATTATTAATAATAATCAATTATATAATGTAATTGTTACAATTCATGCTTTCATCATAATTTTTTTTATAACTATACCAATTGTAATT	157	Metazoa	Arthropoda	Insecta	Hemiptera	Aphididae	Aphis	unclassified	1	158	0	0	0	0	0	0	158	0	0	0	0	0	0	0	0	0	0	0	0	0	0	0	0	0	0	0	0	0	0	0	0	0	0	0	0	0	0	0
ASV0762	AATTTGATCAGGGATATTTGGAATATCATTGAGAATTTTAATCCGATTGGAATCAAGAACTATTTCTAATTTAATTGAAAATGATCAAATTTATAATTCAATTGTTACTGCTCACGCTTTAATTATAATTTTTTTTATAGTTATACCAATTTTAATT	157	Metazoa	Arthropoda	Insecta	Diptera	Cecidomyiidae	unclassified	unclassified	1	170	0	0	0	0	0	0	0	0	0	0	0	0	0	0	0	0	0	0	0	0	0	0	0	0	0	0	0	0	0	0	0	0	0	0	0	0	0	0
ASV0763	TATTTGATCAGGAATAGTAGGAACTTCCTTAAGAATTTTAATTCGAGCTGAATTAGGAACCCCAGGATCTTTAATTGGGGATGACCAAATTTACAATACAATTGTAACTACACATGCTTTTATTATAATTTTTTTCATAGTTATACCAATTATAATT	157	Metazoa	Arthropoda	Insecta	Lepidoptera	Gracillariidae	Calybites	Calybites phasianipennella	1	1575	0	0	0	0	0	0	0	0	0	0	0	0	0	0	0	0	0	0	0	0	0	0	0	0	0	0	0	0	0	0	0	0	0	0	0	0	0	0
ASV0767	AGCTTGATCAGGAATAGTGGGAACATCCCTTAGAATATTAATTCGGTTTGAATTAGGTCACCCAGGAGCCTTAATTGGTAATGATCAAACGTATAATGTTGTAGTTACTGCTCATGCTTTTATTATAATTTTTTTTATAGTAATACCAATTATAATT	157	Metazoa	Arthropoda	Insecta	Diptera	Tachinidae	Voria	Voria ruralis	1	137	0	0	0	0	0	0	0	0	0	0	0	0	0	0	0	0	0	0	0	0	0	0	0	0	0	0	0	0	0	0	0	0	0	0	0	0	0	0
ASV0769	AATTTGATCAGGAATAATCGGATCTTCACTTAGTATTTTAATTCGATTAGAATTAAGACAAATTAATTCAATTATTAATAATAATCAATTATATAATGTAATTGTTACAATTCATGCTTTCATTATAATTTTTTTTATAACTATACCAATTGTAATT	157	Metazoa	Arthropoda	Insecta	Hemiptera	Aphididae	unclassified	unclassified	1	1246	0	0	0	0	0	0	0	0	0	0	0	0	0	0	0	0	0	0	0	0	0	0	0	0	0	0	0	0	0	0	0	0	0	0	0	0	0	0
ASV0770	AATTTGAGCAGGAATAATTGGGACTTCTTTAAGTTTATTAATTCGAGCAGAATTAGGTAACCCAGGATCTTTAATTGGGGATGATCAAATTTATAATACTATTGTAACAGCTCATGCTTTTATTATAATTTTTTTTATAGTTATACCTATTATAATT	157	Metazoa	Arthropoda	Insecta	Lepidoptera	Geometridae	unclassified	unclassified	1	1688	0	0	0	0	0	0	0	0	0	0	0	0	0	0	0	0	0	0	0	0	0	0	0	0	0	0	0	0	0	0	0	0	0	0	0	0	0	0
ASV0771	TATTTGAGCAGGAATAATTGGGACATCATTAAGAATTTTAATTCGAATAGAATTAGGAAGAATTAGAAATTTAATTGGTAATGATCAAATTTATAATGTTATTGTAACTGCTCATGCTTTTATTATAATTTTTTTTATAGTAATACCTATTTTAATT	157	Metazoa	Arthropoda	Insecta	Diptera	Cecidomyiidae	unclassified	unclassified	1	59	0	0	0	0	0	0	0	0	0	0	0	0	0	0	0	0	0	0	0	0	0	0	0	0	0	0	0	0	0	0	0	0	0	0	0	0	0	0
ASV0772	ATCTTGAGCTGGAATAGTAGGAACATCTTTAAGAATACTAATTCGTACAGAATTAGGAAATCCGGGAAGATTAATTGGAGATGATCAAATTTATAATAGTATTGTTACAGCCCATGCATTTATTATAATTTTTTTTATAGTAATACCTATTATAACC	157	Metazoa	Arthropoda	Insecta	Lepidoptera	unclassified	unclassified	unclassified	1	663	0	0	0	0	0	0	0	0	0	0	0	0	0	0	0	0	0	0	0	0	0	0	0	0	0	0	0	0	0	0	0	0	0	0	0	0	0	0
ASV0773	AATTTGAGCAGGAATATTAGGAACATCTCTAAGAATCTTAATTCGAATAGAATTAGGAACTCCAGGCTCATTAATTGGAGATGATCAAATTTATAATACTATTGTCACAGCTCATGCTTTTATCATAATTCTTTTCATAGTAATACCAATTATAATT	157	Metazoa	Arthropoda	Insecta	Lepidoptera	Lycaenidae	unclassified	unclassified	1	1154	0	0	0	0	0	0	0	0	0	0	0	0	0	0	0	0	0	0	0	0	0	0	0	0	0	0	0	0	0	0	0	0	0	0	0	0	1154	0
ASV0774	AATTTGATCAGGGATATTTGGAATATCATTGAGAATTTTAACCCGATTGGAATTAAGAACTATTTCTAATTTAATTGAAAATGATCAAATTTATAATTCAATTGTTACTGCTCACGCTTTAATTATAATTTTTTTTATAGTTATACCAATTTTAATT	157	Metazoa	Arthropoda	Insecta	Diptera	Cecidomyiidae	unclassified	unclassified	1	197	0	0	0	0	0	0	0	0	0	0	0	0	0	0	0	0	0	0	0	0	0	0	0	0	0	0	0	0	0	0	0	0	0	0	0	0	0	0
ASV0775	AATTTGAAGAGGAATAGTAGGAACATCTTTAAGACTTCTAATTCGTGCTGAATTAGGAAATCCAGGATCATTAATTGGAGATGATCGAATTTATAATACAATTGTTACAGCTCATGCATTTATTATAATTTTTTTTATAGTAATACCAATTATAATC	157	Metazoa	Arthropoda	Insecta	Lepidoptera	Crambidae	Sitochroa	Sitochroa verticalis	1	117	0	0	0	0	0	0	0	117	0	0	0	0	0	0	0	0	0	0	0	0	0	0	0	0	0	0	0	0	0	0	0	0	0	0	0	0	0	0
ASV0777	AATATGAGCAGGTATATTAGGAACTTCACTTAGATGAATCATCCGAATTGAGTTAGGAATACCAGGATCATTTATTGGAGATGATCAAACATATAATGTTGTAGTAACAGCCCATGCATTTGTAATGATCCTTTTTATAGTGATACCTATTATAATT	157	Metazoa	Arthropoda	Insecta	Hemiptera	Miridae	Deraeocoris	Deraeocoris punctulatus	1	416	0	0	0	0	0	0	0	0	0	0	0	0	0	0	0	0	0	0	0	0	0	0	0	0	0	0	0	0	0	0	0	0	0	0	0	416	0	0
ASV0779	AATTTGAGCAGGTATAGTAGGTACTTCTTTAAGACTTTTAATTCGAGCTGAATTAGGAAATCCAGGTTCTGTAATTGGAGATGACCAAATTTATAATACTATTGTAACAGCCCATGCATTTATTATAATTTTTTTTATAGTAATACCAATTATAATT	157	Metazoa	Arthropoda	Insecta	Lepidoptera	unclassified	unclassified	unclassified	1	97	0	0	0	0	0	0	0	0	0	0	0	0	0	0	0	0	0	0	0	0	0	0	0	0	0	0	0	0	0	0	0	0	0	0	0	0	0	0
ASV0781	AGCTTGAGCAGGAATAATTGGAACTTCTTTAAGAACTTTAATTCGAGCTGAATTAGGACATCCAGGAGCTTTAATTGGAAATGATCAAATTTATAATGTCATTGTTACTTCTCATGCATTTATTATAATTTTTTTTATAGTTATACCTATTATAATT	157	Metazoa	Arthropoda	Insecta	Diptera	Tephritidae	unclassified	unclassified	1	373	0	0	0	0	0	0	0	0	0	0	0	0	0	0	0	373	0	0	0	0	0	0	0	0	0	0	0	0	0	0	0	0	0	0	0	0	0	0
ASV0782	TATTTGAGCTGGTATAATTGGAACTTCTTTAAGATTATTAATTCGAGCTGAATTAGGTACTCCAGGATCTTTAATCGGAGATGATCAAATTTATAATACAATTGTAACTGCACATGCTTTTATTATAATTTTTTTTATAGTAATACCTATTATAATT	157	Metazoa	Arthropoda	Insecta	Lepidoptera	Tortricidae	Eucosma	Eucosma wimmerana	1	87	0	0	0	0	0	0	0	0	0	0	0	0	0	0	0	0	0	0	0	0	0	0	0	0	0	0	0	0	0	0	0	0	0	0	0	0	0	0
ASV0783	AGCATGAGCTGGAATAGTAGGTACATCAATAAGAATAATTATTCGTGCAGAACTTGGACAACCAGGATCTATAATTGGAGATGATCAAATCTATAATGTTATTATTACAGCAGATGCATTTGTAATAATTTTCTTCATAGTAATACCTATTATAATT	157	Metazoa	Arthropoda	Insecta	Orthoptera	Acrididae	unclassified	unclassified	1	8	0	0	0	0	0	0	0	0	0	0	0	0	0	0	0	0	0	0	0	0	0	0	0	0	0	0	0	0	0	0	0	0	0	0	0	0	0	0
ASV0784	AATTTGATCAGGGATATTTGGAATATCATTAAGAATTTTAATCCGATTGGAATTAAGAACTATTTCTAATTTAATTGAAAATGATCAAACTTATAATTCAATTGTTACTGCTCACGCTTTAATTATAATTTTTTTCATAGTTATACCAATTTTAATT	157	Metazoa	Arthropoda	Insecta	Diptera	Cecidomyiidae	unclassified	unclassified	1	130	0	0	0	0	0	0	0	0	0	0	0	0	0	0	0	0	0	0	0	0	0	0	0	0	0	0	0	0	0	0	0	0	0	0	0	0	0	0
ASV0787	TATTTGAGCAGGAATAATAGGATCTTCATTAAGAATTTTAATTCGTTTAGAGTTAAGTCAAATTAATTCAATTATTAATAATAATCAATTATATAATGTAATTGTTACAATTCACGCTTTTATTATAATTTTCTTTATAACAATACCAATTGTCATT	157	Metazoa	Arthropoda	Insecta	Hemiptera	Aphididae	Eulachnus	unclassified	1	241	0	0	0	0	0	0	0	0	0	0	0	0	0	0	0	0	0	0	0	0	0	0	0	0	0	241	0	0	0	0	0	0	0	0	0	0	0	0
ASV0789	TGCTTGAGCAGGTATAGTAGGGACATCCTTAAGTTTATTAATTCGATCAGAATTAGGGACCCCAGGAACATTAATTGGAAACGACCAAATTTATAATGTTATTGTTACAGCTCATGCTTTTATTATAATTTTTTTTATAGTTATACCTATTATAATT	157	Metazoa	Arthropoda	Insecta	unclassified	unclassified	unclassified	unclassified	1	1035	0	0	0	0	0	0	0	0	0	0	0	0	0	0	0	0	0	0	0	0	0	0	0	0	0	0	0	0	1035	0	0	0	0	0	0	0	0	0
ASV0790	TATATGATCTGGAATATTAGGTTTATCTATAAGATTAATTATTCGTATAGAATTAAGAGTAGCAGGAAGATTTATTGGAAGTGATCAAATTTATAATAGTATTGTTACAGCTCATGCTTTTGTAATAATTTTTTTTGTAGTTATACCTATTATAATT	157	Metazoa	Arthropoda	Insecta	Hymenoptera	Braconidae	Lysiphlebus	unclassified	1	570	0	0	0	0	0	0	0	0	0	0	0	0	0	0	0	0	0	0	0	0	0	0	0	0	570	0	0	0	0	0	0	0	0	0	0	0	0	0
ASV0791	GGCTTGAGCTGGAATATTAGGATTATCATTAAGTATATTAATTCGATTAGAATTAGGGAATCCTGGATCAATAATTGGAAATGATCAAATTTATAATTCTATTGTTACAACTCATGCATTTATTATAATTTTTTTTTTGTAATGCCTGTAATAATA	156	Metazoa	Arthropoda	Insecta	Hymenoptera	Eulophidae	unclassified	unclassified	1	6	0	0	0	0	0	0	0	0	0	0	0	0	0	0	0	0	0	0	0	0	0	0	0	0	0	0	0	0	0	0	0	0	0	0	0	0	0	0
ASV0794	AATTTGATCAGGGATATTTGGAATATCATTGAGAATTTTAATCCGATTGGAGTTAAGAGCTATTTCTAATTTAATTGAAAATGATCAAATTTATAATTCAATTGTTACTGCTCATGCTTTAATTATAATTTTTTTCATAGTTATACCAATTTTAATT	157	Metazoa	Arthropoda	Insecta	Diptera	Cecidomyiidae	unclassified	unclassified	1	318	0	0	0	0	0	0	0	0	0	0	0	0	0	0	0	0	0	0	0	0	0	0	0	0	0	0	0	0	0	0	0	0	0	0	0	0	0	0
ASV0795	TATTTGATCAGGAATAGTTGGAACTTCATTAAGAATATTAATCCGTTTAGAATTGGGAACTCCAAATAATTTAATTGGAAATGATCAAACTTATAACGTAATTGTGACAGCCCATGCTTTTATTATAATTTTTTTTATAGTAATACCTATTATAATT	157	Metazoa	Arthropoda	Insecta	Diptera	Cecidomyiidae	unclassified	unclassified	1	105	0	105	0	0	0	0	0	0	0	0	0	0	0	0	0	0	0	0	0	0	0	0	0	0	0	0	0	0	0	0	0	0	0	0	0	0	0	0
ASV0798	AGCTTGAGCAGGTATAGTAGGGACATCTTTAAGTATATTAATTCGTGCTGAACTTGGTCATCCAGGTGCTTTAATTGGAGATGATCAAATTTATAATGTAATTGTTACAGCTCATGCTTTTGTTATAATTTTTTTTATAGTTATACCAACTATAATT	157	Metazoa	Arthropoda	Insecta	Diptera	Syrphidae	Melanostoma	unclassified	1	19	0	0	0	0	0	0	0	0	0	0	0	0	0	0	0	0	0	0	0	0	0	0	0	0	0	0	0	0	0	0	0	0	0	0	0	0	0	0
ASV0799	AGCTTGAGCTGGAATAGTGGGAACTTCCCTAAGAATTTTAATTCGAGCTGAATTATGACACCCTGGTGCTCTAGTTGGAGACGACCAAATTTATAATGTTATTGTTACTGCTCATGCTTTTATTATAATTTTTTTTATAGTGATACCTATTATAATT	157	Metazoa	Arthropoda	Insecta	Diptera	unclassified	unclassified	unclassified	1	41	0	0	0	0	0	0	0	0	0	0	0	0	0	0	0	0	0	0	0	0	0	0	0	0	0	0	0	0	0	0	0	0	0	0	0	0	0	0
ASV0801	AATTTGAGCAGGAATGGTAGGAACTTCATTAAGATTATTAATTCGAGCTGAATTAGGAAACCCTGGATCTTTAATTGGAGATGATCAAATTTATAATACTATTGTAACAGCTCATGCTTTTATTATAATTTTTTTTATAGTTATACCTATTATAATT	157	Metazoa	Arthropoda	Insecta	Lepidoptera	Noctuidae	Anarta	Anarta trifolii	1	438	0	0	0	0	0	0	0	0	0	0	0	0	0	438	0	0	0	0	0	0	0	0	0	0	0	0	0	0	0	0	0	0	0	0	0	0	0	0
ASV0802	AATTTGAGCAGGAATAGTAGGCACTTCATTAAGTTTATTAATTCGGGCAGAATTAGGAAACCCAGGTTCTTTAATTGAAAATGATCAAATTTATAATACAATTGTTACATCTCATGCATTTATTATAATTTTCTTTATAGTTATACCTATCATAATT	157	Metazoa	Arthropoda	Insecta	Lepidoptera	Sphingidae	Agrius	Agrius convolvuli	1	9693	0	0	0	0	0	0	0	0	0	0	0	0	0	0	0	0	0	0	9693	0	0	0	0	0	0	0	0	0	0	0	0	0	0	0	0	0	0	0
ASV0803	AATTTGATCAGGGATATTTGGAATATCATTGAGAATTTTAATCCGATTGGAATTAAGAACTATTTCTAATTTAATTGAAAATGATCAAATTTATAATTCAATTGTCACTGCTCACGCTTTAATTATAATTTTTTTCATAGTTATACCAATTTTAATT	157	Metazoa	Arthropoda	Insecta	Diptera	Cecidomyiidae	unclassified	unclassified	1	151	0	0	0	0	0	0	0	0	0	0	0	0	0	0	0	0	0	0	0	0	0	0	0	0	0	0	0	0	0	0	0	0	0	0	0	0	0	0
ASV0804	AGCTTGATCAGGAATAGTGGGAACATCCCTTAGAATATTAATTCGATTTGAATTAGGTCACCCAGGAGCCTTAATTGGTAATGATCAAACGTATAATGTTGTAGTTACTGCTCATGCTTTTATTATAATTTTTTTTATAGTAATACCAATTATAATG	157	Metazoa	Arthropoda	Insecta	Diptera	Tachinidae	Voria	Voria ruralis	1	318	0	0	0	0	0	0	0	0	0	0	0	0	0	0	0	0	0	0	0	0	0	0	0	0	0	0	0	0	0	0	0	0	0	0	0	0	0	0
ASV0805	AATTTGAGCAGGATTAATTGGAACATCTCTTAGTTTATTAATTCGAGCTGAATTAGGAACCCCTAATTCTTTAATCGGAGATGATCAAATTTATAATTCAATTGTTACAGCACATGCTTTCATTATAATTTTTTTTATAGTAATACCAATTATAATT	157	Metazoa	Arthropoda	Insecta	Lepidoptera	Pterophoridae	unclassified	Pterophoridae sp. BOLD:AAL8472	1	134	0	0	0	0	0	0	0	0	0	0	0	0	0	0	0	0	0	0	0	0	0	0	0	0	0	0	0	0	0	0	0	0	0	0	0	0	0	0
ASV0807	ATCTTGAGCTGGAATAGTAGGAACATCCTTAAGAATACTAATCCGTACAGAATTAGGAAATCCGGGAAGATTAATTGGAGATGATCAAATTTATAATAGTATTGTTACAGCCCATGCATTTATTATAATTTTTTTTATAGTAATACCTATTATAATC	157	Metazoa	Arthropoda	Insecta	Lepidoptera	unclassified	unclassified	unclassified	1	74	0	0	0	0	0	0	0	0	0	0	0	0	0	0	0	0	0	0	0	0	0	0	0	0	0	0	0	0	0	0	0	0	0	0	0	0	0	0
ASV0808	AACTTGATCTGGAATAATTGGAACATCCCTAAGACTCCTAATCCGAACTGAATTAGGAACCCCTGGAAAATTAATTGGGAATGATCAAATTTATAATACTATCGTAACTGCTCATGCTTTTATCATAATTTTTTTTATAGTTATACCTATTATAATT	157	Metazoa	Arthropoda	Insecta	Coleoptera	Curculionidae	Morimotodes	Morimotodes ismene	1	187	0	0	0	0	0	0	0	0	0	0	0	0	0	0	0	0	0	0	0	0	0	0	0	0	0	0	0	0	0	0	0	0	0	0	0	0	0	0
ASV0810	AATTTGATCAGGGATATTTGGAATATCATTGAGAATTTTAATCCGATTGGAATTAAGAACTATTTCTAATTTAATTGAAAATGATCAAATTTATAATTCAATTGTTACTGCTCACGCTTTAATTATAATTTTTTTCATAGTTATACCAATTTTGATT	157	Metazoa	Arthropoda	Insecta	Diptera	Cecidomyiidae	unclassified	unclassified	1	575	0	0	0	0	0	0	0	0	0	0	0	0	0	0	0	0	0	0	0	0	0	0	0	0	0	0	0	0	0	0	0	0	0	0	0	0	0	0
ASV0813	AATTTGAGCAGGAATATTAGGAACATCTCTAAGAATCTTAATTCGAATAGAATTAGGAACTCCAGGCTCATTAATTGGAGATGACCAAATTTATAATACTATTGTCACAGCTCATGCTTTTATCATAATTTTTTTCATAGTAATACCAATTATAATT	157	Metazoa	Arthropoda	Insecta	Lepidoptera	Lycaenidae	unclassified	unclassified	1	110	0	0	0	0	0	0	0	0	0	0	0	0	0	0	0	0	0	0	0	0	0	0	0	0	0	0	0	0	0	0	0	0	0	0	0	0	0	0
ASV0814	GATCTGAGCAGGTATAGTGGGAACCAGATTGAGTATCCTAATTCGTGTTGAATTAGGGCAGCCAGGTTTATTCCTAGAAGATGACCAAACATACAACGTAATTGTAACAGCACACGCTTTCATTATAATTTTTTTTATAATTATACCAATCATAATT	157	Metazoa	Arthropoda	Insecta	Psocoptera	unclassified	unclassified	unclassified	1	26	0	0	0	0	0	0	0	0	0	0	0	0	0	0	0	0	0	0	0	0	0	0	0	0	0	0	0	0	0	0	0	0	0	0	0	0	0	0
ASV0816	ATCTTGAGCAGGAATAGTGGGAACATCATTAAGAATACTAATTCGTACAGAATTAGGGAACCCAGGAAGTTTAATTGGAGACGACCAAATTTATAATAGTATTGTCACAGCCCATGCATTTATTATAATTTTTTTATATAGTAATACCTATTATAATT	158	Metazoa	Arthropoda	Insecta	unclassified	unclassified	unclassified	unclassified	1	98	0	0	0	0	0	0	0	0	0	0	0	0	0	0	0	0	0	0	0	0	0	0	0	0	0	0	0	0	0	0	0	0	0	0	0	0	0	0
ASV0817	GGCTTGAGCAGGAATAGTGGGCACTTCACTAAGAATTTTAATTCGAGCTGAATTAGGACATCCAGGTGCTTTAATTGGAGATGACCAAATTTATAATGTAATTGTTACAGCTCATGCTTTTATTATAATTTTTTTTATAGTTATACCAATTATAATT	157	Metazoa	Arthropoda	Insecta	Diptera	unclassified	unclassified	unclassified	1	269	0	0	0	0	0	0	0	0	0	0	0	0	0	0	0	0	0	0	0	0	0	0	0	0	0	0	0	0	0	0	0	0	0	0	0	269	0	0
ASV0819	TATATGAACTGCCATATTAGGAACTTCTTTAAGAAATATTATTCGTTTCGAACTAAGAATACCAAATAGAATTATTAAAGATGATCAAATTTATAATTCTTTAGTTACAGCTCATGCTTTAGTAATAATTTTTTTTATAATTATACCAGTAATAATT	157	Metazoa	Arthropoda	Arachnida	Trombidiformes	Tarsonemidae	unclassified	Tarsonemidae sp. BIOUG25926-A09	1	2252	0	0	0	0	0	0	0	0	0	0	0	0	0	0	0	0	0	0	0	0	0	0	0	0	0	0	0	0	0	0	0	0	0	0	0	0	0	0
ASV0820	AATTTGATCAGGGATATTTGGAATATCATTGAGGATTTTAATCCGATTGGAATTAAGAACTATTTCTAATTTAATTGAAAATGATCAAATTTATAATTCAATTGTTACTGCTCACGCTTTAATTATAATTTTTTTCATAGTTATACCAATTTTAATT	157	Metazoa	Arthropoda	Insecta	Diptera	Cecidomyiidae	unclassified	unclassified	1	263	0	0	0	0	0	0	0	0	0	0	0	0	0	0	0	0	0	0	0	0	0	0	0	0	0	0	0	0	0	0	0	0	0	0	0	0	0	0
ASV0821	AATATGATCAGGTATAATTGGAACATCATTAAGAATTTTAGTTCGACTAGAACTAGGAACTACTAATAGGTTAATCGGAAACGATCAAATTTATAATGTAATTGTTACAGCTCATGCTTTTATTATAATTTTCTTTATAGTTATACCAATCATAATT	157	Metazoa	Arthropoda	Insecta	Coleoptera	Coccinellidae	Coccinella	unclassified	1	1119	0	0	0	0	0	0	0	0	0	0	0	1119	0	0	0	0	0	0	0	0	0	0	0	0	0	0	0	0	0	0	0	0	0	0	0	0	0	0
ASV0823	AATTTGAGCAAGAATAGTAGGAACTTCATTAAGATTATTAATTCGAGCTGAACTAGGTACCCCTGGATCTTTAATTGGAGATGATCAAATTTATAATACTATTGTAACAGCTCATGCTTTTATTATAATTTTTTTTATAGTAATACCTATTATAATT	157	Metazoa	Arthropoda	Insecta	Lepidoptera	Noctuidae	Trachea	Trachea atriplicis	1	244	0	0	0	0	0	0	0	0	0	0	0	0	0	0	0	0	0	0	0	0	0	0	0	0	0	0	0	0	0	0	0	0	0	0	0	0	0	0
ASV0825	ATCTTGAGCTGGAATAGTAGGAATATCTTTAAGAATACTAATTCGTACAGAATTAGGAAATCCAGGAAGATTAATTGGAGATGATCAAATTTATAATAGTATTGTTACAGCCCATGCATTTATTATAATTTTTTTTATAGTAATACCTATTATAATC	157	Metazoa	Arthropoda	Insecta	Lepidoptera	unclassified	unclassified	unclassified	1	221	0	0	0	0	0	0	0	0	0	0	0	0	0	0	0	0	0	0	0	0	0	0	0	0	0	0	0	0	0	0	0	0	0	0	0	0	0	0
ASV0826	AATTTGAGCAGGAATAATCGGAACAAGATTAAGAATTTTAATTCGAATAGAATTATCAACAACATCAAATTTGATTGAGAACGATCAAATTTATAATGTAATTGTAACTGCTCGTGCTTTCATTATAATTTTTTTTATAGTTATACCAATTTTAATT	157	Metazoa	Arthropoda	Insecta	Diptera	Cecidomyiidae	unclassified	unclassified	1	122	0	0	0	0	0	0	0	0	0	0	0	0	0	0	0	0	0	0	0	0	0	0	0	0	0	0	0	0	0	0	0	0	0	0	0	0	0	0
ASV0827	AGCTTGATCAGGAATAGTGGGAACATCCCTTAGAATATTAATTCGATTTGAATTAGGTCACCCAGGAGCCTTAATTGGTAATGATCAAACGTATAATGTTGTAGTTATTGCTCATGCTTTTATTATAATTTTTTTTATAGTAATACCAATTATAATT	157	Metazoa	Arthropoda	Insecta	Diptera	Tachinidae	Voria	Voria ruralis	1	1745	0	0	0	0	0	0	0	0	0	0	0	0	0	0	0	0	0	0	0	0	0	0	0	0	0	0	0	0	0	0	0	0	0	0	0	0	0	0
ASV0829	TATTTGAGCAGGAATAATTAGAACATCATTAAGAATTTTAATTCGAATAGAATTAAGAGGAATTAGAAATTTAATTGGTAATGATCAAATTTATAATGTTATTGTAACTGCTCATGCTTTTATTATAATTTTTTTTATAGTAATACCTATTTTAATT	157	Metazoa	Arthropoda	Insecta	Diptera	Cecidomyiidae	unclassified	unclassified	1	128	0	0	0	0	0	0	0	0	0	0	0	0	0	0	0	0	0	0	0	0	0	0	0	0	0	0	0	0	0	0	0	0	0	0	0	0	0	0
ASV0830	AATTTGAGCAGGGTTAATTGGAACACCATTAAGAATCTTAATTCGAATAGAATTAAGAAGAATTAGAAATTTAATTAGAAATGATCAAATTTATAATGTAATTGTAACTGCTCATGCTTTCATTATAATTTTTTTTATAGTTATACCAATTTTAATT	157	Metazoa	Arthropoda	Insecta	Diptera	Cecidomyiidae	unclassified	unclassified	1	1228	0	0	0	0	0	0	0	0	0	0	0	0	0	0	0	0	0	0	0	0	0	0	0	0	0	0	0	0	0	0	0	0	0	0	0	0	0	0
ASV0831	AATTTTTTCCGGAATTTTAGGAACTTCTTTAAGTAATATTATTCGTTTTGAGTTAAGATTACCATCAATATTAATTGGGGATGATCAAACTTATAATTCAATTGTTACATCTCATGCATTAGTTATAATTTTTTTTATAGTTATACCAATTATAATT	157	Metazoa	Arthropoda	Insecta	Hymenoptera	Scelionidae	Telenomus	Telenomus sp. BOLD:ACM1917	1	287	0	0	0	0	0	0	0	0	0	0	0	0	0	0	0	0	0	0	0	0	0	0	0	0	0	0	0	0	0	0	0	0	0	0	0	0	0	287
ASV0832	AATTTGAGCAGGGATATTAGGTACATCTCTTAGACTTTTAATTCGAGCTGAATTAGGTAATCCTGGTTCTTTAATTGGAGATGACCAAATTTATAACACTATTGTAACAGCTCATGCTTTTATTATAATTTTTTTTATAGTTATACCTATTATAATT	157	Metazoa	Arthropoda	Insecta	Lepidoptera	unclassified	unclassified	unclassified	1	319	0	0	0	0	0	0	0	0	0	0	0	0	0	0	0	0	0	0	0	0	0	0	0	0	0	0	0	0	0	0	0	0	0	0	0	0	0	0
ASV0835	TATTTGAGCAGGAATAGTAGGAACATCATTAAGATTACTAATTCGAGCAGAATTAGGAAATCCAGGATCATTAATTGGTGATGATCAAATTTATAATACTATTGTAACAGCACATGCATTTATTATAATTTTTTTCGTAGTAATACCAATTATAATT	157	Metazoa	Arthropoda	Insecta	Lepidoptera	unclassified	unclassified	unclassified	1	256	0	0	0	0	0	0	0	0	0	0	0	0	0	0	0	0	0	0	0	0	0	0	0	0	0	0	0	0	0	0	0	0	0	0	0	0	0	0
ASV0836	AATTTGATCAGGGATATTTGGAATATCATTGAGAATTTTAATCCGATTGGAGTTAAGAACTATTCCTAATTTAATTGAAAATGATCAAATTTATAATTCAATTGTTACTGCTCATGCTTTAATTATAATTTTTTTCATAGTTATACCAATTTTAATT	157	Metazoa	Arthropoda	Insecta	Diptera	Cecidomyiidae	unclassified	unclassified	1	230	0	0	0	0	0	0	0	0	0	0	0	0	0	0	0	0	0	0	0	0	0	0	0	0	0	0	0	0	0	0	0	0	0	0	0	0	0	0
ASV0837	GGCTTGAGCTGGAATAGTAGGTACTTCTTTAAGTATTTTAATTCGAGCTGAATTAGGCCACCCTGGAGCCTTAATTGGAGATGACCAAATTTATAATGTAATTGTAACTGCTCATGCTTTTATTATAATTTTTTTTATAGTTATACCTATTATAATA	157	Metazoa	Arthropoda	Insecta	Diptera	unclassified	unclassified	unclassified	1	175	0	0	0	0	0	0	0	0	0	0	0	0	0	0	0	0	0	0	0	0	0	0	0	0	0	0	0	0	0	0	0	0	0	0	0	0	0	0
ASV0838	AATTTGAAGAGGAATAGTAGGAACATCTTTAAGACTTCTAATTCGTGCTGAATTAGGAAATCCAGGATCATTAATTGGAGATGATCAAATTTATAATACAATTGTTACAGTTCATGCATTTATTATAATTTTTTTTATAGTAATACCAATTATAATT	157	Metazoa	Arthropoda	Insecta	Lepidoptera	Crambidae	Sitochroa	Sitochroa verticalis	1	239	0	0	0	0	0	0	0	0	0	0	0	0	0	0	0	0	0	0	0	0	0	0	0	0	0	0	0	0	0	0	0	0	0	0	0	0	0	0
ASV0839	AATTTGATCAGGTATAATCGGATCCTCACTTAGAATTTTAATTCGTCTAGAATTAAGTCAAATTAATTCAATTATTAATAATAATCAATTATATAATGTAATTATTACAATTCACGCTTTTATTATAATTTTTTTTATAACAATACCAATTGTAATT	157	Metazoa	Arthropoda	Insecta	Hemiptera	Aphididae	Pterocomma	unclassified	1	14	0	0	0	0	0	0	0	0	0	0	0	0	0	0	0	0	0	0	0	0	0	0	0	0	0	0	0	0	0	0	0	0	0	0	0	0	0	0
ASV0840	AATTTGACCAGGAATAATTGGAACTTCACTAAGAATATTAATTCGATTAGAATTAAGAACAATTAAAAATTTAATTGGAAATGATCAAATTTATAATGTTATTGTAACAGCTCATGCTTTTATTATAATTTTTTTTATAGTAATACCAATTTTAATT	157	Metazoa	Arthropoda	Insecta	Diptera	Cecidomyiidae	unclassified	unclassified	1	94	0	0	0	0	0	0	0	0	0	0	0	0	0	0	0	0	0	0	0	0	0	0	0	0	0	0	0	0	0	0	0	0	0	0	0	0	0	0
ASV0844	AATTTGATCAGGGATATTTGGAATATCATTGAGAATTTTAATCCGATTGGAGTTAAGAACTATTTCTAATTTAATTGAAAATGATCAAATTTATAATCCAATTGTTACTGCTCATGCTTTAATTATAATTTTTTTCATAGTTATACCAATTTTAATT	157	Metazoa	Arthropoda	Insecta	Diptera	Cecidomyiidae	unclassified	unclassified	1	181	0	0	0	0	0	0	0	0	0	0	0	0	0	0	0	0	0	0	0	0	0	0	0	0	0	0	0	0	0	0	0	0	0	0	0	0	0	0
ASV0846	TATGTGATCTGGTATATTAGGTTTATCTATAAGATTAATTATTCGAATAGAATTAAGTGTAGCAGGTAGATTTATTGGAAGAGATCAAATTTATAATAGAATTGTTACTGCTCATGCTTTTGTAATAATTTTTTTTATGGTTATGCCTATTATAATT	157	Metazoa	Arthropoda	Insecta	Hymenoptera	Braconidae	unclassified	unclassified	1	167	0	0	0	0	0	0	0	0	0	0	0	0	0	0	0	0	0	0	0	0	0	0	0	0	0	0	0	0	0	0	0	0	0	0	0	0	0	0
ASV0847	AATTTGATCAGGGATATTTGGAATATCATTGAGAATTTTAATCCGATTGGAATTAAGAACTATTTCTAATTTAATTGAAAATGATCAAATTTATAATTCAATTGATACTGCTCACGCTTTAATTATAATTTTTTTCATAGTTATACCAATTTTAATT	157	Metazoa	Arthropoda	Insecta	Diptera	Cecidomyiidae	unclassified	unclassified	1	149	0	0	0	0	0	0	0	0	0	0	0	0	0	0	0	0	0	0	0	0	0	0	0	0	0	0	0	0	0	0	0	0	0	0	0	0	0	0
ASV0848	ATCTTGAGCCGGAATAGTAGGAACATCCTTAAGAATGCTAATTCGTACAGAATTAGGAAATCCAGGAAGATTAATTGGTGATGATCAAATTTATAATAGTATTGTTACAGCCCATGCATTTATTATAATTTTTTTTATAGTAATACCTATTATAATC	157	Metazoa	Arthropoda	Insecta	unclassified	unclassified	unclassified	unclassified	1	115	0	0	0	0	0	0	0	0	0	0	0	0	0	0	0	0	0	0	0	0	0	0	0	0	0	0	0	0	0	0	0	0	0	0	0	0	0	0
ASV0850	TATTTGATCAGGAATAGTAGGAACTTCCTTAAGAATTTTAATTCGAGCTGAATTAGGAACCCCAGGATCTTTAATTGGGGATGACCAAACTTACAATACAATTGTAACTGCACATGCTTTTATTATAATTTTTTTCATAGTTATACCAATTATAATT	157	Metazoa	Arthropoda	Insecta	Lepidoptera	Gracillariidae	Calybites	Calybites phasianipennella	1	283	0	0	0	0	0	0	0	0	0	0	0	0	0	0	0	0	0	0	0	0	0	0	0	0	0	0	0	0	0	0	0	0	0	0	0	0	0	0
ASV0852	TATTTGAGCAGGGATAATTGGAACATCGTTAAGAATTTTAATTCGAATAGAATTAAGAAGAATTAGAAATTTAATTGGTAATGATCAAATTTATAATGTTATTGTAACTGCTCATGCTTTTATTATAATTTTTTTTATAGTGATACCTATTTTAATT	157	Metazoa	Arthropoda	Insecta	Diptera	Cecidomyiidae	unclassified	unclassified	1	317	0	0	0	0	0	0	0	0	0	0	0	0	0	0	0	0	0	0	0	0	0	0	0	0	0	0	0	0	0	0	0	0	0	0	0	0	0	0
ASV0854	AATTTGATCAGGGATATTTGGAATATCATTGAGAATTTTAATCCGATTGGAATTAAGTACTATTTCTAATTTAATTGAAAATGATCAAATTTATAATTCAATTGTTACTGCTCACGCTTTAATTATAATTTTTTTCATAGTTATACCAATTTTAATT	157	Metazoa	Arthropoda	Insecta	Diptera	Cecidomyiidae	unclassified	unclassified	1	462	0	0	0	0	0	0	0	0	0	0	0	0	0	0	0	0	0	0	0	0	0	0	0	0	0	0	0	0	0	0	0	0	0	0	0	0	0	0
ASV0855	AATTTGATCAGGAATAATTGGATCTTCACTTAGTATTTTAATTCGATTAGAATTAAGACAAATTAATTCAATTATTAATAATAATCAATTATATAATGTAATTGTTACAATTCATGCCTTCATTATAATTTTTTTTATAACTATACCAATTGTAATT	157	Metazoa	Arthropoda	Insecta	Hemiptera	Aphididae	Aphis	unclassified	1	160	0	0	0	0	0	0	0	0	0	0	0	0	0	0	0	0	0	0	0	0	0	160	0	0	0	0	0	0	0	0	0	0	0	0	0	0	0	0
ASV0856	TATATGAGCAGGAATAGTGGGAACTTCCTTAAGAATTTTAATTCGATTAGAATTAGGGTCAACAGGAAGATTAATCGGAAATGACCAAGTTTATAATGTTATTGTAACTGCGCACGCATTTATCATAATTTTTTTCATAGTAATGCCGATTATAATT	157	Metazoa	Arthropoda	Insecta	Coleoptera	Coccinellidae	Coccinula	Coccinula quatuordecimpustulata	1	66	0	0	0	0	0	0	0	0	0	0	0	0	0	0	0	0	0	0	0	0	0	0	0	0	0	0	0	0	0	0	0	0	0	0	0	0	0	0
ASV0858	TGCATGAGCAGCAATAGTTGGAACTGCAATAAGTGTTTTAATTCGAGTAGAATTAGGTCAAGTAGGTAAATTTTTAGGTGATGATCATTTATATAATGTTATTGTAACTGCACATGCATTTGTTATAATTTTTTTTATAGTTATGCCTATTTTAATT	157	Metazoa	Arthropoda	Arachnida	Araneae	Philodromidae	Philodromus	Philodromus rufus	1	103	0	0	0	0	0	0	0	0	0	0	0	0	0	0	0	0	0	0	0	0	0	0	0	0	0	0	0	0	0	0	0	0	0	0	0	0	0	0
ASV0859	TATATGAACTGCCATATTAGGGACTTCTTTAAGAAATATTATTCGTTTCGAACTAAGAATGCCAAATAGAATTATTAAAGATGATCAAATTTACAATTCTTTAGTTACAGCTCATGCTTTAGTAATAATTTTTTTTATAATTATACCAGTAATAATT	157	Metazoa	Arthropoda	Arachnida	Trombidiformes	Tarsonemidae	unclassified	Tarsonemidae sp. BIOUG25926-A09	1	142	0	0	0	0	0	0	0	0	0	0	0	0	0	0	0	0	0	0	0	0	0	0	0	0	0	0	0	0	0	0	0	0	0	0	0	0	0	0
ASV0861	AATTTGAGCAGGATTAATTGGAACATCTCTTAGTTTATTAATTCGAGCTGAATTAGGAATCCCTAATTCTTTAATTGGAGATGATCAAATTTATAATTCAATTGTTACAGCCCATGCTTTCATTATAATTTTTTTTATAGTAATACCAATTATAATT	157	Metazoa	Arthropoda	Insecta	Lepidoptera	Pterophoridae	unclassified	Pterophoridae sp. BOLD:AAL8472	1	91	0	0	0	0	0	0	0	0	0	0	0	0	0	0	0	0	0	0	0	0	0	0	0	0	0	0	0	0	0	0	0	0	0	0	0	0	0	0
ASV0862	AATTTGAGCAGGAATAATTGGAACATCATCAAGAATTTTAATCCGAATAGAACTAAGAAGAATTAGAAATTTAATTGGTAATGATCAAATTTATAATGTTATTGTAACTGCTCATGCTTTTATTATAATTTTTTTTATAGTAATACCAATTTTAATT	157	Metazoa	Arthropoda	Insecta	Diptera	Cecidomyiidae	unclassified	unclassified	1	227	0	0	0	0	0	0	0	0	0	0	0	0	0	0	0	0	0	0	0	0	0	0	0	0	0	0	0	0	0	0	0	0	0	0	0	0	0	0
ASV0864	AATTTGAAGAGGAATAGTAGGAACATCTTTAAGACTTCTAATTCGTGCTGAATTAGGAAATCCAGGATCATTAATTGGAGATGACCAAATTTATAATACAATTGTTACAGCCCATGCATTTATTATAATTTTTTTTATAGTAATACCAGTTATAATT	157	Metazoa	Arthropoda	Insecta	Lepidoptera	Crambidae	Sitochroa	Sitochroa verticalis	1	119	0	0	0	0	0	0	0	0	0	0	0	0	0	0	0	0	0	0	0	0	0	0	0	0	0	0	0	0	0	0	0	0	0	0	0	0	0	0
ASV0867	AATATGATCAGGTATATTAGGTTTATCAATAAGATTAATTATTCGATTAGAATTAGGTATACCTGGAAGATTTATTGGAAGTGATCAAATTTATAATAGAATTGTTACTTCTCATGCTTTTTTAATAATTTTTTTTATAGTAATACCTATTATAATT	157	Metazoa	Arthropoda	Insecta	Hymenoptera	Braconidae	Praon	unclassified	1	546	0	0	0	0	0	0	0	0	0	0	0	0	0	0	0	0	0	0	546	0	0	0	0	0	0	0	0	0	0	0	0	0	0	0	0	0	0	0
ASV0868	ATCTTGAGCAGGAATAGTGGGAACATCATTAAGAATGCTAATTCGTACAGAATTAGGAAATCCGGGAAGATTAATTGGGGATGATCAAATTTATAATAGCATTGTTACAGCCCATGCATTTATTATAATTTTTTTTATAGTAATACCTATTATAATC	157	Metazoa	Arthropoda	Insecta	Coleoptera	Curculionidae	unclassified	Curculionidae sp. BOLD-2016	1	63	0	0	0	0	0	0	0	0	0	0	0	0	0	0	0	0	0	0	0	0	0	0	0	0	0	0	0	0	0	0	0	0	0	0	0	0	0	0
ASV0872	TATTTGATCAGGAATATTAGGAACATCTTTAAGACTTTTAATTCGTGCTGAATTAGGAAATCCAGGCTCTTTAATTGGTGATGATCAAATCTATAATACTATTGTTACAGCTCATGCTTTTATTATAATTTTCTTTATGGTTATACCTATTATAATT	157	Metazoa	Arthropoda	Insecta	Lepidoptera	unclassified	unclassified	unclassified	1	370	0	0	0	0	0	0	0	0	0	0	0	0	0	0	0	0	370	0	0	0	0	0	0	0	0	0	0	0	0	0	0	0	0	0	0	0	0	0
ASV0873	AATTTGATCTGGATTAGTAGGTACAAGATTAAGTTTATTGATTCGAGCTGAATTAGGTCAACCAGGTTCTTTAATTGGTGATGATCAAATTTATAATGTAATTGTTACAGCACATGCTTTTATTATAATTTTTTTTATAGTAATACCAATTGTAATT	157	Metazoa	Arthropoda	Insecta	Neuropterida	Chrysopidae	Chrysoperla	unclassified	1	14	0	0	0	0	0	0	0	0	0	0	0	0	0	0	0	0	0	0	0	0	0	0	0	0	0	0	0	0	0	0	0	0	0	0	0	0	0	0
ASV0875	AATTTGAGCAGGAATATTAGGTACATCTCTTAGACTTTTAATTCGAGCTGAATTAGGTAACCCTGGTTCTTTAATTGGAGATGATCATATTTATAACACTATTGTAACAGCTCATGCTTTTATTATAATTTTTTTTATAGTTATACCTATTATAATT	157	Metazoa	Arthropoda	Insecta	Lepidoptera	Gelechiidae	Caryocolum	Caryocolum tischeriella	1	140	0	0	0	0	0	0	0	0	0	0	0	0	0	0	0	0	0	0	0	0	0	0	0	0	0	0	0	0	0	0	0	0	0	0	0	0	0	0
ASV0876	AGCTTGAGCTGGAATAGTGGGAACTTCATTAAGTATCCTTATTCGGGCTGAATTAGGGCACCCTTGTGCTTTAATTGGAGATGACCAAATTTATAATGTTATTGTTACTGCCCATGCTTTTATTATAATTTTTTTTATGGTAATACCTATTATAATT	157	Metazoa	Arthropoda	Insecta	Diptera	Agromyzidae	unclassified	Agromyzidae sp. BOLD:ACC0247	1	33	0	0	0	0	0	0	0	0	0	0	0	0	0	0	0	0	0	0	0	0	33	0	0	0	0	0	0	0	0	0	0	0	0	0	0	0	0	0
ASV0877	TGTTTGAGCAGCAATAGTCGGAACCTCGTTTAGAGTGCTTATCCGGTTAGAATTAGGACAACCTGGTTCTTTCATTGGAGACGACCAAATTTATAATGTTATAGTGACCGCTCACGCCTTTGTTATAATTTTCTTTATAGTAATGCCAATCATGATC	157	Metazoa	Arthropoda	Collembola	Entomobryomorpha	Isotomidae	Folsomia	unclassified	1	396	0	0	0	0	0	0	0	0	0	0	0	0	0	0	0	0	0	0	0	0	0	0	0	0	0	0	0	0	0	0	0	0	0	0	0	396	0	0
ASV0878	AATTTGAGCAGGAATATTAGGAACTTCATTAAGAATTCTGATTCGTTTAGAATTAAGATCAATCTCTAATTTAATTGGTAATGATCAAATCTATAATGTAATTGTAACTGCTCATGCTTTTATTATAATTTTTTTTATAGTTATACCAATTTTAATT	157	Metazoa	Arthropoda	Insecta	Diptera	Cecidomyiidae	unclassified	unclassified	1	10	0	0	0	0	0	0	0	0	0	0	0	0	0	0	0	0	0	0	0	0	0	0	0	0	0	0	0	0	0	0	0	0	0	0	0	0	0	0
ASV0879	ATTTCGAAGAGCTTTTTATGGTTCTTCTTTAAGTATGGTGATACGTATGGAATTAAGCCAACCTGGTTCTTTCATTTTCCATGATCACGTTTACAATGTTTTTGTTACTTCTCATGCATTTATTATGATTTTCTTCGTAGTTATACCAGTTTTAATA	157	Metazoa	Arthropoda	Arachnida	Trombidiformes	Eriophyidae	Aceria	Aceria tulipae	1	51	0	0	0	0	0	0	0	0	0	0	0	0	0	0	51	0	0	0	0	0	0	0	0	0	0	0	0	0	0	0	0	0	0	0	0	0	0	0
ASV0881	ATCTTGAGCTGGAATAGTAGGAACATCTTTAAGAATACTAATTCGTACAGAATTAGGAAATCCGGGAAGATTAATTGGAGATGATCAAATTTATAATAGTATTGTTACAGCCCGTGCATTTATTATAATTTTCTTTATAGTAATACCTATTATAATC	157	Metazoa	Arthropoda	Insecta	unclassified	unclassified	unclassified	unclassified	1	82	0	0	0	0	0	0	0	0	0	0	0	0	0	0	0	0	0	0	0	0	0	0	0	0	0	0	0	0	0	0	0	0	0	0	0	0	0	0
ASV0882	AATTTGAGCTAGAATAGTAGGAACTTCACTAAGTTTATTAATTCGAGCTGAATTAGGAAACCCCGGGTCTTTAATTGGAGATGATCAAATTTATAACACAATTGTTACAGCACATGCTTTTATTATAATTTTTTTTATAGTAATACCTATTATAATT	157	Metazoa	Arthropoda	Insecta	Lepidoptera	Noctuidae	Agrotis	Agrotis segetum	1	157	0	0	0	0	0	0	157	0	0	0	0	0	0	0	0	0	0	0	0	0	0	0	0	0	0	0	0	0	0	0	0	0	0	0	0	0	0	0
ASV0883	TACTTGAGCTGGTATAGTAGGAACAAGATTAAGTATTTTAATTCGTATCGAACTAGGCCAACCTGGCCTTTTCTTAGAAGATGACCAAACTTATAATGTTATTGTAACAGCTCACGCTTTTATTATAATTTTCTTCATAATTATACCAATCATAATT	157	Metazoa	Arthropoda	Insecta	Psocoptera	Caeciliusidae	unclassified	unclassified	1	498	0	0	0	0	0	0	0	0	0	0	0	0	0	0	0	0	0	0	0	0	0	0	0	0	0	0	0	0	0	0	0	0	0	0	0	0	0	0
ASV0885	AATTTGAGCAGGAATAGTAGGAACATCTTTAAGAATCTTAATTCGTATAGAATTAGGAACTCCTGGATCTTTAATTGGAGATGATCAAATTTATAATACTATTGTTACAGCTCATGCATTTATCGTAATTTTTTTTATAGTTATACCTATTATAATT	157	Metazoa	Arthropoda	Insecta	Lepidoptera	Lycaenidae	unclassified	unclassified	1	1647	0	0	0	0	0	0	0	0	0	0	0	0	0	0	0	0	0	1647	0	0	0	0	0	0	0	0	0	0	0	0	0	0	0	0	0	0	0	0
ASV0886	TATTTGAGCAGGAATAGTAGGGACATCTCTTAGTTTATTAATTCGAGCAGAATTAGGAAATCCGGGCCAATTAATCGGAGATGACCAAATTTATAATACTATTGTAACAGCTCATGCTTTTATTATAATTTTTTTTATAGTTATACCAATTATAATC	157	Metazoa	Arthropoda	Insecta	Lepidoptera	Gelechiidae	Aproaerema	Aproaerema anthyllidella	1	76	0	0	0	0	0	0	0	0	0	0	0	0	0	0	0	0	0	0	0	0	0	0	0	0	0	0	0	0	0	0	0	0	0	0	0	0	0	0
ASV0887	AATATGATCAGGTATAATTGGAACATCATTAAGAATTTTAATTCGACTAGAACTAGGAACTACTAATAGATTAATCGGAAACGATCAAATTTATAATGTAATTGTTACAGCTCATGCTTTTATTATAATCTTCTTTATAGTTATACCAATCATAATT	157	Metazoa	Arthropoda	Insecta	Coleoptera	Coccinellidae	Coccinella	unclassified	1	814	0	0	0	814	0	0	0	0	0	0	0	0	0	0	0	0	0	0	0	0	0	0	0	0	0	0	0	0	0	0	0	0	0	0	0	0	0	0
ASV0889	AATTTGAGCTGGAATAGTAGGAACTTCACTAAGTTTATTAATTCGAGCTGAATTAGGAAACCCCGGGTCTTTAATTGGAGATGATCAAATTTATAACACAATTGTTACAGCACATGATTTTATTATAATTTTTTTTATAGTAATACCTATTATAATT	157	Metazoa	Arthropoda	Insecta	Lepidoptera	Noctuidae	Agrotis	Agrotis segetum	1	223	0	0	0	0	0	0	0	0	0	0	0	0	0	0	0	0	0	0	0	223	0	0	0	0	0	0	0	0	0	0	0	0	0	0	0	0	0	0
ASV0890	AATTTGAGCAGGAATAGTAGGAACATCTTTAAGAATCTTAATTCGTATAGAATTAGGAACTCCTGGATCTTTAATTGGAGATGATCAAATTTACAATACTATTGTTACAGCTCATGCATTTATCATAATTTTTTTTATAGTTATACCTATTATAATT	157	Metazoa	Arthropoda	Insecta	Lepidoptera	Lycaenidae	unclassified	unclassified	1	929	0	0	0	0	0	0	0	0	0	0	0	0	0	0	0	0	0	929	0	0	0	0	0	0	0	0	0	0	0	0	0	0	0	0	0	0	0	0
ASV0891	AATTTGATCAGGGATATTTGGAATACCATTGAGAATTTTAATCCGATTGGAATTAAGAACTATTTCTAATTTAATTGAAAATGATCAAATTTATAATTCAATTGTTACTGCTCACGCTTTAATTATAATTTTTTTTATAGTTATACCAATTTTAATT	157	Metazoa	Arthropoda	Insecta	Diptera	Cecidomyiidae	unclassified	unclassified	1	150	0	0	0	0	0	0	0	0	0	0	0	0	0	0	0	0	0	0	0	0	0	0	0	0	0	0	0	0	0	0	0	0	0	0	0	0	0	0
ASV0892	AATTTGATCAGGGATATTTGGAATATCATTGAGAATTTTAATCCGATTGGAATTAAGAACTATTTCTAATTTAATTGAAAATGATCAAATTTATAATTCAATTGTTACTGCTCACGCTTTAATTACAATTTTTTTCATAGTTATACCAATTTTAATT	157	Metazoa	Arthropoda	Insecta	Diptera	Cecidomyiidae	unclassified	unclassified	1	400	0	0	0	0	0	0	0	0	0	0	0	0	0	0	0	0	0	0	0	0	0	0	0	0	0	0	0	0	0	0	0	0	0	0	0	0	0	0
ASV0894	TATTTGAGCTGGAATAGTAGGAACGTCTTTAAGATTATTAATTCGAGCAGAATTAGGAACCCCCGGATCTTTAATTGGAGATGACCAAATTTATAATACTATTGTAACAGTTCATGCATTTATTATAATTTTTTTTATAGTTATACCTATTATAATT	157	Metazoa	Arthropoda	Insecta	Lepidoptera	Noctuidae	unclassified	unclassified	1	932	0	0	0	0	0	0	0	0	0	0	0	0	0	0	0	0	0	0	0	0	0	0	0	0	0	0	0	0	0	0	0	0	0	0	0	0	0	0
ASV0897	AATTTGATCAGGAATAATTGGATCTTCACTTAGTATTTTAATTCGATTAGAATTAAGACAAATTAATTCAATTATTAACAATAATCAATTATATAATGTAATTGTTACAATTCATGCTTTCATTATAATTTTTTTTATAACTATACCAATTGTAATT	157	Metazoa	Arthropoda	Insecta	Hemiptera	Aphididae	Aphis	unclassified	1	661	0	0	0	0	0	0	0	0	0	0	0	0	0	0	0	0	0	0	0	0	0	0	0	0	0	0	0	0	0	0	0	0	0	0	0	0	0	0
ASV0898	AATTTGAGCAGGAATAATTGGAACATCATTAAGAATTTTAATTCGAATAGAATTAAGAAGGATTAAAAATTTAATTGAAAATGATCAAATTTATAATGTTATTGTAACTGCTCATGCTTTTATTATAATTTTTTTTATAGTAATACCTATTTTAATT	157	Metazoa	Arthropoda	Insecta	Diptera	Cecidomyiidae	unclassified	unclassified	1	2340	0	0	0	0	0	0	0	0	0	0	0	0	0	0	0	0	0	0	0	0	0	0	0	0	0	0	0	0	0	0	0	0	0	0	0	0	0	0
ASV0899	AATTTGAGCAGGATTAATTGGAACATCTCTTAGTTTATTAATTCGAGCTGAATTAGGAACCCCTAATTCTTTAATTGGAGATGATCAAATTTACAATTCAATTGTTACAGCCCATGCTTTCATTATAATTTTTTTTATAGTAATACCAATTATAATT	157	Metazoa	Arthropoda	Insecta	Lepidoptera	Pterophoridae	unclassified	Pterophoridae sp. BOLD:AAL8472	1	721	0	0	0	0	0	0	0	0	0	0	0	0	0	0	0	0	0	0	0	0	0	0	0	0	0	0	0	0	0	0	0	0	0	0	0	0	0	0
ASV0900	TATTTGATCAGGAATAGTTGGAACTTCATTAAGAATATTAATCCGTTTAGAATTAGGAACTCCAAATAATTTAATTGGAAATGATCAAATTTATAACGTAATTGTGACAGCCCATGCTTTTATTATAAGTTTTTTTATAGTAATGCCTATTATAATT	157	Metazoa	Arthropoda	Insecta	Diptera	Cecidomyiidae	unclassified	unclassified	1	360	0	0	0	0	0	0	0	0	0	0	0	0	360	0	0	0	0	0	0	0	0	0	0	0	0	0	0	0	0	0	0	0	0	0	0	0	0	0
ASV0904	AGCATGGGCAGGTTTAGTAGGAACCGCATTAAGAATAATCATTCGAATAGAATTAAGAGTGCCCGGTCATCTAATTAATGATGATCAAATCTATAATGTTGTAGTAACAGCACATGCCTTTATTATAATTTTCTTTATAGTTATGCCAATTATAATT	157	Metazoa	Arthropoda	Insecta	Orthoptera	Tetrigidae	Tetrix	Tetrix japonica	1	12	0	0	0	0	0	0	0	0	0	0	0	0	0	0	0	0	0	0	0	0	0	0	0	0	0	0	0	0	0	0	0	0	0	0	0	0	0	0
ASV0905	AGCTTGGTCAGGAATAGTGGGAACATCCCTTAGAATATTAATTCGATTTGAATTAGGTCACCCAGGAGCCTTAATTGGTAATGATCAAACGTATAATGTTGTAGTTACTGCTCATGCTTTTATTATAATTTTTTTTATAGTAATACCAATTATAATT	157	Metazoa	Arthropoda	Insecta	Diptera	Tachinidae	Voria	Voria ruralis	1	188	0	0	0	0	0	0	0	0	0	0	0	0	0	0	0	0	0	0	0	0	0	0	0	0	0	0	0	0	0	0	0	0	0	0	0	0	0	0
ASV0906	GGCTTGATCAGGAATAGTGGGTACTTCTTTAAGAATTTTAATTCGAATAGAATTAGGTCATCCTGGAGCATTAATTGGAGATGATCAAATTTATAATGTAATTGTTACTGCACATGCTTTTGTAATAATTTTTTTTATGGTAATACCAATTATAATT	157	Metazoa	Arthropoda	Insecta	Diptera	Chamaemyiidae	unclassified	Chamaemyiidae sp. BOLD-2016	1	632	0	0	0	0	0	0	0	0	0	0	0	0	0	0	0	0	0	0	0	0	0	0	0	0	632	0	0	0	0	0	0	0	0	0	0	0	0	0
ASV0907	AATTTGAGCGGGAATAGTTAGTACATCTTTAAGACTTTTAATTCGAGCTGAATTAGGAAATCCCGGTTCATTAATTGGTGATGATCAAATTTATAATACAATTGTTACAGCTCATGCTTTTATTATAATTTTTTTTATAGTTATACCTATTATAATT	157	Metazoa	Arthropoda	Insecta	Lepidoptera	Gelechiidae	Scrobipalpa	unclassified	1	168	0	0	0	0	0	0	0	0	0	0	0	0	0	0	0	0	0	0	0	0	0	0	0	0	0	0	0	0	0	0	0	0	0	0	0	0	0	0
ASV0910	AATTTGAGCTGGAATAGTAGGAACTTCACTAAGTTTATTAATTCGAGCTGAATCAGGAAACCCCGGGTCTTTAATTGGAGATGATCAAATTTATAACACAATTGTTACAGCACATGCTTTTATTATAATTTTTTTTATAGTAATACCTATTATAATT	157	Metazoa	Arthropoda	Insecta	Lepidoptera	Noctuidae	Agrotis	Agrotis segetum	1	1700	0	0	0	0	0	0	0	0	0	0	0	0	0	0	0	0	0	0	0	0	0	0	0	0	0	0	0	0	1700	0	0	0	0	0	0	0	0	0
ASV0912	AATTTGATCAGGAATAGTAGGTACATCTTTAAGACTTTTAATTCGAGCTGAATTAGGTACTCCAGGATCTCTAATTGGTGATGATCAAATTTATAATACTATTGTAACTGGTCATGCTTTTATTATAATTTTTTTTATAGTTATACCTATTATAATT	157	Metazoa	Arthropoda	Insecta	Lepidoptera	Pyralidae	Oncocera	Oncocera semirubella	1	44	0	0	0	0	0	0	0	0	0	0	0	0	0	0	0	0	0	0	0	0	0	0	0	0	0	0	0	0	0	0	0	0	0	0	0	0	0	0
ASV0913	AATTTAGGCAGGTATAGTTGGTACTTCATTAAGATTACTAATTCGAGCTGAATTAGGAAATCCTGGTTCTTTAATTGGTGATGATCAAATTTATAATACTATTGTCACAGCTCATGCCTTTATTATAATTTTCTTCATAGTTATACCTATTATAATT	157	Metazoa	Arthropoda	Insecta	Lepidoptera	Coleophoridae	Coleophora	Coleophora klimeschiella	1	162	0	0	0	0	0	0	0	0	0	0	0	0	0	0	0	0	0	0	0	0	0	0	162	0	0	0	0	0	0	0	0	0	0	0	0	0	0	0
ASV0914	TATTTGAGCAGGAATAGTAGGAACATCATTAAGATTACCAATTCGAGCAGAATTAGGAAATCCAGGATCATTAATTGGTGATGATCAAATTTATAATACTATTGTAACAGCACATGCATTTATTATAATTTTTTTCATAGTAATACCAATTATAATT	157	Metazoa	Arthropoda	Insecta	Lepidoptera	unclassified	unclassified	unclassified	1	11215	0	0	0	0	0	0	0	0	0	0	0	0	0	0	0	11215	0	0	0	0	0	0	0	0	0	0	0	0	0	0	0	0	0	0	0	0	0	0
ASV0921	AATTTGATCAGGGATATTTGGAATATCATTGAGAATTTTAATCCGATTGGAATTAAGAACTATTTCTAATTTAATTGAAAATGATCAAATTTATAATTCAATCGTTACTGCTCACGCTTTAATTATAATTTTTTTCATAGTTATACCAATTTTAATT	157	Metazoa	Arthropoda	Insecta	Diptera	Cecidomyiidae	unclassified	unclassified	1	257	0	0	0	0	0	0	0	0	0	0	0	0	0	0	0	0	0	0	0	0	0	0	0	0	0	0	0	0	0	0	0	0	0	0	0	0	0	0
ASV0922	AATTTGATCCGGGATATTTGGAATATCATTGAGAATTTTAATCCGATTGGAATTAAGAACTATTTCTAATTTAATTGAAAATGATCAAATTTATAATTCAATTGTTACTGCTCACGCTTTAATTATAATTTTTTTCATAGTTATACCAATTTTAATT	157	Metazoa	Arthropoda	Insecta	Diptera	Cecidomyiidae	unclassified	unclassified	1	206	0	0	0	0	0	0	0	0	0	0	0	0	0	0	0	0	0	0	0	0	0	0	0	0	0	0	0	0	0	0	0	0	0	0	0	0	0	0
ASV0923	AATTTGAGCTGGAATAGTAGGAACTTCACTAAGTTTATTAATTCGAGCTGAATTAGGAAACCCCGGGTCTTTAATTGGAGATGATCAAATTTATAACACAATTGTTACAGCACATACTTTTATTATAATTTTTTTTATAGTAATACCTATTATAATT	157	Metazoa	Arthropoda	Insecta	Lepidoptera	Noctuidae	Agrotis	Agrotis segetum	1	986	0	0	0	0	0	0	0	0	0	0	0	0	0	0	0	0	0	0	0	0	0	0	0	0	0	986	0	0	0	0	0	0	0	0	0	0	0	0
ASV0925	AATATGATCAGGTATAATTGGAACATAATTAAGAATTTTAATTCGACTAGAACTAGGAACTACTAATAGATTAATCGGAAACGATCAAATTTATAATGTAATTGTTACAGCTCATGCTTTTATTATAATTTTCTTTATAGTTATACCAATCATAATT	157	Metazoa	Arthropoda	Insecta	Coleoptera	Coccinellidae	Coccinella	unclassified	1	509	0	0	0	0	0	0	0	0	0	0	0	0	0	0	0	0	0	0	0	0	0	0	0	0	0	509	0	0	0	0	0	0	0	0	0	0	0	0
ASV0926	AATTTGATCAGGGATATTTGGAATGTCATTGAGAATTTTAATCCGATTGGAATTAAGAACTATTTCTAATTTAATTGAAAATGATCAAATTTATAATTCAATTGTTACTGCTCACGCTTTAATTATAATTTTTTTTATAGTTATACCAATTTTAATT	157	Metazoa	Arthropoda	Insecta	Diptera	Cecidomyiidae	unclassified	unclassified	1	372	0	0	0	0	0	0	0	0	0	0	0	0	0	0	0	0	0	0	0	0	0	0	0	0	0	0	0	0	0	0	0	0	0	0	0	0	0	0
ASV0928	AGCTTGAGCAGCTATAGTAGGAACCTCCTTAAGAATTTTAATCCGAACAGAATTAGGACAACCAGGCTCTCTTATTGGAGATTATCAAATTTACAACGTTATTGTTACTGCTCACGCATTTGTAATAATCTTCTTTATAGTTATACCTATTATAATT	157	Metazoa	Arthropoda	Insecta	Diptera	Psychodidae	Phlebotomus	Phlebotomus riouxi	1	1354	0	0	0	0	0	0	0	0	0	0	0	0	0	0	0	0	0	0	0	0	0	0	0	0	0	0	0	0	0	0	0	0	0	0	0	1354	0	0
ASV0931	AATTTGATCAGGAATAATTGGAACTTCACTAAGAATATTAACTCGATTAGAATTAAGAACAATTAAAAATTTAATTGGAAATGATCAAATTTATAATGTTATTGTAACAGCTCATGCTTTTATTATAATTTTTTTTATAGTAATACCAATTTTAATT	157	Metazoa	Arthropoda	Insecta	Diptera	Cecidomyiidae	unclassified	unclassified	1	175	0	0	0	0	0	0	0	0	0	0	0	0	0	0	0	0	0	0	0	0	0	0	0	0	0	0	0	0	0	0	0	0	0	0	0	0	0	0
ASV0932	AATTTGACCAGGGATATTAGGAACTTCTTTAAGAATTATTATTCGATTAGAATTAAGAACAATTTCTAATTTAATTGGAAATGATCAAATTTACAATGTAATTGTTACTGCTCATGCTTTTATTATAATTTTTTTTATAGTTATACCAATTTTAATT	157	Metazoa	Arthropoda	Insecta	Diptera	unclassified	unclassified	unclassified	1	141	0	0	0	0	0	0	0	0	0	0	0	0	0	0	0	0	141	0	0	0	0	0	0	0	0	0	0	0	0	0	0	0	0	0	0	0	0	0
ASV0933	AATTTGAGCAGGAATAGTAGGGACTTCATTAAGATTATTAATTCGAGCTGAATTAGGAAACCCTGGATCTTTAATTGGAGATGATCAAATTTATAATACTATTGTAACAGCTCATGCTTTTATTATAATTTTTTTTATAGTTATACCTATTATAATT	157	Metazoa	Arthropoda	Insecta	Lepidoptera	Noctuidae	Anarta	Anarta trifolii	1	1517	0	0	0	0	0	0	0	0	0	0	0	0	0	0	0	0	0	0	1517	0	0	0	0	0	0	0	0	0	0	0	0	0	0	0	0	0	0	0
ASV0934	AGTATGATCTGCTATAGCTGGAACAGCTATAAGAGTTTTAATTCGAATGGAATTAGGTCAGGTTGGTAATTTTTTAGGAAGAGATCATATATATAATGTTATTGTTACTGCTCATGCTTTTGTTATAATTTTTTTTATAGTTATACCTATTTTAATT	157	Metazoa	Arthropoda	Arachnida	Araneae	Salticidae	Sibianor	Sibianor aurocinctus	1	2	0	0	0	0	0	0	0	0	0	0	0	0	0	0	0	0	0	0	0	0	0	0	0	0	0	0	0	0	0	0	0	0	0	0	0	0	0	0
ASV0936	AGCTTGATCAGGAATAGTGGGAACATCCCTTAGAATATTAATTCGATTTGAATTAGGTCACCCAGGAGCTTTAATTGGTAATGATCAAACGTATAATGTTGTAGTTACTGCTCATGCTTTTGTTATAATTTTTTTTATAGTAATACCAATTATAATT	157	Metazoa	Arthropoda	Insecta	Diptera	Tachinidae	unclassified	unclassified	1	191	0	0	0	0	0	0	0	0	0	0	0	0	0	0	0	0	0	0	0	0	0	0	0	0	0	0	0	0	0	0	0	0	0	0	0	0	0	0
ASV0937	ATTATGATCAGGAATAATTGGATTTTCAATAAGTATAATTATTCGATTAGAACTTGGAACCCCTAGAAATCTAATTGGGAATGATCAAATTTATAATAGAATTGTTACAGCACATGCATTTATTATAATTTTTTTTATAGTTATACCAATTATAATT	157	Metazoa	Arthropoda	Insecta	Hymenoptera	Braconidae	unclassified	Microgastrinae sp. USNM00643662	1	870	0	0	0	0	0	0	0	0	0	0	0	0	0	0	0	0	0	0	0	0	0	0	0	0	0	0	0	0	0	0	0	0	0	0	0	0	0	0
ASV0939	AATTTGAGCGGGAATAGTTGGTACATCCTTAAGACTTTTAATTTGAGCTGAATTAGGAAATCCCGGTTCATTAATTGGTGATGATCAAATTTATAATACAATTGTTACAGCTCATGCTTTTATTATAATTTTTTTTATAGTTATACCTATTATAATT	157	Metazoa	Arthropoda	Insecta	Lepidoptera	unclassified	unclassified	unclassified	1	146	0	0	0	0	0	0	0	0	0	0	0	0	0	0	0	0	0	0	0	0	0	0	0	0	0	0	0	0	0	0	0	0	0	0	0	0	0	0
ASV0940	GGCTTGATCAGCTATAGCAGGTACTGCTATAAGAATTATAATTCGAATAGAGTTAGGACAGGTTGGTTCTTTTTTAGGGGATGATCAATTGTATAATGTTGTAGTAACTGCACATGCTTTTGTTATAATTTTTTTTATAGTAATACCAATTTTAATT	157	Metazoa	Arthropoda	Arachnida	Araneae	Anyphaenidae	Aysenoides	Aysenoides nahuel	1	472	0	0	0	0	0	0	0	0	0	0	0	0	0	0	0	0	0	0	0	0	0	0	0	0	0	0	0	0	0	0	0	0	0	0	0	0	0	0
ASV0942	AATTTGATCAGGAATAATTGGATCTTCACTTAGTATTTTAATTCGATTAGAATTAAGACAAATTAATTCAATTATTAATAATAATCAATTATATAATGTAATTGTTACAATTCATGCTTTTATTATAATTTTTTTTATAACTATACCAATTGTAATT	157	Metazoa	Arthropoda	Insecta	Hemiptera	Aphididae	Aphis	unclassified	1	480	0	0	0	0	0	0	0	0	0	0	0	0	0	0	0	0	0	0	0	0	0	0	0	0	0	0	480	0	0	0	0	0	0	0	0	0	0	0
ASV0943	AATTTGATCAGGAATAATTGGAACTTCACTAAGAATATTAATTCGATTAGAATTAAGAACAATTAAAAATTTAATTGGAAATGATCAAATTTATAATGTTATTGTAACAGCTCATACTTTTATTATAATTTTTTTTATAGTAATACCAATTTTAATT	157	Metazoa	Arthropoda	Insecta	Diptera	Cecidomyiidae	unclassified	unclassified	1	219	0	0	0	0	0	0	0	0	0	0	0	0	0	0	0	0	0	0	0	0	0	0	0	0	0	0	0	0	0	0	0	0	0	0	0	0	0	0
ASV0944	AATTTGAGCAGGAATATTAGGTACATCTCTTAGAATTTTAAATTTAATTAGCAATGATCAAATTTTCAATGTTATTGTAACTGCTCATGCATTTATTATAATTTTTTTTATAGTTATACCTATTTTAATT	130	Metazoa	Arthropoda	Insecta	Diptera	Cecidomyiidae	unclassified	unclassified	1	42	0	0	0	0	0	0	0	0	0	0	0	0	0	0	0	0	0	0	0	0	0	0	0	0	0	0	0	0	0	0	0	0	0	0	0	0	0	0
ASV0945	AGCTTGAGCTGGAATAGTGGGAACTTCCCTAAGAATTTTAATTCGAGCAGAATTAGGGCACCCAGGGGCCTTAATTGGTGACGATCAAATTTATAACGTTATTGTTACTGCACATGCTTTCATTATAATTTTTTTTATGGTTATACCAATTATGATT	157	Metazoa	Arthropoda	Insecta	Diptera	Sarcophagidae	Oxysarcodexia	Oxysarcodexia varia	1	8135	0	0	0	0	0	0	0	0	0	0	0	0	0	0	0	0	0	0	0	0	0	0	0	0	0	0	0	0	8135	0	0	0	0	0	0	0	0	0
ASV0947	AGCCTGATCAAGTATAATTGGAACTTCTTTAAGTATATTAATTCGAATTGAATTAGGTCATCCTGGTTCTTTAATTGGAAATGATCAAATTTATAATGTAATTGTAACTGCTCATGCATTTATTATAATTTTTTTTATAGTAATACCAATTATAATT	157	Metazoa	Arthropoda	Insecta	Diptera	Tachinidae	unclassified	unclassified	1	238	0	0	0	0	0	0	0	0	0	0	0	0	0	0	0	0	0	0	0	0	0	0	0	0	0	0	0	0	0	0	0	0	0	0	0	0	0	0
ASV0951	AATTTGAGCAGGATTAATTGGATCATCTTTAAGGATTTTAATTCGGATAGAATTAAGAAGAATTAGAAATTTAATTCGAAATGATCAAATTTATAATGTAATTGTAACTGCTCACGCTTTTATTATAATTTTTTTTATAGTAATACCTATTTTAATT	157	Metazoa	Arthropoda	Insecta	Diptera	unclassified	unclassified	unclassified	1	103	0	0	0	0	0	0	0	0	0	0	0	0	0	0	0	0	0	0	0	0	0	0	0	0	0	0	0	0	0	0	0	0	0	103	0	0	0	0
ASV0952	TATTTGAGCAGGGATAATTGGAACATCGGTAAGAATTTTAATTCGAATAGAATTAAGAAGAATTAGAAATTTAATTGGTAATGATCAAATTTATAATGTTATTGTAACTGCTCATGCTTTTATTATAATTTTTTTTATAGTAATACCTATTTTAATT	157	Metazoa	Arthropoda	Insecta	Diptera	Cecidomyiidae	unclassified	unclassified	1	857	0	0	0	0	0	0	0	0	0	0	0	0	0	0	0	0	0	0	0	0	0	0	0	0	0	0	0	0	0	0	0	0	0	0	0	0	0	0
ASV0953	AGCATGAGCTGGAATAGTAGGAACATCACTAAGAATTTTAATTCGAGCTGAATTAGGACACCCAGGAGCATTAATTGGAGATGATCAGATTTATAATGTAATTGTTACTGCACATGCCTTTGTAATAATTTTTTTTTATAGTAATACCAATTATAATT	158	Metazoa	Arthropoda	Insecta	Diptera	Chloropidae	unclassified	unclassified	1	33	0	0	0	0	0	0	0	0	0	0	0	0	0	0	0	0	0	0	0	0	0	0	0	0	0	0	0	0	0	0	0	0	0	0	0	0	0	0
ASV0954	TATTTGAGCTGGAATAGTAGGGACATCTTTAAGATTATTAATTCGAGCAGAATTAGGAACCCCCGGATCTTTAATTGGAGATGATCAAATTTATAATACTATTGTAACAGCTCATGCATTTATTATAATTTTTTTTATAGTTATACCTACTATAATT	157	Metazoa	Arthropoda	Insecta	Lepidoptera	Noctuidae	Macdunnoughia	Macdunnoughia confusa	1	121	0	0	0	0	0	0	0	0	0	0	0	0	0	0	0	0	0	0	0	0	0	0	0	0	0	0	0	0	0	0	0	0	0	0	0	0	0	0
ASV0955	AATTTGAGCAGGGTTAATTGGAACTTCTTTAAGTTTATTAATTCGAGCTGAATTAGGAAATCCTGGTTATTTAATTGAAAATGATCAAATTTATAATTCAACTGTTACTGCTCACGCTTTAATTATAATTTTTTTTATAGTTATACCAATTTTAATT	157	Metazoa	Arthropoda	Insecta	Lepidoptera	unclassified	unclassified	unclassified	1	5	0	0	0	0	0	0	0	0	0	0	0	0	0	0	0	0	0	0	0	0	0	0	0	0	0	0	0	0	0	0	0	0	0	0	0	0	0	0
ASV0956	AATTTGAGCAGGTATAGTAGGTACTTCTTTAAGACTCTTAATTCGAGCTGAATTAGGAAATCCAGGTTCTTTAATTGGAGATGACCAAATTTATAATACTATTGTAACAGCCCATGCATTTATTATAATTTTTTTTATAGTAATACCAATTATAATT	157	Metazoa	Arthropoda	Insecta	Lepidoptera	unclassified	unclassified	unclassified	1	86	0	0	0	0	0	0	0	0	0	0	0	0	0	0	0	0	0	0	0	0	0	0	0	0	0	0	0	0	0	0	0	0	0	0	0	0	0	0
ASV0957	AATTTGAGCAGGGCTAATTGGAACATCATTAAGAATCTTAATTCGAATAGAATTAAGAAGAATTAGAAATTTAATTAGAAATGATCAAATTTATAATGTAATTGTAACTGCTCATGCTTTCATTATAATTTTTTTTATAGTTATACCAATTTTAATT	157	Metazoa	Arthropoda	Insecta	Diptera	Cecidomyiidae	unclassified	unclassified	1	1235	0	0	0	0	0	0	0	0	0	0	0	0	0	0	0	0	0	0	0	0	0	0	0	0	0	0	0	0	0	0	0	0	0	0	0	0	0	0
ASV0958	TATATGAACTGCCATATTAGGGACTTCTTTAAGAAATATTATTCGTTTCGAACTAAGAATACCAAATAGAATTATTAAAGATGATCAAATTTACAATTCTTTAGTTACAGCTCATGCTTTAGTAATAATTTTTTTTATAGTTATACCAGTAATAATT	157	Metazoa	Arthropoda	Arachnida	Trombidiformes	Tarsonemidae	unclassified	Tarsonemidae sp. BIOUG25926-A09	1	261	0	0	0	0	0	0	0	0	0	0	0	0	0	0	0	0	0	0	0	0	0	0	0	0	0	0	0	0	0	0	0	0	0	0	0	0	0	0
ASV0959	ATCTTGAGCTGGAATAGTGGGAACATCTTTAAGAATACTAATTCGTACAGAATTAGGAAATCCGGGAAGATTAATTGGAGATGATCAAATTTATAATAGTATTGTTACAGCCCATGCATTTATTATAATTTTTTTTATAGTAATACCTATTATAATC	157	Metazoa	Arthropoda	Insecta	Lepidoptera	unclassified	unclassified	unclassified	1	167	0	0	0	0	0	0	0	0	0	0	0	0	0	0	0	0	0	0	0	0	0	0	0	0	0	0	0	0	0	0	0	0	0	0	0	0	0	0
ASV0960	AGCATGAGCTGGAATAATAGGTACATCAATAAGAATAATTATTCGTGCAGAACTTGGACAACCAGGATCTATAATTGGAGATGATCAAATCTATAATGTTATTATTACAGCACATGCATTTGTAATAATTTTCTTCATGGTAATACCTATTATAATT	157	Metazoa	Arthropoda	Insecta	Orthoptera	Acrididae	Chorthippus	Chorthippus dorsatus	1	104	0	0	0	0	0	0	0	0	0	0	0	0	0	0	0	0	0	0	0	0	0	0	0	0	0	0	0	0	0	0	0	0	0	0	0	0	0	0
ASV0961	TATTTGAGCAGGAATAGTAGGAACATCATTAAGATTACTAATTCGAGCAGAATTAGGAAATCCAGGATCATTAATTGGTGATGATCAAATTTATAATACTATTGTAACAGCACATGCATTTATTATAATTTTTTTCATAGTAACACCAATTATAATT	157	Metazoa	Arthropoda	Insecta	Lepidoptera	unclassified	unclassified	unclassified	1	130	0	0	0	0	0	0	0	0	0	0	0	0	0	0	0	0	0	0	0	0	0	0	0	0	0	0	0	0	0	0	0	0	0	0	0	0	0	0
ASV0962	TGCTCGAGCAGGAATAGTTGGTACTTCATTAAGACTTCTAATTCGAACAGAATTAGGTACCCCTGGGTCTTTAATTGGAGATGATCAAATCTACAATGTTATTGTAACAGCTCATGCTTTTGTTATAATTTTTTTTATAGTAATACCTTTTATAATC	157	Metazoa	Arthropoda	Insecta	Coleoptera	Phalacridae	Olibrus	unclassified	1	123	0	0	0	0	0	0	0	0	0	0	0	0	0	0	123	0	0	0	0	0	0	0	0	0	0	0	0	0	0	0	0	0	0	0	0	0	0	0
ASV0964	ATTTTGAAGAGCTTTTTATGGTTCTTCTTTAAGTATGGTGATACGTATGGAATTAAGCCAACCTGGTTCTTTCATTTTCCATGATCACGTTTACAATGTTTTTGTTACTTCTCATGCATTTATTATGATTTTCTTCGTAGTTATACCAGTTTTAATA	157	Metazoa	Arthropoda	Arachnida	Trombidiformes	Eriophyidae	Aceria	Aceria tulipae	1	250	0	0	0	0	0	0	0	0	0	0	0	0	0	0	250	0	0	0	0	0	0	0	0	0	0	0	0	0	0	0	0	0	0	0	0	0	0	0
ASV0965	GATTTGAGCAGGAATAGTGGGGACATCATTAAGAATTTTAATTCGATTAGAATTAAGAACAATTTCTAATTTAATTGGTAATGATCAAATTTATAATGTTATTGTTACAGCTCATGCATTTATTATAATTTTTTTTATAGTTATACCAATTTTAATT	157	Metazoa	Arthropoda	Insecta	Diptera	Cecidomyiidae	unclassified	unclassified	1	178	0	0	0	0	0	0	0	0	0	0	0	0	0	0	0	0	0	0	0	0	0	0	0	0	0	0	0	0	0	0	0	0	0	0	0	0	0	0
ASV0966	TATTTGAGCTGGAATAGTAGGAACTTCTTTAAGATTATTAATTCGAGCTGAATTAGGAAACCCAGGATCTTTAATTGGGAATGACCAAATTTATAACACAATTGTTACAACTCATGCATTTATTATAATTTTTTTTATAGTTATACCAATTATAATT	157	Metazoa	Arthropoda	Insecta	Lepidoptera	Bucculatricidae	Bucculatrix	unclassified	1	81	0	0	0	0	0	0	0	0	0	0	0	0	0	0	0	0	0	0	0	0	0	0	0	0	0	0	0	0	0	0	0	0	0	0	0	0	0	0
ASV0969	AATTTGAGCAGGATTAATTGGAACATCTCTTAGTTTATTAATTCGAGCTGAATTAGGAACCCCTAATTCTTTAATTGGAGATGGTCAAATTTATAATTCAATTGTTACAGCCCATGCTTTCATTATAATTTTTTTTATAGTAATACCAATTATAATT	157	Metazoa	Arthropoda	Insecta	Lepidoptera	Pterophoridae	unclassified	Pterophoridae sp. BOLD:AAL8472	1	85	0	0	0	0	0	0	0	0	0	0	0	0	0	0	0	0	0	0	0	0	0	0	0	0	0	0	0	0	0	0	0	0	0	0	0	0	0	0
ASV0970	AGCTTGAGCTGGAATAGTGGGAACTTCCCTAAGAATTTTAATTCGAGCAGAATTAGGACACCCAGGGGCCTTAATTGGTGATGATCAAATTTATAACATTATTGTTACTGCACATGCTTTCATTATAATTTTTTTTATGGTTATACCAATTATGATT	157	Metazoa	Arthropoda	Insecta	Diptera	unclassified	unclassified	unclassified	1	465	0	0	0	0	0	0	0	0	0	0	0	0	0	0	0	0	0	0	0	0	0	0	0	0	0	0	0	0	0	0	0	0	0	0	0	0	0	0
ASV0971	AGTTTGAGCAGGTATAATCGAAACCTCACTCAGAATACTAATTCGAACAGAACTGGGAAACCCAGGATCTTTAATCGGAAACGATCAAATTTATAATGTAATCGTAACAGCCCATGCCTTTATTATAATTTTTTTTATAGTTATACCTGCAATAATT	157	Metazoa	Arthropoda	Insecta	Coleoptera	Chrysomelidae	Psylliodes	Psylliodes laticollis	1	769	0	0	0	0	0	0	0	0	0	0	0	0	0	0	0	0	0	0	0	0	0	0	0	0	0	0	0	0	769	0	0	0	0	0	0	0	0	0
ASV0972	AATTTGAGCAGGAATAATTGGGACTTCTTTAAGTTTATTAATTCGAGCAGAATTAGGTAACCCAGGATCTTTAATTGGAGATGATCAAATTTATAATACTATTGTAGCAGCTCATGCTTTTATTATAATTTTTTTTATAGTTGTACCTATTATAATT	157	Metazoa	Arthropoda	Insecta	Lepidoptera	unclassified	unclassified	unclassified	1	55	0	0	0	0	0	0	0	0	0	0	0	0	0	0	0	0	0	0	0	0	0	0	0	0	0	0	0	0	0	0	0	0	0	0	0	0	0	0
ASV0973	AATCTGGTCAGGTATAGTAGGTATAATATTAAGTATATTGATTCGAATTGAATTAGGTCAACCTGGTTCATTCTTAGCAAATGAGCAAATATATAATGTTATTGTTACTTCTCATGCTTTTATTATAATTTTTTTTATAGTTATACCTATTATAATT	157	Metazoa	Arthropoda	Insecta	Hemiptera	unclassified	unclassified	Hemiptera sp. KMGHap_121	1	21	0	0	0	0	0	0	0	0	0	0	0	0	0	0	0	0	0	0	0	0	0	0	0	0	0	0	0	0	0	0	0	0	0	0	0	0	0	0
ASV0975	AATTTGATCAGGGATATTTGGAATATCATTGAGAATTTTAATCCGATTGGAATTAAGAACTATTTCTAATTTAATTGAAAATGATCAAATTTATAATCCAATTGTTACTGCTCACGCTTTAATTATAATTTTTTTTATAGTTATACCAATTTTAATT	157	Metazoa	Arthropoda	Insecta	Diptera	Cecidomyiidae	unclassified	unclassified	1	203	0	0	0	0	0	0	0	0	0	0	0	0	0	0	0	0	0	0	0	0	0	0	0	0	0	0	0	0	0	0	0	0	0	0	0	0	0	0
ASV0976	TATTTGAGCAGGAATAGTAGGAACATCATTAAGATTACTAACTCGAGCAGAATTAGGAAATCCAGGATCATTAATTGGTGATGATCAAATTTATAATACTATTGTAACAGCACATGCATTTATTATAATTTTTTTCATAGTAATACCAATTATAATT	157	Metazoa	Arthropoda	Insecta	Lepidoptera	unclassified	unclassified	unclassified	1	998	0	0	0	0	0	0	0	0	0	0	0	0	0	0	998	0	0	0	0	0	0	0	0	0	0	0	0	0	0	0	0	0	0	0	0	0	0	0
ASV0977	AGCATGGGCAGGTTTAGTAGGAACAGCACTAAGAATAATTATTCGAATAGAACTAAGAGTACCTGGTCACCTAATTAATGATGATCAAATCTATAATGTTGTTGTAACAGCACATGCCTTTATTATAATTTTCTTTATAGTTATACCAATCATAATT	157	Metazoa	Arthropoda	Insecta	Orthoptera	Tetrigidae	Tetrix	unclassified	1	5	0	0	0	0	5	0	0	0	0	0	0	0	0	0	0	0	0	0	0	0	0	0	0	0	0	0	0	0	0	0	0	0	0	0	0	0	0	0
ASV0978	TATTTGAGCAGGAATAGTAGGAACATCATTAAGATTACTAATTCGAGCAGAATTGGGGAATCCAGGATCATTAATTGGTGATGATCAAATTTATAATACTATTGTAACAGCACATGCATTTATTATAATTTTTTTCATAGTAATACCAATTATAATT	157	Metazoa	Arthropoda	Insecta	Lepidoptera	unclassified	unclassified	unclassified	1	1476	0	0	0	0	0	0	0	0	0	0	0	0	1476	0	0	0	0	0	0	0	0	0	0	0	0	0	0	0	0	0	0	0	0	0	0	0	0	0
ASV0979	ATCTTGAGCTGGAATAGTAGGAACATCTTTAAGAATACTAATTCGTACATAATTAGGAAATCCGGGAAGATTAATTGGAGATGATCAAATTTATAATAGTATTGTTACAGCCCATGTATTTATTATAATTTTTTTTATAGTAATACCTATTATAATC	157	Metazoa	Arthropoda	Insecta	Lepidoptera	unclassified	unclassified	unclassified	1	27	0	0	0	0	0	0	0	0	0	0	0	0	0	0	0	0	0	0	0	0	0	0	0	0	0	0	0	0	0	0	0	0	0	0	0	0	0	0
ASV0980	AGCTTGGGCTGCAATAGTGGGGACAGCAATAAGAGTATTAATTCGAATTGAGTTAGGTCAAACAGGTAGATTTATGGGTGATGATCAATTATATAATGTAATTGTAACGGCTCATGCTTTTGTAATAATTTTTTTTATAGTAATACCAATTTTAATT	157	Metazoa	Arthropoda	Arachnida	Araneae	Theridiidae	Parasteatoda	Parasteatoda tepidariorum	1	57	0	0	0	0	0	0	0	0	0	0	0	0	0	0	0	0	0	0	57	0	0	0	0	0	0	0	0	0	0	0	0	0	0	0	0	0	0	0
ASV0981	AATTTGATCAGGGATATTTGGAATATCATTGAGAATTTTAATCCGATTGGAGTTAAGAACTATTTCTAATTTAATTGAAAATGATCAAATTTACAATTCAATTGTTACTGCTCATGCTTTAATTATAATTTTTTTCATAGTTATACCAATTTTAATT	157	Metazoa	Arthropoda	Insecta	Diptera	Cecidomyiidae	unclassified	unclassified	1	246	0	0	0	0	0	0	0	0	0	0	0	0	0	0	0	0	0	0	0	0	0	0	0	0	0	0	0	0	0	0	0	0	0	0	0	0	0	0
ASV0983	ATCTTGAGCTGGAATAGTAGGAACATCTTTAAGAATACTAATTCGTACAGAATTAGGAAATCCGGGAAGATTAATTGGAGATGATCAAATTTATAATAGTATTGTTACAGCCCATGCATTTATTATAGTTTTTTTTATAGTAATACCTATTATAATC	157	Metazoa	Arthropoda	Insecta	Lepidoptera	unclassified	unclassified	unclassified	1	517	0	0	0	0	0	0	0	0	0	0	0	0	0	0	0	0	0	0	0	0	0	0	0	0	0	0	0	0	0	0	0	0	0	0	0	0	0	0
ASV0986	TATTTGAGCTGGAATAGTAGGGACATCTTTAAGATTATTAATTCGAGCAGAATTAGGAACCCCCGGATCTTTAATTGGAGATGATCAAATTTATAATACTATTGTAACAGCTCATGCATTTATTATAATTTTTGTTATAGTTATACCTATTATAATT	157	Metazoa	Arthropoda	Insecta	Lepidoptera	Noctuidae	Macdunnoughia	Macdunnoughia confusa	1	81	0	0	0	0	0	0	0	0	0	0	0	0	0	0	0	0	0	0	0	0	0	0	0	0	0	0	0	0	0	0	0	0	0	0	0	0	0	0
ASV0989	AGCTTGATCTGGAATAATTGGAACATCCCTAAGACTCCTAATCCGAACTGAATTAGGAACCCCTGGAAAATTAATTGGGAATGATCAAATTTATAATACTATTGTAACTGCTCATGCTTTTATCATAATTTTTTTTATAGTTATACCTATTATAATT	157	Metazoa	Arthropoda	Insecta	Lepidoptera	unclassified	unclassified	unclassified	1	5852	0	0	0	0	0	0	0	0	0	0	0	0	0	0	0	0	0	0	0	0	0	0	0	0	0	0	0	0	0	0	0	0	0	0	0	0	0	0
ASV0990	AGCTTGAGCCGGAATAGTAGGAACTTCTTTAAGTATTCTAATTCGAGCTGAATTAGGTTATCCTGGTGCTTTTATTGGAGATGATCAAATTTATAATGTTATTGTAACAGCACACGCTTTTATTATAATTTTTTTTATAGTTATACCTATTATAATT	157	Metazoa	Arthropoda	Insecta	Diptera	Culicidae	Anopheles	unclassified	1	78	0	0	0	0	0	0	0	0	0	0	0	0	0	0	0	0	0	0	0	0	0	0	0	0	0	0	0	0	0	0	0	0	0	0	0	0	0	0
ASV0991	AATTTGATCAGGAATAGTAGGAACTTCTTTAAGTCTTTTAATTCGAGCTGAATTAGGAACACCTGGATCTTTAATTGGAGATGATCAAATTTATAATACCATTGTAACTGGTCATGCTTTCATTATAATTTTTTTTATAGTTATACCTATTATAATT	157	Metazoa	Arthropoda	Insecta	Lepidoptera	Pyralidae	Ancylodes	Ancylodes pallens	1	163	0	0	0	0	0	0	0	0	0	0	0	0	0	0	0	0	163	0	0	0	0	0	0	0	0	0	0	0	0	0	0	0	0	0	0	0	0	0
ASV0993	TATTTGAGCAGGGATAATTGGAACTTCTTTAAGTTTATTAATTCGAGCGGAATTAGGAAATCCTGGTTCTTTAATTGGTGATGATCAAATTTATAATACTATTGTTACAGCTCATGCTTTTATTATAATTTTTTTTATAGTTATACCTATTATAATT	157	Metazoa	Arthropoda	Insecta	Lepidoptera	unclassified	unclassified	unclassified	1	66	0	0	0	0	0	0	0	0	0	0	0	0	0	0	0	0	0	0	0	0	0	0	0	0	0	0	0	0	0	0	0	0	0	0	0	0	0	0
ASV0994	ATCTTGAGCTGGAATAGTAGGAACATCTTTAAGAATACTAATTCGTACAGAATTAGGAAATCCGGGAAGATTAGTTGGAGATGATCAAATTTATAATAGTGTTGTTACAGCCCATGCATTTATTATAATTTTTTTTATAGTAATACCTATTATAATC	157	Metazoa	Arthropoda	Insecta	Lepidoptera	unclassified	unclassified	Lepidoptera sp. BOLD:AAA0340	1	47	0	0	0	0	0	0	0	0	0	0	0	0	0	0	0	0	0	0	0	0	0	0	0	0	0	0	0	0	0	0	0	0	0	0	0	0	0	0
ASV0995	TATTTGAGCAGGAATAATTGGAACATCATTAAGAATTTTAATTCGAATAGAATTAAGAAGAATTAGAAATTTAATTGGTAATGATCAAATTTATAATGTCATTGTAACTGCTCATGCTTTTATTATAATTTTTTTTATAGTAATACCTATTTTAATT	157	Metazoa	Arthropoda	Insecta	Diptera	Cecidomyiidae	unclassified	unclassified	1	477	0	0	0	0	0	0	0	0	0	0	0	0	0	0	0	0	0	0	0	0	0	0	0	0	0	0	0	0	0	0	0	0	0	0	0	0	0	0
ASV0998	TATTTGAGCAAGAATAATTGGAACATCATCAAGAATTTTAATTCGAATAGAATTAAGAAGAATTAGAAATTTAATTGGTAATGATCAAATTTATAATGTTATTGTAACTGCTCATGCTTTTATTATAATTTTTTTTATAGTAATACCTATTTTAATT	157	Metazoa	Arthropoda	Insecta	Diptera	Cecidomyiidae	unclassified	unclassified	1	283	0	0	0	0	0	0	0	0	0	0	0	0	0	0	0	0	0	0	0	0	0	0	0	0	0	0	0	0	0	0	0	0	0	0	0	0	0	283
ASV0999	AATTTGAGCAGGCATAATAGGAACATCTTTAAGATTATTAATTCGAGCTGAATTAGGAAATCCAGGATCATTAATTGGGAATGATCAAATTTACAATACTATTGTTACAGCTCACGCTTTTATTATAATTTTTTTTATAGTAATACCTATTATAATT	157	Metazoa	Arthropoda	Insecta	Lepidoptera	unclassified	unclassified	unclassified	1	254	0	0	0	0	0	0	0	0	0	0	0	0	0	0	0	0	0	0	0	0	0	0	0	0	0	0	0	0	0	0	0	0	0	0	0	0	0	0
ASV1000	AATTTGAGCAGGAATAGAAGGAACATCTTTAAGAATCTTAATTCGTATAGAATTAGGAACTCCTGGATCTTTAATTGGAGATGATCAAATTTATAATACTATTGTTACAGCTCATGCATTTATCGTAATTTTTTTTATAGTTATACCTATTATAATT	157	Metazoa	Arthropoda	Insecta	Lepidoptera	Lycaenidae	unclassified	unclassified	1	59	0	0	0	0	0	0	0	0	0	0	0	0	0	0	0	0	0	59	0	0	0	0	0	0	0	0	0	0	0	0	0	0	0	0	0	0	0	0
ASV1004	TATTTGAGCAGGGATAATTGGAGCTTCTTTAAGTTTATTAATTCGAGCTGAATTAGGAAATCCTGGTTCTTTAATTGGTGATGATCAAATTTATAATACTATTGTTACAGCTCATGCTTTTATTATAATTTTTTTTATAGTTATACCTATTATAATT	157	Metazoa	Arthropoda	Insecta	Lepidoptera	unclassified	unclassified	unclassified	1	450	0	0	0	0	0	0	0	0	0	0	0	0	0	0	0	0	0	0	0	0	0	0	0	0	0	0	0	0	0	0	0	0	0	0	0	0	0	0
ASV1006	TATTTGATCAGGAATAATTGGATCTTCACTTAGAATTTTGATTCGATTGGAACTAAGTCAAATCAATTCAATTATCAATAATAACCAATTATATAATGTAATTGTTACAATTCATGCTTTTATTATAATTTTTTTTATAACTATACCAATTGTAATT	157	Metazoa	Arthropoda	Insecta	Hemiptera	Aphididae	unclassified	unclassified	1	120	0	0	0	0	0	0	0	0	0	0	0	0	0	0	0	0	0	120	0	0	0	0	0	0	0	0	0	0	0	0	0	0	0	0	0	0	0	0
ASV1008	AGCTTGAGCAGGAATAATTGGAACTTCTTTAAGAATTTTAATTCGAGCTGAATTAGGACATCCAGGAGCTTTAATTGGAAATGATCAAATTTATAATGCCATTGTTACTTCTCATGCATTTATTATAATTTTTTTTATAGTTATACCTATTATAATT	157	Metazoa	Arthropoda	Insecta	Diptera	Tephritidae	unclassified	unclassified	1	216	0	0	0	0	0	0	0	0	0	0	0	0	0	0	0	0	0	0	0	0	0	0	0	0	0	0	0	0	0	0	0	0	0	216	0	0	0	0
ASV1009	AATTTGAGCTGGAATAATTGGAACATCTTTAAGACTTTTAATTCGAGCTGAATTAGGAACCCCTGGCTCATTAATTGGAGATGATCAAATTTACAATACAATTGTTACAGCTCATGCTTTTATTATAATTTTTTTCATAGTTATACCTATTATAATT	157	Metazoa	Arthropoda	Insecta	Lepidoptera	unclassified	unclassified	unclassified	1	390	0	0	0	0	0	0	0	0	0	0	0	0	0	0	0	0	0	0	0	0	0	0	0	0	0	0	0	0	0	0	0	0	0	0	0	0	0	0
ASV1010	TATTTGAGCAGGAATAGTAGGAACTTCTTTAAGATTATTAATTCGAGCTGAATTAGGTAACCCAGGTTCATTAATTGGAGATGATCAAATTTATAATACTATTGTAGCAGCTCATGCTTTTATTATAATCTTTTTTATAGTTATACCTATTATAATT	157	Metazoa	Arthropoda	Insecta	Lepidoptera	Tortricidae	unclassified	unclassified	1	121	0	0	0	0	0	0	0	0	0	0	0	0	0	0	0	0	0	0	0	0	0	0	0	0	0	0	0	0	121	0	0	0	0	0	0	0	0	0
ASV1011	GATATGAGCAGGAATAGTGGGGACTTCCCTAAGAATTTTGATTCGTGCAGAATTAGGAAACCCAGGAACATTAATTGGAAATGATCAAATTTATAATGTAATTGTAACTGCCCATGCTTTCATTACAATTTTCTTCATAGTTATACCAATTATAATT	157	Metazoa	Arthropoda	Insecta	Coleoptera	Chrysomelidae	unclassified	unclassified	1	26	0	0	0	0	0	0	0	0	0	0	0	0	0	0	0	0	0	0	0	0	0	0	0	0	0	0	0	0	0	0	0	0	0	0	0	0	0	0
ASV1012	AATTTGAGCAGGGATATTAGGTACATCTCTTAGACTTTTAATTCGAGCTGAATTAGGTAATCCTGGTTCTTTAATTGGAGATGATCAAATTTACAACACTATTGTAACAGCTCATGCTTTTATTATAATTTTTTTTATAGTTATACCTATTATAATT	157	Metazoa	Arthropoda	Insecta	Lepidoptera	Gelechiidae	unclassified	unclassified	1	87	0	0	0	0	0	0	0	0	0	0	0	0	0	0	0	0	0	0	0	0	0	0	0	0	0	0	0	0	0	0	0	0	0	0	0	0	0	0
ASV1013	GATTTGAGCAGGAATAATTGGAACATCATTAAGAATTTTAATTCGAATAGAATTAAGAAGGATTAAAAATTTAATTGGAAATGATCAAATTTATAATGTTATTGTAACTGCTCATGCTTTTATTATAATTTTTTTGATAGTAATACCTATTTTAATT	157	Metazoa	Arthropoda	Insecta	Diptera	Cecidomyiidae	unclassified	unclassified	1	104	0	0	0	0	0	0	0	0	0	0	0	0	0	0	0	0	0	0	0	0	0	0	0	0	0	0	0	0	0	0	0	0	0	0	0	0	0	0
ASV1015	TGCTTGAGCGGCTATAGTTGGTACGGCTATAAGAGTTTTAATTCGAATTGAATTAGGTCAGTCTGGGAGGTTTTTAGGAGATGATCAGCTTTATAATGTAATTGTTACAGCTCATGCATTTGTAATAATTTTTTTTATAGTAATACCTATTTTGATT	157	Metazoa	Arthropoda	Arachnida	Araneae	Araneidae	Hypsosinga	Hypsosinga sanguinea	1	185	0	0	0	0	0	0	0	0	0	0	0	0	0	0	0	0	0	0	0	0	0	0	0	0	0	0	0	0	0	0	0	0	0	0	0	0	0	0
ASV1017	AATTTGATCAGGAATAATTGGATCTTCACTTAGTATTTTAATTCGATTAGAATTAAGACAAATTAATTCAATTACTAATAATAATCAATTATATAATGTAATTGTTACAATTCATGCTTTCATTATAATTTTTTTTATAACTATACCAATTGTAATT	157	Metazoa	Arthropoda	Insecta	Hemiptera	Aphididae	Aphis	unclassified	1	456	0	0	0	0	0	0	0	0	0	0	0	0	0	0	0	0	0	0	0	0	0	0	0	0	0	0	456	0	0	0	0	0	0	0	0	0	0	0
ASV1018	TATTTGAGCAGGGATAATTGGAACTTCTTTAAGTTTATTAATTCGAGCTGAATTAGGAAATCCTGGTTCTTTAATTGGTGATGATCAAATTTATAATACTATTGTTACAGCCCATGCTTTTATTATAATTTTTTTTATAGTTATACCTATTATAATT	157	Metazoa	Arthropoda	Insecta	Lepidoptera	unclassified	unclassified	unclassified	1	264	0	0	0	0	0	0	0	0	0	0	0	0	0	0	0	0	0	0	0	0	0	0	0	0	0	0	0	0	0	0	0	0	0	0	0	0	0	0
ASV1019	AATCTGAGCAGGAATAGTTGGAACTTCTTTAAGATTATTAATTCGAGCTGAATTAGGTAATCCTGGTTCTTTAATTGGAGATGATCAAATTTATAATACTATTGTAACAGCTCATGCTCTTATTATAATTTTTTTCATAGTAATACCAATTATAATT	157	Metazoa	Arthropoda	Insecta	Lepidoptera	Erebidae	Catocala	Catocala elocata	1	146	0	0	0	0	0	0	0	0	0	0	0	0	0	0	0	0	0	0	0	0	0	0	0	0	0	0	0	0	0	0	0	0	0	0	0	0	0	0
ASV1020	ATCTTGAGCAGGAATAGTAGGAACATCATTAAGAATACTAATTCTTACAGAATTCGGAAACCCTGGAAGTTTAATTGGAGATGACCAAATTTATAATAGTATTGTTACAGCTCACGCATTTATTATAAATTTTTATAGTAATACCTATTATAACT	155	Metazoa	Arthropoda	Insecta	Lepidoptera	Lycaenidae	Pseudolucia	Pseudolucia oligocyanea	1	51	0	0	0	0	0	0	0	0	0	0	0	0	0	0	0	0	0	0	0	0	0	0	0	0	0	0	0	0	0	0	0	0	0	0	0	0	0	0
ASV1021	AGCATGAGCTGGGATAGTGGGAACATCACTAAGAATTTTAGTTCGAGCTGAATAAGGACACCCAGGAGCATTAGTTGGAGATGATCAAATTTATAATGTAATTGTTACTGCACATGCTCTTGTAATAATTTTTTTTATAGCAATACCAATTATAATT	157	Metazoa	Arthropoda	Insecta	Diptera	Chloropidae	Apallates	unclassified	1	507	0	0	0	0	0	0	0	0	0	0	0	0	0	0	0	0	0	0	0	0	0	0	0	0	0	0	0	0	0	0	0	0	0	0	0	0	507	0
ASV1022	TATCTGAGCTGGAATAATTGGAACTTCTTTAAGTTTATTAATTCGTATGGAATTAGGAAATCCAGGATCCTTAATTGGTGATGATCAAATTTATAATACTATTGTAACTGCCCATGCTTTTATTATAATTTTTTTTATAGTAATACCAATTATAATT	157	Metazoa	Arthropoda	Insecta	Lepidoptera	Tortricidae	Cydia	unclassified	1	8	0	0	0	0	0	0	0	0	0	0	0	0	0	0	0	0	0	0	0	0	0	0	0	0	0	0	0	0	0	0	0	0	0	0	0	0	0	0
ASV1024	AGCTTGAGCAGGAATAGTAGGTACATCTCTTAGACTATTAATTCGAGCAGAATTAGGAAATCCTGGATCATTAATTGGTGATGATCAAATTTATAATGTAATTGTTACTGCTCGTGCATTTATTATAATTTTTTTTATAGTAATACCTATTGTTATT	157	Metazoa	Arthropoda	Insecta	Coleoptera	Staphylinidae	Aleochara	unclassified	1	518	0	0	0	0	0	0	0	0	0	0	0	0	0	0	0	0	0	0	0	0	0	0	0	0	0	0	0	0	0	0	0	518	0	0	0	0	0	0
ASV1026	AATTTGATCAGGGATATTTGGAATATCATTGAGAATTTTAATCCGATTGGAATTAAGACCTATTTCTAATTTAATTGAAAATGATCAAATTTATAATTCAATTGTTACTGCTCACGCTTTAATTATAATTTTTTTCATAGTTATACCAATTTTAATT	157	Metazoa	Arthropoda	Insecta	Diptera	Cecidomyiidae	unclassified	unclassified	1	142	0	0	0	0	0	0	0	0	0	0	0	0	0	0	0	0	0	0	0	0	0	0	0	0	0	0	0	0	0	0	0	0	0	0	0	0	0	0
ASV1027	TATTTGAGCAGGAATAATTGGAACATCATTAAGAAATTTAATTCGAATAGAATTAAGAAGAATTAGAAATTTAATTGGTAATGATCAAATTTATAATGTTATTGTAACTGCTCATGCTTTTATTATAATTTTTTTTATAGTAATACCTATTTTAATT	157	Metazoa	Arthropoda	Insecta	Diptera	Cecidomyiidae	unclassified	unclassified	1	89	0	0	0	0	0	0	0	0	0	0	0	0	0	0	0	0	0	0	0	0	0	0	0	0	0	0	0	0	0	0	0	0	0	0	0	0	0	0
ASV1028	AATTTGAGCAGGATTAATTGGGACATCTCTTAGTTTATTAATTCGAGCTGAATTAGGAACCCCTAATTCTTTAATTGGAGATGATCAAATTTATAATTCAATTGTTACAGCCCATGCTTTCATTATAATTTTTTTTATCGTAATACCAATTATAATT	157	Metazoa	Arthropoda	Insecta	Lepidoptera	Pterophoridae	unclassified	Pterophoridae sp. BOLD:AAL8472	1	66	0	0	0	0	0	0	0	0	0	0	0	0	0	0	0	0	0	0	0	0	0	0	0	0	0	0	0	0	0	0	0	0	0	0	0	0	0	0
ASV1029	TATTTGAGCAGGAATAATTGGAACATCATTAAGAATTTTAATTCGAATAGAATTAAGAAGAATTAGAAATTTAATTGGTAATGATCAAATTTATAGTGTTATTGTAACTGCTCATGCTTTTATTATAATTTTTTTTATAGTAATACCTATTTTAATT	157	Metazoa	Arthropoda	Insecta	Diptera	Cecidomyiidae	unclassified	unclassified	1	5560	0	0	0	0	0	0	0	0	0	0	0	0	0	0	0	0	0	0	0	0	0	0	0	5560	0	0	0	0	0	0	0	0	0	0	0	0	0	0
ASV1031	TATTTGATCAGGAATAGTTGGAACTTCATTAAGGATATTAATCCGTTTAGAATTGGGAACTCCAAATAATTCAATTGGAAATGATCAAATTTATAACGTAATTGTGACAGCCCATGCTTTTATTATAATTTTTTTTATAGTAATACCTATTATAATT	157	Metazoa	Arthropoda	Insecta	Diptera	Cecidomyiidae	unclassified	unclassified	1	44	0	0	0	0	0	44	0	0	0	0	0	0	0	0	0	0	0	0	0	0	0	0	0	0	0	0	0	0	0	0	0	0	0	0	0	0	0	0
ASV1032	ATCTTGAGCTGGAATAGTAGGAACATCTTTAAGAATACTAATTCGTACAGGATTAGGAAATCCGGGAAGATTAATTGGAGATGATCAAATTTATAATAGTATTGTTACAGCCCATGCATTTATTATAATTTTTTTTATAGTAATACCTATTATAATC	157	Metazoa	Arthropoda	Insecta	Lepidoptera	unclassified	unclassified	unclassified	1	674	0	0	0	0	0	0	0	0	0	0	0	0	0	0	0	0	0	0	0	0	0	0	0	0	0	0	0	0	0	0	0	0	0	0	0	0	0	0
ASV1033	AATTTGATCTGGAATATTAGGAACTTCTTTAAGAATTTTGATCCGTTTAGAATTAAGATCTATTTCTAATTTAATTGGTAATGATCAAATTTACAATGTAATTGTAACTGCTCATGCTTTTATTATAATTTTTTTTATAGTGATACCTATTATAATT	157	Metazoa	Arthropoda	Insecta	Diptera	Cecidomyiidae	unclassified	unclassified	1	100	0	0	0	0	0	0	0	0	0	0	0	0	0	0	0	0	0	0	0	0	0	0	0	0	0	0	0	0	0	0	0	0	0	0	0	0	0	0
ASV1034	GGCTTGATCAGCTATAGCAGGCACTGCTATAAGAATTATAATTCGAATAGAGTTAGGACAGGTTGGTTCTTTTTTAGGAGATGATCAATTGTATAATGTTGTAGTAACTGCACATGCTTTTGTTATAATTTTTTTTATAGTAATACCAATTTTAATT	157	Metazoa	Arthropoda	Arachnida	Araneae	unclassified	unclassified	unclassified	1	83	0	0	0	0	0	0	0	0	0	0	0	0	0	0	0	0	0	0	0	0	0	0	0	0	0	0	0	0	0	0	0	0	0	0	0	0	0	0
ASV1035	AATTTGATCAGGGATATTTGGTATATCATTGAGAATTTTAATCCGATTGGAATTAAGAACTATTTCTAATTTAATTGAAAATGATCAAATTTATAATTCAATTGTTACTGCTCACGCTTTAATTATAATTTTTTTCATAGTTATACCAATTTTAATT	157	Metazoa	Arthropoda	Insecta	Diptera	Cecidomyiidae	unclassified	unclassified	1	358	0	0	0	0	0	0	0	0	0	0	0	0	0	0	0	0	0	0	0	0	0	0	0	0	0	0	0	0	0	0	0	0	0	0	0	0	0	0
ASV1037	TATATGATCTGGAATATTAGGTTTATCTATAAGATTAATTATTCGTATAGAATTAAGAGTAGCAGGAAGATTTATTGGAAGTGATCAAATTTATAATAGTATTGTTACAGCTCATGCTTTTGTAATAATTTTTTCTATAGTTATACCTATTATAATT	157	Metazoa	Arthropoda	Insecta	Hymenoptera	Braconidae	Lysiphlebus	unclassified	1	131	0	0	0	0	0	0	0	0	0	0	0	0	0	0	0	0	0	0	0	131	0	0	0	0	0	0	0	0	0	0	0	0	0	0	0	0	0	0
ASV1039	TATTTGATCAGGAATAGTTGGAATAATATTAAGAATAATTATCCGTATTGAACTCTCTCAACCAGGATCAATTATTAATAACGATCAAGCATACAATGTAATTGTTACATCTCATGCTTTCATCTTAATTTTCTTTATAGTTATACCAATTATAATT	157	Metazoa	Arthropoda	Insecta	Hemiptera	unclassified	unclassified	unclassified	1	241	0	0	0	0	0	0	0	0	0	0	0	0	0	0	0	241	0	0	0	0	0	0	0	0	0	0	0	0	0	0	0	0	0	0	0	0	0	0
ASV1040	TATTTGAGCAGGGATAATTGGAACATCGTTAAGAATTTTAATTCGAATAGAATTAAAAAGAATTAGAAATTTAATTGGTAATGATCAAATTTATAATGTTATTGTAACTGCTCATGCTTTTATTATAATTTTTTTTATAGTAATACCTATTTTAATT	157	Metazoa	Arthropoda	Insecta	Diptera	Cecidomyiidae	unclassified	unclassified	1	97	0	0	0	0	0	0	0	0	0	0	0	0	0	0	0	0	0	0	0	0	0	0	0	0	0	0	0	0	0	0	0	0	0	0	0	0	0	0
ASV1041	AGCTTGAGCTGGAATAGTAGGAACATCTTTAAGAATTTTAATTCGAGCTGAATTAGGTCATCCAGGAGCTTTAATTGGTGATGATCAAATTTATAACGTAATTGTTACTGCTCATGCTTTTGTAATAATTTTTTTTATAGTAATACCTATTATGATT	157	Metazoa	Arthropoda	Insecta	Diptera	Chloropidae	unclassified	unclassified	1	41	41	0	0	0	0	0	0	0	0	0	0	0	0	0	0	0	0	0	0	0	0	0	0	0	0	0	0	0	0	0	0	0	0	0	0	0	0	0
ASV1042	TATTTGATCAGGAATAGTTGGAACTTCATTAAGAATATTAATCCGTTTAGAATTGGGAACTCCAAATAATTTAATTGGAAATGATCAAACTTATAACGTAATTGTGACAGCCCATACTTTTATTATAATTTTTTTTATAGTAATACCTATTATAATT	157	Metazoa	Arthropoda	Insecta	Diptera	Cecidomyiidae	unclassified	unclassified	1	24	0	24	0	0	0	0	0	0	0	0	0	0	0	0	0	0	0	0	0	0	0	0	0	0	0	0	0	0	0	0	0	0	0	0	0	0	0	0
ASV1046	GATTTGAGCAGGTATAGTAGGAACATCTTTAAGATTATTAATTCGAGCTGAATTAGGAAATCCGGGATCATTAATTGGAAATGATCAAGTTTACAATACTATTGTCACAGCTCATGCTTTTATTATAATTTTTTTTATAGTAATACCTATTATAATT	157	Metazoa	Arthropoda	Insecta	Lepidoptera	Tortricidae	Clepsis	unclassified	1	166	0	0	0	0	0	0	0	0	0	0	0	0	0	0	0	0	0	0	0	0	0	0	0	0	0	0	0	0	0	0	0	0	0	0	0	0	0	0
ASV1047	AATTTGAGCAGGAATAATTGGAACATCATTAAGAATTTTAATCCGAATAAAACTAAGAAGAATTAGAAATTTAATTGGTAATGATCAAATTTATAATGTTATTGTAACTGCTCATGCTTTTATTATAATTTTTTTCATAGTAATACCAATTTTAATT	157	Metazoa	Arthropoda	Insecta	Diptera	Cecidomyiidae	unclassified	unclassified	1	40	0	0	0	0	0	0	0	0	0	0	0	0	0	0	0	0	0	0	0	0	0	0	0	0	0	0	0	0	0	0	0	0	0	0	0	0	0	0
ASV1054	TATTTGATCAGGTATAATTGGATCTTCACTTAGAATTCTAATTCGTTTAGAATTAAGTCAAATTAATTCTATCATTAACAATAATCAATTATATAATGTAATTGTTACAATTCATGCTTTTATTATAATTTTTTTATAACTATACCAATCGTAATT	156	Metazoa	Arthropoda	Insecta	Hemiptera	Aphididae	unclassified	unclassified	1	217	0	0	0	0	0	0	0	0	0	0	0	0	0	217	0	0	0	0	0	0	0	0	0	0	0	0	0	0	0	0	0	0	0	0	0	0	0	0
ASV1055	AGCATGATCTGGAATAATTGGAACTTCATTAAGTATTTTAATTCGAACCGAATTAGGTCATCCTGGTTCATTAATTGGTGATGATCAAATTTATAATGTAATTGTTACAGCTCATGCTTTTATTATAATTTTTTTTATAGTAATACCAATTATAATT	157	Metazoa	Arthropoda	Insecta	Diptera	Tachinidae	unclassified	unclassified	1	3161	0	0	0	0	0	0	0	0	0	0	0	0	0	0	0	0	3161	0	0	0	0	0	0	0	0	0	0	0	0	0	0	0	0	0	0	0	0	0
ASV1057	TATTTGAGCAGGAATAATTGGAACTTCTTTAAGTTTATTAATTCGAGCTGAATTAGGAAATCCTGGTTCTTTAATTGGTGATGATCAAATTTATAATACTATTGTTACAGCTCATGCTTTTATTATAATTTTTTTTATAGCTATACCTATTATAATT	157	Metazoa	Arthropoda	Insecta	Lepidoptera	unclassified	unclassified	unclassified	1	480	0	0	0	0	0	0	0	0	0	0	0	0	0	0	0	0	0	0	0	0	0	0	0	0	0	0	0	0	0	0	0	0	0	0	0	0	0	0
ASV1060	GATTTGAGCAGGAATAGTGGGAACGTCATTAAGAATTTTAATTCGATTAGAATTAAGAACAATTTCTAATTTAATTGGTAATGATCAAATTTATAATGTTATTGTTACAGCTCATGCATTTATTATAATTTTTTTTATAGTTATACCAATTTTAATT	157	Metazoa	Arthropoda	Insecta	Diptera	Cecidomyiidae	unclassified	unclassified	1	729	0	0	0	0	0	0	0	0	0	0	0	0	0	0	0	0	0	0	0	0	0	0	0	0	0	0	0	0	0	0	0	0	0	0	0	0	0	0
ASV1061	AATTTGATCAGGGATATTTGGAATATCATTGAGAATTTTAATCCGATTGGAATTAAGAACTATTTCTAATTTAATTGAAAATGATCAAATTTATAATTCAATTGTTACTGCTCACGCTTAAATTATAATTTTTTTTATAGTTATACCAATTTTAATT	157	Metazoa	Arthropoda	Insecta	Diptera	Cecidomyiidae	unclassified	unclassified	1	196	0	0	0	0	0	0	0	0	0	0	0	0	0	0	0	0	0	0	0	0	0	0	0	0	0	0	0	0	0	0	0	0	0	0	0	0	0	0
ASV1063	AATTTGAGCAGGAATATTAGGAACATCTCTAAGAATCTTAATTCGAATAGAATTAGGAACTCCAGGCTCATTAGTTGGAGATGATCAAATTTATAATACTATTGTCACAGCTCATGCTTTTATCATAATTTTTTTCATAGTAATACCAATTATAATT	157	Metazoa	Arthropoda	Insecta	Lepidoptera	Lycaenidae	unclassified	unclassified	1	111	0	0	0	0	0	0	0	0	0	0	0	0	0	0	0	0	0	0	0	0	0	0	0	0	0	0	0	0	0	0	0	0	0	0	0	0	0	0
ASV1064	AATTTGAGCAGGAATAATTGGGACTTCTTTAAGTTTATTAATTCGAGCAGAATTGGGTAACCCAGGATCTTTAATTGGAGATGATCAAATTTATAATACTATTGTAACAGCTCATGCTTTTATTATAATTTTTTTTATAGTTATACCTATTATAATT	157	Metazoa	Arthropoda	Insecta	Lepidoptera	unclassified	unclassified	unclassified	1	88	0	0	0	0	0	0	0	0	0	0	0	0	0	0	0	0	0	0	0	0	0	0	0	0	0	0	0	0	0	0	0	0	0	0	0	0	0	0
ASV1066	AGCTTGAGCAGGAATAGTAGGTACATCTCTTAGACTATTAGTTCGAGCAGAATTAGGAAATCCTGGATCATTAATTGGTGATGATCAAATTTATAATGTAATTGTTACTGCTCATGCATTTATTATAATTTTTTTTATAGTAATACCTATTGTTATT	157	Metazoa	Arthropoda	Insecta	Coleoptera	Staphylinidae	Aleochara	unclassified	1	297	0	0	0	0	0	0	0	0	0	297	0	0	0	0	0	0	0	0	0	0	0	0	0	0	0	0	0	0	0	0	0	0	0	0	0	0	0	0
ASV1067	AATTTGATCAGGAATAGTAGGTACATCTTTAGGACTTTTAATTCGAGCTGAATTAGGTACTCCAGGATCTTTAATTGGTGATGATCAAATTTATAATACTATTGTAACTGGTCATGCTTTTATTATAATTTTTTTTATAGTTATACCTATTATAATT	157	Metazoa	Arthropoda	Insecta	Lepidoptera	Pyralidae	Oncocera	Oncocera semirubella	1	129	0	0	0	0	0	0	0	0	0	0	0	0	0	0	0	0	0	0	0	0	0	0	0	0	0	0	0	0	0	0	0	0	0	0	0	0	0	0
ASV1068	TATTTGAGCAGGTTTAATCGGTACATCATTAAGAATTTTAATTCGAATAGAATTAAGAAGAGTTAGAAATTTAATTAGAAATGATCAAATTTATAATGTTATTGTAACTGCTCATGCTTTTATCATAATTTTTTTTATAGTAATACCAATTTTAATT	157	Metazoa	Arthropoda	Insecta	Diptera	Cecidomyiidae	unclassified	unclassified	1	155	0	0	0	0	0	0	0	0	0	0	0	0	0	0	0	0	0	0	0	0	0	0	0	0	0	0	0	0	0	0	0	0	0	0	0	0	0	0
ASV1069	AATTTGATCAGGATTAATAGGAAGAAGATTAAGAATACTAATTCGTATAGAATTAGGAACACCTTCATCTTTAATTGGGAATGATCAAATTTATAACTCAATTGTAACAGCTCATGCTTTAATTATAATTTTTTTCACAATTATACCAATTATGCTA	157	Metazoa	Arthropoda	Insecta	Hymenoptera	Platygastridae	unclassified	unclassified	1	745	0	0	0	0	0	0	0	0	0	0	0	0	0	0	0	0	0	0	0	0	0	0	0	0	0	0	0	0	0	0	0	0	0	0	0	0	0	0
ASV1070	AATTTGATCAGGAATAATTGGATCTTCACTTAGTATTTTAATTCGATTAGAATTAAGACAAATTAATTCAATTATTAATAATAATCAATTATATAACGTAATTGTTACAATTCATGCTTTCATTATAATTTTTTTTATAACTATACCAATTGTAATT	157	Metazoa	Arthropoda	Insecta	Hemiptera	Aphididae	Aphis	Aphis craccivora	1	882	0	0	0	0	0	0	0	0	0	0	0	0	0	0	0	0	0	882	0	0	0	0	0	0	0	0	0	0	0	0	0	0	0	0	0	0	0	0
ASV1071	AGCTTGAGCAGGAATAGTAGGGACTTCTTTAAGTATTTTAATTCGAGCTGAACTTGGTCATCCAGGAGCATTAATTGGAGATGATCATATTTATAATGTAATTGTTACTGCTCATGCTTTTGTAATAATTTTTTTTATAGTAATACCAATTATAATT	157	Metazoa	Arthropoda	Insecta	Diptera	Sphaeroceridae	Rachispoda	unclassified	1	64	0	0	0	0	0	0	0	0	0	0	0	0	0	0	0	0	0	0	0	0	0	0	0	0	0	0	0	0	0	0	0	0	0	0	0	0	0	0
ASV1072	ATCTTGAGCTGGAATAGTAGGAACATCTTTAAGAATACTAATTCTTACAGAATTAGGAAATCCGGGAAGATTAATTGGAGATGATCAAATTTATAATAGTATTGTTACAGCCCATGCATTTATTATAATTTTTTTTATAGTAATACCTATTATAATC	157	Metazoa	Arthropoda	Insecta	Lepidoptera	unclassified	unclassified	unclassified	1	467	0	0	0	0	0	0	0	0	0	0	0	0	0	0	0	0	0	0	0	0	0	0	0	0	0	0	0	0	0	0	0	0	0	0	0	0	0	0
ASV1074	AGCTTGAGCAGGAATAGTAGGTACATCTCTTAGACTATTAATTCGAGCAGAATTAGGAAATCCTGGATCATTAATTGGTGATGATCAAATTTATAATGTAATTGTTACTGCTCATGCATTTATTATAACTTTTTTTATAGTAATACCTATTGTTATT	157	Metazoa	Arthropoda	Insecta	Coleoptera	Staphylinidae	Aleochara	unclassified	1	574	0	574	0	0	0	0	0	0	0	0	0	0	0	0	0	0	0	0	0	0	0	0	0	0	0	0	0	0	0	0	0	0	0	0	0	0	0	0
ASV1075	AATTTGATCAGGAATAGTAGGAACATCATTAAGATTATTAATTCGAGCTGAATTAGGAAATCCAGGTTCATTAATTGGAGATGACCAAATTTATAATACAATTGTTACTGCTCATGCTTTTATTATAATTTTTTTTATAGTTATACCTATCATAATT	157	Metazoa	Arthropoda	Insecta	Lepidoptera	unclassified	unclassified	unclassified	1	763	0	0	0	0	0	0	0	0	0	0	0	0	0	0	0	0	0	0	0	0	0	0	0	0	0	0	0	0	0	0	0	0	0	0	0	0	0	0
ASV1076	TATTTGATCAGGTATAATTGGATCATTTCTTAGAATTTTAATTCGTCTTGAATTAAGTCAAATTAATTCAATTATTAACAATAATCAATTATACAATGTTATCGTTACAATTCATGCTTTTATTATAATTTTTTTTATAACAATACCAATTGTAATT	157	Metazoa	Arthropoda	Insecta	Hemiptera	Aphididae	Phorodon	Phorodon cannabis	1	52	0	0	52	0	0	0	0	0	0	0	0	0	0	0	0	0	0	0	0	0	0	0	0	0	0	0	0	0	0	0	0	0	0	0	0	0	0	0
ASV1077	AGCTTGAGCAGGAATAGTAGGTACATCTCTTAGACTATTAATTCGAGCAGAATTAGGAAATCCTGGATCATTAATTGGTGATGATCAAATTTATAATGTAATTGTTACTGCTCATGCATTTATTATAATTTTCTTTATAGTAATACCTATTGTTATT	157	Metazoa	Arthropoda	Insecta	Coleoptera	Staphylinidae	Aleochara	Aleochara verna	1	1545	0	0	0	0	0	0	0	0	0	0	0	0	0	0	0	0	0	0	0	0	0	0	0	0	0	0	0	0	0	0	0	1545	0	0	0	0	0	0
ASV1078	AGCTTGATCGGCTATGGTTGGAACAGCTATAAGAGTATTAAGTCGAATAGAATTAGGACAATCTGGAATGTTTTTAGGAGATGACCATTTATATAATGTGGTGGTTACGGCTCATGCTTTTGTTATAATTTTTTTTATAGTAATACCAATTTTAATT	157	Metazoa	Arthropoda	Arachnida	Araneae	unclassified	unclassified	unclassified	1	19	0	0	0	0	0	0	0	0	0	0	0	0	0	0	19	0	0	0	0	0	0	0	0	0	0	0	0	0	0	0	0	0	0	0	0	0	0	0
ASV1079	AATTTGATCAGGGATATTTGGAATATCATTGAGAATTTTAATCCGATTGGAATTAAGAACTATTTCTAATTTAATTGAAAATGATCAAATTTGTAATTCAATTGATACTGCTCACGCTTTAATTATAATTTTTTTCATAGTTATACCAATTTTAATT	157	Metazoa	Arthropoda	Insecta	Diptera	Cecidomyiidae	unclassified	unclassified	1	49	0	0	0	0	0	0	0	0	0	0	0	0	0	0	0	0	0	0	0	0	0	0	0	0	0	0	0	0	0	0	0	0	0	0	0	0	0	0
ASV1081	AATTTGAGCAGGAATAATTGGGACACCATTAAGAATTTTAATTTGAATAGAATTAAGAAGGATTAAAAATTTAATTGGAAATGATCAAATTTATAATGTTATTGTAACTGCTCATGCTTTTATTATAATTTTTTTTATAGTAATACCTATTTTAATT	157	Metazoa	Arthropoda	Insecta	Diptera	Cecidomyiidae	unclassified	unclassified	1	113	0	0	0	0	0	0	0	0	0	0	0	0	0	0	0	0	0	0	0	0	0	0	0	0	0	0	0	0	0	0	0	0	0	0	0	0	0	0
ASV1084	AATTTGAAGAGGAATAGTAGGAACATCTTTAAGACTTCTAATTCGTGCTGAATTAGGAAACCCAGGATCATTAATTGGAGATGACCAAATTTATAATACAATTGTTACAGCTCATGCATTTATTATAATTTTTTTTATAGTAATACCAATTATAATT	157	Metazoa	Arthropoda	Insecta	Lepidoptera	Crambidae	Sitochroa	Sitochroa verticalis	1	80	0	0	0	0	0	0	0	0	0	0	0	0	0	0	0	0	0	0	0	0	0	0	0	0	0	0	0	0	0	0	0	0	0	0	0	0	0	0
ASV1085	AATTTGAGCTGGGATAGTAGGAACATCTTTAAGAATATTAATTCGATTGGAATTAAGATCTATTGGAACATTAATTGGTAATGATCAAATTTATAATGTTATTGTAACTGCTCATGCCTTTATTATAATTTTTTTTATAGTAATACCTATTATAATT	157	Metazoa	Arthropoda	Insecta	Diptera	Cecidomyiidae	unclassified	unclassified	1	257	0	0	0	0	0	0	0	0	0	0	0	0	257	0	0	0	0	0	0	0	0	0	0	0	0	0	0	0	0	0	0	0	0	0	0	0	0	0
ASV1086	AATCTGATCAGGAATATTAGGATTATCTTTTAGAATATTAATTCGCTCAGAATTAGGAATACCAGGATCTTTAATTAATAATGATCAAATTTATAATATAATTGTTACATCTCATGCTTTTTTAATAATTTTTTTTATAGTAATACCTATTATAATT	157	Metazoa	Arthropoda	Insecta	Hymenoptera	Tenthredinidae	Birka	unclassified	1	7	0	0	0	0	0	0	0	0	0	0	0	0	0	0	0	0	0	0	0	0	0	0	0	0	0	0	0	0	0	0	0	0	0	0	0	0	0	0
ASV1087	AGCTTGGGCTGCAATAGTAGGAACAGCAATAAGTGTATTAACTCGAGTTGAATTAGGTCAAACTGGTAGATTATTAATAATAATCAATTATATAATGTAATTGTTACAATTCATGCTTTCATTATAATTTTTTTTATAACTATACCAATTGTAATT	156	Metazoa	Arthropoda	Arachnida	Araneae	Theridiidae	Cryptachaea	Cryptachaea riparia	1	3	0	0	0	0	0	0	0	0	0	0	0	0	0	0	0	0	0	0	0	0	0	3	0	0	0	0	0	0	0	0	0	0	0	0	0	0	0	0
ASV1088	AGCTTGATCAAGTATAATTGGAACTTCTTTAAGTATACTAATTCGAATTGAATTAGGTCATCCTGGTTCTTTAGTTGGAAATGATCAAATTTATAATGTAATTGTAACTGCTCATGCATTTATTATAATTTTTTTTATAGTAATACCAATTATAATT	157	Metazoa	Arthropoda	Insecta	Diptera	Tachinidae	unclassified	unclassified	1	170	0	0	0	0	0	0	0	0	0	0	0	0	0	0	0	0	0	0	0	0	0	0	0	0	0	0	0	0	0	0	0	0	0	0	0	0	0	0
ASV1089	AGCTTGGGCTGCAATAGTAGGAACAGCAATAAGTGTATTAATTCGAGTTGAATTAGGTCAAACTGGTAGATTTATAGGTGATGATCAATTATATAATGTAATTGTAACAGCTCATGCTTTTGTAATAATTTTTTTTATAGTAATACCTATTCTAATT	157	Metazoa	Arthropoda	Arachnida	Araneae	Theridiidae	Cryptachaea	Cryptachaea riparia	1	122	0	0	0	0	0	0	0	122	0	0	0	0	0	0	0	0	0	0	0	0	0	0	0	0	0	0	0	0	0	0	0	0	0	0	0	0	0	0
ASV1092	TATATGAACTGCCATATTAGGGACTTCTTTAAGAAATATTATTCGTTTCGAACTAAGAATACCAAATAGAATTATTAAAGGTGATCAAATTTACAATTCTTTAGTTACAGCTCATGCTTTAGTAATAATTTTTTTTATAATTATACCAGTAATAATT	157	Metazoa	Arthropoda	Arachnida	Trombidiformes	Tarsonemidae	unclassified	Tarsonemidae sp. BIOUG25926-A09	1	119	0	0	0	0	0	0	0	0	0	0	0	0	0	0	0	0	0	0	0	0	0	0	0	0	0	0	0	0	0	0	0	0	0	0	0	0	0	0
ASV1093	AATTTGAGCAGGGATAGTAGGAACATCATTAAGATTATTAATTCGAGCAGAGTTAGGAAACCCCGGTTCATTGATTGGAGATGATCAAATTTATAATACAATTGTAACAGCTCATGCTTTTATTATAATTTTTTTTATAGTAATACCAATTATAATT	157	Metazoa	Arthropoda	Insecta	Lepidoptera	Geometridae	Isturgia	Isturgia arenacearia	1	360	0	0	0	0	0	0	0	0	0	0	0	0	0	0	0	0	0	0	0	0	0	0	0	0	0	0	0	0	0	0	0	0	0	0	0	0	0	0
ASV1094	AATTTGAGCAGGAATATTAGGTACATCTCTTAGACTTTTAATTCGAGCTGAATTAGGTAATCCTGGTTCTTTAATTGGAGATGATCAAATTTATAACACTATTGTAACAGATCATGCTTTTATTATAATTTTTTTTATAGTTATACCTATTATAATT	157	Metazoa	Arthropoda	Insecta	Lepidoptera	unclassified	unclassified	unclassified	1	113	0	0	0	0	0	0	0	0	0	0	0	0	0	0	0	0	0	0	0	0	0	0	0	0	0	0	0	0	0	0	0	0	0	0	0	0	0	0
ASV1096	AATTTGAGCAGGGTTAATTGGAACATCATTAAGAATCTTAATTCGAATAGAATTAAGAAGAATTAGAAATTTAATTAGAAATGATCAAATTTATAATGTAATTGTAACTGCTCATGTTTTCATTATAATTTTTTTTATAGTTATACCAATTTTAATT	157	Metazoa	Arthropoda	Insecta	Diptera	Cecidomyiidae	unclassified	unclassified	1	398	0	0	0	0	0	0	0	0	0	0	0	0	0	0	0	0	0	0	0	0	0	0	0	0	0	0	0	0	0	0	0	0	0	0	0	0	0	0
ASV1097	AGCTTGAGCAGGAATAGTAGGAACTTCTTTAAGAATTCTAATTCGAGCAGAACTAGGTCACCCAGGAGCTTTAATTGGAGATGATCAAATTTATAATGTTATTGTAACGGCCCATGCTTTTATTATAATTTTTTTTATAGTTATACCTATTATAATT	157	Metazoa	Arthropoda	Insecta	Diptera	unclassified	unclassified	unclassified	1	2794	0	0	2794	0	0	0	0	0	0	0	0	0	0	0	0	0	0	0	0	0	0	0	0	0	0	0	0	0	0	0	0	0	0	0	0	0	0	0
ASV1098	AATTTGAGCAGGGATAATTGGAACATCTTTAAGAATTCTAATTCGAATAGAATTAAGAAATATTAGAAATTTAATTGGTAATGATCAAATTTATAATGTGATTGTAACTTCTCACGCTTTTATTATAATTTTTTTTATAGTAATACCAATTTTAATT	157	Metazoa	Arthropoda	Insecta	Diptera	Cecidomyiidae	unclassified	unclassified	1	68	0	0	0	0	0	0	0	0	0	0	0	0	0	0	0	0	0	0	0	0	0	0	0	0	0	0	0	0	0	0	0	0	0	0	0	0	0	0
ASV1099	AATTTGATCAGGGATATTTGGAATATCATTAAGAATTTTAATCCGATTGGAGTTAAGAACTATTTCTAATTTAATTGAAAATGATCAAATTTATAATTCAATTGTTACTGCTCATGCTTTAATTATAATTTTTTTCATAGTTATACCAATTTTAATT	157	Metazoa	Arthropoda	Insecta	Diptera	Cecidomyiidae	unclassified	unclassified	1	668	0	0	0	0	0	0	0	0	0	0	0	0	0	0	0	0	0	0	0	0	0	0	0	0	0	0	0	0	0	0	0	0	0	0	0	0	0	0
ASV1102	AATTTGATCAGGGATATTAGGAACTTCTTTAAGAATTATTATTCGATTAGAATTAAGAACAATTTCTAATTTAATTGGAAATGATCAAATTTACAATGTAATTGTTACTGCTCATGCTTTTATTATAATTTTTTTTATAGTTATACCAATTTTAATT	157	Metazoa	Arthropoda	Insecta	Diptera	unclassified	unclassified	unclassified	1	2531	0	0	0	0	0	0	0	0	0	0	0	0	0	0	0	0	2531	0	0	0	0	0	0	0	0	0	0	0	0	0	0	0	0	0	0	0	0	0
ASV1104	GTTCTGATCGGGAATAGTAGGAACATCATTAAGAATCCTCATCCGATTGGAGCTTGGTAGTCCTGGATCATTAATTGGGAATGATCAAATTTACAATTCAATTGTAACTGCACATGCATTTATTATAATTTTTTTTATAGTAATACCAATTATAATT	157	Metazoa	Arthropoda	Insecta	Coleoptera	Chrysomelidae	Cassida	Cassida sp. EMHAU-15090501	1	169	0	0	0	0	0	0	0	0	0	0	0	0	0	0	0	0	0	0	0	0	0	0	0	0	169	0	0	0	0	0	0	0	0	0	0	0	0	0
ASV1106	ATTTTGATCTGGAATTTGTGGATTATTTATAAGTTTAATTATTCGTTTAGAACTAATACAGCCAGGAAATATTTTTTTGTCAGGTCAATCTTATAATGTTATTGTAACTAATCATGCCTTTATAATAATTTTTTTCACAATTATACCTATTATAATA	157	Metazoa	Arthropoda	Insecta	Thysanoptera	Phlaeothripidae	Haplothrips	Haplothrips aculeatus	1	69	0	0	0	0	0	0	0	0	0	0	0	0	0	0	0	0	0	0	0	0	0	0	0	0	0	0	0	0	69	0	0	0	0	0	0	0	0	0
ASV1107	TATTTGAGCAGGGATAATTGGAACTTCTTTAAGTTTATTAATTCGAGCTGAATTAGGAAATCCTGGTTCTTTAATTGGTGATGATCAAATTTATAATACTATTGTTACAGCTCATGCTTTTATTATAATTTTTTATATAGTTATACCTATTATAATT	157	Metazoa	Arthropoda	Insecta	Lepidoptera	unclassified	unclassified	unclassified	1	59	0	0	0	0	0	0	0	0	0	0	0	0	0	0	0	0	0	0	0	0	0	0	0	0	0	0	0	0	0	0	0	0	0	0	0	0	0	0
ASV1110	TATTTGAGCAGGAATAGTAGGAACATCCTTAAGATTACTAATTCGAGCAGAATTAGGAAATCCAGGATCATTAATTGGTGATGATCAAATTTATAATACTATTGTAACAGCACATGCATTTATTATAATTTTTTTCATAGTAATACCAATTATAATT	157	Metazoa	Arthropoda	Insecta	Lepidoptera	unclassified	unclassified	unclassified	1	749	0	0	0	0	0	749	0	0	0	0	0	0	0	0	0	0	0	0	0	0	0	0	0	0	0	0	0	0	0	0	0	0	0	0	0	0	0	0
ASV1112	AATTTGAGCTGGAATAGTAGGAACTTCACTAAGTTTATTAATTCGAGCCGAATTAGGAAACCCCGGGTCTTTAATTGGAGATGATCAAATTTATAACACAATTGTTACAGCACATGCTTTTATTATAATTTTTTTTATAGTAATACCTATTATAATT	157	Metazoa	Arthropoda	Insecta	Lepidoptera	Noctuidae	Agrotis	Agrotis segetum	1	213	0	0	0	0	0	0	213	0	0	0	0	0	0	0	0	0	0	0	0	0	0	0	0	0	0	0	0	0	0	0	0	0	0	0	0	0	0	0
ASV1113	AATCTGAGCTGGAATAGTAGGAACTTCATTAAGATTATTAATTCGAGCTGAATTAGGTAATCCAGGATCATTAATTGGAGATGATCAGATTTATAATACAATTGTCACAGCACATGCTTTTATTATAATTTTTTTCATGGTAATACCTATTATAATT	157	Metazoa	Arthropoda	Insecta	Lepidoptera	Coleophoridae	Coleophora	Coleophora squalorella	1	992	0	0	0	0	0	0	0	0	0	0	0	0	0	0	0	0	0	0	0	0	0	0	0	0	0	0	0	0	0	0	0	0	0	0	0	0	0	0
ASV1118	ATCTTGAGCTGGAATAGTAGGAACATCTTTAAGAATACTAATTCGTACAGAATTAGGACATCCGGGAAGATTAATTGGAGATGATCAAATTTATAATAGTATTGTTACAGCCCATGCATTTATTATAATTTTTTTTATAGTAATACCTATTATAATC	157	Metazoa	Arthropoda	Insecta	unclassified	unclassified	unclassified	unclassified	1	208	0	0	0	0	0	0	0	0	0	0	0	0	0	0	0	0	0	0	0	0	0	0	0	0	0	0	0	0	0	0	0	0	0	0	0	0	0	0
ASV1119	AATTTGATCAGGAATAGTAGGGACATCATTAAGATTATTAATTCGAGCTGAATTAGGAAATCCAGGTTCATTAATTGGAGATGACCAAATTCATAATACAATTGTTACCGCTCATGCTTTTATTATAATTTTTTTTATAGTTATACCTATCATAATT	157	Metazoa	Arthropoda	Insecta	Lepidoptera	unclassified	unclassified	unclassified	1	89	0	0	0	0	0	0	0	0	0	0	0	0	0	0	0	0	0	0	0	0	0	0	0	0	0	0	0	0	0	0	0	0	89	0	0	0	0	0
ASV1121	AATTTGAGCAGGGATATTAGGTACATCTCTTAGACTTTTAGTTCGAGCTGAATTAGGTAATCCTGGTTCTTTAATTGGAGATGATCAAATTTATAACACTATTGTAACAGCTCATGCTTTTATTATAATTTTTTTTATAGTTATACCTATTATAATT	157	Metazoa	Arthropoda	Insecta	Lepidoptera	Gelechiidae	unclassified	unclassified	1	129	0	0	0	0	0	0	0	0	0	0	0	0	0	0	0	0	0	0	0	0	0	0	0	0	0	0	0	0	0	0	0	0	0	0	0	0	0	0
ASV1122	TGCTTGGGCTGCTATAGTGGGGACTGCTATAAGAGTATTAATTCGAATAGAGTTAGGTCAAACTGGTAGATTTTTAGGAAATGATCATTTATATAATGTAATTGTTACTGCGCATGCTTTTGTAATAATCTTTTTTATAGTAATACCGATTTTGATT	157	Metazoa	Arthropoda	Arachnida	Araneae	Salticidae	unclassified	unclassified	1	800	0	0	0	0	0	0	0	0	0	0	0	0	0	0	0	0	0	0	0	0	0	0	0	0	0	0	0	0	0	0	0	0	0	0	0	0	0	0
ASV1123	AATTTGAAGAGGAATAGTAGGAACATCTTTAAGACTTCTAATTCGTGCTGAATTAGGAAATCCAGGATCATTAACTGGAGATGATCAAATTTATAATACAATTGTTACAGCTCATGCATTTATTATAATTTTTTTTATAGTAATACCAATTATAATT	157	Metazoa	Arthropoda	Insecta	Lepidoptera	Crambidae	Sitochroa	Sitochroa verticalis	1	116	0	0	0	0	0	0	0	0	0	0	0	0	0	0	0	0	0	0	0	0	0	0	0	0	0	0	0	0	0	0	0	0	0	0	0	0	0	0
ASV1124	AATTTGAGCAGGGCTAATTGGAACATCATTAAGAATCTTAATTCGAATAGAATTAAGAAGAATTAGAAATTTAATTAGAAGTGATCAAATTTATAATGTAATTGTAACTGCTCATGCTTTCATTATAATTTTTTTTATAGTTATACCAATTTTAATT	157	Metazoa	Arthropoda	Insecta	Diptera	Cecidomyiidae	unclassified	unclassified	1	4048	0	0	0	0	0	0	0	0	0	0	0	0	0	0	0	0	0	0	0	0	0	0	0	0	0	0	0	0	0	0	0	0	0	0	0	0	0	0
ASV1125	TATATGAGCAGGAATAATTGGGTCATCTATAAGATTAATTATTCGTATAGAATTAAGAAATCCTGGATATTTAATTAAAAATGATCAAATTTATAACTCTCTTGTAACTGCTCATGCTTTTATTATAATTTTTTTTATAGTTATACCAATTATAATT	157	Metazoa	Arthropoda	Insecta	Hymenoptera	Ichneumonidae	unclassified	unclassified	1	13	0	0	0	0	0	0	0	0	0	0	0	0	0	0	0	0	0	0	0	0	0	0	0	0	0	0	0	0	0	0	0	0	0	0	0	0	0	0
ASV1126	AATTTGAGCAGGGATATTAGGTACATCTCTTAGACTTTTAATTCGAGCTGAATTAGGTAATCCTGGTTCTTTAATTGGAGATGATCAAATTTATAACACTATTGTAACAGCTCACGCTTTTATTATAATTTTTTTTATAGTTATACCTATTATAATT	157	Metazoa	Arthropoda	Insecta	Lepidoptera	Gelechiidae	unclassified	unclassified	1	116	0	0	0	0	0	0	0	0	0	0	0	0	0	0	0	0	0	0	0	0	0	0	0	0	0	0	0	0	0	0	0	0	0	0	0	0	0	0
ASV1127	AATTTGATCAGGGATATTTGGAATATCATTGAGAATTTTAATCCGATTGGAATTAAGAACTATTTCTAATTTAATTGAAAATGATCAAATTTATAATTCAATTGTTACTGCTCACGCTTTAATTATAATTTTTTTCATATTTATACCAATTTTAATT	157	Metazoa	Arthropoda	Insecta	Diptera	Cecidomyiidae	unclassified	unclassified	1	113	0	0	0	0	0	0	0	0	0	0	0	0	0	0	0	0	0	0	0	0	0	0	0	0	0	0	0	0	0	0	0	0	0	0	0	0	0	0
ASV1128	AATTTGAAGAGGAATAGTAGGAACATCTTTAAGACTTCTAATTCGTGCTGAATTAGGAAATCCAGGATCATTAACTGGAGATGATCAAATTTATAATACAATTGTTACAGCTCATGCATTTATTATAATTTTTTTTATAGTAATACCAATTATAATC	157	Metazoa	Arthropoda	Insecta	Lepidoptera	Crambidae	Sitochroa	Sitochroa verticalis	1	257	257	0	0	0	0	0	0	0	0	0	0	0	0	0	0	0	0	0	0	0	0	0	0	0	0	0	0	0	0	0	0	0	0	0	0	0	0	0
ASV1129	AATTTGATCAGAGATATTTGGAATATCATTGAGAATTTTAATCCGATTGGAATTAAGAACTATTTCTAATTTAATTGAAAATGATCAAATTTATAATTCAATTGTTACTGCTCACGCTTTAATTATAATTTTTTGTATAGTTATACCAATTTTAATT	157	Metazoa	Arthropoda	Insecta	Diptera	Cecidomyiidae	unclassified	unclassified	1	24	0	0	0	0	0	0	0	0	0	0	0	0	0	0	0	0	0	0	0	0	0	0	0	0	0	0	0	0	0	0	0	0	0	0	0	0	0	0
ASV1130	TATTTGAGCAGGAATAGTAGGAACATCATTAAGATTACTAATTCGAGCAGAATTGGGAAATCCAGGATCATTAATTGGTGATGATCAAATTTATAATACTATTGTAACAGCACGTGCATTTATTATAATTTTTTTCATAGTAATACCAATTATAATT	157	Metazoa	Arthropoda	Insecta	Lepidoptera	Plutellidae	Homadaula	Homadaula myriospila	1	614	0	0	0	0	0	0	0	0	0	0	0	0	614	0	0	0	0	0	0	0	0	0	0	0	0	0	0	0	0	0	0	0	0	0	0	0	0	0
ASV1131	AGTTTGATCAGGAATAGTAGGAACATCTTTAAGTATATTAATTCGTGCTGAATTAAGTCACCCAGGGATATTTATTGGAAATGATCAAATTTATAACGTAATTGTTACAGCTCATGCATTTATTATAATTTTTTTTATAGTAATACCAAGTATAATT	157	Metazoa	Arthropoda	Insecta	Diptera	Culicidae	unclassified	unclassified	1	211	0	0	0	0	0	0	0	0	0	0	0	0	0	0	0	0	0	0	0	0	0	0	0	0	0	0	0	0	0	0	0	0	0	0	0	0	0	0
ASV1132	AATTTGAGCTGGAATAGTAGGAACTTCTTTAAGATTATTAATTCGAGCAGAATTAGGTAACCCAGGTTCTTTAATTGGTGATGATCAAATTTATAATACTATTGTAACGGCTCATGCTTTTATTATAATTTTTTTTATAGTTATACCTATTATAATT	157	Metazoa	Arthropoda	Insecta	Lepidoptera	Pterophoridae	Emmelina	Emmelina monodactyla	1	389	0	0	0	0	0	0	0	0	0	0	0	0	0	0	0	389	0	0	0	0	0	0	0	0	0	0	0	0	0	0	0	0	0	0	0	0	0	0
ASV1133	CATTTGAGCCGGAATAATTGGAACTTCTTTAAGTTTATTAATTCGAACTGAATTAGGAAATCCTGGATCTTTAATTGGAGACGATCAAATTTATAATACAATTGTAACAGCTCATGCCTTTATTATAATTTTTTTTATAGTAATACCAATTATAATT	157	Metazoa	Arthropoda	Insecta	Lepidoptera	Coleophoridae	Coleophora	Coleophora changaica	1	134	0	0	0	0	0	0	0	0	0	0	0	0	0	0	0	0	0	0	0	0	0	0	0	0	0	0	0	0	0	0	0	0	0	0	0	0	0	0
ASV1136	AATTTGATCAGGGATATTTGGAATATCATTGAGAATTTTAATCCGATTGGAATTAAGAACTATTTCTAATTTAATTGAAAATGATCAAATTTATAATTCAATTGTTACTGCGCACGCTTTAATTATAATTTTTTTCATAGTTATACCAATTTTAATT	157	Metazoa	Arthropoda	Insecta	Diptera	Cecidomyiidae	unclassified	unclassified	1	135	0	0	0	0	0	0	0	0	0	0	0	0	0	0	0	0	0	0	0	0	0	0	0	0	0	0	0	0	0	0	0	0	0	0	0	0	0	0
ASV1137	AGTTTGATCAGGAATAGTAGGAACATCTTTAAGTATATTAATTCGTGCTGAATTAAGTCACCCAGGAATATTTATTGGAAATGATCAAATCTATAACGTAATTGTTACAGCTCATGCATTTATTATAATTTTCTTTATAGTAATACCAATTATAATT	157	Metazoa	Arthropoda	Insecta	Diptera	Culicidae	unclassified	unclassified	1	225	0	0	0	0	0	0	0	0	0	0	0	0	0	0	0	0	0	0	0	0	0	0	0	0	0	0	0	0	0	0	0	0	0	0	0	0	0	0
ASV1140	AGCTTGAGCAGGTATAGTAGGAACTTCTTTAAGTATTTTAATTCGAGCTGAATTAGGTCATCCAGGAGCTTTAATTGGAGACGACCAAATTTATAATGTAATTGTAACTGCTCATGCATTTATTATAATTTTTTTTATAGTTATACCTATTATAATT	157	Metazoa	Arthropoda	Insecta	Diptera	Agromyzidae	Phytomyza	Phytomyza sp. 'escalante'	1	217	0	0	0	0	0	0	0	0	0	0	0	0	0	0	0	0	0	0	0	0	0	0	0	0	0	0	0	0	0	0	0	0	0	0	0	0	0	0
ASV1142	AACTTGATCAGGGATATTTGGAATATCATTGAGAATTTTAATCCGATTGGAATTAAGAACTATTTCTAATTTAATTGAAAATGACCAAATTTATAATTCAATTGTTACTGCTCACGCTTTAATTATAATTTTTTTCATAGTTATACCAATTTTAATT	157	Metazoa	Arthropoda	Insecta	Diptera	Cecidomyiidae	unclassified	unclassified	1	531	0	0	0	0	0	0	0	0	0	0	0	0	0	0	0	0	0	0	0	0	0	0	0	0	0	0	0	0	0	0	0	0	0	0	0	0	0	0
ASV1144	AGCTTGAGCAGCTATAGTAGGAACCTCCTTAAGAATTTTAATCCGAACAGAATTAGGACAACCAGGCTCTCTTATTGGAGATGATCAAATTTACGACGTTATTGTTACTGCTCACGCATTTGTAATAATCTTCTTTATAGTTATACCTATTATAATT	157	Metazoa	Arthropoda	Insecta	unclassified	unclassified	unclassified	unclassified	1	109	0	0	0	0	0	109	0	0	0	0	0	0	0	0	0	0	0	0	0	0	0	0	0	0	0	0	0	0	0	0	0	0	0	0	0	0	0	0
ASV1145	GGCTTGGGCTGCAATGGTTGGAACAGCAATAAGAGTATTGATTCGAATTGAGTTAGGTCAAACGGGTAGATTTATGGGTGATGATCAATTATATAATGTAATTGTAACGGCTCATGCATTTGTAATAATTTTTTTTATAGTAATACCAATTTTAATT	157	Metazoa	Arthropoda	Arachnida	Araneae	unclassified	unclassified	unclassified	1	12	0	0	0	0	0	0	0	0	0	0	0	0	0	0	0	0	0	0	0	0	0	0	0	0	0	0	0	0	0	0	0	0	0	0	0	0	0	0
ASV1149	TATTTGAGCAGGAATAATTGGAACATCATTAAGAATCTTAATTCGAATAGAATTAAGAAGAATTAGAAATTTAATTGGTAATGATCAAATTTATAATGTTATCGTAACTGCTCATGCTTTTATTATAATTTTTTTTATAGTAATACCTATTTTAATT	157	Metazoa	Arthropoda	Insecta	Diptera	Cecidomyiidae	Rhopalomyia	Rhopalomyia tanaceticola	1	27	0	0	0	0	0	0	0	0	0	0	0	0	0	0	0	0	0	0	0	0	0	0	27	0	0	0	0	0	0	0	0	0	0	0	0	0	0	0
ASV1158	TATTTGAGCAGGAATAATTGGAACATCATTAAGAATTTTAATTCGAATAGAATTAAGAAGAATTAGAAATTTAATTGAAAATGATCAAATTTATAATGTTATTGTAACTGCTCATGCTTTTATTATAATTTTTTTTATAGTAATACCTATTTTAATT	157	Metazoa	Arthropoda	Insecta	Diptera	Cecidomyiidae	unclassified	unclassified	1	249	0	0	249	0	0	0	0	0	0	0	0	0	0	0	0	0	0	0	0	0	0	0	0	0	0	0	0	0	0	0	0	0	0	0	0	0	0	0
ASV1159	AATTTGAGCAGGATTAATTGGAACATCTCTTAGTTTATTAATTCGAGCTGAATTAGGAACCCCTAATTCTTTAATTGGAGATGATCAAGTTTATAATTCAATTGTTACAGCCCATGCTTTCATTATAATTTTTTTTATAGTAATACCAATTATAATT	157	Metazoa	Arthropoda	Insecta	Lepidoptera	Pterophoridae	unclassified	Pterophoridae sp. BOLD:AAL8472	1	67	0	0	0	0	0	0	0	0	0	0	0	0	0	0	0	0	0	0	0	0	0	0	0	0	0	0	0	0	0	0	0	0	0	0	0	0	0	0
ASV1162	GGCTTGATCAGCTATAGCAGGTACTGCTATAAGAATTATAATTCGAATAGAGTTAGGACAGGTTGGTTCTTTTTTAGGAGATGATCAATTGTATAATGTTGTAGTAACTGCACGTGCTTTTGTTATAATTTTTTTTATAGTAATACCAATTTTAATT	157	Metazoa	Arthropoda	Arachnida	Araneae	Anyphaenidae	Aysenoides	Aysenoides nahuel	1	126	0	0	0	0	0	0	0	0	0	0	0	0	0	0	0	0	0	0	0	0	0	0	0	0	0	0	0	0	0	0	0	0	0	0	0	0	0	0
ASV1163	AATTTGATCTGGAATAGTAGGAACATCATTAAGAATTTTAATTCGAATAGAATTAAGAAGAATTTCTAATTTAATTGGAAATGATCAAATTTATAATGTAATTGTAACAGCTCATGCTTTTATTATAATTTTTTTTATAGTAATACCTATTCTAATT	157	Metazoa	Arthropoda	Insecta	Diptera	Cecidomyiidae	unclassified	unclassified	1	668	668	0	0	0	0	0	0	0	0	0	0	0	0	0	0	0	0	0	0	0	0	0	0	0	0	0	0	0	0	0	0	0	0	0	0	0	0	0
ASV1164	TATTTGATCAGGTATAATTGGATCTTCACTTAGAATTCTAATTCGTTTAGAATTAAGTCAAATTAATTCTATCATTAACAATAATCAATTATATAATGTAATTGTTACAATTCATGCTTTTATTATAATTTTTTTATAACTATACCAATTGTAATT	156	Metazoa	Arthropoda	Insecta	Hemiptera	Aphididae	unclassified	unclassified	1	5203	0	0	0	0	0	0	0	0	0	0	0	0	0	5203	0	0	0	0	0	0	0	0	0	0	0	0	0	0	0	0	0	0	0	0	0	0	0	0
ASV1165	TATTTGAGCAGGAATAATTGGAACATCATTAAGAATTTTAATTCGAATAGAATTAAGAAGAATTAGAAATTTAATTGGTAATGATCAAATTTATAATGTCATTGTAACTGCTCATGCCTTTATTATAATTTTTTTTATAGTAATACCTATTTTAATT	157	Metazoa	Arthropoda	Insecta	Diptera	unclassified	unclassified	unclassified	1	100	0	0	0	0	0	0	0	0	0	0	0	0	0	0	0	0	0	0	0	0	0	0	0	0	0	0	0	0	0	0	0	0	0	0	0	0	0	0
ASV1166	AATCTGAAGAGGAATAGTAGGAACATCCTTAAGTTTATTAATTCGTGCTGAATTAGGTAATCCAGGATCATTAATTGGAGACGATCAAATTTATAATACAATTGTTACAGCTCATGCATTTATTATAATTTTTTTTATAGTTATACCTATTATAATT	157	Metazoa	Arthropoda	Insecta	Lepidoptera	Crambidae	Loxostege	Loxostege sticticalis	1	53	0	0	0	0	0	0	0	0	0	0	0	0	0	0	0	0	0	0	0	0	53	0	0	0	0	0	0	0	0	0	0	0	0	0	0	0	0	0
ASV1167	GGCTTGATCTGCTATAGCAGGTACTGCTATAAGAATTATAATTCGAATAGAATTAGGACAGGTTGGTTCTTTTTTAGGAGATGATCAATTGTATAATGTTGTAGTAACTGCACATGCTTTTGTTATAATTTTTTTTATAGTAATACCAATTTTAATT	157	Metazoa	Arthropoda	Arachnida	Araneae	Cheiracanthiidae	Cheiracanthium	Cheiracanthium erraticum	1	110	0	0	0	0	0	0	0	0	0	0	0	0	0	0	0	0	0	0	0	0	0	0	0	0	0	0	0	0	0	110	0	0	0	0	0	0	0	0
ASV1170	AATTTGAGCAGGAATAATTGGAATATCATTAAGAATTTTAATTCGAATAGAATTAAGAAGGATTAAAAATTTAATTGGAAATGATCAAATTTATAATGTTATTGTAACTGCTCATGCTTTTATTATAATTTTTTTTATAGTAATACCTATTTTAATT	157	Metazoa	Arthropoda	Insecta	Diptera	Cecidomyiidae	unclassified	unclassified	1	467	0	0	0	0	0	0	0	0	0	0	0	0	0	0	0	0	0	0	0	0	0	0	0	0	0	0	0	0	0	0	0	0	0	0	0	0	0	0
ASV1172	AATTTGAGCTGGAATAGTAGGAACTTCTTTAAGATTATTAATTCGAGCAGAATTAGGTAACCCAGGTTCTTTAATTGGTGATGATCAAATTTATAATACTATTGTAACAGCTCATGCTTTTATTATAATTTTTTTTATGGTTATACCTATTATAATT	157	Metazoa	Arthropoda	Insecta	Lepidoptera	unclassified	unclassified	unclassified	1	90	0	0	0	0	0	0	0	0	0	0	0	0	0	0	0	0	0	0	0	0	0	0	0	0	0	0	0	0	0	0	90	0	0	0	0	0	0	0
ASV1173	TATTTGAGCAGGAATAATTGGAACTTCTTTAAGTCTATTAATTCGAGCTGAATTAGGAAATCCTGGTTCTTTAATTGGTGATGATCAAATTTATAATACTATTGTTACAGCTCATGCTTTTATTATAATTTCTTTTATAGTTATACCTATTATAATT	157	Metazoa	Arthropoda	Insecta	Lepidoptera	unclassified	unclassified	unclassified	1	40	0	0	0	0	0	0	0	0	0	0	0	0	0	0	0	0	0	0	0	0	0	0	0	0	0	0	0	0	0	0	0	0	0	0	0	0	0	0
ASV1174	AGCTTGATCAGGAATAGTGGGAACATCCCTTAGAATATTAATTCGATTTGAATTAGGTCACCCAGGAGCCTTAATTGGTAATGATCAAACGTATAATGTTGTAGTTACTGCTCATGCCTTTATTATAATTTTTTTTATAGTAATACCAATTATAATT	157	Metazoa	Arthropoda	Insecta	Diptera	Tachinidae	Voria	Voria ruralis	1	86	0	0	0	0	0	0	0	0	0	0	0	0	0	0	0	0	0	0	0	0	0	0	0	0	0	0	0	0	0	0	0	0	0	0	0	0	0	0
ASV1175	GGTTTGATCAGCTATATTAGGTACTGCTTTTAGTATACTGATTCGATTGGAATTAGGTCAACCAGGTAGAATTATTGGGGACGATCAAATTTATAATGTTATAGTTACAGCTCATGCTTTTGTAATAATTTTTTTTATAGTTATACCTATTATAATT	157	Metazoa	Arthropoda	Collembola	Entomobryomorpha	Entomobryidae	Dicranocentrus	Dicranocentrus pallidus	1	1998	0	0	0	0	0	0	0	0	0	0	0	0	0	0	0	0	0	0	0	0	0	0	0	0	0	0	0	0	0	0	0	0	0	0	0	0	1998	0
ASV1177	AATTTGAGCAGGGATATTAGGTACATCTCTTAGACATTTAATTCGAGCTGAATTAGGTAATCCTGGTTCTTTAATTGGAGATGATCAAATTTATAACACTATTGTAACAGCTCATGCTTTTATTATAATTTTTTTTATAGTTATACCTATTATAATT	157	Metazoa	Arthropoda	Insecta	Lepidoptera	Gelechiidae	unclassified	unclassified	1	169	0	0	0	0	0	0	0	0	0	0	0	0	0	0	0	0	0	0	0	0	0	0	0	0	0	0	0	0	0	0	0	0	0	0	0	0	0	0
ASV1179	AGCTTGATCAAGTATAATTGGAACTTCTTTAAGTATACTAATTCGAATTGAATTAGGTCATCCTGGTTCCTTAATTGGAAATGATCAAATTTATAATGTAATTGTAACTGCTCATGCATTTATTATAATTTTTTTTATAGTAATACCAATTATAATT	157	Metazoa	Arthropoda	Insecta	Diptera	Tachinidae	unclassified	unclassified	1	157	0	0	0	0	0	0	0	0	0	0	0	0	0	0	0	0	0	0	0	0	0	0	0	0	0	0	0	0	0	0	0	0	0	0	0	0	0	0
ASV1180	AGCATGAGCCGGAATAGTAGGAACATCAATAAGAATAATTATTCGCGCAGAACTTGGCCAACCAGGATCAATAATTGGAGATGATCAAATCTATAATGTAATTATTACAGCACACGCATTTGTTATAATTTTCTTTATAGTTATACCAATTATAATT	157	Metazoa	Arthropoda	Insecta	Orthoptera	Acrididae	Trilophidia	Trilophidia annulata	1	74	0	0	0	0	0	0	0	0	0	0	0	0	0	0	0	0	0	0	0	0	0	0	0	0	0	0	0	0	0	0	0	0	0	0	0	0	0	0
ASV1183	AATTTGAGCGGGGATATTAGGTACATCTCTTAGACTTTTAATTCGAGCTGAATTAGGTAATCCTGGTTCTTTAATTGGAGATGATCAAATTTATAACACTATTGTAACAGCTCATGCTTTTATTATAATTTTTTTTATAGTTATACCTATTATAATT	157	Metazoa	Arthropoda	Insecta	Lepidoptera	Gelechiidae	unclassified	unclassified	1	288	0	0	0	0	0	0	0	0	0	0	0	0	0	0	0	0	0	0	0	0	0	0	0	0	0	0	0	0	0	0	0	0	0	0	0	0	0	0
ASV1184	AATTTGAGCAGGTATAGTAGGAACATCTTTAAGATTACTAATTCGAGCTGAATTAGGAAATCCAGGATCATTAATTGGAAATGATCAAATTTACAATACTATTGTCACAGCTCATGCTTTTATTATAATTTTTTTTATAGTAATACCTATTATAATT	157	Metazoa	Arthropoda	Insecta	Lepidoptera	unclassified	unclassified	unclassified	1	287	0	0	0	0	0	0	0	0	0	0	0	287	0	0	0	0	0	0	0	0	0	0	0	0	0	0	0	0	0	0	0	0	0	0	0	0	0	0
ASV1185	AATTTGATCAGGAATAATTGGAACTTCACCAAGAATATTAATTCGATTAGAATTAAGAACAATTAAAAATTTAATTGGAAATGATCAAATTTATAATGTTATTGTAACAGCTCATGCTTTTATTATAATTTTTTTTATAGTAATACCAATTTTAATT	157	Metazoa	Arthropoda	Insecta	Diptera	Cecidomyiidae	unclassified	unclassified	1	102	0	0	0	0	0	0	0	0	0	0	0	0	0	0	0	0	0	0	0	0	0	0	0	0	0	0	0	0	0	0	0	0	0	0	0	0	0	0
ASV1186	AATTTGATCTGGAATATTAGGAACCTCTTTAAGGATTTTAATCCGTTTAGAATTAAGTTCAACTTCTAATTTAATTAATAATGATCAAATTTACAATGTAATTGTAACCACTCATGCTTTTATTATAATTTTTTTTATAGTAATACCTATTATAATC	157	Metazoa	Arthropoda	Insecta	Diptera	Cecidomyiidae	unclassified	unclassified	1	13337	0	0	0	0	0	0	0	0	0	0	0	0	0	0	0	0	0	0	0	0	0	0	0	0	0	0	0	0	0	0	0	0	0	0	0	0	0	0
ASV1187	AATTTGAGCAGGAATAATTGGAACATCATTAAGAATTTTAATCCGAATAGAACTAAGAAGAATTAGAAATTTAATTGGTAATGATCAAATTTATAATGTTATTGTAACTGCTCATGCTTTTATTATAATCTTTTTTATAGTAATACCAATTTTAATT	157	Metazoa	Arthropoda	Insecta	Diptera	Cecidomyiidae	unclassified	unclassified	1	186	0	0	0	0	0	0	0	0	0	0	0	0	0	0	0	0	0	0	0	0	0	0	0	0	0	0	0	0	0	0	0	0	0	0	0	0	0	0
ASV1188	AGTTTGATCAGGAATAGTAGGAACATCTTTAAGTATATTAATTCGTGCTGAATTAAGTCACCCAGGGATATTTATTGGAAATGATCAAATTTACAACGTAATTGTTACAGCTCATGCATTTATTATAATTTTCTTTATAGTAATACCAATTATAATT	157	Metazoa	Arthropoda	Insecta	Diptera	Culicidae	unclassified	unclassified	1	186	0	0	0	0	0	0	0	0	0	0	0	0	0	0	0	0	0	0	0	0	0	0	0	0	0	0	0	0	0	0	0	0	0	0	0	0	0	0
ASV1189	AATTTGAGCAGGGATATTAGGTACATCTCTTAGACTTTTAATTCGAGCTGAATTAGGTAATCCTGGTTCTTTAAATGGAGATGATCAAATTTATAACACTATTGTAACAGCTCATGCTTTTATTATAATTTTTTTTATAGTTATACCTATTATAATT	157	Metazoa	Arthropoda	Insecta	Lepidoptera	Gelechiidae	unclassified	unclassified	1	215	0	0	0	0	0	0	0	0	0	0	0	0	0	0	0	0	0	0	0	0	0	0	0	0	0	0	0	0	0	0	0	0	0	0	0	0	0	0
ASV1193	AATTTGAGCTGGAATAGTAGGAACATCATTAAGAATTTTAATTCGATTAGAATTAAGAACAACTTCTAATTTGATTGGTAATGATCAAATTTATAACGTTATTGTTACAGCTCATGCATTTATTATAATTTTTTTTATAGTTATACCTATTTTAATT	157	Metazoa	Arthropoda	Insecta	Diptera	Cecidomyiidae	unclassified	unclassified	1	21	0	0	0	0	0	0	0	0	0	0	0	0	0	0	0	0	0	0	0	0	0	0	0	0	0	0	0	0	0	0	0	0	0	0	0	0	0	0
ASV1194	TGCATGATCAGGAATAGTAGGGACTTCTTTAAGAATTTTAATTCGAGCAGAATTAGGTCATACTGGTTCTTTAATTGGAGATGACCAAATTTATAATGTTATTGTTACAGCTCATGCTTTTGTAATAATTTTTTTTATAGTTATACCTATTTTAATT	157	Metazoa	Arthropoda	Insecta	Diptera	Chironomidae	unclassified	unclassified	1	1512	0	0	0	0	0	0	0	0	0	0	0	0	0	0	0	0	0	0	0	0	0	0	0	0	0	0	0	0	0	0	0	0	0	0	0	0	0	0
ASV1197	ATCTTGAGCAGGAATAGTGGGAACATCATTAAGAATGCTAATTCGTACAGAATTAGGAAATCCGGGAAGATTAATTGGGGATGATCAAATTTATAATAGTATTGTTACAGCCCATGCATTTATTATAATTTTTTTTTATAGTAATACCTATTATAATC	158	Metazoa	Arthropoda	Insecta	Coleoptera	Curculionidae	unclassified	Curculionidae sp. BOLD-2016	1	32	0	0	0	0	0	0	0	0	0	0	0	0	0	0	0	0	0	0	0	0	0	0	0	0	0	0	0	0	0	0	0	0	0	0	0	0	0	0
ASV1198	GTTTTGATCAGGAATATTAGGATTGTCATTAAGGTTACTTATTCGTATAGAGTTATCTAGACCCGGTAGATTTCTAGGGGATGATCAAATTTATAATAGAGTTGTGACAGCTCATGCATTTGTAATAATTTTTTTTATAGTAATACCTGTAATAATT	157	Metazoa	Arthropoda	Insecta	Hymenoptera	Braconidae	Meteorus	Meteorus versicolor	1	90	0	0	0	0	0	0	0	0	0	0	0	0	0	0	0	0	0	0	0	0	0	0	0	0	0	0	0	0	0	0	0	0	0	0	0	0	0	0
ASV1200	AATTTGATCAGGGATATTTGGAATATCATTGAGAATTTTAATCCGATTGGAATTAAGAACTATTTCTAATTTAATTGAAAACGATCAAATTTATAATTCAATTGTTACTGCTCACGCTTTAATTATAATTTTTTTCATAGTTATACCAATTTTAATT	157	Metazoa	Arthropoda	Insecta	Diptera	Cecidomyiidae	unclassified	unclassified	1	169	0	0	0	0	0	0	0	0	0	0	0	0	0	0	0	0	0	0	0	0	0	0	0	0	0	0	0	0	0	0	0	0	0	0	0	0	0	0
ASV1201	AATTTGATCAGGAATAATTGGATCATCTCTTAGAATTTTAATTCGATTAGAATTAAGACAAATTAATTCAATTATTAATAATAATCAACTTTATAATGTTATTGTTACAATTCATGCTTTTATTATAATTTTCTTTATAACTATACCAATTGTAATT	157	Metazoa	Arthropoda	Insecta	Hemiptera	Aphididae	Coloradoa	unclassified	1	45	0	0	0	0	0	0	0	0	0	45	0	0	0	0	0	0	0	0	0	0	0	0	0	0	0	0	0	0	0	0	0	0	0	0	0	0	0	0
ASV1202	AATTTGAGCAGGAATATTAGGTACATCTCTTAGACTTTTAATTCGAGCTGAATTAGGTAATCCTGGTTCTTTAATTGGAGATGATCAAATTTATAACACTATTGTAACAACTCATGCTTTTATTATAATTTTTTTTATAGTTATACCTATTATAATT	157	Metazoa	Arthropoda	Insecta	Lepidoptera	unclassified	unclassified	unclassified	1	310	0	0	0	0	0	0	0	0	0	0	0	0	0	0	0	0	0	0	0	0	0	0	0	0	0	0	0	0	0	0	0	0	0	0	0	0	0	0
ASV1203	AATTTGAACAGGATTAATTGGAACATCTTTAAGAATTTTAATTCGAATAGAGTTAAGAAGAATTAGAAATTTAATTAGAAATGATCAAATTTATAATGTAATTGTAACTGCTCATGCTTTTATTATAATTTTTTTATAATTATACCAATTTTAATT	156	Metazoa	Arthropoda	Insecta	Diptera	Cecidomyiidae	unclassified	unclassified	1	262	0	0	0	0	0	0	0	0	0	0	0	0	0	0	0	0	0	0	0	0	0	0	0	0	0	0	0	0	0	0	0	0	0	0	0	0	0	0
ASV1205	AGCTTGAGCAGGTATAGTAGGAACTTCTTTAAGTATTTTAATTCGAGCTGAACTTGGTCATCCAGGAGCATTAATTGGATACGATCAAATTTATAATGTAATTGTTACTGCTCATGCTTTTGTAATAATTTTTTTTATAGTAATACCAATTATAATT	157	Metazoa	Arthropoda	Insecta	Diptera	Sphaeroceridae	Rachispoda	Rachispoda sp. BIOUG17821-E07	1	35	0	0	0	0	0	0	0	0	0	0	0	0	0	0	0	0	0	0	0	0	0	0	0	0	0	0	0	0	0	0	0	0	0	0	0	0	0	0
ASV1206	AGCATGAGCAGGAATGGTTGGAACTTCTCTTAGAATTCTAATTCGAGCTGAATTAGGACACCCAGGAGCCTTAATTGGAGATGATCAAATTTATAATGTAATTGTAACAGCTCATGCATTTGTAATAATTTTCTTTATAGTTATACCTATTATAATT	157	Metazoa	Arthropoda	Insecta	Diptera	Tephritidae	Anastrepha	unclassified	1	1011	0	0	0	0	0	0	0	0	0	1011	0	0	0	0	0	0	0	0	0	0	0	0	0	0	0	0	0	0	0	0	0	0	0	0	0	0	0	0
ASV1207	AATATGATCAGGTATAATTGGAACATCATTAAGAATTTTAATTCGACTAGAACTAGGAACTACCAATAGATTAATCGGAAACGATCAAATTTATAATGTAATTGTTACAGCTCATGCTTTTATTATAATTTTCATTATAGTTATACCAATCATAATT	157	Metazoa	Arthropoda	Insecta	Coleoptera	Coccinellidae	Coccinella	unclassified	1	21	0	0	0	0	21	0	0	0	0	0	0	0	0	0	0	0	0	0	0	0	0	0	0	0	0	0	0	0	0	0	0	0	0	0	0	0	0	0
ASV1208	AATTTGATCAGGAATAATTGGAACTTCACTAAGAATATTAATTCGATTAGAATTAAGAACAATTAAAGATTTAATTGGAAATGATCAAATTTATAATGTTATTGTAACAGCTCATGCTTTTATTATAATTTTTTTTATAGTAATACCAATTTTAATT	157	Metazoa	Arthropoda	Insecta	Diptera	Cecidomyiidae	unclassified	unclassified	1	150	0	0	0	0	0	0	0	0	0	0	0	0	0	0	0	0	0	0	0	0	0	0	0	0	0	0	0	0	0	0	0	0	0	0	0	0	0	0
ASV1210	TATATGAACTGCCATATTAGGGACTTCTTTAAGAAATATTATTCGTTTTGAACTAAGAATACCAAATAGAATTATTAAAGATGATCAAATTTACAATTCTTTAGTTACAGCTCATGCTTTAGTAATAATTTTTTTTATAATTATACCAGTAATAATT	157	Metazoa	Arthropoda	Arachnida	Trombidiformes	Tarsonemidae	unclassified	Tarsonemidae sp. BIOUG25926-A09	1	33	0	0	0	0	0	0	0	0	0	0	0	0	0	0	0	0	0	0	0	0	0	0	0	0	0	33	0	0	0	0	0	0	0	0	0	0	0	0
ASV1211	AATTTGAGCAGGTATAGTTGGTACTTCATTAAGATTACTAATTCGAGCTGAATTAGAAAATCCTGGTTCTTTAATTGGTGATGATCAAATTTATAATACTATTGTCACAGCTCATGCCTTTATTATAATTTTCTTCATAGTTATACCTATTATAATT	157	Metazoa	Arthropoda	Insecta	Lepidoptera	Coleophoridae	Coleophora	Coleophora klimeschiella	1	66	0	0	0	0	0	0	0	0	0	0	0	0	66	0	0	0	0	0	0	0	0	0	0	0	0	0	0	0	0	0	0	0	0	0	0	0	0	0
ASV1212	TATTTGAGCAGGAATAATTGGAACATCGTTAAGAATTTTAATTCGAATAGAATTAAGAAGAATTAAAAATTTAATTGATAATGATCAAATTTATAATGTTATTGTAACTGCTCACGCTTTTATTATAATTTTTTTTATAGTAATACCTATTTTAATT	157	Metazoa	Arthropoda	Insecta	Diptera	Cecidomyiidae	unclassified	unclassified	1	152	0	0	0	0	0	0	0	0	0	0	0	0	0	0	0	0	0	0	0	0	0	0	0	0	0	0	0	0	0	0	0	0	0	0	0	0	0	0
ASV1213	AATTTGAGCAGGAATAATCGGAACAAGATTAAGAAATTTAATTCGAATAGAATTATCAACAACATCAAATTTGATTGAGAACGATCAAATTTATAATGTAATTGTAACTGCTCATGCTTTCATTATAATTTTTTTTATAGTTATACCAATTTTAATT	157	Metazoa	Arthropoda	Insecta	Diptera	Cecidomyiidae	unclassified	unclassified	1	122	0	0	0	0	0	0	0	0	0	0	0	0	0	0	0	0	0	0	0	0	0	0	0	0	0	0	0	0	0	0	0	0	0	0	0	0	0	0
ASV1214	TATTTGAGCTGGAATAGTAGGAACGTCTTTAAGACTATTAATTCGAGCAGAATTAGGAACCCCCGGATCTTTAATTGGAGATGACCAAATTTATAATACTATTGTAACAGCTCATGCATTTATTATAATTTTTTTTATAGTTATACCTATTATAATT	157	Metazoa	Arthropoda	Insecta	Lepidoptera	unclassified	unclassified	unclassified	1	99	0	0	0	0	0	0	0	0	0	0	0	0	0	0	0	0	0	0	0	0	0	0	0	0	0	0	0	0	0	0	0	0	0	0	0	0	0	0
ASV1217	ATCTTGAGCTGGAATAGTAGGAACATCTTTAAGAATACTAATTCGTACAGAATTAGGAAATCCGGGAAGATTAATTGGAGATGATCAAATTTATAATAGTATTGTTACAGTCCATGCATTTATTATAATTTTTTTTATGGTAATACCTATTATAATC	157	Metazoa	Arthropoda	Insecta	Lepidoptera	unclassified	unclassified	unclassified	1	85	0	0	0	0	0	0	0	0	0	0	0	0	0	0	0	0	0	0	0	0	0	0	0	0	0	0	0	0	0	0	0	0	0	0	0	0	0	0
ASV1219	AGCTTGAGCAGGAATAATTGGAACTTCTTTAAGAATTTTAATTCGAGCTGAATTAGGACATCCAGGAGCTTTAATCGGAAATGATCAAATTTATAATGTCATTGTTACTTCTCATGCATTTATTATAATTTTTCTTATAGTTATACCTATTATAATT	157	Metazoa	Arthropoda	Insecta	Diptera	Tephritidae	unclassified	unclassified	1	241	0	0	0	0	0	0	0	0	0	0	0	0	0	0	0	0	0	0	0	0	0	0	0	0	0	0	0	0	0	0	0	0	0	0	0	0	0	0
ASV1220	AATTTGAGCAGGAATAATTGGAACATCATTAAGAATTTTAATCCGAATACAATTAAGAAGAATTAGGAATTTAATTAGAAATGATCAAATTTATAATGTTATTGTAACTGCTCATGCTTTTATTATAATTTTTTTTATAGTAATACCAATCTTAATT	157	Metazoa	Arthropoda	Insecta	Diptera	Cecidomyiidae	unclassified	unclassified	1	218	0	0	0	0	0	0	0	0	0	0	0	0	0	0	0	0	0	0	0	0	0	0	0	0	0	0	0	0	0	218	0	0	0	0	0	0	0	0
ASV1221	AGCTTGAGCTGGAATAGTGGGAACTTCCCTGAGAATTTTAATTCGATCAGAATTAGGACACCCAGGGGCCTTAATTGGTGACGATCAAATTTATAACGTTATTGTTACTGCACATGCTTTCATTATAATTTTTTTTATGGTTATACCAATTATGATT	157	Metazoa	Arthropoda	Insecta	Diptera	unclassified	unclassified	unclassified	1	493	0	0	0	0	0	0	0	0	0	0	0	0	0	0	0	0	493	0	0	0	0	0	0	0	0	0	0	0	0	0	0	0	0	0	0	0	0	0
ASV1223	AATTTGAGCAGGAATAGTTGGAACATCTTTAAGATTACTTATTCAAGCTGAATTAGGTAATCCAGGATCTTTAATTGGAAATGATCAAATTTATAACACAATTGTAACAGCTCATGCATTTATTATAATTTTTTTTATAGTTATACCTATTATAATT	157	Metazoa	Arthropoda	Insecta	Lepidoptera	Elachistidae	Elachista	Elachista littoricola	1	75	0	0	0	0	0	0	0	0	0	0	0	0	0	0	0	0	0	0	0	0	0	0	0	0	0	0	0	0	0	0	0	0	0	0	0	0	0	0
ASV1224	GGCTTGAGCAGGAATAGTAGGTACATCTCTTAGACTATTAATTCGAGCAGAATTAGGAAATCCTGGATCATTAATTGGTGATGATCAAATTTATAATGTAGTTGTTACTGCTCATGCATTTATTATAATTTTTTTTATAGTAATACCTATTGTTATT	157	Metazoa	Arthropoda	Insecta	Coleoptera	Staphylinidae	Aleochara	Aleochara zerchei	1	430	0	0	0	0	0	0	0	0	0	0	0	0	0	0	0	0	0	0	0	0	0	0	0	0	0	0	0	0	0	0	0	0	0	0	0	0	0	0
ASV1226	AATTTGAGCAGGATTAATTGGATCATCTTTAAGGATTTTAATTCGGATAGAATTAAGAAGAATTAGAAATTTAATTAGAAATGATCAAATTTATAATGTAATTGTAACTGCTCACGCTTTTATTATAATTTTTTTTATAGTAATACCTATTTTAATT	157	Metazoa	Arthropoda	Insecta	Diptera	unclassified	unclassified	unclassified	1	574	0	0	0	0	0	0	0	0	0	0	0	0	0	0	0	0	0	0	0	0	0	0	0	0	0	0	0	0	0	0	0	0	0	574	0	0	0	0
ASV1227	AATATGATCAGGTATAATTGGGACATCATTAAGAATTTTAATTCGACTAGAACTAGGAACTACTAATAGATTAATCGGAAACGATCAAATTTATAATGTAATTGTTACAGCCCATGCTTTTATTATAATTTTCTTTATAGTTATACCAATCATAATT	157	Metazoa	Arthropoda	Insecta	Coleoptera	Coccinellidae	Coccinella	unclassified	1	157	0	0	0	0	0	0	157	0	0	0	0	0	0	0	0	0	0	0	0	0	0	0	0	0	0	0	0	0	0	0	0	0	0	0	0	0	0	0
ASV1228	AATTTGAGCCGGAATAGTAGGAACTTCTTTAAGATTATTAATTCGAGCAGAATTAGGTAACCCAGGTTCTTTAATTGGTGATGATCAAATTTATAATACTATTGTAACAGCTCATGCTTTTATTATAATTTTTTTTATAGTTATACCTATTATAATT	157	Metazoa	Arthropoda	Insecta	Lepidoptera	unclassified	unclassified	unclassified	1	119	0	0	0	0	0	0	0	0	119	0	0	0	0	0	0	0	0	0	0	0	0	0	0	0	0	0	0	0	0	0	0	0	0	0	0	0	0	0
ASV1229	AATTTGATCAGGGATATTTGAAATATCATTGAGAATTTTAATCCGATTGGAATTAAGAACTATTTCTAATTTAATTGAAAATGATCAAATTTATAATTCAATTGTTACTGCTCACGCTTTAATTATAATTTTTTTTATAGTTATACCAATTTTAATT	157	Metazoa	Arthropoda	Insecta	Diptera	Cecidomyiidae	unclassified	unclassified	1	105	0	0	0	0	0	0	0	0	0	0	0	0	0	0	0	0	0	0	0	0	0	0	0	0	0	0	0	0	0	0	0	0	0	0	0	0	0	0
ASV1230	AATTTGATCTGGATTAGTAGGTACAAGATTAAGTTTATTGATTCGAGCTGAATTAGGTCAACCAGGTTCTTTAATTGGTGATGATCAAATTTGTAATGTAATTGTTACAGCACATGCTTTTATTATAATTTTTTTTATAGTAATACCTATTGTAATT	157	Metazoa	Arthropoda	Insecta	Neuropterida	Chrysopidae	Chrysoperla	unclassified	1	3	0	0	0	0	0	0	0	0	0	0	0	0	0	0	0	0	0	0	0	0	0	0	0	0	0	0	0	0	0	0	0	0	0	0	0	0	0	0
ASV1231	TGCATGATCAGGAATAATTGGCACTTCATTAAGGATAATTATTCGAACAGAATTAGGAAATCCAGGCTCTTTAATTGGAAATGACCAAATTTACAATGTAATTGTAACTGCACATGCTTTTATTATAATTTTTTTTATAGTGATACCTATTATAATT	157	Metazoa	Arthropoda	Insecta	Diptera	Phoridae	unclassified	unclassified	1	128	0	0	0	0	0	0	0	0	0	0	0	0	0	0	128	0	0	0	0	0	0	0	0	0	0	0	0	0	0	0	0	0	0	0	0	0	0	0
ASV1232	TATTTGAGCAGGAATAGTAGGAACATCATTAAAATTACTAATTCGAGCAGAATTAGGAAATCCAGGATCATTAATTGGTGATGATCAAATTTATAATACTATTGTAACAGCACATGCATTTATTATAATTTTTTTCATAGTAATACCAATTATAATT	157	Metazoa	Arthropoda	Insecta	Lepidoptera	unclassified	unclassified	unclassified	1	1638	0	0	0	0	0	0	0	0	0	0	0	0	0	0	1638	0	0	0	0	0	0	0	0	0	0	0	0	0	0	0	0	0	0	0	0	0	0	0
ASV1233	TATTTGAGCAGGAATAATTGGAACATCATTAAGAATTTTAATCCGAATAGAATTAAGAAGAATTAGAAATTTAATTGGTAGTGATCAAATTTATAATGTTATTGTAACTGCTCATGCTTTTATTATAATTTTTTTTATAGTAATACCTATTTTAATT	157	Metazoa	Arthropoda	Insecta	Diptera	Cecidomyiidae	unclassified	unclassified	1	46	0	0	0	0	0	0	0	0	0	0	0	0	0	0	0	0	0	0	0	0	0	0	0	0	0	0	0	0	0	0	0	0	0	0	0	0	0	0
ASV1234	AGCTTGAGCCGGAATAGTAGGAACTTCTTTAAGTATTCTAATTCGAGCTGAATTAGGTCATCCTGGTGCTTTTATTGGAGATGATCAAATTTATAATGTTATTGTAACAGCACACGCTTTTATTATAATTTTTTTTATAGTCATACCTATTATAATT	157	Metazoa	Arthropoda	Insecta	Diptera	Culicidae	Anopheles	unclassified	1	198	0	0	0	0	0	0	0	0	0	0	0	0	0	0	0	0	0	0	0	0	0	0	0	0	0	0	0	0	0	0	0	0	0	0	0	0	0	0
ASV1235	AGCTTGAGCCGGAATAGTAGGAACTTCTTTAAGTATTCTAATTCGAGCTGAATTAGGTCATCCTGGTGCTTTTATTGGAGATGATCAAATTTATAATGTTATTGTAACAGCACACGCTTTTATCATAATTTTTTTTATAGTTATACCTATTATAATT	157	Metazoa	Arthropoda	Insecta	Diptera	Culicidae	Anopheles	unclassified	1	375	0	0	0	0	0	0	0	0	0	0	0	0	0	0	0	0	0	0	0	0	0	0	0	0	0	0	0	0	0	0	0	0	0	0	0	0	0	0
ASV1237	TACTTGAGCAGGAATAATTGGAACATCATTAAGAATTTTAATTCGAATAGAATTAAGAAGAATTAGAAATTTAATTGGTAATGATCAAATTTATAATGTTATTGTAACTGCTCATGCTTTTATTATAATTTTTTTTATAGTAATACCTATTTTAATT	157	Metazoa	Arthropoda	Insecta	Diptera	Cecidomyiidae	unclassified	unclassified	1	720	0	0	0	0	0	0	0	0	0	0	0	0	0	0	0	0	0	0	0	0	0	0	0	720	0	0	0	0	0	0	0	0	0	0	0	0	0	0
ASV1239	TATTTAAGCTGGTATAATTGGAACTTCTTTAAGATTATTAATTCGAGCTGAATTAGGAACTCCAGGATCTTTAATCGGAGATGATCAAATTTATAATACAATTGTAACTGCACATGCTTTTATTATAATTTTTTTTATAGTAATACCTATTATAATT	157	Metazoa	Arthropoda	Insecta	Lepidoptera	Tortricidae	Eucosma	Eucosma wimmerana	1	67	0	0	0	0	0	0	0	0	0	0	0	0	0	0	0	0	0	0	0	0	0	0	0	0	0	0	0	0	0	0	0	0	0	0	0	0	0	0
ASV1240	GGCTTGAGCTGGAATAGTAGGTACTTCTTTAAGTATTTTAATTCGAGCTGAATTAGGTCACCCTGGAGCCTTAATTGGAGACGACCAAATTTATAATGTAATCGTAACTGCTCATGCTTTTATTATAATTTTTTTTATAGTTATACCTATTATAATT	157	Metazoa	Arthropoda	Insecta	Diptera	Phoridae	unclassified	unclassified	1	73	0	0	0	0	0	0	0	0	0	0	0	0	0	0	0	0	0	0	0	0	0	0	0	0	0	0	0	0	0	0	0	0	0	0	0	73	0	0
ASV1241	GGCCTGATCTGGGATACTAGGTTTATCCTTAAGTATAATTATCCGAATTAACCTGCGAAATAATATAAAAGTATTAATTGATGATGACCAATTTTATAATTCAGTTGTTACAGCCCATGCTTTTGTTATAATTTTTTTTACAGTTATGCCTATTCTTATC	160	Metazoa	Arthropoda	Insecta	Thysanoptera	Aeolothripidae	unclassified	unclassified	1	16	0	0	0	0	0	0	0	0	0	0	0	0	0	0	0	0	0	0	0	0	0	0	0	0	0	0	0	0	0	0	0	0	0	0	0	0	0	0
ASV1242	AGCTTGAGCCGGAATAGTAGGAACTTCTTTAAGTACTCTAATTCGAGCTGAATTAGGTCATCCTGGTGCTTTTATTGGAGATGATCAAATTTATAATGTTATTGTAACAGCACACGCTTTTATTATAATTTTTTTTATAGTTATACCTATTATAATT	157	Metazoa	Arthropoda	Insecta	Diptera	Culicidae	Anopheles	unclassified	1	140	0	0	0	0	0	0	0	0	0	0	0	0	0	0	0	0	0	0	0	0	0	0	0	0	0	0	0	0	0	0	0	0	0	0	0	0	0	0
ASV1243	AATTTGAGCAGGAATAATTGGAACATCATTAAGAATTTTAATCCGAATAGAACTAAGAAGAATTAGAAATTTAACTGGTAATGATCAAATTTATAATGTTATTGTAACTGCTCATGCTTTTATTATAATTTTTTTTATAGTAATACCAATTTTAATT	157	Metazoa	Arthropoda	Insecta	Diptera	Cecidomyiidae	unclassified	unclassified	1	21	0	0	0	0	0	0	0	0	0	0	0	0	0	0	0	0	0	0	0	0	0	0	0	0	0	0	0	0	0	0	0	0	0	0	0	0	0	0
ASV1244	TATCTGATCAGGTATAATTGGATCTTCTCTTAGAATTTTAATTCGATTAGAATTAAGTCAAATTAATTCAATTATTAATAATAATCAATTATATAATGTTATTGTAACAATTCATGCTTTTATTATAATCTTTTTTATAACTATACCAATTGTTATT	157	Metazoa	Arthropoda	Insecta	Hemiptera	Aphididae	unclassified	unclassified	1	113	0	0	0	0	0	0	0	0	0	0	0	0	0	0	0	0	0	0	0	0	0	0	113	0	0	0	0	0	0	0	0	0	0	0	0	0	0	0
ASV1245	AATTTGATCAGGAATAATTGGATCTTCACTTAGTATTTTAATTCGATTAGAATTAAGACAAATTAATTCAATTATTAATAATAATCAATTATATGATGTAATTGTTACAATTCATGCTTTCATTATAATTTTTTTTATAACTATACCAATTGTAATT	157	Metazoa	Arthropoda	Insecta	Hemiptera	Aphididae	Aphis	unclassified	1	393	0	0	0	0	0	0	0	0	0	0	0	0	0	0	0	0	0	0	393	0	0	0	0	0	0	0	0	0	0	0	0	0	0	0	0	0	0	0
ASV1246	AATTTGAGCAGGAATAGTAGGCACTTCATTAAGTTTATTAATTCGGGCAGAATTAGGAAACCCAGGTTCTTTAATTGAAAATGGTCAAATTTATAATACAATTGTTACATCTCATGCATTTATTATAATTTTCTTTATAGTTATACCTATCATAATT	157	Metazoa	Arthropoda	Insecta	Lepidoptera	Sphingidae	Agrius	Agrius convolvuli	1	175	0	0	0	0	0	0	0	0	0	0	0	0	0	0	0	0	0	0	175	0	0	0	0	0	0	0	0	0	0	0	0	0	0	0	0	0	0	0
ASV1249	TGCTTGATCTGGAATAGTAGGTACATCTCTAAGAATGCTAATTCGAACTGAACTAGGTAACCCTGGAAGTTTAATTGGAGATGACCAAATTTATAACACTATTGTCACTGCTCATGCTTTTATTATAATTTTTTTTATAGTTATGCCCATTATAATT	157	Metazoa	Arthropoda	Insecta	Coleoptera	Curculionidae	Bothynoderes	Bothynoderes affinis	1	2	0	0	0	0	0	0	0	0	0	0	0	0	0	0	0	0	0	0	0	0	0	0	0	0	0	0	0	2	0	0	0	0	0	0	0	0	0	0
ASV1250	AGCTTGAGCAGGTATAGTAGGAACTTCTTTAAGTATTTTAATTCGAGCTGAACTTGGTCATCCAGGCTCATTAATTGGAGATGATCAAATTTATAATACTATTGTCACAGCTCGTGCTTTTATCACAATTTTTTTCATAGTAATACCAATTATAATT	157	Metazoa	Arthropoda	Insecta	Lepidoptera	Erebidae	Oxidercia	Oxidercia sp. toxeaDHJ01	1	3	0	0	0	0	0	0	0	0	0	0	0	0	0	0	0	0	0	0	0	0	0	0	0	0	0	0	0	0	0	0	0	0	0	0	0	0	0	0
ASV1251	AGCTTGAGCAGGTATAGTAGGGACATCTTTAAGTATATTAATTCGTGCTGAACTTGGTCATCCAGGTGCTTTAATCGGAGATGATCAAATTTATAATGTAATTGTTACAGCTCATGCTTTTGTTATAATTTTTTTTATAGTTATACCAATTATAATT	157	Metazoa	Arthropoda	Insecta	Diptera	Syrphidae	Melanostoma	unclassified	1	65	0	0	0	0	0	0	0	0	0	0	0	0	0	0	0	0	0	0	0	0	0	0	0	0	0	0	0	0	0	0	0	0	0	0	0	0	0	0
ASV1253	AATTTGATCAGGGATATTTGGAATGTCATTGAGAATTTTAATCCGATTGGAATTAAGAACTATTTCTAATTTAATTGAAAATGATCAAATTTATAATTCAATTGTTACTGCTCACGCTTTAATTATAATTTTTTTCATAGTTATACCAATTTTAATT	157	Metazoa	Arthropoda	Insecta	Diptera	Cecidomyiidae	unclassified	unclassified	1	640	0	0	0	0	0	0	0	0	0	0	0	0	0	0	0	0	0	0	0	0	0	0	0	0	0	0	0	0	0	0	0	0	0	0	0	0	0	0
ASV1254	AGCTTGAGCAGGTATAGTAGGAACATCTTTAAGTATATTAATTCGTGCTGAACTTGGTCATCCAGGTGCTTTAATTGGAGATGATCAAATTTATAATGTAATTGTTACAGCTCATGCTTTTGTTATAATTTTTTTTATAGTTATACCAATTATAATT	157	Metazoa	Arthropoda	Insecta	Diptera	Syrphidae	Melanostoma	unclassified	1	46	0	0	0	0	0	0	0	0	0	0	0	0	0	0	0	0	0	0	0	0	0	0	0	0	0	0	0	0	0	0	0	0	0	0	0	0	0	0
ASV1257	AATTTGAGCAGGAATAGTAGGAACTTCATTAAGATTATTAATTCGAGCTGAATTAGGAAACCCTGGATCTTTAATTGGAGATGATCAAATTTATAATACTATTGTAGCAGCTCATGCTTTTATTATAATTTTTTTTATAGTTATACCTATTATAATT	157	Metazoa	Arthropoda	Insecta	Lepidoptera	Noctuidae	Anarta	Anarta trifolii	1	284	0	0	0	0	0	0	0	0	0	0	0	0	0	284	0	0	0	0	0	0	0	0	0	0	0	0	0	0	0	0	0	0	0	0	0	0	0	0
ASV1258	AGCTTGAGCAGGAATAGTAGGTACATCTCTTAGACTATTAATTCGAGCAGAATTAGGAAATCCTGGATCATTAATTGGTGATGATCAAATTTAGAATGTAATTGTCACTGCTCATGCATTTATTATAATTTTTTTTATAGTAATACCTATTGTTATT	157	Metazoa	Arthropoda	Insecta	Coleoptera	Staphylinidae	Aleochara	Aleochara sulcicollis	1	66	0	0	0	0	0	0	0	0	0	0	0	0	0	0	0	0	0	0	0	0	0	0	0	0	0	0	0	0	0	0	0	66	0	0	0	0	0	0
ASV1260	TATTTGAGCAGGAATAATTGGAACTTCTTTAAGTTTATTAATTCGAGCTGAATTAGGAAATCCCGGTTCTTTAATTGGTGATGATCAAATTTATAATACTATTGTTACAGCTCATGCTTTTATTATAATTTTTTTTATAGTTATACCTATTATAATT	157	Metazoa	Arthropoda	Insecta	Lepidoptera	unclassified	unclassified	unclassified	1	193	0	0	0	0	0	0	0	0	0	0	0	0	0	0	0	0	0	0	0	0	0	0	0	0	0	0	0	0	0	0	0	0	0	0	0	0	0	0
ASV1262	TATTTGAGCAGGAATAATTGGAACATCATTAAGAATTTTAATTCGAATAGAATTAAAAAGAATTAGAAATTTAATTGGTGATGATCAAATTTATAATGTTATTGTAACTGCTCATGCTTTTATTATAATTTTTTTTATAGTAATACCTATTTTAATT	157	Metazoa	Arthropoda	Insecta	Diptera	Cecidomyiidae	unclassified	unclassified	1	34	0	0	0	0	0	0	0	0	0	0	0	0	0	0	0	0	0	0	0	0	0	0	0	0	0	0	0	0	0	0	0	0	0	0	0	0	0	0
ASV1264	AGCATGAGCTGGAATAGTAGGAACATCACTAAGAATTCTAATTCGAGCTGAATTAGGACAGCCCGGTTCCTTAATAGAAAACGATCAGATTTACAACACAATCGTCACAGCGCATGCATTTGTTATAATTTTTTTTATAGTGATGCCAATTATAATT	157	Metazoa	Arthropoda	Insecta	Diptera	Pipunculidae	Eudorylas	Eudorylas sp. BOLD-2016	1	3	0	0	0	0	0	0	0	0	0	0	0	0	0	0	0	0	0	0	0	0	0	0	0	0	0	3	0	0	0	0	0	0	0	0	0	0	0	0
ASV1268	TATTTGAGCTGGAATAGTAGGAACGTCTTTAGGATTATTAATTCGAGCAGAGTTAGGAACCCCCGGATCTTTAATTGGAGATGACCAAATTTATAATACTATTGTAACAGCTCATGCATTTATTATAATTTTTTTTATAGTTATACCTATTATAATT	157	Metazoa	Arthropoda	Insecta	Lepidoptera	Noctuidae	unclassified	unclassified	1	149	0	0	0	0	0	0	0	0	0	0	0	0	0	0	0	0	0	0	0	0	0	0	0	0	0	0	0	0	0	0	0	0	0	0	0	0	0	0
ASV1269	CGCTTGATCAGGAATAGTAGGGACTTCTTTAAGAATTTTAATTCGAGCAGAATTAGGACACGCGGGATCACTAATCGGTGATGATCAAATTTATAATGTAATTGTAACAGCTCATGCTTTTGTAATAATTTTTTTTATAGTAATACCTATTTTAATT	157	Metazoa	Arthropoda	Insecta	Diptera	Chironomidae	unclassified	unclassified	1	119	0	0	0	0	0	0	0	0	0	0	0	0	0	0	0	0	0	0	0	0	0	0	0	0	0	0	0	0	0	0	0	0	0	0	0	0	0	0
ASV1271	AGCATGAGCTGGAATAGTAGGAACATCATTAAGTATTTTAATTCGTGCAGAATTAGGTCACCCAGGATCATTAATTGGTGATGATCAAATTTATAATGTAATTGTTACTGCTCACGCTTTTATTATAATTTTCTTTATAGTTATGCCAATTATAATT	157	Metazoa	Arthropoda	Insecta	Diptera	Syrphidae	Paragus	unclassified	1	6	0	0	0	0	0	0	0	0	0	0	0	0	0	0	0	0	0	0	0	0	0	0	0	0	0	0	0	0	0	0	0	0	0	0	0	0	0	0
ASV1273	AATTTGAGCAGGGTTAATTGGAACATCATTAAGAATCTTAATTCGAATAGAATTAAGAAGAATTAGAAATTTAATTAGAAATGATCAAATTTATAATGTAATTGTAACTGCTCATGCTTTCATTATAATTTTTCTTATAGTTATACCAATTTTAATT	157	Metazoa	Arthropoda	Insecta	Diptera	Cecidomyiidae	unclassified	unclassified	1	283	0	0	0	0	0	0	0	0	0	0	0	0	0	0	0	0	0	0	0	0	0	0	0	0	0	0	0	0	0	0	0	0	0	0	0	0	0	0
ASV1274	TATTTGAGCAGGAATAATTGGAACTTCTTTAAGTTTATTAATTCGAGCTGAGTTAGGAAATCCTGGTTCTTTAATTGGTGATGATCAAATTTATAATACTATTGTTACAGCTCATGCTTTTATTATAATTTTTTTTATAGTTATACCTATTATAATT	157	Metazoa	Arthropoda	Insecta	Lepidoptera	unclassified	unclassified	unclassified	1	118	0	0	0	0	0	0	0	0	0	0	0	0	0	0	0	0	0	0	0	0	0	0	0	0	0	0	0	0	0	0	0	0	0	0	0	0	0	0
ASV1275	AATTTGAGCAGGATTAATTGGATCATCTTTAAGAATTTTAATTCGGATAGAATTAAGAAGAATTAGAAATTTAATTAGAAATGATCAAATTTACAATGTAATTGTAACTGCTCACGCTTTTATTATAATTTTTTTTATAGTAATACCTATTTTAATT	157	Metazoa	Arthropoda	Insecta	Diptera	unclassified	unclassified	unclassified	1	79	0	0	0	0	0	0	0	0	0	0	0	0	0	0	0	0	0	0	0	0	0	0	0	0	0	0	0	0	0	0	0	0	0	0	0	0	0	0
ASV1276	AGTTTGATCAGGAATAGTAGGAACATCTTTAAGTATATTAATTCGTGCTGAATTAAGTCACCCAGGGATATTTATTGGAAATGATCAAATTTATAACGTAATTGTTACAGCTCATGCATTTATTATAATTTTCTTTATAGTAATAACAATTATAATT	157	Metazoa	Arthropoda	Insecta	Diptera	Culicidae	unclassified	unclassified	1	257	0	0	0	0	0	0	0	0	0	0	0	0	0	0	0	0	0	0	0	0	0	0	0	0	0	0	0	0	0	0	0	0	0	0	0	0	0	0
ASV1277	AATTTGAGCTGGTATAGTTGGAACTTCACTAAGATTATTAATTCGAGCTGAATTAGGAACCCCCGGATCTTTAATTGGAGATGATCAAATTTATAATACTATTGTGACAGCCCATGCTTTTATTATAATTTTTTTTATAGTTATACCTATTATAATT	157	Metazoa	Arthropoda	Insecta	Lepidoptera	unclassified	unclassified	unclassified	1	138	0	0	0	0	0	0	0	0	0	0	0	0	0	0	0	0	0	0	0	0	0	0	0	0	0	0	0	0	0	0	0	0	0	0	0	0	0	0
ASV1278	AATCTGATCTGGGTTAATTGGATTATCTCTTAGAATAATTATTCGCATAGAACTTAGTCAGTCTTCTTCTCTAATTATTAATGATCAAATTTATAATAGAATTGTAACTGCGCATGCTTTTATTATAATTTTTTTTATAACAATACCAATTATTATT	157	Metazoa	Arthropoda	Insecta	Hemiptera	unclassified	unclassified	unclassified	1	3	0	0	0	0	0	0	0	0	0	0	0	0	0	0	0	0	0	0	0	0	0	0	0	0	0	0	0	3	0	0	0	0	0	0	0	0	0	0
ASV1279	TATATGAACTGCCATATTAGGGACTTCTTTAAGAAATATTATTCGTTTCGAACTAAGAATACCAAATAGAATTATTAAAGTTGATCAAATTTACAATTCTTTAGTTACAGCTCATGCTTTAGTAATAATTTTTTTTATAATTATACCAGTAATAATT	157	Metazoa	Arthropoda	Arachnida	Trombidiformes	Tarsonemidae	unclassified	Tarsonemidae sp. BIOUG25926-A09	1	210	0	0	0	0	0	0	0	0	0	0	0	0	0	0	0	0	0	0	0	0	0	0	0	0	0	0	0	0	0	0	0	0	0	0	0	0	0	0
ASV1281	AATTTGATCAGGGATATTTGGAATATCATTGAGAATTTTAATCCGATTGGAGTTAAGAACCATTTCTAATTTAATTGAAAATGATCAAATTTATAGTTCAATTGTTACTGTTCATGCTTTAATTATAATTTTTTTCATAGTTATACCAATTTTAATT	157	Metazoa	Arthropoda	Insecta	Diptera	Cecidomyiidae	unclassified	unclassified	1	16	0	0	0	0	0	0	0	0	0	0	0	0	0	0	0	0	0	0	0	0	0	0	0	0	0	0	0	0	0	0	0	0	0	0	0	0	0	0
ASV1282	AATTTGAAGAGGAATAGTAGGAACATCTTTAAGACTTCTAATTCGTGCTGAATTAGGAAATCCAGGATCATTAATTGGAGATGACCAAATTTATAATACGATTGTTACAGCTCATGCATTTATTATAATTTTTTTTATAGTAATACCAATTATAATT	157	Metazoa	Arthropoda	Insecta	Lepidoptera	Crambidae	Sitochroa	Sitochroa verticalis	1	208	0	0	0	0	0	0	0	0	0	0	0	0	0	0	0	0	0	0	0	0	0	0	0	0	0	0	0	0	0	0	0	0	0	0	0	0	0	0
ASV1283	ATCTTGAGCTGGAATAGTAGGAACATCCTTAAGAATACTAATTCGTGCAGAATTAGGAAATCCGGGAAGATTAATTGGAGATGATCAAATTTATAATAGTATTGTTACAGCCCATGCATTTATTATAATTTTTTTTATAGTAATACCTATTATAATC	157	Metazoa	Arthropoda	Insecta	Lepidoptera	unclassified	unclassified	Lepidoptera sp. BOLD:AAA0340	1	90	0	0	0	0	0	0	0	0	0	0	0	0	0	0	0	0	0	0	0	0	0	0	0	0	0	0	0	0	0	0	0	0	0	0	0	0	0	0
ASV1284	AGCTTGGGCTGCAATAGTGGGAACAGCAATAAGAGTATTAATTCGAATTGAGTTAGGTCAAACAGGTAGATTTATGGGTGATGATCAGTTATATAATGTGATTGTAACGGCTCATGCTTTTGTAATAATTTTTTTTATAGTAATACCAATTTTAATT	157	Metazoa	Arthropoda	Arachnida	Araneae	unclassified	unclassified	unclassified	1	963	0	0	0	0	0	0	0	0	0	0	0	0	0	0	0	0	0	0	0	0	0	0	0	0	0	0	0	0	0	0	0	0	0	0	0	0	0	0
ASV1285	AATTTGAGCAGGTATAGTAGGAACATCTTTAAGATTATTAATTCGAGCTGAATTAGGAAATCCAGGATCATTGATTGGAAATGATCAAATTTACAATACTATTGTCACAGCTCATGCTTTTATTATAATTTTTTTTATAGTAATACCTATTATAATT	157	Metazoa	Arthropoda	Insecta	Lepidoptera	unclassified	unclassified	unclassified	1	206	0	0	0	0	0	0	0	0	0	0	0	0	0	0	0	0	0	0	0	0	0	0	0	0	0	0	0	0	0	0	206	0	0	0	0	0	0	0
ASV1291	GATTTGAGCTGGAATAATAGGAACTTCTTTAAGTTTATTAATTCGAGCTGAATTAGGAAATCCTGGTTCATTAATTGGTGATGATCAAATTTATAATACAATTGTTACAGCTCATGCTTTTATTATAATTTTTCTTATAGTTATACCTATTATAATT	157	Metazoa	Arthropoda	Insecta	Lepidoptera	Coleophoridae	Coleophora	unclassified	1	149	0	0	0	0	0	0	0	0	0	0	0	0	0	0	0	0	149	0	0	0	0	0	0	0	0	0	0	0	0	0	0	0	0	0	0	0	0	0
ASV1292	AATTTGAAGAGGAATAGTAGGAACATCTTTAAGACTTCTAATTCGTGCTGAATTAGGAAATCCAGGATCATTAATTGGGGATGATCAAATTTATAATACAATTGTTACAGCTCATGCATTTATTATAATTTTTTTTATAGTAATACCAACTATAATT	157	Metazoa	Arthropoda	Insecta	Lepidoptera	Crambidae	Sitochroa	Sitochroa verticalis	1	28	0	0	0	0	0	0	0	0	0	0	0	0	0	0	0	0	0	0	0	0	0	0	0	0	0	0	0	0	0	0	0	0	0	0	0	0	0	0
ASV1294	GATCTGAGCAGGATTAATTGGAACATCTCTTAGTTTATTAATTCGAGCTGAATTAGGAACCCCTAATTCTTTAATTGGAGATGATCAAATTTATAATTCAATTGTTACAGCCCATGCTTTCATTATAATTTTTTTTATAGTAATACCAATTATAATT	157	Metazoa	Arthropoda	Insecta	Lepidoptera	Pterophoridae	unclassified	Pterophoridae sp. BOLD:AAL8472	1	460	0	0	0	0	0	0	0	0	0	0	0	0	0	0	0	0	0	0	0	0	0	0	0	0	0	0	0	0	0	0	0	0	0	0	0	0	0	0
ASV1297	AATTTGATCAGGGATATTTGGAATATCATTGAGAATTTTAATCCGATTGGAATTAAGAACTATTTCTAATTTAATTGAAAATGATCAAATTTGTAATTCAATTGTTACTGCTCACGCTTTAATTATAATTTTTTTCATAGTTATACCAATTTTAATT	157	Metazoa	Arthropoda	Insecta	Diptera	Cecidomyiidae	unclassified	unclassified	1	248	0	0	0	0	0	0	0	0	0	0	0	0	0	0	0	0	0	0	0	0	0	0	0	0	0	0	0	0	0	0	0	0	0	0	0	0	0	0
ASV1299	ATCTTGAGCTGGAATAGTAGGAACATCTTTAAGAATACTAATTCGTACAGAATTAGGAAATCCGGGAAGATTAATTGGAGATGACCAAATTTATAATAGTATTGTTACAGTCCATGCATTTATTATAATTTTTTTTATAGTAATACCTATTATAATC	157	Metazoa	Arthropoda	Insecta	unclassified	unclassified	unclassified	unclassified	1	122	0	0	0	0	0	0	0	0	0	0	0	0	0	0	0	0	0	0	0	0	0	0	0	0	0	0	0	0	0	0	0	0	0	0	0	0	0	0
ASV1300	TATATGAACTGCCATATTAGGGACTTCTTTAAGAAATATTATTCGTTTCGAACTAAGAATACCAAATAGAATTATTAAAGATGATCAAATTTACAATTCTTTAGTTACAGCTCATGCTTTAGTAATAATTTTTTTTATAATTATAGCAGTAATAATT	157	Metazoa	Arthropoda	Arachnida	Trombidiformes	Tarsonemidae	unclassified	Tarsonemidae sp. BIOUG25926-A09	1	84	0	0	0	0	0	0	0	0	0	0	0	0	0	0	0	0	0	0	0	0	0	0	0	0	0	0	0	0	0	0	0	0	0	0	0	0	0	0
ASV1301	ATCTTGAGCTGGAATAGTAGGGACATCCTTAAGAATACTAATTCGTACAGAATTAGGAAATCCGGGAAGATTAATTGGAGATGATCAAATTTATAATAGTATTGTTACAGCCCATGCATTTATTATAATTTTTTTTATAGTAATACCTATTATAATC	157	Metazoa	Arthropoda	Insecta	unclassified	unclassified	unclassified	unclassified	1	510	0	0	0	0	0	0	0	0	0	0	0	0	0	0	0	0	0	0	0	0	0	0	0	0	0	0	0	0	0	0	0	0	0	0	0	0	0	0
ASV1303	AATTTGAGCAGGTATAGTAGGAACATCTTTAAGATTATTAATTCGAGCTGAATTAGGAAATCCATGATCATTAATTGGAAATGATCAAATTTACAATACTATTGTCACAGCTCATGCTTTTATTATAATTTTTTTTATAGTAATACCTATTATAATT	157	Metazoa	Arthropoda	Insecta	Lepidoptera	unclassified	unclassified	unclassified	1	162	0	0	0	0	0	0	0	0	0	0	0	0	0	0	0	0	0	0	0	0	0	0	0	0	0	0	0	0	0	0	0	0	0	0	0	0	0	0
ASV1304	AATTTGAAGAGGAATAGTAGGAACATCTTTAAGACTTCTAATTCGTGCTGAGTTAGGAAATCCAGGATCATTAATTGGAGATGATCAAATTTATAATACAATTGTTACAGCTCATGCATTTATTATAATTTTTTTTATAGTAATACCAATTATAATT	157	Metazoa	Arthropoda	Insecta	Lepidoptera	Crambidae	Sitochroa	Sitochroa verticalis	1	135	0	0	0	0	0	0	0	0	0	0	0	0	0	0	0	0	0	0	0	0	0	0	0	0	0	0	0	0	0	0	0	0	0	0	0	0	0	0
ASV1305	AATTTGATCAGGAATAATTGGATCATCTTTAAGAATTTTAATTCGATTAGAATTAAGACAAATTAATTCAATTATTAATAATAATCAAATATACAACGTAATTGTCACTATTCATGCATTTATTATAATTTTTTTTATAACAATACCAATTGTTATT	157	Metazoa	Arthropoda	Insecta	Hemiptera	unclassified	unclassified	unclassified	1	301	0	0	0	0	0	0	0	0	0	0	0	0	0	0	0	0	0	0	0	0	0	301	0	0	0	0	0	0	0	0	0	0	0	0	0	0	0	0
ASV1307	AGCATGAGCTGGGATAGTAGGAACATCACTAAGAATTTTAATTCGAGCTGAATTAGGACACCCAGGAGCATTAATTGGAGATGATCAGATTTATAATGTAATTGTTACTGCACATGCCTTTGTAATAATTTTTTTTATAGTAATACCAATTATAATT	157	Metazoa	Arthropoda	Insecta	Diptera	Chloropidae	unclassified	unclassified	1	40	0	0	0	0	0	0	0	0	0	0	0	0	0	0	0	0	0	0	0	0	0	0	0	0	0	0	0	40	0	0	0	0	0	0	0	0	0	0
ASV1308	TATTTGAGCAGGGATAATTGGGACTTCTTTAAGTTTATTAATTCGAGCTGAATTAGGAAATCCTGGTTCTTTAATTGGTGATGATCAAATTTATAATACTATTGTTACAGCTCATGCTTTTATTATAATTTTTTTTATAGTTATACCTATTATAATT	157	Metazoa	Arthropoda	Insecta	Lepidoptera	unclassified	unclassified	unclassified	1	202	0	0	0	0	0	0	0	0	0	0	0	0	0	0	0	0	0	0	0	0	0	0	0	0	0	0	0	0	0	0	0	0	0	0	0	0	0	0
ASV1311	AATTTGAGCTGGAATAATTGGAACATCATTAGGATTATTAATTCGAGCTGAATTAAGAATACCCGGATCATTAATTGGAAATGATCAAATTTATAATTCTATTGTAACTGCTCATGCATTTATTATAATTTTTTTTATAGTAATACCAATTATAATT	157	Metazoa	Arthropoda	Insecta	Lepidoptera	unclassified	unclassified	unclassified	1	80	0	0	0	0	0	0	0	0	0	0	0	0	0	0	0	0	0	0	0	0	0	0	0	0	0	0	0	0	0	0	0	0	0	0	80	0	0	0
ASV1312	AGTTTGATTAGGAATAGTAGGAACATCTTTAAGTATATTAATTCGTGCTGAATTAAGTCACCCAGGGATATTTATTGGAAATGATCAAATTTATAACGTAATTGTTACAGCTCATGCATTTATTATAATTTTCTTTATAGTAATACCAATTATAATT	157	Metazoa	Arthropoda	Insecta	Diptera	Culicidae	unclassified	unclassified	1	334	0	0	0	0	0	0	0	0	0	0	0	0	0	0	0	0	0	0	0	0	0	0	0	0	0	0	0	0	0	0	0	0	0	0	0	0	0	0
ASV1313	AATTTGATCAGGATTATTAGGTTTATCATTAAGAATAATTATTCGACTAGAATTGAGACAATCAACATCTCTTTTACTTAATGACCAAATTTATAATACAATTGTTACAGCTCACGCTTTTATTATAATTTTCTTCATAACAATACCTATTATTATT	157	Metazoa	Arthropoda	Insecta	Hemiptera	Psyllidae	unclassified	unclassified	1	392	0	0	0	0	0	0	0	0	0	0	0	0	0	0	0	0	0	0	0	0	0	0	0	392	0	0	0	0	0	0	0	0	0	0	0	0	0	0
ASV1316	AATTTGAGCAGGAATAGTAGGAACTTCTTTAAGTTTATTAATTCGGGCAGAATTAGGTAATCCTGGATCTTTAATTGGAGATAATCAAATTTATAATACTATCGTTACAGCTCATGCTTTTATTATAATTTTCTTTATAGTAATACCAATTATAATT	157	Metazoa	Arthropoda	Insecta	Lepidoptera	Noctuidae	Heliothis	Heliothis adaucta	1	106	0	0	0	0	0	0	0	0	0	0	0	0	0	0	0	0	0	0	0	0	0	0	0	0	0	0	0	0	0	0	0	0	0	0	0	0	0	0
ASV1318	AATTAGAGCAGGAATAGTAGGAACTTCGTTAAGAATTTTAATTCGATTAGAATTAAGAGCAATTTCAAACTTAATTGGAAATGATCAAATTTATAATGTGATTGTTACAACACATGCTTTTATTATAATTTTTTTTATAGTTATACCAATTTTAATT	157	Metazoa	Arthropoda	Insecta	Diptera	Cecidomyiidae	unclassified	unclassified	1	78	0	0	0	0	0	0	0	0	0	0	0	0	0	0	0	0	0	0	0	0	0	0	0	0	0	0	0	0	0	0	0	0	0	0	0	0	0	0
ASV1319	TATTTGAGCTGGAATAATTGGAACTTCCTTAAGATTATTAATTCGAGCTGAACTAGGAAATCCAGGATCATTAATTGGAGATGACCAAATCTATAATACTATTGTTACTGCTCATGCCTTTATTATAATTTTTTTTATAGTTATACCTATTATAATT	157	Metazoa	Arthropoda	Insecta	Lepidoptera	Tortricidae	Celypha	unclassified	1	2454	0	0	0	0	0	0	0	0	0	0	0	0	0	0	0	0	0	0	0	0	0	0	0	0	0	0	0	0	0	0	0	0	0	0	0	0	0	0
ASV1323	AATTTGAGCTGGAATAGTAGGAACTTCACTAAGCTTATTAATTCGAGCTGAATTAGGAAACCCCGGGTCTTTAATTGGAGATGATCAAATTTATAACACAATTGTTACAGCACATGCTTTTATTATAATTTTTTTTATAGTAATACCTATTATAATT	157	Metazoa	Arthropoda	Insecta	Lepidoptera	Noctuidae	Agrotis	Agrotis segetum	1	177	0	0	0	0	0	0	0	0	177	0	0	0	0	0	0	0	0	0	0	0	0	0	0	0	0	0	0	0	0	0	0	0	0	0	0	0	0	0
ASV1329	AATTTGAAGAGGAATAGTAGGAACATCCTTAAGACTTCTAATTCGTGCTGAATTAGGAAATCCAGGATCATTAATTGGAGATGATCTAATTTATAATACAATTGTTACAGCTCATGCATTTATTATAATTTTTTTTATAGTAATACCAATTATAATC	157	Metazoa	Arthropoda	Insecta	Lepidoptera	Crambidae	Sitochroa	Sitochroa verticalis	1	76	0	0	0	0	0	0	0	76	0	0	0	0	0	0	0	0	0	0	0	0	0	0	0	0	0	0	0	0	0	0	0	0	0	0	0	0	0	0
ASV1330	TATTTGATCAGGAATAATTGGATCGTCACTTAGAATTTTGATTCGATTAGAACTAAGTCAAATCAATTCAATTATCAATAATAACCAATTATATAATGTAATTGTTACAATTCATGCTTTTATTATAATTTTTTTTATAACTATACCAATTGTAATT	157	Metazoa	Arthropoda	Insecta	Hemiptera	Aphididae	unclassified	unclassified	1	258	0	0	0	0	0	0	0	0	0	0	0	0	0	0	0	0	0	0	0	0	0	0	0	0	258	0	0	0	0	0	0	0	0	0	0	0	0	0
ASV1333	AATATGATCAGGTATAATTGGAACATCATTAAGAATTTTAATTCGACTAGAACTAGGAACTACTAATAGATTAATCGGAAACGATCAAATTTATAATGTAATTGTTACAGCTCATGCTTTTATTATAATTTTCTTTATAGTTATACCAACCATAATT	157	Metazoa	Arthropoda	Insecta	Coleoptera	Coccinellidae	Coccinella	unclassified	1	297	0	0	0	0	297	0	0	0	0	0	0	0	0	0	0	0	0	0	0	0	0	0	0	0	0	0	0	0	0	0	0	0	0	0	0	0	0	0
ASV1334	GTTCTGATCAGGAATAGTAGGAACATCATTGAGAATCCTCATCCGATTAGAGCTTGGTAGTCCTGGATCATTAATTGGGAATGATCAAATTTACAATTCAATTGTAACTGCACATGCATTTATTATAATTTTTTTTATGGTAATACCAATTACAATT	157	Metazoa	Arthropoda	Insecta	Coleoptera	Chrysomelidae	Cassida	Cassida sp. EMHAU-15090501	1	53	0	0	0	0	0	0	0	0	0	0	0	0	0	0	0	0	0	0	0	0	0	0	0	53	0	0	0	0	0	0	0	0	0	0	0	0	0	0
ASV1337	TATTTGAGCAGGAATAGTAGGAACATCATTAAGATTACTAATTCGAGCAGAATCAGGAAATCCAGGATCATTAATTGGTGATGATCAAATTTATAATACTATTGTAACAGCACATGCATTTATTATAATTTTTTTCATAGTAATACCAATTATAATT	157	Metazoa	Arthropoda	Insecta	Lepidoptera	unclassified	unclassified	unclassified	1	685	0	0	0	0	0	0	0	0	0	0	0	0	0	0	0	0	0	0	0	0	0	0	0	685	0	0	0	0	0	0	0	0	0	0	0	0	0	0
ASV1338	TGCATGATCAGGAATAATTGGCACTTCGTTAAGAATAATTATTCGAACAGAATTAGGAAATCCAGGCTCTTTAATTGGAAATGACCAAATTTACAATGTAATTGTAACTGCACATGCTTTTATTATAATTTTTTTTATAGTGATACCTATTATAATT	157	Metazoa	Arthropoda	Insecta	Diptera	Phoridae	unclassified	unclassified	1	322	0	0	0	0	0	0	0	0	0	0	0	0	0	0	322	0	0	0	0	0	0	0	0	0	0	0	0	0	0	0	0	0	0	0	0	0	0	0
ASV1339	AATTTGAGCTGGAATAGTAGGAACATCATTAAGAATTTTAATTCGATTAGAATTAAGAACAATTTCAAATTTAATTGGTAATGATCAAATTTATAATGTTATTGTTACAGCTCATGCATTTATTATAATTTTTTCCATAGTTATACCTATTTTAATT	157	Metazoa	Arthropoda	Insecta	Diptera	Cecidomyiidae	unclassified	unclassified	1	436	0	0	0	0	0	0	0	0	0	0	0	0	0	0	0	0	0	0	0	0	0	0	0	0	0	0	0	0	0	0	0	0	0	0	0	0	0	0
ASV1340	AATTTGATCAGGAATAGTTGGAACATCTTTAAGAATTTTAATTCGAATAGAATTAAGAAGAATTTCAAATTTAATTGGAAATGATCAAATTTATAATGTAATTGTAACAGCTCATGCTTTTATTATAATTTTTTTTATAGTAATACCTATTTTAATT	157	Metazoa	Arthropoda	Insecta	Diptera	Cecidomyiidae	Ozirhincus	Ozirhincus anthemidis	1	364	0	0	0	0	0	0	0	0	0	0	0	0	0	0	0	0	0	0	0	0	0	0	0	0	0	0	0	0	0	0	0	0	0	0	0	0	0	0
ASV1341	ATTTTGATCTGGAATAATAGGACTATCACTTAGTATAATTATCCGACTTAATCTACGAACATCAATAAAATTATATGTAAACAACGATCAATTCTATAACTCAATTGTTACAGCACACGCTTTCATCATAATTTTTTTTACAGTGATACCTATTATAATC	160	Metazoa	Arthropoda	Insecta	Thysanoptera	Thripidae	Thrips	Thrips decens	1	243	0	0	0	0	0	0	0	0	0	0	0	0	0	0	0	0	0	0	0	0	0	0	0	0	0	0	0	0	0	0	0	0	0	0	0	0	243	0
ASV1342	AGCTTGAGCTGGAATAGTTGGAACATCTTTAAGAATTTTAATTCGAGCTGAATTAGGACATCCTGGAGCATTAATTGGAGATGATCAAATTTATAATGTAATTGTAACTGCACATGCTTTTATTATAATTTTTTTTATAGTTATACCTATTATAATT	157	Metazoa	Arthropoda	Insecta	Diptera	Drosophilidae	Drosophila	Drosophila melanogaster	1	645	0	0	0	0	0	0	0	0	0	0	0	0	0	0	0	0	0	0	0	0	645	0	0	0	0	0	0	0	0	0	0	0	0	0	0	0	0	0
ASV1343	TATTTGAGCAGGAATAATTGGAACGTCATTAAGAATTTTAATTCGGATAGAATTAAGAAGAATTAGAAATTTAATTGGTAATGATCAAATTTATAATGTTATTGTAACTGCTCATGCTTTTATTATAATTTTTTTTATAGTAATACCTATTTTAATT	157	Metazoa	Arthropoda	Insecta	Diptera	Cecidomyiidae	unclassified	unclassified	1	143	0	0	0	0	0	0	0	0	0	0	0	0	0	0	0	0	0	0	0	0	0	0	0	0	0	0	0	0	0	0	0	0	0	0	0	0	0	0
ASV1344	AATTTGATCAGGGATATTTGGAATATCATTGAGAATTTTAATCCGATTGGAAGTAAGAACTATTTCTAATTTAATTGAAAATGATCAAATTTATAATTCAATTGTTACTGCTCACGCTTTAATTATAATTTTTTTTATAGTTATACCAATTTTAATT	157	Metazoa	Arthropoda	Insecta	Diptera	Cecidomyiidae	unclassified	unclassified	1	53	0	0	0	0	0	0	0	0	0	0	0	0	0	0	0	0	0	0	0	0	0	0	0	0	0	0	0	0	0	0	0	0	0	0	0	0	0	0
ASV1345	AATTTGAGCAGGAATAATTGGAACATCATTAAGAATTTTAATTCGAATAGAATTAAGAAGGATTAAAAATTTAGTTGGAAATGATCAAATTTATAATGTTATTGTAACTGCTCATGCTTTTATTATAATTTTTTTTATAGTAATACCTATTTTAATT	157	Metazoa	Arthropoda	Insecta	Diptera	Cecidomyiidae	unclassified	unclassified	1	387	0	0	0	0	0	0	0	0	0	0	0	0	0	0	0	0	0	0	0	0	0	0	0	0	0	0	0	0	0	0	0	0	0	0	0	0	0	0
ASV1348	AATTTGATCAGGGATATTTGGAATATCATTGAGAATTTTAATCCGATTGGAGTTAAGAACTATTTCTAATTTAATTGAAAATGATCAAATTTATAATTCAATTGTTACTGCTCATGCTTTAATTATAATTTTTTTCATAGTTATACCAATTCTAATT	157	Metazoa	Arthropoda	Insecta	Diptera	Cecidomyiidae	unclassified	unclassified	1	396	0	0	0	0	0	0	0	0	0	0	0	0	0	0	0	0	0	0	0	0	0	0	0	0	0	0	0	0	0	0	0	0	0	0	0	0	0	0
ASV1349	ATCTTGAGCTGGAATAGTAGGAACATCTTTAAGAATACTAATTCGTACAGAATTAGGAAATCCGGGAAGATTAATTGGAGATGATCAAATTTATAATAGTATTGATACAGCCCATGCATTTATTATAATTTTTTTTATAGTAATACCTATTATAATC	157	Metazoa	Arthropoda	Insecta	Lepidoptera	unclassified	unclassified	unclassified	1	1148	0	0	0	0	0	0	0	0	0	0	0	0	0	0	0	0	0	0	0	0	0	0	0	0	0	0	0	0	0	0	0	0	0	0	0	0	0	0
ASV1352	GGCTTGAGCTGGAATAGTAGGTACTTCTTTAAGTATTTTAATTCGAGCTGAATTAGGCCACCCCGGAGCCTTAATTGGAGATGACCAAATTTATAATGTAATTGTAACTGCTCATGCTTTTATTATAATTTTTTTTATAGTTATACCTATTATAATT	157	Metazoa	Arthropoda	Insecta	Diptera	unclassified	unclassified	unclassified	1	533	0	0	0	0	0	0	0	0	0	0	0	0	0	0	0	0	0	0	0	0	0	0	0	0	0	0	0	0	0	0	0	0	0	0	0	0	0	0
ASV1353	AATTTGAGCAGGAATAGTAGGAACATCATTAAGATTATTAATTCGAGCAGAATTAGGAAACCCCGGTTCATTAATTGGAGATGATCAAATTTATAATACAATTGTAACAGCTCATGCTTTTATTATAATTTTTTTTATAGTAATACCAATTATAATT	157	Metazoa	Arthropoda	Insecta	Lepidoptera	Geometridae	Isturgia	Isturgia arenacearia	1	1193	0	0	0	0	0	0	0	0	0	0	0	0	0	0	0	0	0	0	0	0	0	0	0	0	0	0	0	0	0	0	0	0	0	0	0	0	0	0
ASV1354	AATTTGAAGAGGAATAGTAGGAACATCTTTAAGGCTTCTAATTCGTGCTGAATTAGGAAATCCAGGATCATTAATTGGAGATGATCAAATTTATAATACAATTGTTACAGCTCATGCATTTATTATAATTTTTTTTATAGTAATACCAATTATAATT	157	Metazoa	Arthropoda	Insecta	Lepidoptera	Crambidae	Sitochroa	Sitochroa verticalis	1	325	0	0	0	0	0	0	0	0	0	0	0	0	0	0	0	0	0	0	0	0	0	0	0	0	0	0	0	0	0	0	0	0	0	0	0	0	0	0
ASV1358	AATTTGAGCAGGAATAATTGGAACATCATTAAGAATTTTAATTCGGATAGAATTAAGAAGGATTAAAAATTTAATTGGAAATGATCAAATTTATAATGTTATTGTAACTGCTCATGCTTTTATTATAATTTTTTTTATAGTAATACCTATTTTAATT	157	Metazoa	Arthropoda	Insecta	Diptera	Cecidomyiidae	unclassified	unclassified	1	1277	0	0	0	0	0	0	0	0	0	0	0	0	0	0	0	0	0	0	0	0	0	0	0	0	0	0	0	0	0	0	0	0	0	0	0	0	0	0
ASV1362	AATTTGAGCAGGGATATTAGGTACATCTCTTAGACTTTTAATTCGGGCTGAATTAGGTAATCCTGGTTCTTTAATTGGAGATGATCAAATTTATAACACTATTGTAACAGCTCATGCTTTTATTATAATTTTTTTTATAGTTATACCTATTATAATT	157	Metazoa	Arthropoda	Insecta	Lepidoptera	Gelechiidae	unclassified	unclassified	1	151	0	0	0	0	0	0	0	0	0	0	0	0	0	0	0	0	0	0	0	0	0	0	0	0	0	0	0	0	0	0	0	0	0	0	0	0	0	0
ASV1365	AGCTTGAGCGGCTATAGTTGGAACAGCAATGAGAGTGTTAATTCGAATTGAATTAGGTCAAACTGGTAGATTATTAGGAGATGACCAGTTGTATAATGTTATTGTAACGGCCCATGCTTTTGTAATGATTTTTTTTATGGTAATACCTATTTTAATT	157	Metazoa	Arthropoda	Arachnida	Araneae	Linyphiidae	unclassified	unclassified	1	30	0	0	0	0	0	0	0	0	0	0	30	0	0	0	0	0	0	0	0	0	0	0	0	0	0	0	0	0	0	0	0	0	0	0	0	0	0	0
ASV1366	AATTTGATCTGGAATAATTGGAACATCTTTAAGAATTTTAATTCGAATAGAATTAAGAAGAATTTCTAATTTAATTGGAAATGATCAAATTTATAATGTAATTGTAACAGCTCACGCTTTTATTATAATTTTTTTTATAGTTATACCAATTTTAATT	157	Metazoa	Arthropoda	Insecta	Diptera	Cecidomyiidae	unclassified	unclassified	1	32	0	0	0	0	0	0	0	0	0	0	0	0	0	0	0	0	0	0	0	0	0	0	0	0	0	0	0	0	0	0	0	0	0	0	0	0	0	0
ASV1367	AATTTGATCAGGGATATTTGGAATATCATTGAGAATTTTAATCCGATTGGAGTTAAGAACTATTTCTAATTTAATTGAAAATGATCAAATTTATAATTCAATTGTTACTGCTCATGCTTTAATCATAATTTTTTTCATAGTTATACCAATTTTAATT	157	Metazoa	Arthropoda	Insecta	Diptera	Cecidomyiidae	unclassified	unclassified	1	179	0	0	0	0	0	0	0	0	0	0	0	0	0	0	0	0	0	0	0	0	0	0	0	0	0	0	0	0	0	0	0	0	0	0	0	0	0	0
ASV1370	AATTTGATCAGGAATAATTGGAACTTCACTAAGAATATTAATTCGATTAGAATTAAGAACAATTAAAAATTTAATTGGAAATGATCAAATTTATAATGTTATTGTAACAGCTCATGCTTTTATTATAATTTTTCTTATAGTAATACCAATTTTAATT	157	Metazoa	Arthropoda	Insecta	Diptera	Cecidomyiidae	unclassified	unclassified	1	187	0	0	0	0	0	0	0	0	0	0	0	0	0	0	0	0	0	0	0	0	0	0	0	0	0	0	0	0	0	0	0	0	0	0	0	0	0	0
ASV1374	AATATGAGCAGGAATATTAGGAACATCATTAAGATGAATTATTCGAATTGAATTGGGGCAACCAGGATCATTCATTGGAGATGACCAAATTTATAATGTTGTAGTTACAGCACACGCATTCATTATAATTTTCTTCATAGTTATACCTATTATAATT	157	Metazoa	Arthropoda	Insecta	Hemiptera	Anthocoridae	Orius	Orius minutus	1	207	0	0	0	0	0	207	0	0	0	0	0	0	0	0	0	0	0	0	0	0	0	0	0	0	0	0	0	0	0	0	0	0	0	0	0	0	0	0
ASV1375	AATTTGAAGAGGAATAGTAGGAACATCTTTAAGTCTTTTAATTCGTGCTGAATTGGGTAATCCAGGATCATTAATTGGAGATGATCAAATTTATAATACAATTGTTACAGCTCATGCATTTATTATAATTTTTTTTATGGTTATACCTATTATAATT	157	Metazoa	Arthropoda	Insecta	Lepidoptera	Crambidae	Loxostege	Loxostege turbidalis	1	709	0	0	0	0	0	0	0	0	0	0	0	0	0	0	0	0	0	0	0	0	0	0	0	0	0	0	0	0	0	0	0	0	0	0	0	0	0	0
ASV1376	AATTTGATCAGGAATAATTGGATCTTCACTTAGTACTTTAATTCGATTAGAATTAAGACAAATTAATTCAATTATTAATAATAATCAATTATATAATGTAATTGTTACAATTCATGCTTTTATTATAATTTTTTTTATAACTATACCAATTGTAATT	157	Metazoa	Arthropoda	Insecta	Hemiptera	Aphididae	Aphis	unclassified	1	70	0	0	0	0	0	0	0	0	0	0	0	0	0	0	0	0	0	0	0	0	0	0	0	0	0	0	70	0	0	0	0	0	0	0	0	0	0	0
ASV1378	AATTTGATCAGGGATATTTGGAATATCATTGAGAATTTTAATCCGATTGGAATTAAGAACTATTTCTAATTTAATTGAAAATGATCAAATTTATAATTCAATTGTTACTGCTCACGCTTTAATTATAATTTTATTCATAGTTATACCTATTTTAATT	157	Metazoa	Arthropoda	Insecta	Diptera	Cecidomyiidae	unclassified	unclassified	1	272	0	0	0	0	0	0	0	0	0	0	0	0	0	0	0	0	0	0	0	0	0	0	0	0	0	0	0	0	0	0	0	0	0	0	0	0	0	0
ASV1379	TACTTGAGCAGGAATAATTGGAGCATCATTAAGAATTTTAATTCGAATAGAATTAAGAAGAATTAGAAATTTAATTGGTAATGATCAAATTTATAATGTTATTGTAACTGCTCATGCTTTTATTATAATTTTTCTTATAGTAATACCTATTTTAATT	157	Metazoa	Arthropoda	Insecta	Diptera	Cecidomyiidae	unclassified	unclassified	1	27	0	0	0	0	0	0	0	0	0	0	0	0	0	0	0	0	0	0	0	0	0	0	0	27	0	0	0	0	0	0	0	0	0	0	0	0	0	0
ASV1381	AATTTGAGCAGGAATATTAGGTACATCTCTTAGACTTTTAATTCGAGCTGAATTAGGTAATCCTGGTTCTTTAATTGGAGATGATCAAATTTATAACACTATTGTAACAGCTCATGCTTTTATTATAATTCTTTTTATAGTTATACCTATTATAATT	157	Metazoa	Arthropoda	Insecta	Lepidoptera	unclassified	unclassified	unclassified	1	179	0	0	0	0	0	0	0	0	0	0	0	0	0	0	0	0	0	0	0	0	0	0	0	0	0	0	0	0	0	0	0	0	0	0	0	0	0	0
ASV1384	TGCTTGAGCCGCAATAGTTGGGACAGCAATAAGAGTATTAATTCGAATAGAGTTAGGACAAGTGGGTTCTTTTTTAGGAAATGATCATATATATAATGTTATTGTTACTGCTCATGCATTTATTATAATCTTTTTTATAGTTATACCTATTTTAATC	157	Metazoa	Arthropoda	Arachnida	Araneae	Philodromidae	Philodromus	Philodromus alascensis	1	49	0	0	0	0	0	0	0	0	0	0	0	0	0	0	0	0	0	0	0	0	0	0	0	0	0	0	0	0	0	0	0	0	0	0	0	0	0	0
ASV1385	AATTTGATCAGGGATATTTGGAATATCATTGAGAATTTTAATCCGATTGGAATTAAGAACTATTTCTAATTTAATTGAAAATGATCAAATTCATAATTCAATTGTTACTGCTCACGCTTTAATTATAATTTTTTTTATAGTTATACCAATTTTAATT	157	Metazoa	Arthropoda	Insecta	Diptera	Cecidomyiidae	unclassified	unclassified	1	106	0	0	0	0	0	0	0	0	0	0	0	0	0	0	0	0	0	0	0	0	0	0	0	0	0	0	0	0	0	0	0	0	0	0	0	0	0	0
ASV1386	AATATGATCAGGTATAATTGGAACATCATTAAGAATTTTAATTCGACTAGAACTAGGAACTACTAATAGATTAATCGGAAACGATCAAAGTTATAACGTAATTGTTACAGCTCATGCTTTTATTATAATTTTCTTTATAGTTATACCAATCATAATT	157	Metazoa	Arthropoda	Insecta	Coleoptera	Coccinellidae	Coccinella	unclassified	1	99	0	0	0	0	0	0	0	0	0	0	0	0	0	0	0	0	0	0	0	0	0	0	0	0	99	0	0	0	0	0	0	0	0	0	0	0	0	0
ASV1389	AATTTGAGCAGGAATAATTGGAACATCATTAAGAATTATAATTCGAATAGAACTAAGAAGAATTAGAAATTTAATTAGAAATGATCAAATTTATAATGTTATTGTAACTGCTCATGCTTTTATTATAATTTTTTTTATAGTAATACCAATTTTAGTT	157	Metazoa	Arthropoda	Insecta	Diptera	Cecidomyiidae	unclassified	unclassified	1	296	0	0	0	0	0	0	0	0	0	0	0	0	0	0	0	0	0	0	0	0	0	0	0	0	0	0	0	0	0	0	0	0	0	0	0	0	0	0
ASV1393	TATTTGAGCAGGAATAGTAGGAACATCATTAAGATTACTAATTCGAGCAGAATTGGGAAATCCAGGATCATTAATTGGTGATGATCAAATTTATAATACTATTGTAACAGCACATGCATTTATTATAATTTTTTTCATAGTAATACCAATTATAATT	157	Metazoa	Arthropoda	Insecta	Lepidoptera	unclassified	unclassified	unclassified	1	17575	0	0	0	0	0	0	0	0	0	0	0	0	17575	0	0	0	0	0	0	0	0	0	0	0	0	0	0	0	0	0	0	0	0	0	0	0	0	0
ASV1394	TTTTTGATCAGGTTTATTGGGTGCTTCTATAAGAATTATTATTCGAATGAAGTTAGCAAATCCTGGTTTTTTAGGACAAAATGATCAAATTTATAATGTTATGGTTACAGCTCATGCTTTTGTTATAATTTTTTTTATAGTTATACCTATTATAATT	157	Metazoa	Arthropoda	Arachnida	Trombidiformes	Eupodidae	unclassified	unclassified	1	66	0	0	0	0	0	0	0	0	0	0	0	0	0	0	0	0	0	0	0	0	0	0	0	0	66	0	0	0	0	0	0	0	0	0	0	0	0	0
ASV1395	AATTTGAGCAGGAATATTAGGTACATCTCTTAGACTTTTAATTCGAGCTGAATTAGGTAATCCTGGTTCTTTAATTGGAGATGATCAAATTTATAACACTATTGTAACAGCTTATGCTTTTATTATAATTTTTTTTATAGTTATGCCTATTATAATT	157	Metazoa	Arthropoda	Insecta	Lepidoptera	Gelechiidae	unclassified	unclassified	1	192	0	0	0	0	0	0	0	0	0	0	0	0	0	0	0	0	0	0	0	0	0	0	0	0	0	0	0	0	0	0	0	0	0	0	0	0	0	0
ASV1400	AATTTGAAGAAGAATAGTAGGAACATCTTTAAGACTTCTAATTCGTGCTGAATTAGGAAATCCAGGATCATTAATTGGAGATGACCAAATTTATAATACAATTGTTGCAGCTCATGCATTTATTATAATTTTTTTTATAGTAATACCAATTATAATT	157	Metazoa	Arthropoda	Insecta	Lepidoptera	Crambidae	Sitochroa	Sitochroa verticalis	1	41	0	0	0	0	0	0	0	0	0	0	0	0	0	0	0	0	0	0	0	0	0	0	0	0	0	0	0	0	0	0	0	0	0	0	0	0	0	0
ASV1401	AGCTTGAGCAGGAATAATTGGAACTTCATTAAGAATTTTAATTCGAGCTGAATTGGGACACCCAGGAGCTTTAATTGGTAATGATCAAATTTATAATGTTATTGTTACTTCTCATGCATTTATTATAATTTTTTTTATAGTTACACCTATTATAATT	157	Metazoa	Arthropoda	Insecta	Diptera	Tephritidae	Trupanea	Trupanea radifera	1	143	0	0	0	0	0	0	0	0	0	0	0	0	0	0	0	0	0	0	0	0	0	0	0	0	0	0	0	0	0	0	0	0	0	0	0	0	0	0
ASV1402	GATTTGAGCAGGAATAGTGGGAACATCGTTAAGAATTTTAATTCGATTAGAATTAAGAACAATTTCTAATTTAATTGGTAATGATCAAATTTATAATGTTATTGTTACAGCTCATGCATTTATTATAATTTTTTTTATAGTTATACCAATTTTAATT	157	Metazoa	Arthropoda	Insecta	Diptera	Cecidomyiidae	unclassified	unclassified	1	161	0	0	0	0	0	0	0	0	0	0	0	0	0	0	0	0	0	0	0	0	0	0	0	0	0	0	0	0	0	0	0	0	0	0	0	0	0	0
ASV1403	ATCTTGAGCTGGAATAGTAGGAACATCTTTAAGAATACTAATTCGTACAGAATTAGGAAATCCGGGAAGATTAATCGGAGATGATCAAATTTATAATAGTATTGTTACAGCCCATGCATTTATTATAATTTTTTTTATAGTAATACCTATTATAATC	157	Metazoa	Arthropoda	Insecta	unclassified	unclassified	unclassified	unclassified	1	310	0	0	0	0	0	0	0	0	0	0	0	0	0	0	0	0	0	0	0	0	0	0	0	0	0	0	0	0	0	0	0	0	0	0	0	0	0	0
ASV1404	TATTTGAGCAGGAATAATTGGGACATCATTAAGAATTTTAATTCGAATAGAATTAAGAAGAATTAGAAATTTAATTGGTAATGATCAAATTTATAATGTTATTGTAACTGCTCATGCTTTTATTATAATTTTTTTTATAGTAATACCTATTTTAATT	157	Metazoa	Arthropoda	Insecta	Diptera	Cecidomyiidae	unclassified	unclassified	1	118	0	0	0	0	0	0	0	0	0	0	0	0	0	0	0	0	0	0	0	0	0	0	0	0	0	0	0	0	0	0	0	0	0	0	0	0	0	0
ASV1405	AATTTGATCAGGTATAATCGGATCTTCTCTTAGAATTTTAATTCGACTAGAATTAAGTCAAATTAATTCAATTATTAATAATAATCAATTATATAATGTAATTGTTACAATTCATGCTTTCATTATAATTTTTTTTATAACAATACCAATTGTAATT	157	Metazoa	Arthropoda	Insecta	Hemiptera	Aphididae	unclassified	unclassified	1	54	0	0	0	0	0	0	0	0	0	0	0	0	0	0	0	0	0	0	0	0	0	0	0	0	0	0	0	0	0	0	0	0	0	0	0	0	0	0
ASV1406	AATTTGAGCAGGTATAGTAGGAACATCTTTAAGATTATTAACTCGAGCTGAATTAGGAAATCCGGGATCATTAATTGGAAATGATCAAATTTACAATACTATCGTCACAGCTCATGCTTTTATTATAATTTTTTTTATAGTAATACCTATTATAATT	157	Metazoa	Arthropoda	Insecta	Lepidoptera	unclassified	unclassified	unclassified	1	22	0	0	0	0	0	0	0	0	0	0	0	0	0	0	0	0	0	0	0	0	0	0	0	0	0	0	0	0	0	0	0	0	0	0	0	0	0	0
ASV1407	TATTTGAGCTGGAATAGTAGGAACGTCTTTAAGATTATTAATTCGAGCAGAATTAGGAACCCCCGGATCTTTAATTGGAGATGACCAAATTTATAATACTATTGTAACAGCTCATGCATTTATTATAATTTTCTTTATAGTTATACCTATTATAATT	157	Metazoa	Arthropoda	Insecta	Lepidoptera	Noctuidae	unclassified	unclassified	1	711	0	0	0	0	0	0	0	0	0	0	0	0	0	0	0	0	0	0	0	0	0	0	0	0	0	0	0	0	0	0	0	0	0	0	0	0	0	0
ASV1410	AATTTGAGCAGGAATAGTAGGAACTTCATTAAGTTTATTAATTCGAGCTGAATTAGGAAACCCTGGATCTTTAATTGGAGACGATCAAATTTATAATACTATTGTTACAGCTCATGCTTTTATTATAATTTTTTTTATAGTTATACCTATTATAATT	157	Metazoa	Arthropoda	Insecta	Lepidoptera	Noctuidae	Mamestra	Mamestra brassicae	1	2166	0	0	0	0	0	0	0	0	0	0	0	0	0	0	0	0	0	0	0	0	0	0	0	0	0	0	0	0	0	0	0	0	0	0	0	0	0	0
ASV1411	TATTTGGGCAGGAATAGTAGGTACATCTTTAAGATTACTTATTCGAGCAGAATTGGGAAACCCAGGATCTTTAATTGGAGATGATCAAATCTATAATACTATTGTTACAGCCCATGCTTTTATTATAATTTTTTTTATAGTTATACCAATTATAATC	157	Metazoa	Arthropoda	Insecta	Lepidoptera	unclassified	unclassified	unclassified	1	6	0	0	0	0	0	0	0	0	0	0	0	0	0	0	0	0	0	0	0	0	0	0	0	0	0	0	0	0	0	0	0	0	0	0	0	0	0	0
ASV1412	TATTTGAGCAGGAATAATTGGAACTTCTTTAAGTTTATTAATTCGAGCTGAATTAGGAAATCCTGGTTCTTTAATTGGTGATGATCAAATTTATAATACTATTGTTACAGCTCATGCTTTTATTATAATTTTTTTTATGGTTATACCTATTATAATT	157	Metazoa	Arthropoda	Insecta	Lepidoptera	Erebidae	Epitausa	Epitausa sp. atriplagaDHJ01	1	343	0	0	0	0	0	0	0	0	0	0	0	0	0	0	0	0	0	0	0	0	0	0	0	0	0	0	0	0	0	0	0	0	0	0	0	0	0	0
ASV1414	AGCATGATCAAGAATAATTGGAACTTCTTTAAGAATATTAGTTCGAGTAGAATTAGGACATCCTGGTTCTTTAATTGGAAATGATCAAATTTATAATGTAATTGTAACAGCTCATGCTTTCATTATAATTTTTTTTATAGTAATACCTATTATAATT	157	Metazoa	Arthropoda	Insecta	Diptera	Tachinidae	Pales	Pales pavida	1	1299	0	0	0	0	0	0	0	0	0	0	0	0	0	0	0	0	0	0	0	0	0	0	0	0	0	0	0	0	0	0	0	0	0	0	0	0	0	0
ASV1415	ATCTTGAGCTGGAATAGTAGGAACATCCTTAAGAATGTTAATTCGTACAGAATTAGGAAATCCAGGAAGATTAATTGGAGATGATCAAATTTATAATAGTATTGTTACAGCCCATGCATTTATTATAATTTTTTTTATAGTAATACCTATTATAATC	157	Metazoa	Arthropoda	Insecta	Lepidoptera	unclassified	unclassified	unclassified	1	231	0	0	0	0	0	0	0	0	0	0	0	0	0	0	0	0	0	0	0	0	0	0	0	0	0	0	0	0	0	0	0	0	0	0	0	0	0	0
ASV1416	AATTTGATCAGGGATATTTGGAATATCATTGAGAATTTTAACCCGATTGGAATTAAGAACTATTTCTAATTTAATTGAAAATGATCAAACTTATAATTCAATTGTTACTGCTCACGCTTTAATTATAATTTTTTTCATAGTTATACCAATTTTAATT	157	Metazoa	Arthropoda	Insecta	Diptera	Cecidomyiidae	unclassified	unclassified	1	75	0	0	0	0	0	0	0	0	0	0	0	0	0	0	0	0	0	0	0	0	0	0	0	0	0	0	0	0	0	0	0	0	0	0	0	0	0	0
ASV1417	GGCTTGGGCTGCAATGGTTGGAACAGCAATAAGAGTATTAATTCGAATTGAGTTAGGTCAAACGGATAGATTTATGGGTGATGATCAATTATATAATGTAATTGTAACGGCTCATGCATTTGTAATAATTTTTTTTATAGTAATACCAATTTTAATT	157	Metazoa	Arthropoda	Arachnida	Araneae	unclassified	unclassified	unclassified	1	6	0	0	0	0	0	0	0	0	0	0	0	0	0	0	0	0	0	0	0	0	0	0	0	0	0	0	0	0	0	0	0	6	0	0	0	0	0	0
ASV1419	AATTTGAGCGGGAATAGTAGGTACTTCTCTAAGTTTATTAATTCGAATAGAATTAAGAACTATTAAAAATTTAATTGGTAATGATCAAATTTATAATGTAATTGTAACAGCCCACGCATTTATTATAATTTTTTTTATAGTTATACCAATTTTAATT	157	Metazoa	Arthropoda	Insecta	Diptera	Cecidomyiidae	unclassified	unclassified	1	8	0	0	0	0	0	0	0	0	0	0	0	0	0	0	0	0	0	0	0	0	0	0	0	0	0	0	0	0	0	0	0	0	0	0	0	0	0	0
ASV1420	TATTTGAGCAGGAGTAATTGGAACATCATTAAGAATTTTAATTCGAATAGAATTAAGAAGAATTAGAAATTTGATTGGTAATGATCAAATTTATAATGTTATTGTAACTGCTCATGCTTTTATTATAATTTTTTTTATAGTAATACCTATTTTAATT	157	Metazoa	Arthropoda	Insecta	Diptera	Cecidomyiidae	unclassified	unclassified	1	109	0	0	0	0	0	0	0	0	0	0	0	0	0	0	0	0	0	0	0	0	0	0	0	0	0	0	0	0	0	0	0	0	0	0	0	0	0	0
ASV1424	AGCTTGATCAAGTATAATTGGAACTTCTTTAAGTATACTAATTCGAATTGAATTAGGGCATCCCGGTTCTTTAATTGGAAATGATCAAATTTATAATGTAATTGTAACTGTTCATGCATTTATTATAATTTTTTTATGGTAATACCAATTATAATT	156	Metazoa	Arthropoda	Insecta	Diptera	Tachinidae	unclassified	unclassified	1	599	0	0	0	0	0	0	0	0	0	0	0	0	0	0	0	0	0	0	0	0	0	0	0	0	0	0	0	0	0	0	0	0	0	0	0	0	0	0
ASV1425	AATATGATCAGGTATAATTGGAACATCATTAAGAATTTTAATTCGACTAGAACTAGGAACTACTAATAGATTAATCGGAAACGATCAAATTTATAACGTAATTGTTACAGCTCATGCTTTTATTATAATTTTCTTTATAGTTATACCAATCATAATT	157	Metazoa	Arthropoda	Insecta	Coleoptera	Coccinellidae	Coccinella	unclassified	1	626	0	0	0	0	0	0	0	0	0	0	0	0	0	0	0	0	0	0	0	0	0	0	0	0	626	0	0	0	0	0	0	0	0	0	0	0	0	0
ASV1427	AATTTGATCTGGAATATTAGGAACCTCTTTAAGGATTTTAATCCGTTTAGAATTAAGTTCAACTTCTAATTTAATTAATAATGATCAAATTTACAATGTAATTGTAACCACTCTTGCTTTTATTATAATTTTTTTTATAGTAATACCTATTATAATC	157	Metazoa	Arthropoda	Insecta	Diptera	Cecidomyiidae	unclassified	unclassified	1	4	0	0	0	0	0	0	0	0	0	0	0	0	0	0	0	0	0	0	0	0	0	0	0	0	0	0	0	0	0	0	0	0	0	0	0	0	0	0
ASV1430	ATCTTGAGCTGGAATAGTAGGAACATCTTTAAGAATACTAATTCGTGCAGAATTAGGAAATCCGGGAAGATTAATTGGAGATGACCAAATTTATAATAGTATTGTTACAGCCCATGCATTTATTATAATTTTTTTTATAGTAATACCTATTATAATC	157	Metazoa	Arthropoda	Insecta	unclassified	unclassified	unclassified	unclassified	1	35	0	0	0	0	0	0	0	0	0	0	0	0	0	0	0	0	0	0	0	0	0	0	0	0	0	0	0	0	0	0	0	0	0	0	0	0	0	0
ASV1431	AGCTTGAGCAGGAATAGTAGGTACATCTCTTAGACTATTAATTCGAGCAGAATTAGGGAATCCTGGATCATTAATTGGTGATGATCAAATTTATAATGTAATTGTTACTGCTCATGCATTTATTATAATTTTTTTTATAGTAATACCTATTGTTATT	157	Metazoa	Arthropoda	Insecta	Coleoptera	Staphylinidae	unclassified	unclassified	1	300	0	0	0	0	0	0	0	0	0	0	0	0	0	0	0	0	0	0	0	0	0	0	0	0	0	0	0	0	0	0	0	300	0	0	0	0	0	0
ASV1433	AATTTGAGCAGGAATAATTGGAACATCAATAAGAATTTTGATTCGAATAGAATTATCTTCAACATCAAATTTAATTGGGAATGATCAAATTTATAATGTAATTGTTACCGCTCATGCTTTCATTATAATTTTCTTTATAGTAATACCGATTTTAATT	157	Metazoa	Arthropoda	Insecta	Diptera	Cecidomyiidae	unclassified	unclassified	1	61	0	0	0	0	0	0	0	0	0	0	0	0	0	0	0	0	0	0	0	0	0	0	0	0	0	0	0	0	0	0	0	0	0	0	0	0	0	0
ASV1435	AATTTGAGCAGGAATAATTGGAACATCATTAAGAATTTTAATCCGAATAGAACTAAGAAGAATTAGAAATTTAATTGGTAATGATCAAATTTATAATGTTATTGTAACTGCTCATGCTTTTATTATAATTTTTTTTATAGTAATACCAATCTTAATT	157	Metazoa	Arthropoda	Insecta	Diptera	Cecidomyiidae	unclassified	unclassified	1	134	0	0	0	0	0	0	0	0	0	0	0	0	0	0	0	0	0	0	0	0	0	0	0	0	0	0	0	0	0	0	0	0	0	0	0	0	0	0
ASV1436	AATTTGAGCAGGATTAATTGGAACTTCTTTAAGAATTTTAATTCGGATAGAATTAAGAAGAATTATAAATTTAATTAGAAATGATCAAATTTATAATGTAATTGTAACTGCTCATGCTTTTATTATAATTTTTTTTATAGTAATACCAATTTTAATT	157	Metazoa	Arthropoda	Insecta	Diptera	Cecidomyiidae	unclassified	unclassified	1	649	0	0	0	0	0	0	0	0	0	0	0	0	0	0	0	0	0	0	0	0	0	0	0	0	0	0	0	0	0	0	0	0	0	0	0	0	0	0
ASV1440	AATTTGATCAGGGATATTTGGAATATCATTGAGAATTTTAATCCGATTGGAATTGAGAACTATTTCTAATTTAATTGAAAATGATCAAATTTATAATTCAATTGTTACTGCTCACGCTTTAATTATAATTTTTTTCATAGTTATACCAATTTCAATT	157	Metazoa	Arthropoda	Insecta	Diptera	Cecidomyiidae	unclassified	unclassified	1	29	0	0	0	0	0	0	0	0	0	0	0	0	0	0	0	0	0	0	0	0	0	0	0	0	0	0	0	0	0	0	0	0	0	0	0	0	0	0
ASV1441	AATTTGATCAGGAATAATTGGATCTTCACTTAGTATTTTAATTCGATTAGAATTAAGACAAATTAATTCAATTATTAATAATAATCAATTATATAATGTAATTGTTACAATTCATGCTTTCATCATAATTTTTTTTATAACTATACCAATTGTAATT	157	Metazoa	Arthropoda	Insecta	Hemiptera	Aphididae	Aphis	unclassified	1	850	0	0	0	0	0	0	850	0	0	0	0	0	0	0	0	0	0	0	0	0	0	0	0	0	0	0	0	0	0	0	0	0	0	0	0	0	0	0
ASV1442	AATTTGATCAGGAATAATTGATTATTATTAATAATTGAATTAATTTGTCTTAATTCTAATCGAATTAAAATACTAAGTGAAGACCCAATTATTCCTGATCAAATATACAACGTAATTGTTACTATTCATGCATTTATTATAATTTTTTTTATAACAATACCAATTGTTATT	171	Metazoa	Arthropoda	Insecta	Hemiptera	Hormaphididae	Hamamelistes	Hamamelistes sp. JC-2013	1	3	0	0	0	0	0	0	0	0	0	0	0	0	0	0	0	0	0	0	0	0	0	0	0	0	0	0	0	0	0	0	0	0	0	0	0	0	3	0
ASV1443	AATTTGAGCAGGAATAGTAGGAACTTCCTTAAGTTTATTAATTCGGGCAGAATTAGGTAATCCTGGATCTTTAATTGGAGATGATCAAATTTATAATACTATCGTTACAGCTCATGCTTTTATTATAATTTTCTTTATAGTAATACCAATTATAATT	157	Metazoa	Arthropoda	Insecta	Lepidoptera	Noctuidae	Heliothis	Heliothis adaucta	1	59	0	0	0	0	0	0	0	0	0	0	0	0	0	0	0	0	0	0	0	0	0	0	0	0	0	0	0	0	0	0	0	0	0	0	0	0	0	0
ASV1444	AATTTGATCAGGGATATTTGGAATATCATTGAGAATTTTAATCCGATTGGAATTAAGAACTATTTCTAATTTAATTGAAAAAGATCAAATTTATAATTCAATTGTTACTGCTCACGCTTTAATTATAATTTTTTTTATAGTTATACCAATTTTAATT	157	Metazoa	Arthropoda	Insecta	Diptera	Cecidomyiidae	unclassified	unclassified	1	79	0	0	0	0	0	0	0	0	0	0	0	0	0	0	0	0	0	0	0	0	0	0	0	0	0	0	0	0	0	0	0	0	0	0	0	0	0	0
ASV1446	TATTTGAGCAGGAATAATTGGAACATCATTAAGAATTTTAATTCGAATAGAATTAAGAAGAATTAGAAATTTAATTGGTAATGATCAAATTTATAATGTTATTGTAACTGCTCAGGCTTTTATTATAATTTTTTTTATAGTAATACCTATTTTAATT	157	Metazoa	Arthropoda	Insecta	Diptera	Cecidomyiidae	unclassified	unclassified	1	224	0	0	0	0	0	0	0	0	0	0	0	0	0	0	0	0	0	0	0	0	0	0	0	0	0	0	0	0	0	0	0	0	0	0	0	0	0	0
ASV1447	AATTTGAAGAGGAATAGTAGGAACATCTTTAAGACTTCTAATTCGTGCTAAATTAGGAAATCCAGGATCATTAATTGGAGATGACCAAATTTATAATACAATTGTTACAGCTCATGCATTTATTATAATTTTTTTTATAGTAATACCAATTATAATT	157	Metazoa	Arthropoda	Insecta	Lepidoptera	Crambidae	Sitochroa	Sitochroa verticalis	1	299	0	0	0	0	0	0	0	0	0	0	0	0	0	0	0	0	0	0	0	0	0	0	0	0	0	0	0	0	0	0	0	0	0	0	0	0	0	0
ASV1448	AATTTGATCAGGGATATTTGGAGTATCATTGAGAATTTTAATCCGATTGGAGTTAAGAACTATTTCTAATTTAATTGAAAATGATCAAATTTATAATTCAATTGTTACTGCTCATGCTTTAATTATAATTTTTTTCATAGTTATACCAATTTTAATT	157	Metazoa	Arthropoda	Insecta	Diptera	Cecidomyiidae	unclassified	unclassified	1	86	0	0	0	0	0	0	0	0	0	0	0	0	0	0	0	0	0	0	0	0	0	0	0	0	0	0	0	0	0	0	0	0	0	0	0	0	0	0
ASV1449	TATATGAACTGCCATATTAGGGACTTCTTTAAGAAATATTGTTCGTTTCGAACTAAGAATACCAAATAGAATTATTAAAGATGATCAAATTTACAATTCTTTAGTTACAGCTCATGCTTTAGTAATAATTTTTTTTATAATTATACCAGTAATAATT	157	Metazoa	Arthropoda	Arachnida	Trombidiformes	Tarsonemidae	unclassified	Tarsonemidae sp. BIOUG25926-A09	1	87	0	0	0	0	0	0	0	0	0	0	0	0	0	0	0	0	0	0	0	0	0	0	0	0	0	0	0	0	0	0	0	0	0	0	0	0	0	0
ASV1450	TATTTGAGCAGGAATAATTGGAACATCATTAAGAATTTTAATTCGAATAGAATTAAGAAGAATTAGAAATTTAATTGGTAAGGATCAAATTTATAATGTTATTGTAACTGCTCATGCTTTTATTATAATTTTTTTTATAGTAATACCTATTTTAATT	157	Metazoa	Arthropoda	Insecta	Diptera	Cecidomyiidae	unclassified	unclassified	1	101	0	0	0	0	0	0	0	0	0	0	0	0	0	0	0	0	0	0	0	0	0	0	0	0	0	0	0	0	0	0	0	0	0	0	0	0	0	0
ASV1451	AGTATGATCTGCTATAGCTGGAACAGCTATAAGAGTTTTAATTCGAATGGAATTAGGTCAGGTTGGTAGTTTTTTAGGAAGAGATCATATATATAATGTTATTGTTACTGCTCATGCTTTTGTTATAATTTTTTTTATAGTTATACCTATTTTAATT	157	Metazoa	Arthropoda	Arachnida	Araneae	Salticidae	Sibianor	Sibianor aurocinctus	1	155	0	0	0	0	0	0	0	0	0	0	0	0	0	0	0	0	0	0	0	0	0	0	0	0	0	0	0	0	0	0	0	0	0	0	0	0	0	0
ASV1452	AGCTCGATCAGGAATAGTGGGAACATCCCTTAGAATATTAATTCGATTTGAATTAGGTCACCCAGGAGCCTTAATTGGTAATGATCAAACGTATAATGTTGTAGTTACTGCTCATGCTTTTATTATAATTTTTTTTATAGTAATACCAATTATAATT	157	Metazoa	Arthropoda	Insecta	Diptera	Tachinidae	Voria	Voria ruralis	1	275	0	0	0	0	0	0	0	0	0	0	0	0	0	0	0	0	0	0	0	0	0	0	0	0	0	0	0	0	0	0	0	0	0	0	0	0	0	0
ASV1458	AATTTGAGCAGGAATATTATGTACATCTCTTAGACTTTTAATTCGAGCTGAATTAGGTAATCCTGGTTCTTTAATTGGAGATGATCAAATTTATAACACTATTGTAACAGCTCATGCTTTTATTATAATTTTTTTTATAGTTATACCTATTATAATT	157	Metazoa	Arthropoda	Insecta	Lepidoptera	unclassified	unclassified	unclassified	1	778	0	0	0	0	0	0	0	0	0	0	0	0	0	0	0	0	0	0	0	0	0	0	0	0	0	0	0	0	0	0	0	0	0	0	0	0	0	0
ASV1459	AATTTGAGCAGGAATAGTAGGAACATCTTTAAGAATCTTAATTCGTATAGAATTAGGAACTCCTGGATCTTTAATTGGAGATGATCAGATTTACAATACTATTGTTACAGCTCATGCATTTATCATAATTTTTTTTATAGTTATACCTATTATAATT	157	Metazoa	Arthropoda	Insecta	Lepidoptera	Lycaenidae	unclassified	unclassified	1	163	0	0	0	0	0	0	0	0	0	0	0	0	0	0	0	0	0	163	0	0	0	0	0	0	0	0	0	0	0	0	0	0	0	0	0	0	0	0
ASV1460	AATTTGAGCTGGAATGGTAGGTACATCTCTAAGATTATTAATTCGAGCAGAATTAGGAACCCCTGGGTCTTTAATTGGAGATGATCAAATTTATAATACTATTGTCACAGCTCATGCATTTATCATAATTTTTTTTATAGTTATACCCATTATAATT	157	Metazoa	Arthropoda	Insecta	Lepidoptera	Noctuidae	Autographa	Autographa mandarina	1	8	0	0	0	0	0	0	0	0	0	0	0	0	0	0	0	0	0	0	0	0	0	0	0	0	0	0	0	0	0	0	0	0	0	0	0	0	0	0
ASV1462	TATTTGAGCAGGAATAGTAGGAACATCATTAAGATTACCAATTCGAGCAGAATTAGGAAATCCAGGATCATTAATTGGTGATGATCAGATTTATAATACTATTGTAACAGCACATGCATTTATTATAATTTTTTTCATAGTAATACCAATTATAATT	157	Metazoa	Arthropoda	Insecta	Lepidoptera	Plutellidae	Homadaula	Homadaula myriospila	1	280	0	0	0	0	0	0	0	0	0	0	0	0	0	0	0	280	0	0	0	0	0	0	0	0	0	0	0	0	0	0	0	0	0	0	0	0	0	0
ASV1463	GGTTTGAGCTGGAATAGTGGGAACTTCTTTAAGTTTATTAATTCGAGCTGAATTAGGAAATCCTGGCTCATTAATTGGAGATGACCAAATTTATAATACAATTGCGACAGCTCATGCTTTTATTATAATTTTCTTTATAGTTATACCTATTATAATT	157	Metazoa	Arthropoda	Insecta	Lepidoptera	Coleophoridae	Coleophora	Coleophora amarchana	1	58	0	0	0	0	0	0	0	0	0	0	0	0	0	0	0	0	0	0	0	0	0	0	0	0	0	0	0	0	0	0	0	0	0	0	0	0	0	0
ASV1464	TATTTGAGCAGGAATAGTAGTAACTTCATTAAGTTTATTAATTCGAGCTGAATTAGGAACTCCAGGATCTTTAATTGGAGATGATCAAATTTATAATACTATTGTTACAGCTCATGCTTTTATTATAATTTTTTTCATAGTTATACCTATTATAATT	157	Metazoa	Arthropoda	Insecta	Lepidoptera	unclassified	unclassified	unclassified	1	251	0	0	0	0	0	0	0	0	0	0	0	0	0	0	0	0	0	0	0	0	0	0	0	0	0	0	0	0	0	0	0	0	0	0	0	0	0	0
ASV1468	AATTTGATCAGGAATAGTAGGTACATCTTTAAGACTTTTAGTTCGAGCTGAATTAGGTACTCCAGGATCTTTAATTGGTGATGATCAAATTTATAATACTATTGTAACTGGTCATGCTTTTATTATAATTTTTTTTATAGTTATACCTATTATAATT	157	Metazoa	Arthropoda	Insecta	Lepidoptera	Pyralidae	Oncocera	Oncocera semirubella	1	96	0	0	0	0	0	0	0	0	0	0	0	0	0	0	0	0	0	0	0	0	0	0	0	0	0	0	0	0	0	0	0	0	0	0	0	0	0	0
ASV1469	AATTTGGTCAGGAATAATTGGATCTTCACTTAGTATTTTAATTCGATTAGAATTAAGACAAATTAATTCAATTATTAATAATAATCAAATTTATAATACTATTGTAACAGCACATGCATTTATTATAATTTTTTTCATAGTAATACCAATTATAATT	157	Metazoa	Arthropoda	Insecta	Hemiptera	Pemphigidae	Pemphigus	unclassified	1	2	0	0	0	0	0	0	0	0	0	0	0	0	0	0	0	0	0	0	0	0	0	0	0	0	0	0	0	0	0	0	0	0	0	0	0	0	0	0
ASV1470	ATTTTGATCTGGAATTTGTGGTTTATTTATAAGTTTAATTATTCGTTTAGAACTAATACAACCAGGAAATATTTTTTTATCTGGACAGTCATATAATGTTATTGTAACAAATCATGCTTTTATAATAATTTTTTTTACAATTATACCTATTATAATA	157	Metazoa	Arthropoda	Insecta	Thysanoptera	Phlaeothripidae	Haplothrips	unclassified	1	128	0	0	0	0	0	0	0	0	0	0	0	0	0	0	0	0	0	0	0	0	0	0	0	0	0	0	0	0	0	0	0	0	0	0	0	0	0	0
ASV1472	AGCATGAGCAGGTATAGTAGGAACTTCATTAAGAATTCTAATTCGAACTGAATTAAGCCACCCTGGATCACTTATTGGAGATGATCAGATTTACAATGTAATTGTAACTGCTCATGCATTTATTATAATTTTTTTTATAGTAATGCCTATTATAATT	157	Metazoa	Arthropoda	Insecta	Diptera	unclassified	unclassified	unclassified	1	13	0	0	0	0	0	0	0	0	0	0	0	0	0	0	0	0	0	0	0	0	0	0	0	0	0	0	0	0	0	0	0	0	0	0	0	0	0	0
ASV1473	AATTTGAGCAGGAATAATTGGAACATCATTAAGAATTTTAATTCGAATAGAATTAAGAAGGATTAAAAATTTAATTGGAAATGATCAAATTTATAATGTTATTGTAACTGCTCATGCTTTTATTATAATTTTTTTTATAGTAACACCTATTTTAATT	157	Metazoa	Arthropoda	Insecta	Diptera	Cecidomyiidae	unclassified	unclassified	1	219	0	0	0	0	0	0	0	0	0	0	0	0	0	0	0	0	0	0	0	0	0	0	0	0	0	0	0	0	0	0	0	0	0	0	0	0	0	0
ASV1476	AATTTGAAGAGGAATAGTAGGAACATCTTTAAGACTTCTAATTCGTGCTGAATTAGGAAATCCAGGATCATTAATTGGAGATGATCAAATTTATAATACAATTGTTACAGCTCATGCATTTATTATAATTTTTTTTATAGTGATACCAATTATAATT	157	Metazoa	Arthropoda	Insecta	Lepidoptera	Crambidae	Sitochroa	Sitochroa verticalis	1	109	0	0	0	0	0	0	0	0	0	0	0	0	0	0	0	0	0	0	0	0	0	0	0	0	0	0	0	0	0	0	0	0	0	0	0	0	0	0
ASV1478	AATTTGATCAGGGATATTTGGAATATCATTGAGAATTTTAATCCGATTGGAATTAAGAACTATCTCTAATTTAATTGAAAATGATCAAATTTATAATTCAATTGTTACTGCTCACGCTTTAATTATAATTTTTTTTATAGTTATACCAATTTTAATT	157	Metazoa	Arthropoda	Insecta	Diptera	Cecidomyiidae	unclassified	unclassified	1	243	0	0	0	0	0	0	0	0	0	0	0	0	0	0	0	0	0	0	0	0	0	0	0	0	0	0	0	0	0	0	0	0	0	0	0	0	0	0
ASV1479	ATCTTGAGCTGGAATAGTAGGAACATCTTTAAGAATACTAATTCGTACAGAATTAGGAAATCCGGGAAGATTAATTGGAGATGATCAAATTTATAATAGTATTGTTACAGCCCATGCATTTATTATAATTTTTTTTATAGTAGTACCTATTATAATC	157	Metazoa	Arthropoda	Insecta	Lepidoptera	unclassified	unclassified	unclassified	1	2296	0	0	0	0	0	0	0	0	0	0	0	0	0	0	0	0	0	0	0	0	0	0	0	0	0	0	0	0	0	0	0	0	0	0	0	0	0	0
ASV1481	AATTTGATCAGGGATATTTGGAATATCATTGAGAATTTTAATCCGATTGGAATTAAGAACTATTTCTATTTTAATTGAAAATGATCAAATTTATAATTCAATTGTTACTGCTCACGCTTTAATTATAATTTTTTTTATAGTTATACCAATTTTAATT	157	Metazoa	Arthropoda	Insecta	Diptera	Cecidomyiidae	unclassified	unclassified	1	68	0	0	0	0	0	0	0	0	0	0	0	0	0	0	0	0	0	0	0	0	0	0	0	0	0	0	0	0	0	0	0	0	0	0	0	0	0	0
ASV1482	AATTTGAGCAGGATTAATTGGAACATCTCTTAGTTTATTAATTCGAGCTGAATTAGGAACCCCTAATTCTTTAATTGGAGATGGTCAAATTTATAATTCAATTGTTACAGCCCATGCTTTCATTATAATTTTTTTTATAGTAGTACCAATTATAATT	157	Metazoa	Arthropoda	Insecta	Lepidoptera	Pterophoridae	unclassified	Pterophoridae sp. BOLD:AAL8472	1	82	0	0	0	0	0	0	0	0	0	0	0	0	0	0	0	0	0	0	0	0	0	0	0	0	0	0	0	0	0	0	0	0	0	0	0	0	0	0
ASV1484	AATTTGAGCAGGGATATTAGGTACATCTCTTAGACTTTTAATTCGAGCTGAATTAGGTAATCCTGGTTCTTTAATTGGAGATGATCAAATTTATAACACTATTGTAACAGCTCATGCCTTTATTATAATTTTTTTTATAGTTATACCTATTATAATT	157	Metazoa	Arthropoda	Insecta	Lepidoptera	unclassified	unclassified	unclassified	1	176	0	0	0	0	0	0	0	0	0	0	0	0	0	0	0	0	0	0	0	0	0	0	0	0	0	0	0	0	0	0	0	0	0	0	0	0	0	0
ASV1488	AGCTTGATCTGGAATAGTGGGAACATCCCTTAGAATATTAATTCGATTTGAATTAGGTCACCCAGGAGCCTTAATTGGTAATGATCAAACGTATAATGTTGTAGTTACTGCTCATGCTTTTATTATAATTTTTTTTATAGTAATACCAATTATAATT	157	Metazoa	Arthropoda	Insecta	Diptera	Tachinidae	Voria	Voria ruralis	1	157	0	0	0	0	0	0	0	0	0	0	0	0	0	0	0	0	0	0	0	0	0	0	0	0	0	0	0	0	0	0	0	0	0	0	0	0	0	0
ASV1489	GATATGAGCAGGAATAGTGGGAACTTCCCTAAGAATTTTGATTCGTGCAGAATTAGGAAACCCAGGAACATTAATTGGAAATGATCAAATTTATAATGTAATTGTAACTGCCCATGCTTTCATTATAATTTTCTTCATAGTTATATCAATTATAATT	157	Metazoa	Arthropoda	Insecta	Coleoptera	Chrysomelidae	unclassified	unclassified	1	200	0	0	0	0	0	0	0	0	0	0	0	0	0	0	0	0	0	0	0	0	0	0	0	0	0	0	0	0	0	0	0	0	0	0	0	0	0	0
ASV1492	AATTTGAGCTGGAATAGTAGGAACTTCTTTAAGTTTATTAATTCGTGCCGAATTAGGAAATCCTAGTTCATTAATTGGAGATGATCAAATTTATAACACCATTGTTACAGCACATGCTTTTATTATAATTTTTTTTATAGTAATACCTATTATAATT	157	Metazoa	Arthropoda	Insecta	Lepidoptera	unclassified	unclassified	unclassified	1	542	0	0	0	0	0	0	0	0	0	0	0	0	0	0	0	0	0	0	0	0	0	0	0	0	0	0	0	0	0	0	0	0	0	0	0	0	0	0
ASV1494	AATTTGAGCAGGAATAATTGGAACATCATTAAGAATTTTAATCCGAATAGAACTAAGAAGAATTAGAAATTTAATTGGTATTACTATAAAAAAAATTATAATAAAAGCATGAGCAGTTACAATAACATTATAAATTTGATCATTACCAATTTTAATT	157	Metazoa	Arthropoda	Insecta	Diptera	Tachinidae	Acemya	Acemya oestriforme	1	8	0	0	0	0	0	0	0	0	0	0	0	0	0	0	0	0	0	0	0	0	0	0	0	0	0	0	0	0	0	0	0	0	0	0	0	0	0	0
ASV1500	TATTTGAGCAGGAATAATTGGAACTTCTTTAAGTTTATTAATTCGAGCTGAATTAGGAAATCCTGGTTCTTTAATTGGTGATGATCAAATTTATAATACTATTGTTACAGCTCATGCTTTTATTATAATTTTTCTTATAGTTATACCTATTATAATT	157	Metazoa	Arthropoda	Insecta	Lepidoptera	unclassified	unclassified	unclassified	1	658	0	0	0	0	0	0	0	0	0	0	0	0	0	0	0	0	0	0	0	0	0	0	0	0	0	0	0	0	0	0	0	0	0	0	0	0	0	0
ASV1501	AATTTGATCAGGGATATTTGGAATATCATTGAGAATTTTAATCCGATTGGAATTAAGAACTATTTCTAATTTAATTGAAAATGATCAAATTTATAATTCAATTGTTACTGCTCACGCTTTAATTATAATTTTTTTCATAGTTATACCAGTTTTAATT	157	Metazoa	Arthropoda	Insecta	Diptera	Cecidomyiidae	unclassified	unclassified	1	188	0	0	0	0	0	0	0	0	0	0	0	0	0	0	0	0	0	0	0	0	0	0	0	0	0	0	0	0	0	0	0	0	0	0	0	0	0	0
ASV1502	AATTTGAGCAGGGATATTAGGTACATCTCTTAGACTTTTAATTCGAGCTGAATTAGGTAATCCTGGTTCTTTAATTGGAGATGATCAAATTTATAACACTATTGTAACAGCTCATGCTTCTATTATAATTTTTTTTATAGTTATACCTATTATAATT	157	Metazoa	Arthropoda	Insecta	Lepidoptera	Gelechiidae	unclassified	unclassified	1	220	0	0	0	0	0	0	0	0	0	0	0	0	0	0	0	0	0	0	0	0	0	0	0	0	0	0	0	0	0	0	0	0	0	0	0	0	0	0
ASV1504	ATCTTGAGCTGGAATAGTAGGAACATCTTTAAGAATACTAATTCGTACAGAATTAGGAAATCCGGGAAGATTAATTGGAGATGATCAAATTTATAATAGTATTGTTACAGCCCATGCATTCATTATAATTTTTTTTATAGTAATACCTATTATAATC	157	Metazoa	Arthropoda	Insecta	Lepidoptera	unclassified	unclassified	unclassified	1	639	0	0	0	0	0	0	0	0	0	0	0	0	0	0	0	0	0	0	0	0	0	0	0	0	0	0	0	0	0	0	0	0	0	0	0	0	0	0
ASV1506	AATCTGATCTGGAATAGTAGGTACATCTTTAAGATTACTTGTTCGAGCTGAACTTGGTAATCCAGGATCATTAATTGGAGATGATCAAATTTATAATACTATTGTTACAGCTCATGCTTTTATTATAATTTTTTTTATAGTAATACCTATTATAATT	157	Metazoa	Arthropoda	Insecta	Lepidoptera	Limacodidae	Parasa	Parasa consocia	1	1453	0	0	0	0	0	0	0	0	0	0	0	0	0	0	0	0	0	1453	0	0	0	0	0	0	0	0	0	0	0	0	0	0	0	0	0	0	0	0
ASV1508	TATTTGAGCAGGAATAGTTGGAACCTCTTTAAGTTTATTAATTCGCGCAGAGTTAGGTAACCCTGGATCATTAATTGGAGATGATCAAATTTATAATACTATTGTAACAGCACATGCTTTTATTATAATTTTTTTTATAGTTATACCAATTATAATT	157	Metazoa	Arthropoda	Insecta	Lepidoptera	Geometridae	Biston	Biston betularia	1	111	0	0	0	0	0	0	0	0	0	0	0	0	0	0	0	0	0	0	0	0	0	0	0	0	0	0	0	0	0	0	0	0	0	0	0	0	0	0
ASV1510	ATCTTGAGCTGGAATAGTAGGAACATCTTTAAGAATACTAATTCGTACAGAATTAGGAAATCCGGGAAGATTAATTGGAGATGATCAAATTTATAATAGTATTGTTACAGCCCATGCATTTATTATAATTTTTTTCATAGTAATACCTATTATAATC	157	Metazoa	Arthropoda	Insecta	Lepidoptera	unclassified	unclassified	unclassified	1	371	0	0	0	0	0	0	0	0	0	0	0	0	0	0	0	0	0	0	0	0	0	0	0	0	0	0	0	0	0	0	0	0	0	0	0	0	0	0
ASV1511	AATTTGATCAGGAATAATTGGATCTTCACTTAGTATTTTAATTCGATTAGAATTAAGACAAATTAATTCAATTATTAATAATAATCAATTAAATAATGTAATTGTTACAATTCATGCTTTCATTATAATTTTTTTTATAACTATACCAATTGTAATT	157	Metazoa	Arthropoda	Insecta	Hemiptera	Aphididae	Aphis	unclassified	1	246	0	0	0	0	0	0	0	0	0	0	0	0	0	0	0	0	0	0	0	0	0	0	0	0	0	0	0	0	0	0	0	0	0	0	0	0	0	0
ASV1512	AATATGATCTGGAATTATTGGGTTATCTTTAAGGATAATTATTCGATTAGAACTAGGATGTCCTGGTTCATTAATTGGAAATGATCAAATTTATAATTCAATTGTAACAACCCATGCTTTTATAATAATTTTTTTTTTCGTTATACCAGTAATAATA	157	Metazoa	Arthropoda	Insecta	Hymenoptera	Perilampidae	Perilampus	Perilampus sp. MAS-2010	1	2	0	0	0	0	0	0	0	0	0	0	0	0	0	0	0	0	0	0	0	0	0	0	0	0	0	0	0	0	0	0	0	0	0	0	0	0	0	0
ASV1513	AATTTGAGCAGGAATAATTGGAGCATCATTAAGAATTTTAATTCGAATAGAATTAAGAAGGATTAAGAATTTAATTGGAAATGATCAAATTTGTAATGTTATTGTAACTGCTCATGCTTTTATTATAATTTTTTTTATAGTAATACCTATTTTAATT	157	Metazoa	Arthropoda	Insecta	Diptera	Cecidomyiidae	unclassified	unclassified	1	60	0	0	0	0	0	0	0	0	0	0	0	0	0	0	0	0	0	0	0	0	0	0	0	0	0	0	0	0	0	0	0	0	0	0	0	0	0	0
ASV1517	ATCTTGAGCTGGAATAGTAGGAACATCTTTAAAAATACTAATTCGTACAGAATTAGGAAATCCAGGAAGATTAATTGGAGATGATCAAATTTATAATAGTATTGTTACAGCCCATGCATTTATTATAATTTTTTTTATAGTAATACCTATTATAATC	157	Metazoa	Arthropoda	Insecta	Lepidoptera	unclassified	unclassified	unclassified	1	102	0	0	0	0	0	0	0	0	0	0	0	0	0	0	0	0	0	0	0	0	0	0	0	0	0	0	0	0	0	0	0	0	0	0	0	0	0	0
ASV1518	AATTTGATCAGGGATATTTGGAATATCATTGAGAATTTTAATCCGATTGGAGTTAAGAACTATTTCTAATTTAATTGAAAATGATCAAATTTATAATTCAATTGTTACTGCTCATGCCTTAATTATAATTTTTTTCATAGTTATACCAATTTTAATT	157	Metazoa	Arthropoda	Insecta	Diptera	Cecidomyiidae	unclassified	unclassified	1	709	0	0	0	0	0	0	0	0	0	0	0	0	0	0	0	0	0	0	0	0	0	0	0	0	0	0	0	0	0	0	0	0	0	0	0	0	0	0
ASV1519	TATATGAGCAGGAATAGTAGGATCTGCAATAAGACTAATTATTCGAATCGAATTAGGACAACCCGGTAGATTTATTGGAGATGACCAAATTTATAATGTTGTAGTCACAGCACATGCCTTTGTCATAATTTTCTTCATAGTAATACCAATTATAATT	157	Metazoa	Arthropoda	Insecta	Hemiptera	Pentatomidae	Arma	Arma custos	1	15	0	0	0	0	0	0	0	0	0	0	0	0	0	0	0	0	0	0	0	0	0	0	0	0	0	0	0	0	0	0	0	0	0	15	0	0	0	0
ASV1520	AATTTGAGCAGGATTAATTGGATCATCTTTAAGAATTTTAATTCGGATAGAATCAAGAAGAATTAGAAATTTAATTAGAAATGATCAAATTTATAATGTAATTGTAACTGCTCACGCTTTTATTATAATTCTTTTTATAGTAATACCTATTTTAATT	157	Metazoa	Arthropoda	Insecta	Diptera	unclassified	unclassified	unclassified	1	75	0	0	0	0	0	0	0	0	0	0	0	0	0	0	0	0	0	0	75	0	0	0	0	0	0	0	0	0	0	0	0	0	0	0	0	0	0	0
ASV1521	AGCTTGATCAGGAATAGTGGGAACATCCCTTAGAATATTAATTCGATTTGAATTAGGTCACCCAGGAGCCTTAATTGGTAATGATCAAGCGTATAATGTTGTAGTTACTGCTCATGCTTTCATTATAATTTTTTTTATAGTAATACCAATTATAATT	157	Metazoa	Arthropoda	Insecta	Diptera	Tachinidae	Voria	Voria ruralis	1	67	0	0	0	0	0	0	0	0	0	0	0	0	0	0	0	0	0	0	0	0	0	0	0	0	0	0	0	0	0	0	0	0	0	0	0	0	0	0
ASV1523	AATTTGAGCTGGAATAGTAGGAACTTCACTAAGTTTATTAATTCGAGCTGAATTAGGAAACCCCGGGTCTTTAATTGGAGATGATCAAACTTATAGCACAATTGTTACAGCACATGCTTTTATTATAATTTTTTTTATAGTAATACCTATTATAATT	157	Metazoa	Arthropoda	Insecta	Lepidoptera	Noctuidae	Agrotis	Agrotis segetum	1	51	0	0	0	0	0	0	0	0	0	0	0	0	0	0	0	0	0	0	0	0	0	0	0	0	0	0	0	0	0	0	0	0	0	0	0	0	0	0
ASV1525	AGCATGATCTGGAATAATTGGAACTTCATTAAGTATTTTAATTCGAACCGAATTAGGTCATCCTGGTTCATTAATTGGTGATGATCAAATTTATAATGTAATTGTTACAGCCCATGCTTTTATTATAATTTTTTTTATAGTAATACCAATTATAATT	157	Metazoa	Arthropoda	Insecta	Diptera	Tachinidae	Austrophorocera	unclassified	1	263	0	0	0	0	0	0	0	0	0	0	0	0	0	0	0	0	263	0	0	0	0	0	0	0	0	0	0	0	0	0	0	0	0	0	0	0	0	0
ASV1526	TATTTGATCTGGAATAATTGGAACTTCTTTAAGAATTTTAATTCGATTAGAATTAAGAACAATTTCTAATTTAATTGGAAATGATCAAATTTATAATGTAATCGTTACTGTTCATGCTTTTATTATAATTTTTTTTATAGTTATACCTATTTTAATT	157	Metazoa	Arthropoda	Insecta	Diptera	Cecidomyiidae	Feltiella	unclassified	1	1855	0	0	0	0	0	0	0	0	0	0	0	0	0	0	0	1855	0	0	0	0	0	0	0	0	0	0	0	0	0	0	0	0	0	0	0	0	0	0
ASV1527	TATTTGAGCAGGAATAGTAGGAACATCATTAAGATTACTAATTCGAGCAGAATTAGGAAATCCAGGATCATTAATTGGTGATAATCAAATTTATAGTACTATTGTAACAGCACATGCATTTATTATAATTTTTTTCATAGTAATACCAATTATAATT	157	Metazoa	Arthropoda	Insecta	Lepidoptera	Plutellidae	Homadaula	Homadaula myriospila	1	197	0	0	0	0	0	0	0	0	0	0	0	0	0	0	0	0	0	0	0	0	0	0	0	0	0	0	0	197	0	0	0	0	0	0	0	0	0	0
ASV1528	TGCTTGAGTAGGAATAGTTGGTACTTCATTAAGACTTCTAATTCGAACAGAATTAGGTACCCCTGGGTCTTTAATTGGAGATGATCAAATCTACAATGTTATTGTAACAGCTCATGCTTTTGTTATAATTTTTTTTATAGTAATACCTTTTATAATT	157	Metazoa	Arthropoda	Insecta	Coleoptera	Phalacridae	Olibrus	unclassified	1	575	0	0	0	0	0	0	0	0	0	0	0	0	0	0	0	0	0	0	0	0	0	0	575	0	0	0	0	0	0	0	0	0	0	0	0	0	0	0
ASV1530	AATTTGAGCGGGAATAGTTGGTACATCTTTAAGACTTTTAATTTGAGCTGAATTAGGAAATCCCGGTTCATTAATTGGTGATGATCAAATTTATAATACAATTGTTGCAGCTCATGCTTTTATTATAATTTTTTTTATAGTTATACCTATTATAATT	157	Metazoa	Arthropoda	Insecta	Lepidoptera	unclassified	unclassified	unclassified	1	145	0	0	0	0	0	0	0	0	0	0	0	0	0	0	0	0	0	0	0	0	0	0	0	0	0	0	0	0	0	0	0	0	0	0	0	0	0	0
ASV1533	GGCTTGATCTGCTATAGCAGGTACTGCTATAAGAATTATAATTCGAATAGAATTAGGACAGGTTGGTTCTTTTTTAGGGGATGATCAATTGTATAATGTTGTAGTAACTGCACATGCTTTTGTTATAATTTTTTTTATAGTAATACCAATTTTAATT	157	Metazoa	Arthropoda	Arachnida	Araneae	Cheiracanthiidae	Cheiracanthium	Cheiracanthium erraticum	1	162	0	0	0	0	0	0	0	0	0	0	0	0	0	0	0	0	0	0	0	0	0	0	0	0	0	0	0	0	0	0	0	0	0	0	0	0	0	0
ASV1534	AATTTGAGCAGGGATATTAGGTACATCTCTTAGACTTTTAATTCGAGCGGAATTAGGTAATCCTGGTTCTTTAATTGGAGATGATCAAATTTGTAACACTATTGTAACAGCTCATGCTTTTATTATAATTTTTTTTATAGTTATACCTATTATAATT	157	Metazoa	Arthropoda	Insecta	Lepidoptera	unclassified	unclassified	unclassified	1	25	0	0	0	0	0	0	0	0	0	0	0	0	0	0	0	0	0	0	0	0	0	0	0	0	0	0	0	0	0	0	0	0	0	0	0	0	0	0
ASV1535	TATTTGATCAGGTATAATCGGATCTTCACTTAGAATATTAATTCGATTAGAACTTAGTCAAATTAATTCAATTATTAACAATAATCAACTTTATAATGTAATCGTAACAATTCATGCTTTTATTATAATTTTCTTTATAACTATACCAATCGTAATT	157	Metazoa	Arthropoda	Insecta	Hemiptera	Aphididae	Hyalopterus	Hyalopterus pruni	1	76	0	0	0	0	0	0	0	0	0	0	0	0	0	0	0	0	0	0	0	0	0	0	0	0	0	0	0	0	0	0	0	0	0	0	0	0	0	0
ASV1536	AGCTTGAGCAGGAATAATTGGAACTTCTTTAAGAATTTTAATTCGAGCTGAATTAGGACATCCAGGAGCTTTAATCGGAAATGATCAAATTTATAATGTCATTGTTACTTCTCATGCATTTATTATAATTTTTTTTATAGTTATACCTATTATAATT	157	Metazoa	Arthropoda	Insecta	Diptera	Tephritidae	unclassified	unclassified	1	5767	0	0	0	0	0	0	0	0	0	0	0	0	0	0	0	0	0	0	0	0	0	0	0	0	0	0	0	0	0	0	0	0	0	0	0	0	0	0
ASV1538	AATTTGAGCGGGAATAGTTGGTACATCTTTAAGACTCTTAATTCGAGCTGAATTAGGAAATCCCGGTTCATTAATTGGTGATGATCAAATTTATAATACAATTGTTACAGCTCATGCTTTTATTATAATTTTTTTTATAGTTATACCTATTATAATT	157	Metazoa	Arthropoda	Insecta	Lepidoptera	Gelechiidae	Scrobipalpa	unclassified	1	4089	0	0	0	0	0	0	0	0	0	0	0	0	0	0	0	0	0	0	0	0	0	0	0	0	0	0	0	0	0	0	0	0	0	0	0	0	0	0
ASV1540	AATATGATCTGGGATATTGGGTTTATCTATAAGTTTAATTATTCGTATAGAATTAAGAATTCCCGGAAGATTAATTGGTAATGATCAAATTTATAATAGAGTTGTTACTGCTCATGCTTTTGTGATAATTTTTTTTATAGTAATACCTATTATGATT	157	Metazoa	Arthropoda	Insecta	Hymenoptera	Braconidae	unclassified	unclassified	1	481	0	0	0	0	0	0	0	0	0	0	0	0	0	0	0	0	0	0	0	0	0	0	0	0	0	0	0	0	0	0	0	0	0	481	0	0	0	0
ASV1543	AATCTGATCTGGAATAGTAGGTACATCTTTAAGATTACTTATTCGAGCTGAACTTGGTAATCCAGGATCATTAATTGGAGATGATCAAATTTATAATACTATTGTTACAGCTCATGCTTTTATTATAATTTTTTTTATAGTAGTACCTATTATAATT	157	Metazoa	Arthropoda	Insecta	Lepidoptera	Limacodidae	Parasa	Parasa consocia	1	126	0	0	0	0	0	0	0	0	0	0	0	0	0	0	0	0	0	0	0	0	0	0	0	0	0	0	0	0	0	0	0	0	0	0	0	0	0	0
ASV1544	TATTTGAGCAGGGATAATTGGAACTTCTTTAAGTTTATTAATTCGAGCTGAATTAGGAAATCCTGGTTCTTTAATTGGTGATGATCAAATTTATAATACTATTGTTACAGCTCATGCTTTTATTATAATTTTTTTTACAGTTATACCTATTATAATT	157	Metazoa	Arthropoda	Insecta	Lepidoptera	unclassified	unclassified	unclassified	1	198	0	0	0	0	0	0	0	0	0	0	0	0	0	0	0	0	0	0	0	0	0	0	0	0	0	0	0	0	0	0	0	0	0	0	0	0	0	0
ASV1545	ATCTTGAGCTGGAATAGTAGGAACATCCTTAAGAATGCTAATTCGTACAGAATTAGGAAATCCAGGGAGATTAATTGGAGATGATCAAATTTATAATAGTATTGTTACAGCCCATGCATTTATTATAATTCTTTTTATAGTAATACCTATTATAATC	157	Metazoa	Arthropoda	Insecta	unclassified	unclassified	unclassified	unclassified	1	379	0	0	0	0	0	0	0	0	0	0	0	0	0	0	0	0	0	0	0	0	0	0	0	0	0	0	0	0	0	0	0	0	0	0	0	0	0	0
ASV1547	AATTTGATCAGGGATATTTGGAATATCATTGAGAATTTTAATCCGATTGGAGTTAAGAACTATTTCTAATTTAATTGAAAATGATCAAATTTATAATTCAATTGTTACTGCTCATGCTTTAATTATAATTTTTTTCATAGTTATACCAACTTTAATT	157	Metazoa	Arthropoda	Insecta	Diptera	Cecidomyiidae	unclassified	unclassified	1	177	0	0	0	0	0	0	0	0	0	0	0	0	0	0	0	0	0	0	0	0	0	0	0	0	0	0	0	0	0	0	0	0	0	0	0	0	0	0
ASV1548	TATTTGAGCAGGAATAATTGGAACATCATTAAGAATTTTAATTCGAATAGAATTAAGAAGAATTAGAAATTTAATAGGTAATGATCAAATTTATAATGTTATTGTAACTGCTCATGCTTTTATTATAATTTTTTTTATAGTAATACCTATTTTAATT	157	Metazoa	Arthropoda	Insecta	Diptera	Cecidomyiidae	unclassified	unclassified	1	336	0	0	0	0	0	0	0	0	0	0	0	0	0	0	0	0	0	0	0	0	0	0	0	0	0	0	0	0	0	0	0	0	0	0	0	0	0	0
ASV1549	AATTTGATCAGGAATAATTGGATCTTCACTTAGTATTTTAATTCGATTAAAATTAAGACAAATTAATTCAATTATTAATAATAATCAATTATATAATGTAATTGTTACAATTCATGCTTTCATTATAATTTTTTTTATAACTATACCAATTGTAATT	157	Metazoa	Arthropoda	Insecta	Hemiptera	Aphididae	Aphis	unclassified	1	222	0	0	0	0	0	0	0	0	0	0	0	222	0	0	0	0	0	0	0	0	0	0	0	0	0	0	0	0	0	0	0	0	0	0	0	0	0	0
ASV1550	AATTTGAAGAGGGATAGTAGGAACATCTTTAAGACTTCTAATTCGTGCTGAATTAGGAAATCCAGGATCATTAATTGGAGATGACCAAATTTATAATACAATTGTTACAGCTCATGCATTTATTATAATTTTTTTTATAGTAATACCAATTATAATT	157	Metazoa	Arthropoda	Insecta	Lepidoptera	Crambidae	Sitochroa	Sitochroa verticalis	1	179	0	0	0	0	0	0	0	0	0	0	0	0	0	0	0	0	0	0	0	0	0	0	0	0	0	0	0	0	0	0	0	0	0	0	0	0	0	0
ASV1551	AATTTGATCAGGGATATTTGGAATATCATTGAGAATTTTAATCCGATTGGAATTAAGAACTATTTCTAATTTAATTGAAAATGATCAAATTTATAATTCAGTTGTTACTGCTCACGCTTTAATTATAATTTTTTTTATAGTTATACCAATTTTAATT	157	Metazoa	Arthropoda	Insecta	Diptera	Cecidomyiidae	unclassified	unclassified	1	292	0	0	0	0	0	0	0	0	0	0	0	0	0	0	0	0	0	0	0	0	0	0	0	0	0	0	0	0	0	0	0	0	0	0	0	0	0	0
ASV1552	AATCTGATCTGGAATAGTAGGTACATCTTTAAGATTACTTATTCGAGCTGAACTTGGTAATCCAGGATCGTTAATTGGAGATGATCAAATTTATAATACTATTGTTACAGCTCATGCTTTTATTATAATTTTTTTTATAGTAATACCTATTATAATT	157	Metazoa	Arthropoda	Insecta	Lepidoptera	Limacodidae	Parasa	Parasa consocia	1	280	0	0	0	0	0	0	0	0	0	0	0	0	0	0	0	0	0	280	0	0	0	0	0	0	0	0	0	0	0	0	0	0	0	0	0	0	0	0
ASV1553	ATCTTGAGCTGGAATAGTAGGAACATCTTTAAGAATACTAATACGTACAGAATTAGGAAATCCGGGAAGATTAATTGGAGATGATCAAATTTATAATAGTATTGTTACAGCCCATGCATTTATTATAATTTTTTTTATAGTAATACTTATTATAATC	157	Metazoa	Arthropoda	Insecta	Lepidoptera	unclassified	unclassified	unclassified	1	74	0	0	0	0	0	0	0	0	0	0	0	0	0	0	0	0	0	0	0	0	0	0	0	0	0	0	0	0	0	0	0	0	0	0	0	0	0	0
ASV1554	AATTTGAGCTGGAATAGTAGGAACTTCTTTAAGATTATTAATTCGAGCAGAATTAGGTAACCCAGGTTCTTTAATTGGTGATGATCAAATTTATAATATTATTGTAACAGCTCATGCTTTTATTATAATTTTTTTTATAGTTATACCTATTATAATT	157	Metazoa	Arthropoda	Insecta	Lepidoptera	Pterophoridae	Emmelina	Emmelina monodactyla	1	1154	0	0	0	0	0	0	0	0	0	0	0	0	0	0	0	0	0	0	0	0	0	0	0	0	0	0	0	0	0	0	0	0	0	0	0	0	0	0
ASV1555	AATTTGATCAGGGATATTTGGAATATCATTGAGAATTTTAATCCGATTGGAATTAAGAACTATTTCTAATTTAATTGAAAATGATCAAATTTATAATTCAATTGTTACTGCTCACGCTTTAATTATAATTTTTTTCATAGTTATGCCAATTTTAATT	157	Metazoa	Arthropoda	Insecta	Diptera	Cecidomyiidae	unclassified	unclassified	1	780	0	0	0	0	0	0	0	0	0	0	0	0	0	0	0	0	0	0	0	0	0	0	0	0	0	0	0	0	0	0	0	0	0	0	0	0	0	0
ASV1557	AATTTGATCTGGAATATTAGGAACCTCTTTAAGGATTTTAATCCGTTTAGAATTAAGTTCAACTTCTAATTTAATTAATAACGATCAAATTTATAATGTAATTGTAACCACTCATGCTTTTATTATAATTTTTTTTATAGTAATACCTATTATAATC	157	Metazoa	Arthropoda	Insecta	Diptera	Cecidomyiidae	unclassified	unclassified	1	84	0	0	0	0	0	0	0	0	0	0	0	0	0	0	0	0	0	0	0	0	0	0	0	0	0	0	0	0	0	0	0	0	0	0	0	0	0	0
ASV1559	TATTTGATCAGGAATGGTTGGAATAATATTAAGAATAATTATCCGTATTGAACTCTCTCAACCAGGATCAATTATTAATAACGATCAAGCATACAATGTAATTGTTACATCTCATGCTTTCATCATAATTTTCTTTATAGTTATACCAATTATAATT	157	Metazoa	Arthropoda	Insecta	Hemiptera	Cicadellidae	unclassified	Cicadellidae sp. BIOUG02579-C02	1	438	0	0	0	0	0	0	0	0	0	0	0	0	0	0	0	0	0	0	0	0	0	0	0	0	0	0	0	0	0	0	0	0	0	0	0	0	0	438
ASV1560	AATTTGAGCAGGAATATTAGGAACATCTCTAAGAATCTTAATTCGAATAGAATTAGGAACTCCAGGCTCATTAATTGGAGATGATCAAATTTATAATACTATTGTCACAGCTCATGCTTTTATCATAATTTTTTCCATAGTAATACCAATTATAATT	157	Metazoa	Arthropoda	Insecta	Lepidoptera	Lycaenidae	unclassified	unclassified	1	302	0	0	0	0	0	0	0	0	0	0	0	0	0	0	0	0	0	0	0	0	0	0	0	0	0	0	0	0	0	0	0	0	0	0	0	0	0	0
ASV1563	TATATGAACTGCCATATTAGGGACTTCTTTAAGAGATATTATTCGTTTCGAACTAAGAATACCAAATAGAATTATTAAAGATGATCAAATTTACAATTCTTTAGTTACAGCTCATGCTTTAGTAATAATTTTTTTTATAATTATACCAGTAATAATT	157	Metazoa	Arthropoda	Arachnida	Trombidiformes	Tarsonemidae	unclassified	Tarsonemidae sp. BIOUG25926-A09	1	305	0	0	0	0	0	0	0	0	0	0	0	0	0	0	0	0	0	0	0	0	0	0	0	0	0	0	0	0	0	0	0	0	0	0	0	0	0	0
ASV1564	TATATGATCTGGAATATTAGGTTTATCTATAAGATTAATTATTCGTATAGAATTAAGAGTAGCAGGAAGATTTATTGGAAGTGGTCAAATTTATAATAGTATTGTTACAGCTCATGCTTTTGTAATAATTTTTTTTATAGTTATACCTATTATAATT	157	Metazoa	Arthropoda	Insecta	Hymenoptera	Braconidae	Lysiphlebus	unclassified	1	2103	0	0	0	0	0	0	0	0	0	0	0	0	0	0	0	0	0	0	0	0	0	0	0	0	2103	0	0	0	0	0	0	0	0	0	0	0	0	0
ASV1565	GGCTTGAGCTGGAATAGTAGGTACTCCTTTAAGTATTTTAATTCGAGCTGAATTAGGCCACCCTGGAGCCTTAATTGGAGATGACCAAATTTATAATGTAATTGTAACTGCTCATGCTTTTATTATAATTTTTTTTATAGTTATACCTATTATAATT	157	Metazoa	Arthropoda	Insecta	Diptera	unclassified	unclassified	unclassified	1	612	0	0	0	0	0	0	0	0	0	0	0	0	0	0	0	0	0	0	0	0	0	0	0	0	0	0	0	0	0	0	0	0	0	0	0	0	0	0
ASV1566	AATTTGAGCAGGTATAGTAGGTACTTCTCTAAGACTTTTAATTCGAGCTGAATTAGGAAATCCAGGTTCTTTAATTGGAGATGACCAAATTTATAATACTATTGTAACAGCCCATGCATTTATTATAATTTTTTTTATAGTAATACCAATTATAATT	157	Metazoa	Arthropoda	Insecta	Lepidoptera	unclassified	unclassified	unclassified	1	160	0	0	0	0	0	0	0	0	0	0	0	0	0	0	0	0	0	0	0	0	0	0	0	0	0	0	0	0	0	0	0	0	0	0	0	0	0	0
ASV1567	TATTTGAGCAGGAATAATTGGAACATCATTAAGAATTTTAATTCGAATAGAATTAAGAAGAATTAGAAATTTAATTGGTAATGATCAAATTTATAATGTTACTGTAACTGCTCATGCTTTTATTATAATTTTTTTTATAGTAATGCCTATTTTAATT	157	Metazoa	Arthropoda	Insecta	Diptera	Cecidomyiidae	unclassified	unclassified	1	36	0	0	0	0	0	0	0	0	0	0	0	0	0	0	0	0	0	0	0	0	0	0	0	0	0	0	0	0	0	0	0	0	0	0	0	0	0	0
ASV1568	AATATGATCTGGAATTTTAGGACTATCAATAAGAATAATTATTCGTTTAGAATTAGGAAATCCTGGTTCTATAATTGGAAATGATCAAATTTATAATTCTATTGTTACGACTCATGCATTTACAATAATTTTTTTTTTTGTTATACCAGTAATAATA	157	Metazoa	Arthropoda	Insecta	Hymenoptera	Eulophidae	unclassified	Eulophidae sp. BIOUG05258-C10	1	3	0	0	0	0	0	0	0	0	0	0	0	0	0	0	0	0	0	0	0	0	0	0	0	0	0	0	0	0	0	0	0	0	0	0	0	0	0	0
ASV1571	AATTTGAGCAGGGATAGTAGGAACATCATTAAGATTATTAATTCGAGCAGAATTAGGAAACCCCGGTTCATTGATTGGAGATGATCAAATTTATAATACAATTGTAACAGCTCATGCTTTTATTATAATTTTTTTTATAGTAATACCAATTATAATT	157	Metazoa	Arthropoda	Insecta	Lepidoptera	Geometridae	Isturgia	Isturgia arenacearia	1	210	0	0	0	0	0	0	0	0	0	0	0	0	0	0	0	0	0	0	0	0	0	0	0	0	0	0	0	0	0	0	0	0	0	0	0	0	0	0
ASV1572	AATTTGAAGAGGAATAGTAGGAACACCTTTAAGTCTTTTAATTCGTGCTGAATTAGGTAATCCAGGATCATTAATTGGAGATGATCAAATTTATAATACAATTGTTACAGCTCATGCATTTATTATAATTTTTTTTATGGTTATACCTATTATAATT	157	Metazoa	Arthropoda	Insecta	Lepidoptera	Crambidae	Loxostege	Loxostege turbidalis	1	76	0	0	0	0	0	0	0	0	0	0	0	0	0	0	0	0	0	0	0	0	0	0	0	0	0	0	0	0	0	0	0	0	0	0	0	0	0	0
ASV1575	AGCATGATCAAGAATAATTGGAACTTCTTTAAGAATATTAGTTCGAGTAGAATTAGGGCATCCTGGTTCTTTAATCGAAAATGATCAAATTTATAATGTAATTGTAACAGCTCATGCTTTCATTATAATTTTTTTTATAGTAATACCTATTATAATT	157	Metazoa	Arthropoda	Insecta	Diptera	Tachinidae	Pales	Pales pavida	1	148	0	0	0	0	0	0	0	0	0	0	0	0	0	0	0	0	0	0	0	0	0	0	0	0	0	0	0	0	0	0	0	0	0	0	0	0	0	0
ASV1576	AATTTGAGCTGGAATAGTAGGAACTTCTTTAAGATTATTAATTCGAGCAGAATTAGGTAACCCAGGTTCTTTAATTGGTGATGATCAAATTTATAATACTATTGTAACAGCTCATGCTTTTATTATAATTTTTTTTATAGTTATACCTACTATAATT	157	Metazoa	Arthropoda	Insecta	Lepidoptera	Pterophoridae	Emmelina	Emmelina monodactyla	1	242	0	0	0	0	0	0	0	0	242	0	0	0	0	0	0	0	0	0	0	0	0	0	0	0	0	0	0	0	0	0	0	0	0	0	0	0	0	0
ASV1579	ATCTTGAGCAGGAATAGTGGGAACATCATTAAGAATACTAATTCGTACAAAATTAGGAAATCCAGGAAGATTAATTGGAGATGATCAAATTTATAATAGTATTGTTACAGCCCATGCATTTATTATATTTTTTTTTATAGTAATACCTATTATAATC	157	Metazoa	Arthropoda	Insecta	Lepidoptera	unclassified	unclassified	unclassified	1	540	0	0	0	0	0	0	0	0	0	0	0	0	0	0	0	0	0	0	0	0	0	0	0	0	0	0	0	0	0	0	0	0	0	0	0	0	0	0
ASV1581	TATTTGAGCAGGAATAGTTGGTACTTCTTTAAGATTGTTAATTCGAGCTGAATTAGGTAATCCTGGATCTTTAATTGGAGACGATCAAATTTATAATACTATTGTTACAGCCCATGCTTTTATTATAATTTTTTTTATAGTAATACCGATTATAATT	157	Metazoa	Arthropoda	Insecta	Lepidoptera	Geometridae	Pelurga	Pelurga comitata	1	261	0	0	0	0	0	0	0	0	0	0	0	0	0	0	0	0	0	0	0	0	0	0	0	0	0	0	0	0	0	0	0	0	0	0	0	0	0	0
ASV1582	AAATTGATCAGGAATAATTGGATCTTCACTTAGTATTTTAATTCGATTAGAATTAAGACAAATTAATTCAATTATTAATAATAATCAATTATATAATGTAATTGTTACAATTCATGCTTTCATTATAATTTTTTTTATAACTATACCAATTGTAATT	157	Metazoa	Arthropoda	Insecta	Hemiptera	Aphididae	Aphis	unclassified	1	325	0	0	0	0	0	0	0	0	0	0	0	0	0	0	325	0	0	0	0	0	0	0	0	0	0	0	0	0	0	0	0	0	0	0	0	0	0	0
ASV1584	TATTTGATCAGGGATATTTGGAATATCATTGAGAATTTTAATCCGATTGGAATTAAGAACTATTTCTAATTTAATTGAAAATGATCAAATTTATAATTCAATTGTTACTGCTCACGCTTTAATTATAATTTTTTTTATAGTTATACCAATTTTAATT	157	Metazoa	Arthropoda	Insecta	Diptera	Cecidomyiidae	unclassified	unclassified	1	883	0	0	0	0	0	0	0	0	0	0	0	0	0	0	0	0	0	0	0	0	0	0	0	0	0	0	0	0	0	0	0	0	0	0	0	0	0	0
ASV1585	GATATGAGCAGGAATAGTGGGAACTTCCCTAAGAATTTTGATTCGTGCAGAATTAGGAAACCCAGGAACATAAATTGGAAATGATCAAATTTATAATGTAATTGTAACTGCCCATGCTTTCATTATAATTTTCTTCATAGTTATACCAATTATAATT	157	Metazoa	Arthropoda	Insecta	Coleoptera	Chrysomelidae	unclassified	unclassified	1	101	0	0	0	0	0	0	0	0	0	0	0	0	0	0	0	0	0	0	0	0	0	0	0	0	0	0	0	0	0	0	0	0	0	0	0	0	0	0
ASV1586	AATTTGAGAAGGGATATTAGGTACATCTCTTAGACTTTTAATTCGAGCTGAATTAGGTAATCCTGGTTCTTTAATTGGAGATGATCAAATTTATAACACTATTGTAACAGCTCATGCTTTTATTATAATTTTTTTTATAGTTATACCTATTATAATT	157	Metazoa	Arthropoda	Insecta	Lepidoptera	Gelechiidae	unclassified	unclassified	1	180	0	0	0	0	0	0	0	0	0	0	0	0	0	0	0	0	0	0	0	0	0	0	0	0	0	0	0	0	0	0	0	0	0	0	0	0	0	0
ASV1587	ATCTTGAGCTGGAATAGTAGGAACATCTTTAAGAATACTAATTCGTACAGAATTAGGAAATCCGGGAAGATTAGTTGGAGATGATCAGATTTATAATAGTATTGTTACAGCCCATGCATTTATTATAATTTTTTTTATAGTAATACCTATTATAATC	157	Metazoa	Arthropoda	Insecta	Lepidoptera	unclassified	unclassified	Lepidoptera sp. BOLD:AAA0340	1	44	0	0	0	0	0	0	0	0	0	0	0	0	0	0	0	0	0	0	0	0	0	0	0	0	0	0	0	0	0	0	0	0	0	0	0	0	0	0
ASV1588	GATATGAGCAGGATTTTTAGGATTATCATTAAGAATATTAATTCGATTAGAATTAGGAAATTCTGGCTCATTTTTAGGAAATGATCAAATTTACAACTCCATCGTAACTGCTCACGCATTTGTAATGATTTTTTTTTTCGTTATACCAGTTATAATA	157	Metazoa	Arthropoda	Insecta	Hymenoptera	Mymaridae	unclassified	unclassified	1	12	0	0	0	0	0	0	0	0	0	0	0	0	0	0	0	0	0	0	0	0	0	0	0	0	0	0	0	0	0	0	0	0	0	0	0	0	0	0
ASV1589	AATTTGATCAGGGATATTTTGAATATCATTGAGAATTTTAATCCGATTGGAATTAAGAACTATTTCTAATTTAATTGAAAATGATCAAATTTATAATTCAATTGTTACTGCTCACGCTTTAATTATAATTTTTTTCATAGTTATACCAATTTTAATT	157	Metazoa	Arthropoda	Insecta	Diptera	Cecidomyiidae	unclassified	unclassified	1	180	0	0	0	0	0	0	0	0	0	0	0	0	0	0	0	0	0	0	0	0	0	0	0	0	0	0	0	0	0	0	0	0	0	0	0	0	0	0
ASV1591	AATATGATCAGGTATAATTGGAACATCATTAAGAATTTTAATTCGACTAGAACTAGGAACTACTAATAGATTAATCGGAAACGATCAAATTTATAATGTAATTGTTACAGCTCATGCTTTTATTATAATTCTCTTTATAGTTATACCAATCATAATT	157	Metazoa	Arthropoda	Insecta	Coleoptera	Coccinellidae	Coccinella	unclassified	1	64	0	0	0	0	0	0	64	0	0	0	0	0	0	0	0	0	0	0	0	0	0	0	0	0	0	0	0	0	0	0	0	0	0	0	0	0	0	0
ASV1593	TATTTGATCAGGTATAATTGGTTCTTCTCTTAGAGTTCTAATCCGATTAGAATTAAGTCAAATTAATTCAATTATTAATAATAATCAATTATATAATGTAATTGTTACAATTCATGCTTTTATTATAATTTTTTTTATAACTATACCAATCGTTATT	157	Metazoa	Arthropoda	Insecta	Hemiptera	Aphididae	Aphis	unclassified	1	136	0	0	0	0	0	0	0	0	0	0	0	0	0	0	0	0	0	0	0	0	0	0	0	0	0	0	0	0	136	0	0	0	0	0	0	0	0	0
ASV1594	ATCTTGAGCTGGAATAGTAGGAACATCTTTAAGAATACTAATTCGTACAGAATTAGGAAATCCGGGAAGATTAATTGGAGATGATCAAATTTATAGTAGTATTGTTACAGCCCATGCATTTATTATAATTTTTTTTATAGTAATACCTATTATAATC	157	Metazoa	Arthropoda	Insecta	Lepidoptera	unclassified	unclassified	Lepidoptera sp. BOLD:AAA0340	1	343	0	0	0	0	0	0	0	0	0	0	0	0	0	0	0	0	0	0	0	0	0	0	0	0	0	0	0	0	0	0	0	0	0	0	0	0	0	0
ASV1595	TATATGAACTGCCATATTAGGGACTTCTTTAAGAAATATTATTCGTTTCGAATTAAGAATACCAAATAGAATTATTAAAGATGATCAAATTTACAATTCTTTAGTTACAGCTCATGCTTTAGTAATAATTTTTTTTATAATTATACCAGTAATAATT	157	Metazoa	Arthropoda	Arachnida	Trombidiformes	Tarsonemidae	unclassified	Tarsonemidae sp. BIOUG25926-A09	1	662	0	0	0	0	0	0	0	0	0	0	0	0	0	0	0	0	0	0	0	0	0	0	0	0	0	0	0	0	0	0	0	0	0	0	0	0	0	0
ASV1596	AATTTGATCAGGGATATTTGGAATATCATTGAGAATTTTAATCCGATTGGAATTAAGAACTATTTCTAATTTAATTGAAAATGATCAAATTTATAATTCAATTGTTACTGCTCACGCTTTGATTATAATTTTTTTCATAGTTATACCAATTTTAATT	157	Metazoa	Arthropoda	Insecta	Diptera	Cecidomyiidae	unclassified	unclassified	1	562	0	0	0	0	0	0	0	0	0	0	0	0	0	0	0	0	0	0	0	0	0	0	0	0	0	0	0	0	0	0	0	0	0	0	0	0	0	0
ASV1597	AATTTGAGCAGGGATATTAGGTACATCTCTTAGACTTTTAATTCAAGCTGAATTAGGTAATCCTGGTTCTTTAATTGGAGATGATCAAATTTATAACACTATTGTAACAGCTCATGCTTTTATTATAATTTTTTTTATAGTTATACCTATTATAATT	157	Metazoa	Arthropoda	Insecta	Lepidoptera	Gelechiidae	unclassified	unclassified	1	451	0	0	0	0	0	0	0	0	0	0	0	0	0	0	0	0	0	0	0	0	0	0	0	0	0	0	0	0	0	0	0	0	0	0	0	0	0	0
ASV1598	ATCTTGAGCTAGAATAGTAGGAACATCTTTAAGAATACTAATTCGTACAGAATTAGGAAATCCGGGAAGATTAATTGGAGATGATCAAATTTATAATAGTATTGTTACAGCCCATGCATTTATTATAATTTTTTTTATAGTAATACCTATTATAATC	157	Metazoa	Arthropoda	Insecta	Lepidoptera	unclassified	unclassified	unclassified	1	790	0	0	0	0	0	0	0	0	0	0	0	0	0	0	0	0	0	0	0	0	0	0	0	0	0	0	0	0	0	0	0	0	0	0	0	0	0	0
ASV1601	TATTTGATCAGGAATAATTGGATCTTCACTTAGAATTTTGATTCGATTAGAACTAAGTCAAATCAATTCAATTATCAATAATAACCAATTATATAATGTAATTGTTACAATTCATGCTTTTATTGTAATTTTTTTTATAACTATACCAATTGTAATT	157	Metazoa	Arthropoda	Insecta	Hemiptera	Aphididae	unclassified	unclassified	1	185	0	0	0	0	0	0	0	0	0	0	0	0	0	0	0	0	0	0	0	0	0	0	0	0	0	185	0	0	0	0	0	0	0	0	0	0	0	0
ASV1602	AATTTGATAAGGGATATTTGGAATATCATTGAGAATTTTAATCCGATTGGAATTAAGAACTATTTCTAATTTAATTGAAAATGATCAAATTTATAATTCAATTGTTACTGCTCACGCTTTAATTATAATTTTTTTCATAGTTATACCAATTTTAATT	157	Metazoa	Arthropoda	Insecta	Diptera	Cecidomyiidae	unclassified	unclassified	1	116	0	0	0	0	0	0	0	0	0	0	0	0	0	0	0	0	0	0	0	0	0	0	0	0	0	0	0	0	0	0	0	0	0	0	0	0	0	0
ASV1605	TATGTGAGCAGGGGTATTGGGATTATCATTAAGAATATTAATTCGTATAGAATTGGGTAGACCTGGATCATTAATTGGAAATGATCAGATTTATAATTCTATTGTTACAACTCATACATTTGTAATAATTTTTTTTTTTGTTATACCTGTAATAATA	157	Metazoa	Arthropoda	Insecta	Hymenoptera	Encyrtidae	unclassified	Encyrtidae sp. BIOUG02435-E12	1	220	0	0	0	0	0	0	0	0	0	0	0	0	0	0	0	0	0	220	0	0	0	0	0	0	0	0	0	0	0	0	0	0	0	0	0	0	0	0
ASV1606	AGCTTGATCAGGAATAGTGGGAACATCCCTTAGAATATTAATTCGATTTGAATTAGGTCACCCAGGAGCCTTAATTGGTAATGATCAAACGTATAATGTTGTAGTTACTGCTCATGCTTTTATTATAACTTTTTTTATAGTAATACCAATTATAATT	157	Metazoa	Arthropoda	Insecta	Diptera	Tachinidae	Voria	Voria ruralis	1	177	0	0	0	0	0	0	0	0	0	0	0	0	0	0	0	0	0	0	0	0	0	0	0	0	0	0	0	0	0	0	0	0	0	0	0	0	0	0
ASV1607	AATATGAGCAGGGATATTAGGAACATCATTAAGATGAATTATTCGTATTGAATTAGGACAACCAGGGTCATTCATTGGAGATGATCAAATTTATAATGTTGTAGTTACAGCTCATGCATTTATTATAATTTTCTTTATAGTTATAACAATTATAATT	157	Metazoa	Arthropoda	Insecta	Hemiptera	Anthocoridae	Orius	unclassified	1	229	0	0	0	0	0	0	0	0	0	0	0	0	0	0	0	0	0	0	0	0	0	0	0	0	0	0	0	0	0	0	0	0	0	0	0	0	0	0
ASV1608	AGCTTGATCAGGAATAGTGGGAACATCCCTTAGAATATTAATTCGATTTGAATTAGGTCACCCAGGAGCCTTAATTGGTAATGATCAAACGTATAATGTTGTAGTTACTGCTCATGCTTTTATTATAATTTTTTTTATAGTAGTACCAATTATAATT	157	Metazoa	Arthropoda	Insecta	Diptera	Tachinidae	Voria	Voria ruralis	1	356	0	0	0	0	0	0	0	0	0	0	0	0	0	0	0	0	0	0	0	0	0	0	0	0	0	0	0	0	0	0	0	0	0	0	0	0	0	0
ASV1609	AATTTGAGCAGGAATAGTTGGAACTTCACTAAGTTTATTAATTCGAGCAGAATTAGGTACTCCAGGATCACTAATTGGAGATGATCAAATTTATAATACTATTGTAACAGCTCATGCTTTTATTATAATTTTTTTTATAGTTATACCAATTATAATT	157	Metazoa	Arthropoda	Insecta	Lepidoptera	Lasiocampidae	Malacosoma	Malacosoma neustria	1	5831	0	0	0	0	0	0	0	0	5831	0	0	0	0	0	0	0	0	0	0	0	0	0	0	0	0	0	0	0	0	0	0	0	0	0	0	0	0	0
ASV1610	ATCTTGAGCTGGAATAGTAGGAACATCTTCAAGAATACTAATTCGTACAGAATTAGGAAATCCGGGAAGATTAATTGGAGATGATCAAATTTATAATAGTATTGTTACAGCCCATGCATTTATTATAATTTTTTTTATAGTAATACCTATTATAATC	157	Metazoa	Arthropoda	Insecta	Lepidoptera	unclassified	unclassified	unclassified	1	279	0	0	0	0	0	0	0	0	0	0	0	0	0	0	0	0	0	0	0	0	0	0	0	0	0	0	0	0	0	0	0	0	0	0	0	0	0	0
ASV1611	TATATGAGCAGGAATAGTGGGAACTTCCTTAAGAATTTTAATTCGATTAGAATTAGGGTCAACAGGAAGATTAATCGGAAATGACCAAATTTATAATGTTATTGTGACTGCGCACGCATTTATCATAATTTTTTTCATAGTAATGCCGATTATAATT	157	Metazoa	Arthropoda	Insecta	Coleoptera	Coccinellidae	Coccinula	Coccinula quatuordecimpustulata	1	60	0	0	0	0	0	0	0	0	0	0	0	0	0	0	0	0	0	0	0	0	0	0	0	0	0	0	0	0	0	0	0	0	0	0	0	0	0	0
ASV1612	ATCTTGGGCAGGAATAGTAGGAACATCATTAAGAATACTAATTCGTACAGAATTAGGAAATCCAGGAAGATTAATTGGAGATGATCAAATTTATAATAGTATTGTCACAGCCCATGCATTTATTATAATTTTTTTTATAGTAATACCTATTATAATT	157	Metazoa	Arthropoda	Insecta	unclassified	unclassified	unclassified	unclassified	1	1367	0	0	0	0	0	0	0	0	0	0	0	0	0	0	0	0	0	0	0	0	0	0	0	0	0	0	0	0	0	0	0	0	0	0	0	0	0	0
ASV1614	AATTTGAGCAGGAATAGTAGGAACTTCATTAAGATTATTAATTCGAGCTGAATTAGGAAACCCTGGATCTTTAATTGGAGATGATCAAATTTATAATACCATTGTAACAGCTCATGCTTTTATTATAATTTTTTTTATAGTTATACCTATTATAATT	157	Metazoa	Arthropoda	Insecta	Lepidoptera	Noctuidae	Anarta	Anarta trifolii	1	271	0	0	0	0	0	0	0	0	0	0	0	0	0	0	0	0	0	0	0	0	0	0	0	0	0	0	0	0	0	271	0	0	0	0	0	0	0	0
ASV1617	TATTTGAGCAGGAATAATAGGATCTTCATTAAGAATTTTAATTCGTTTAGAGTTAAGTCAAATTAATTCAATTATTAATAATAATCAATTATATAATGTAATTGTTACAATTCACGCTTTTATTATAATTTTCTTTATAACGATACCAATTGTTATT	157	Metazoa	Arthropoda	Insecta	Hemiptera	Aphididae	Eulachnus	unclassified	1	259	0	0	0	0	0	0	0	0	0	0	0	0	0	0	0	0	0	0	0	0	0	0	0	0	0	259	0	0	0	0	0	0	0	0	0	0	0	0
ASV1618	AATTTGATCGGGGATATTTGGAATATCATTGAGAATTTTAATCCGATTGGAATTAAGAACTATTTCTAATTTAATTGAAAATGATCAAATTTATAATTCAATTGTTACTGCTCACGCTTTAATTATAATTTTTTTCATAGTTATACCAATTTTAATT	157	Metazoa	Arthropoda	Insecta	Diptera	Cecidomyiidae	unclassified	unclassified	1	303	0	0	0	0	0	0	0	0	0	0	0	0	0	0	0	0	0	0	0	0	0	0	0	0	0	0	0	0	0	0	0	0	0	0	0	0	0	0
ASV1619	AATTTGAGCAGGGATATTAGGTACATCTCTTAGACTTTTAATTCGAGCTGAATTAGGTAATCCAGGTTCTTTAATTGGAGATGATCAAATTTATAACACTATTGTAACAGCTCATGCTTTTATTATAATTTTTTTTATAGTTATACCTATTATAATT	157	Metazoa	Arthropoda	Insecta	Lepidoptera	unclassified	unclassified	unclassified	1	66	0	0	0	0	0	0	0	0	0	0	0	0	0	0	0	0	0	0	0	0	0	0	0	0	0	0	0	0	0	0	0	0	0	0	0	0	0	0
ASV1621	AATTTGAGCAGGAATATTAGGTACATCTCTTAGACTTTTAATTCGAGCTGAATTAGGTAATCCTGGTTCTTTAACTGGAGATGATCAAATTTATAACACTATTGTAACAGCTCATGCTTTTATTATAATTTTTTTTATAGTTATACCTATTATAATT	157	Metazoa	Arthropoda	Insecta	Lepidoptera	unclassified	unclassified	unclassified	1	162	0	0	0	0	0	0	0	0	0	0	0	0	0	0	0	0	0	0	0	0	0	0	0	0	0	0	0	0	0	0	0	0	0	0	0	0	0	0
ASV1625	GTTCTGATCAGGAATAGTAGGAACATCATTGAGAATTCTCATCCGATTAGAGCTTGGTAGTCCTGGATCATTAATTGGGAATGATCAAATTTACAATTCAATTGTAACTGCACATGCATTTATTATAATTTTTTTTATGGTAATACCAATTATAATT	157	Metazoa	Arthropoda	Insecta	Coleoptera	Chrysomelidae	Cassida	Cassida sp. EMHAU-15090501	1	503	503	0	0	0	0	0	0	0	0	0	0	0	0	0	0	0	0	0	0	0	0	0	0	0	0	0	0	0	0	0	0	0	0	0	0	0	0	0
ASV1627	AGCATGGGCAGGAATAGTTGGAACTTCTTTAAGTTTGCTTATTCGTGCTGAATTAGGACAACCTGGATTTTTAATTGGTGATGATCAGATTTATAATGTGATTGTAACCGCTCACGCTTTTGTAATAATTTTTTTTATAGTGATACCTATTATAATT	157	Metazoa	Arthropoda	Insecta	Orthoptera	Tettigoniidae	Ruspolia	unclassified	1	77	0	0	0	0	0	0	0	0	0	0	0	0	0	0	0	0	0	0	77	0	0	0	0	0	0	0	0	0	0	0	0	0	0	0	0	0	0	0
ASV1628	TATATGAACTGCCATATTAGGGACTTCTTTAAGAAATATTATTCGTTTCGAACTAAGAATACCAAATAGAATTATTAAAGATGATCAAATTTACAATTCTTTAGTTACAGCTCATGCTTTAGTAATAATTTTTTTTATAATTATACCAGTAGTAATT	157	Metazoa	Arthropoda	Arachnida	Trombidiformes	Tarsonemidae	unclassified	Tarsonemidae sp. BIOUG25926-A09	1	650	0	0	0	0	0	0	0	0	0	0	0	0	0	0	0	0	0	0	0	0	0	0	0	0	0	0	0	0	0	0	0	0	0	0	0	0	0	0
ASV1629	TATTTGAGCAGGGATAATTGGAACTTCTTTAAGTTTATTAATTCGAGCTGAATTAGGAAATCCTGGCTCTTTAATTGGTGATGATCAAATTTATAATACTATTGTTACAGCTCATGCTTTTATTATAATTTTTTTTATAGTTATACCTATTATAATT	157	Metazoa	Arthropoda	Insecta	Lepidoptera	unclassified	unclassified	unclassified	1	183	0	0	0	0	0	0	0	0	0	0	0	0	0	0	0	0	0	0	0	0	0	0	0	0	0	0	0	0	0	0	0	0	0	0	0	0	0	0
ASV1631	AGCATGAGCCGGTATAATTGGTACTTCATTAAGTATCCTAATTCGTGCTGAATTAGGGCACCCTGGATCATTAATTGGTGATGACCAAATTTATAATGTAATTGTAACTGCACATGCTTTTGTCATAATTTTCTTTATAGTAATACCTATTATAATT	157	Metazoa	Arthropoda	Insecta	Diptera	unclassified	unclassified	Diptera sp. DSP-2011a	1	533	0	0	0	0	0	0	0	0	0	0	0	0	0	0	0	0	0	0	0	533	0	0	0	0	0	0	0	0	0	0	0	0	0	0	0	0	0	0
ASV1632	TATTTGAGCTGGAATAGTAGGAACGTCTTTAAGATTATTAATTCGAGCAGAATTAGGAACCCCCGGATCTTTAATTGGAGATGACCAAATTTATAATACTATTGTAACAGCTCATGCATTGATTATAATTTTTTTTATAGTTATACCTATTATAATT	157	Metazoa	Arthropoda	Insecta	Lepidoptera	Noctuidae	unclassified	unclassified	1	735	0	0	0	0	0	0	0	0	0	0	0	0	0	0	0	0	0	0	0	0	0	0	0	0	0	0	0	0	0	0	0	0	0	0	0	0	0	0
ASV1633	TATTTGAGCTGGAATAGTAGGAACTTCTTTAAGATTATTAATTCGAGCTGAATTAGGAAACCCAGGATCTTTAATTGGGAATGACCAAATTTATAACACAATTGTTACAGCTCATGCACTTATTATAATTTTTTTTATAGTTATACCAATTATAATT	157	Metazoa	Arthropoda	Insecta	Lepidoptera	Bucculatricidae	Bucculatrix	unclassified	1	156	0	0	0	0	0	0	0	0	0	0	0	0	156	0	0	0	0	0	0	0	0	0	0	0	0	0	0	0	0	0	0	0	0	0	0	0	0	0
ASV1634	GTTCTGATCAGGAATAGTGGGAACATCATTGAGAATCCTCATCCGATTAGAGCTTGGTAGTCCTGGATCATTAATTGGGAATGATCAAATTTACAATTCAATTGTAACTGCACATGCATTTATTATAATTTTTTTTATGGTAATACCAATTATAATT	157	Metazoa	Arthropoda	Insecta	Coleoptera	Chrysomelidae	Cassida	Cassida sp. EMHAU-15090501	1	99	0	0	0	0	0	0	0	0	0	0	0	0	0	0	0	0	0	0	0	0	0	0	0	0	0	0	0	0	0	0	0	0	0	0	0	0	99	0
ASV1635	AGCTTGGGCTGCAATAGTAGGAACAGCAATAAGTGTATTAACTCGAGTTGAATTAGGTCAAACTGGTAGATCTATAGGTGATGATCAATTATATAATGTAATTGTAACAGCTCATGCTTTTGTAATAATTTTTTTTATAGTAATACCTATTTTAATT	157	Metazoa	Arthropoda	Arachnida	Araneae	Theridiidae	Cryptachaea	Cryptachaea riparia	1	164	0	164	0	0	0	0	0	0	0	0	0	0	0	0	0	0	0	0	0	0	0	0	0	0	0	0	0	0	0	0	0	0	0	0	0	0	0	0
ASV1636	AATTTGATCAGGAATAATTGGATCTTCACTTAGTATTTTAATTCGATTAGAATTAAGACAAATTAGTTCAATTATTAATAATAATCAATTATATAATGTAATTGTTACAATTCATGCTTTCATTATAATTTTTTCTATAACTATACCAATTGTAATT	157	Metazoa	Arthropoda	Insecta	Hemiptera	Aphididae	Aphis	unclassified	1	154	0	0	0	0	0	0	0	0	0	0	0	0	0	0	0	0	0	0	0	0	0	0	0	0	0	0	0	0	0	0	0	0	0	0	0	0	0	0
ASV1638	AATTTGAGCAGGAATAGTTGGAACTTCTTTAAGATTATTAATTCGAGCTGAATTAGGTAATCCTGGTTCTTTAATTGGAGATGATCAAATTTATAATACTATTGTAACAGCTCATGCTTTTATTATAATTTTTTTCATAGCAATACCAATTATAATT	157	Metazoa	Arthropoda	Insecta	Lepidoptera	unclassified	unclassified	unclassified	1	259	0	0	0	0	0	0	0	0	0	0	0	0	0	0	0	0	0	0	0	0	0	0	0	0	0	0	0	0	0	0	0	0	0	0	0	0	0	0
ASV1640	TACTTGAGCAGGGATAATTGGAACATCGTTAAGAATTTTAATTCGAATAGAATTAAGAAGAATTAGAAATTTAATTGGTAATGATCAAATTTATAATGGTATTGTAACTGCTCATGCTTTTATTATAATTTTTTTTATAGTAATACCTATTTTAATT	157	Metazoa	Arthropoda	Insecta	Diptera	Cecidomyiidae	unclassified	unclassified	1	49	0	0	0	0	0	0	0	0	0	0	0	0	0	0	0	0	0	0	0	0	0	0	0	0	0	0	0	0	0	0	0	0	0	0	0	0	0	0
ASV1642	TATATGAACTGCTATATTAGGGACTCCTTTAAGAAATATTATTCGTTTCGAACTAAGAATACCAAATAGAATTATTAAAGATGATCAAATTTACAATTCTTTAGTTACAGCTCATGCTTTAGTAATAATTTTTTTTATAATTATACCAGTAATAATT	157	Metazoa	Arthropoda	Arachnida	Trombidiformes	Tarsonemidae	unclassified	Tarsonemidae sp. BIOUG25926-A09	1	74	0	0	0	0	0	0	0	0	0	0	0	0	0	0	0	0	0	0	0	0	0	0	0	0	0	0	0	0	0	0	0	0	0	0	0	0	0	0
ASV1644	AATTTGAGCAGGAATAGTAGGAACTTCATTAAGAATTTTAATTCGATTAGAACTAAAAGCAATTTCAAACTTAATTGGAAATGATCAAATTTATAATGTGATTGTTACAGCACATGCTTTTATTATAATTTTTTTTATAGTTATACCAATTTTAATT	157	Metazoa	Arthropoda	Insecta	Diptera	Cecidomyiidae	unclassified	unclassified	1	77	0	0	0	0	0	0	0	0	0	0	0	0	0	0	0	0	0	0	0	0	0	0	0	0	0	0	0	0	0	0	0	0	0	0	0	0	0	0
ASV1645	AATTTGAGCTGGAATAGTAGGAACTTCACTAAGTTTATTAATTCGAGCTGAATTAGGAAACCCCGGGTCTTTAATTGGAGATGATCAAATTTATAGCACAATTGTTACAGCACATGCTTTTATTATAATTTTCTTTATAGTAATACCTATTATAATT	157	Metazoa	Arthropoda	Insecta	Lepidoptera	Noctuidae	Agrotis	Agrotis segetum	1	92	0	0	0	0	0	0	0	0	0	0	0	0	0	0	0	0	0	0	0	0	0	0	0	0	0	0	0	0	0	0	0	0	0	0	0	0	0	0
ASV1647	ATCTTGAGCTGGAATAGTAGGAACATCTTTAAGAATACTAATTCGTACAGAATTAGGAAATCCGGGAAGATTAATTGGAGATGATCAAATTTATAATAGTATTATTACAGCCCATGCATTTATTATAATTTTTTTTATAGTAATACCTATTATAATC	157	Metazoa	Arthropoda	Insecta	Lepidoptera	unclassified	unclassified	unclassified	1	143	0	0	0	0	0	0	0	0	0	0	0	0	0	0	0	0	0	0	0	0	0	0	0	0	0	0	0	0	0	0	0	0	0	0	0	0	0	0
ASV1650	AGTTTGATCAGGAATAGTAGGAACATCTTTAAGTATATTAATTCGTGCTGAATTAAGTCACCCGGGAATATTTATTGGAAATGATCAAATTTATAACGTAATTGTTACAGCTCATGCATTTATTATAATTTTCTTTATAGTAATACCAATTATAATT	157	Metazoa	Arthropoda	Insecta	Diptera	Culicidae	unclassified	unclassified	1	19	0	0	0	0	0	0	0	0	0	0	0	0	0	0	0	0	0	0	0	0	0	0	0	0	0	0	0	0	0	0	0	0	0	0	0	0	0	0
ASV1653	AATTTGAGCAGGAATATTAGGTACATCTCTTAGACTTTTAATTCGAGCTGAATTAGGTAATCCTGGTTCTTTAATTGGAGATGATCAAATTTATAACACTATTGTAACAGCTCATGCTGTTATTATAATTTTTTTTATAGTTATACCTATTATAATT	157	Metazoa	Arthropoda	Insecta	Lepidoptera	unclassified	unclassified	unclassified	1	86	0	0	0	0	0	0	0	0	0	0	0	0	0	0	0	0	0	0	0	0	0	0	0	0	0	0	0	0	0	0	0	0	0	0	0	0	0	0
ASV1655	TATATGAGCAGGAATAGTGGGAACTTCCTTAAGAATTCTAATTCGATTAGAATTAGGGTCAACAGGAAGATTAATCGGAAATGACCAAATTTATAATGTTATTGTAACTGCGCACGCATTTATCATAATTTTTTCCATAGTAATGCCGATTATAATT	157	Metazoa	Arthropoda	Insecta	Coleoptera	Coccinellidae	Coccinula	Coccinula quatuordecimpustulata	1	26	0	0	0	0	0	0	0	0	0	0	0	0	0	0	0	0	0	0	0	0	0	0	0	0	0	0	0	0	0	0	0	0	0	0	0	0	0	0
ASV1657	AGCTTGAGCCGGAATAGTAGGAACTTCTTTAAGTATCCTAATTCGAGCTGAATTAGGTCATCCTGGTGCTTTTATTGGAGATGATCAAATTTATAATGTTATTGTAACAGCACACGCTTTTATTATAATTTTTTTTATAGTTATACCTATTATAATT	157	Metazoa	Arthropoda	Insecta	Diptera	Culicidae	Anopheles	unclassified	1	2150	0	0	0	0	0	0	0	0	0	0	0	0	0	0	0	0	0	0	0	0	0	0	0	0	0	0	0	0	0	0	0	0	0	0	0	0	0	0
ASV1658	AATTTGATCAGGGATATTTGGAATATCATTGAGAATTTTAATCCGATTGGAATTAAGAACTATTTCTAATTTAATTGAAAATGATCAAGTTTATAATTCAATTGTTACTGCTCACGCTTTAATTATAATTTTTTTTATAGTTATACCAATTTTAATT	157	Metazoa	Arthropoda	Insecta	Diptera	Cecidomyiidae	unclassified	unclassified	1	275	0	0	0	0	0	0	0	0	0	0	0	0	0	0	0	0	0	0	0	0	0	0	0	0	0	0	0	0	0	0	0	0	0	0	0	0	0	0
ASV1659	TATATGAGCAGGAATAGTGGGAACTTCCTTAAGAATTTTAATTCGATTAGAATTAGGGTCAACAGGAAGATTAATCGGAAATGACCAAATTTATAATGTTATTGTAACTGCGCACGCATTTGTCATAATTTTTTTCATAGTAATGCCGATTATAATT	157	Metazoa	Arthropoda	Insecta	Coleoptera	Coccinellidae	Coccinula	Coccinula quatuordecimpustulata	1	97	0	0	0	0	0	0	0	0	0	0	0	0	0	0	0	0	0	0	0	0	0	0	0	0	0	0	0	0	0	0	0	0	0	0	0	0	0	0
ASV1660	AATTTGAGCTGGAATAATTGGAACATCATTAAGATTATTAATTCGAGCTGAATTAAGAATACCCGGATCATTAATTGGAAATGATCAAATTTATAATTCTATTGTAACTGCTTATGCATTTATTATAATTTTTTTTATAGTAATACCAATTATAATT	157	Metazoa	Arthropoda	Insecta	Lepidoptera	unclassified	unclassified	unclassified	1	7683	0	0	0	0	0	0	0	0	0	0	0	0	0	0	0	0	7683	0	0	0	0	0	0	0	0	0	0	0	0	0	0	0	0	0	0	0	0	0
ASV1661	TATTTGATCAGGAATAATTGGATCGTCACTTAGAATTTTGATTCGATTAGAACTAAGTCAAATCAACTCAATTATCAATAATAACCAATTATATAATGTAATTGTTACAATTCATGCTTTTATTATAATTTTTTTTATAACTATACCAATTGTAATT	157	Metazoa	Arthropoda	Insecta	Hemiptera	Aphididae	unclassified	unclassified	1	57	0	0	0	0	0	0	0	0	0	0	0	0	0	0	0	0	0	0	0	0	0	0	0	0	57	0	0	0	0	0	0	0	0	0	0	0	0	0
ASV1663	AGCATGAGCTGGAATAGTAGGAACATCACTAAGAATTTCAATTCGAGCTGAATTAGGACACCCAGGAGCATTAATTGGAGATGATCAGATTTATAATGTAATTGTTACTGCACATGCCTTTGTAATAATTTTTTTTATAGTAATACCAATTATAATT	157	Metazoa	Arthropoda	Insecta	Diptera	Chloropidae	unclassified	unclassified	1	102	0	0	0	0	0	0	0	0	0	0	0	102	0	0	0	0	0	0	0	0	0	0	0	0	0	0	0	0	0	0	0	0	0	0	0	0	0	0
ASV1666	AATTTGATCAGGGATATTTGGAATATCATTGAGAATTTTAATCCGATTGGAATTAAGAACTATTTCTAATTTAATTGAAAATGATCAAATTTATAATTCAATTGTTACTGCTCACGCCTTAATTATAATTTTTTTTATAGTTATACCAATTTTAATT	157	Metazoa	Arthropoda	Insecta	Diptera	Cecidomyiidae	unclassified	unclassified	1	154	0	0	0	0	0	0	0	0	0	0	0	0	0	0	0	0	0	0	0	0	0	0	0	0	0	0	0	0	0	0	0	0	0	0	0	0	0	0
ASV1667	TATTTGAGCTGGTATAATTGGAACTTCTTTAAGATTATTAATTCGAGCTGAATTAGGAACTCCAGGATCTTTAATCGGAGATGATCAAATTTATAATACAATTGTAACTGCACATGCTTTTATTATAATTTTTTCTATAGTAATACCTATTATAATT	157	Metazoa	Arthropoda	Insecta	Lepidoptera	Tortricidae	Eucosma	Eucosma wimmerana	1	203	0	0	0	0	0	0	0	0	0	0	0	0	0	0	0	0	0	0	0	0	0	0	0	0	0	0	0	0	0	0	0	0	0	0	0	0	0	0
ASV1671	ATCTTGAGCTGGAATAGTAGGAACATCTTTAAGAATACTAATTCGTACAGAATTAGGAAATCAGGGAAGATTAATTGGAGATGATCAAATTTATAATAGTATTATTACAGCCCATGCATTTATTATAATTTTTTTTATAGTAATACCTATTATAATC	157	Metazoa	Arthropoda	Insecta	Lepidoptera	unclassified	unclassified	unclassified	1	126	0	0	0	0	0	0	0	0	0	0	0	0	0	0	0	0	0	0	0	0	0	0	0	0	0	0	0	0	0	0	0	0	0	0	0	0	0	0
ASV1672	ATCATGAGCAGGAATAGTGGGAACATCATTAAGAATACTAATTCGTACAGAGTTAGGAAATCCAGGAAGATTAATTGGAGATGATCAAATTTATAATAGTATTGTCACAGCCCATGCATTTATTATATTTTTTTTTATAGTAATACCTATTATAATC	157	Metazoa	Arthropoda	Insecta	unclassified	unclassified	unclassified	unclassified	1	1475	0	0	0	0	0	0	0	0	0	0	0	0	0	0	0	0	0	0	0	0	0	0	0	0	0	0	0	0	0	0	0	0	0	0	0	0	0	0
ASV1674	TATTTGAGCAGGAATAATTGGAACTTCTTTAAGTTTATTAATTCGAGCTGAATTAGGAAATCCTAGTTCTTTAATTGGTGATGATCAAATTTATAATACTATTGTTACAGCTCATGCTTTTATTATAATTTTTTTTATAGTTATACCTATTATAATT	157	Metazoa	Arthropoda	Insecta	Lepidoptera	unclassified	unclassified	unclassified	1	1841	0	0	0	0	0	0	0	0	0	0	0	0	0	0	0	0	0	0	0	0	0	0	0	0	0	0	0	0	0	0	0	0	0	0	0	0	0	0
ASV1675	AATTTGATCAGGGATATTTGGAATATCATTGAGAATTTTAATCCGATTGGAATTAAGAACTATTTCTAATTTAATTGAAAATGATCAGATTTATAATTCAATTGTTACTGCTCACGCTTTAATTATAATTTTTTTTATAGTTATACCAATTTTAATT	157	Metazoa	Arthropoda	Insecta	Diptera	Cecidomyiidae	unclassified	unclassified	1	217	0	0	0	0	0	0	0	0	0	0	0	0	0	0	0	0	0	0	0	0	0	0	0	0	0	0	0	0	0	0	0	0	0	0	0	0	0	0
ASV1676	TATATGAACTGCCATATTGGGGACTTCCTTAAGAAATATTATTCGTTTCGAACTAAGAATACCAAATAGAATTATTAAAGATGATCAAATTTACAATTCTTTAGTTACAGCTCATGCTTTAGTAATAATTTTTTTTATAATTATACCAGTAATAATT	157	Metazoa	Arthropoda	Arachnida	Trombidiformes	Tarsonemidae	unclassified	Tarsonemidae sp. BIOUG25926-A09	1	777	0	0	0	0	0	0	0	0	0	0	0	0	0	0	0	0	0	0	0	0	0	0	0	0	0	0	0	0	0	0	0	0	0	0	0	0	0	0
ASV1678	AATTTGATCAGGAATAATTGGATCTTCACTTAGTATTTTAGTTCGATTAGAATTAAGACAAATTAATTCAATTATTAATAATAATCAATTATATAATGTAATTGTTACAATTCATGCTTTCATTATAATTTTTTTTATAACTATACCAATTGTAATT	157	Metazoa	Arthropoda	Insecta	Hemiptera	Aphididae	Aphis	Aphis craccivora	1	1032	0	0	0	0	0	1032	0	0	0	0	0	0	0	0	0	0	0	0	0	0	0	0	0	0	0	0	0	0	0	0	0	0	0	0	0	0	0	0
ASV1679	AGCTTGAGCAGGAATAGTAGGAACTTCTTTAAGAATTCTAATTCGAGCAGAACTAGGTCACCCAGGAGCTTTAATTGGAGATGATCAAATTTATAATGTTATTGTAACGGCCCATGCTTTTATTATAATTTTTTTTATAGTTATACCTATAATAATT	157	Metazoa	Arthropoda	Insecta	Diptera	unclassified	unclassified	unclassified	1	210	0	0	210	0	0	0	0	0	0	0	0	0	0	0	0	0	0	0	0	0	0	0	0	0	0	0	0	0	0	0	0	0	0	0	0	0	0	0
ASV1680	ATCTTGAGCTGGAATAGTAGGAACATCTTTAAGAATACTAATTCGTACAGAATTAGGAAATCCGGGAAGATTAATTGGAGATGATCAAATTTATAATAGTATTGTTACAGCCCATGCATTCATTATAATTCTTTTTATAGTAATACCTATTATAATC	157	Metazoa	Arthropoda	Insecta	Lepidoptera	unclassified	unclassified	unclassified	1	84	0	0	0	0	0	0	0	0	0	0	0	0	0	0	0	0	0	0	0	0	0	0	0	0	0	0	0	0	0	0	0	0	0	0	0	0	0	0
ASV1681	AATTTGAGGTGGAATAGTAGGAACTTCACTAAGTTTATTAATTCGAGCTGAATTAGGAAACCCCGGGTCTTTAATTGGAGATGATCAAATTTATAACACAATTGTTACAGCACATGCTTTTATTATAATTTTTTTTATAGTAATACCTATTATAATT	157	Metazoa	Arthropoda	Insecta	Lepidoptera	Noctuidae	Agrotis	Agrotis segetum	1	177	0	0	0	0	0	0	0	0	177	0	0	0	0	0	0	0	0	0	0	0	0	0	0	0	0	0	0	0	0	0	0	0	0	0	0	0	0	0
ASV1682	TATTTGAGCAGGAATAGTAGGAACTTCATTAAGTTTATTAATTCGAGCTGAATTAGGAACTCCAGGATCTTTAATTGGAGATGATCAAATTTATAATACTATTGTTACAGCTCATGCTTTTATTATAATCTTTTTCATAGTTATACCTATTATAATT	157	Metazoa	Arthropoda	Insecta	Lepidoptera	unclassified	unclassified	unclassified	1	171	0	0	0	0	0	0	0	0	0	0	0	0	0	0	0	0	0	0	0	0	0	0	0	0	0	0	0	0	0	0	0	0	0	0	0	0	0	0
ASV1683	TATTTGAGCTGGAATAGTAGGAACTTCTTTAAGATTATTAATTCGAGCTGAATTAGGAAACCCAGGATCTTTAATTGGGAATGACCAAATTTATAACACAATTGTTACAGCTCATGTATTTATTATAATTTTTTTTATAGTTATACCAATTATAATT	157	Metazoa	Arthropoda	Insecta	Lepidoptera	Bucculatricidae	Bucculatrix	unclassified	1	199	0	0	0	0	0	0	0	0	0	0	0	0	0	0	0	0	0	0	0	0	0	0	0	0	0	0	0	0	0	0	0	0	0	0	0	0	0	0
ASV1686	AATTTGAGCAGGAATATTAGGTACATCTCTTAGACTTTTAATTCGAGCTGAATTAGGTAATCCTGGTTCTTTAATTGGAGATGATCAAATTTATAACACTACTGTAACAGCTCATGCTTTTATTATAATTTTTTTTATAGTTATACCTATTATAATT	157	Metazoa	Arthropoda	Insecta	Lepidoptera	unclassified	unclassified	unclassified	1	280	0	0	0	0	0	0	0	0	0	0	0	0	0	0	0	0	0	0	0	0	0	0	0	0	0	0	0	0	0	0	0	0	0	0	0	0	0	0
ASV1687	AATCTGAAGAGGAATAGTAGGAACATCCTTAAGTTTATTAATTCGTGCTGAATTAGGTAATCCAGGATCATTAATTGGAGATGATCAAATTTATAATACAATTGTTACAGCTCATGCATTTATTATAGTTTTTTTTATAGTTATACCTATTATAATT	157	Metazoa	Arthropoda	Insecta	Lepidoptera	Crambidae	Loxostege	Loxostege sticticalis	1	123	0	0	0	0	0	0	0	0	0	0	0	0	0	0	0	123	0	0	0	0	0	0	0	0	0	0	0	0	0	0	0	0	0	0	0	0	0	0
ASV1690	AATTTGATCAGGACTAATTGGAACTATATTGAGTATATTAATTCGATTAGAATTAGGTAACCCAGGATCATTTTTATCAAATGATCAAATTTATAATACTGTTGTTACAGCTCATGCTTTTATTATAATTTTTTTCATAGTTATACCTATTATAATT	157	Metazoa	Arthropoda	Insecta	Lepidoptera	Lyonetiidae	Leucoptera	Leucoptera sinuella	1	36	0	0	0	0	0	0	0	0	0	0	0	0	0	0	0	0	0	0	0	0	0	0	0	0	0	0	0	0	0	0	0	0	0	0	0	0	0	36
ASV1691	AATTTGAAGAGGAATAGTAGGAACATCTTTAAGACTTCTAATTCGTGCTGAATTAGGAAATCCAGGATCATTAATTGGTGATGATCAAATTTATAATACAATTGTTACAGCTCATGCATTTATTATAATTTTTTTTATAGTAATACCAATAATAATT	157	Metazoa	Arthropoda	Insecta	Lepidoptera	Crambidae	Sitochroa	Sitochroa verticalis	1	332	0	0	0	0	0	0	0	0	0	0	0	0	0	0	0	0	0	0	0	0	0	0	0	0	0	0	0	0	0	0	0	0	0	0	0	0	0	0
ASV1693	AATATGAGCAGGTATATTAGGAACTTCACTTAGATGAATCATCCGAATTGAGTTAGGAATACCTGGATCATTTATTGGAGATGATCAAACATATAATGTTGTAGTAACAGCCCATGCATTTGTAATGATCTTTTTTATAGTGATACCTATTATAATT	157	Metazoa	Arthropoda	Insecta	Hemiptera	Miridae	Deraeocoris	Deraeocoris punctulatus	1	294	0	0	0	0	0	0	0	0	0	0	0	0	0	0	0	0	294	0	0	0	0	0	0	0	0	0	0	0	0	0	0	0	0	0	0	0	0	0
ASV1696	AGCTTGAGCAGCTATAGTAGGAACCTCCTTAAGAATTTTAATCCGAACAGAATTAGGACAACCAGGCTCTCTTATTGGAGATGATCAAATTTACAACGTTATTGTTACTGCTCACGCATTCGTAATAATCTTCTTTATAGTTATACCTATTATAATT	157	Metazoa	Arthropoda	Insecta	unclassified	unclassified	unclassified	unclassified	1	221	0	0	0	0	0	0	0	221	0	0	0	0	0	0	0	0	0	0	0	0	0	0	0	0	0	0	0	0	0	0	0	0	0	0	0	0	0	0
ASV1697	AATTTGATCAGGAATAATTGGATCTTCACTTAGTATTTTAATTCGATTAGAATTAAGACAAATTAATTCAATTATTAATAATAATCAATTATATAATGTAATTGTTACAATTCATGCTTTCATTATAATATTTTTTATAACTATACCAATTGTAATT	157	Metazoa	Arthropoda	Insecta	Hemiptera	Aphididae	Aphis	unclassified	1	104	0	0	0	0	0	0	0	0	0	0	0	0	0	104	0	0	0	0	0	0	0	0	0	0	0	0	0	0	0	0	0	0	0	0	0	0	0	0
ASV1698	ATCTTGAGCTGGAATAGTAGGAACATCTTTAAGAATACTAATTCGTACAGAATTAGGAAATCTGGGAAGATTAATTGGAGATGATCAAATTTATAATAGTATTGTTACAGCCCATGCATTTATTATAATTCTTTTTATAGTAATACCTATTATAATC	157	Metazoa	Arthropoda	Insecta	Lepidoptera	unclassified	unclassified	unclassified	1	72	0	0	0	0	0	0	0	0	0	0	0	0	0	0	0	0	0	0	0	0	0	0	0	0	0	0	0	0	0	0	0	0	0	0	0	0	0	0
ASV1700	AATTTGAGCTGGAATGGTAGGTACATCTCTAAGATTATTAATTCGAGCAGAATTAGGAACCCCTGGGTCTTTAATTGGAGATGATCAAATTTATAATACTATTGTCACAGCTCATGCATTTATCATAATTTTTTTTATAGTTATGCCCATTATAATT	157	Metazoa	Arthropoda	Insecta	Lepidoptera	Noctuidae	Autographa	Autographa mandarina	1	38	0	0	0	0	0	0	0	0	0	0	0	0	0	0	0	0	0	0	0	0	0	0	0	0	0	0	0	0	0	0	0	0	0	0	0	0	0	0
ASV1701	ATCTTGAGCAGGAATAGTAGGAACATCATTAAGAATACATATTCGTACAGAATTAGGAAACCCAGGAAGTTTAATTGGAGACGACCAAATTTATAATAGTAATGTTACAGCCCACGCATTTATTATAATTTTTTTATAGTAATACCTATTATAATT	156	Metazoa	Arthropoda	Insecta	Coleoptera	unclassified	unclassified	unclassified	1	1364	0	0	0	0	0	0	0	0	0	0	0	0	0	0	0	0	0	0	0	0	0	0	0	0	0	0	0	0	0	0	0	0	0	0	0	0	0	0
ASV1702	AATTTGACCAGGGATATTTGGAATATCATTGAGAATTTTAATCCGATTGGAATTAAGAACTATTTCTAATTTAATTGAAAATGATCAAATTTATAATTCAATTGTTACTGCTCACGCTTTAATTATAATTTTTTTCATAGTTATACCAATTTTAATT	157	Metazoa	Arthropoda	Insecta	Diptera	Cecidomyiidae	unclassified	unclassified	1	287	0	0	0	0	0	0	0	0	0	0	0	0	0	0	0	0	0	0	0	0	0	0	0	0	0	0	0	0	0	0	0	0	0	0	0	0	0	0
ASV1703	TATTTGAGCTGGAATAGTAGGAACGTCTTTAGGATTATTAATTCGAGCAGAATTAGGAACCCCCGGATCTTTAATTGGAGATGACCAAATTTATAATACTATTGTAGCAGCTCATGCATTTATTATAATTTTTTTTATAGTTATACCTATTATAATT	157	Metazoa	Arthropoda	Insecta	Lepidoptera	Noctuidae	unclassified	unclassified	1	48	0	0	0	0	0	0	0	0	0	0	0	0	0	0	0	0	0	0	0	0	0	0	0	0	0	0	0	0	0	0	0	0	0	0	0	0	0	0
ASV1704	AATTTGATCAGGGATATTTGGAATATCATTGAGAATTTTAATCCGATTGGAGTTAAGAACTATTTCTAATTTAATTGAAAATGATCAAATTTATAATTCAATTGTTACTGCTCATGCTTTAATTATAATTTTTTTCATAGTTATACCAATTTCAATT	157	Metazoa	Arthropoda	Insecta	Diptera	Cecidomyiidae	unclassified	unclassified	1	100	0	0	0	0	0	0	0	0	0	0	0	0	0	0	0	0	0	0	0	0	0	0	0	0	0	0	0	0	0	0	0	0	0	0	0	0	0	0
ASV1705	AATTTGAGCTGGAGTAGTAGGAACTTCTTTAAGATTATTAATTCGAGCAGAATTAGGTAACCCAGGTTCTTTAATTGGTGATGATCAAATTTATAATACTATTGTAACAGCTCATGCTTTTATTATAATTTTTTTTATAGTTATACCTATTATAATT	157	Metazoa	Arthropoda	Insecta	Lepidoptera	Pterophoridae	Emmelina	Emmelina monodactyla	1	286	0	0	0	0	0	0	0	0	0	0	0	0	0	0	0	0	0	0	286	0	0	0	0	0	0	0	0	0	0	0	0	0	0	0	0	0	0	0
ASV1706	AATTTGAGCAGGTATAGTAGGTACTTCTTTAAGACTTTTAATTCGAGCTGAATTAGGAAATCCAGGTTCTTTAATTGGAGATGACCAAATTTAGAATACTATTGTAACAGCCCATGCATTTATTATAATTTTTTTTATAGTAATACCAATTATAATT	157	Metazoa	Arthropoda	Insecta	Lepidoptera	unclassified	unclassified	unclassified	1	72	0	0	0	0	0	0	0	0	0	0	0	0	0	0	0	0	0	0	0	0	0	0	0	0	0	0	0	0	0	0	0	0	0	0	0	0	0	0
ASV1707	AATTTGATCAGGAATAATTGGAACTTCGCTAAGAATATTAATTCGATTAGAATTAAGAACAATTAAAAATTTAATTGGAAATGATCAAATTTATAATGTTATTGTAACAGCTCATGCTTTTATTATAATTTTTTTTATAGTAATACCAATTTTAATT	157	Metazoa	Arthropoda	Insecta	Diptera	Cecidomyiidae	unclassified	unclassified	1	375	0	0	0	0	0	0	0	0	0	0	0	0	0	0	0	0	0	0	0	0	0	0	0	0	0	0	0	0	0	0	0	0	0	0	0	0	0	0
ASV1708	ATCTTGAGCTGGAATAGTAGGAACATCTTTAAGAATACTAATTCGTACAGAATTAGGAAATCCGGGAAGATTAATTGGAGATGATCAAATTTATAATAGTATTGTTACAGCCAATGCATTTATTATAATTTTTTTTATAGTAATACCTATTATAATC	157	Metazoa	Arthropoda	Insecta	Lepidoptera	unclassified	unclassified	unclassified	1	544	0	0	0	0	0	0	0	0	0	0	0	0	0	0	0	0	0	0	0	0	0	0	0	0	0	0	0	0	0	0	0	0	0	0	0	0	0	0
ASV1709	AATTTGATCAGGAATAATTGGAACTTCACTAAGAATATTAATTCGATTAGAATTAAGAACAATTAAAAATTTAGTTGGAAATGATCAAATTTATAATGTTATTGTAACAGCTCATGCTTTTATTATAATTTTTTTCATAGTAATACCAATTTTAATT	157	Metazoa	Arthropoda	Insecta	Diptera	Cecidomyiidae	unclassified	unclassified	1	64	0	0	0	0	0	0	0	0	0	0	0	0	0	0	0	0	0	0	0	0	0	0	0	0	0	0	0	0	0	0	0	0	0	0	0	0	0	0
ASV1710	TATATGAACTGCCATATTAGGGACTTCTTTAAGAAATATTATTCGTTTCGAACTAAGAATACCAAATAGAATCATTAAAGATGATCAAATTTACAATTCTTTAGTTACAGCTCATGCTTTAGTAATAATTTTTTTTATAATTATACCAGTAATAATT	157	Metazoa	Arthropoda	Arachnida	Trombidiformes	Tarsonemidae	unclassified	Tarsonemidae sp. BIOUG25926-A09	1	598	0	0	0	0	0	0	0	0	0	0	0	0	0	0	0	0	0	0	0	0	0	0	0	0	0	0	0	0	0	0	0	0	0	0	0	0	0	0
ASV1712	AGCTTGAGCAGGAATAGTAGGTACATCTCTTAGACTATTAATTCGAGCAGAATTAGGAAATCCTGGATCATTAATTGGTGATGATCAAATTTATAATGTAATTGTTACTGCTCAAGCATTTATTATAATTTTTTTTATAGTAATACCTATTGTTATT	157	Metazoa	Arthropoda	Insecta	Coleoptera	Staphylinidae	Aleochara	Aleochara zerchei	1	243	0	0	0	0	0	0	0	0	0	0	0	0	0	0	0	0	0	0	0	0	0	0	0	0	0	0	0	0	0	0	0	243	0	0	0	0	0	0
ASV1714	AGCATGAGCTGGAATAGTAGGAACATCACTAAGAATTTTAATTCGAGCTGAATTAGGACACCCAGGAGCATTAATTGGAGATGATCAGATTTATAATGTAATTGTTACTGCACATGCCTTTGTAATAATCTTTTTTATAGTAATACCAATTATAATT	157	Metazoa	Arthropoda	Insecta	Diptera	Chloropidae	unclassified	unclassified	1	170	0	0	0	0	0	0	0	0	0	0	0	0	0	170	0	0	0	0	0	0	0	0	0	0	0	0	0	0	0	0	0	0	0	0	0	0	0	0
ASV1717	TATTTGAGCAGGAATAGTAGGAACATCTTTAAGTTTATTAATTCGAGCAGAATTAGGTAATCCAGGATCACTTATTGGGGATGATCAAATTTATAATACTATTGTAACAGCCCATGCTTTTATTATAATTTTTTTTATAGTTATACCTATTATAATT	157	Metazoa	Arthropoda	Insecta	Lepidoptera	unclassified	unclassified	unclassified	1	1602	0	0	0	0	0	0	0	0	0	0	0	0	0	0	0	0	0	0	0	0	0	0	0	0	0	0	0	0	0	0	0	0	0	0	0	0	0	0
ASV1718	ATCTTGAGCTGGAATAGTAGGAACATCTTTAAGAATACTAATTCGTACAGAATTAGGAAATCCGGGAAGATTAATTGGAGATGATCAAATTTATAATAGTATTGTTACAGCCCATGCATTTATTATAATTTTTTTCATAGTAATACCTATTATGATC	157	Metazoa	Arthropoda	Insecta	Lepidoptera	unclassified	unclassified	unclassified	1	46	0	0	0	0	0	0	0	0	0	0	0	0	0	0	0	0	0	0	0	0	0	0	0	0	0	0	0	0	0	0	0	0	0	0	0	0	0	0
ASV1719	AATTTGATCAGGGATATTTGGAATATCATTGAGAATTTTAATCCGATTGGAATTAAGAACTATTCCTAATTTAATTGAAAATGATCAAATTTATAATTCAATTGTTACTGCTCACGCTTTAATTATAATTTTTTTCATAGTTATACCAATTTTAATT	157	Metazoa	Arthropoda	Insecta	Diptera	Cecidomyiidae	unclassified	unclassified	1	698	0	0	0	0	0	0	0	0	0	0	0	0	0	0	0	0	0	0	0	0	0	0	0	0	0	0	0	0	0	0	0	0	0	0	0	0	0	0
ASV1720	TTTTTGATCTGGAATCTGTGGCTTATTTATAAGTGTTATTATTCGTTTAGAACTTATACAACCTGGAAATGTATTTTTATCTGGTCAGTCATATAACGTTATTGTAACTAATCATGCTTTTATAATAATTTTTTTTACCATTATACCCATTATAATG	157	Metazoa	Arthropoda	Insecta	Thysanoptera	Phlaeothripidae	Apterygothrips	Apterygothrips pellucidus	1	4	0	0	0	0	0	0	0	0	0	0	0	0	0	0	0	0	0	0	0	0	0	0	0	0	0	0	0	0	0	0	0	0	0	0	0	0	0	0
ASV1721	AGTTTGAGCAGGTATAATCGGAACCTCACTCAGAATACTAATTCGAACAGAACTGGGAAACCCAGGATCTTTAATCGGAAACGATCAAATTTATAATGTAATCGTAACAGCCCATGCCTTTATTATAATTTTTTTTATAGTTATACCTGCAATAATT	157	Metazoa	Arthropoda	Insecta	Coleoptera	Chrysomelidae	Psylliodes	Psylliodes laticollis	1	4606	0	0	0	0	0	0	0	0	0	0	0	0	0	0	0	0	0	0	0	0	0	0	0	0	0	0	0	0	4606	0	0	0	0	0	0	0	0	0
ASV1723	AATTTGATCAGGGATATTTGGAATATCATTGAGAATTTTAATCCGATTGGAATTAAGAACTATTTCTAATTTAATTGAAAATGATCAAATTTACAATTCAATTGTTACTGCTCACGCTTTAATTATAATTTTTTTCATAGTTATACCAATTTTAATT	157	Metazoa	Arthropoda	Insecta	Diptera	Cecidomyiidae	unclassified	unclassified	1	93	0	0	0	0	0	0	0	0	0	0	0	0	0	0	0	0	0	0	0	0	0	0	0	0	0	0	0	0	0	0	0	0	0	0	0	0	0	0
ASV1724	AATTTGATCAGGAATAATTGGATCTTCACTTAGTATTTTAATTCGACTAGAATTAAGACAAATTAATTCAATTATTAATAATAATCAATTATATAATGTAATTGTTACAATTCATGCTTTCATTATAATTTTTTTTATAACTATACCAATTGTAATT	157	Metazoa	Arthropoda	Insecta	Hemiptera	Aphididae	Aphis	unclassified	1	296	0	0	0	0	0	0	0	0	0	0	0	0	0	0	0	0	0	0	0	0	0	0	0	0	0	0	0	0	0	0	0	0	0	0	0	0	0	0
ASV1725	AATTTGAGCTGGAATAGTGGGAACTTCTTTAAGTTTATTAATTCGAGCTGAATTAGGAAACCCTGGTTCATTAATTGGAGATGATCAAATTTATAATACAATTGTTACTGCTCATGCTTTTATTATAATTTTTTTTATAGTAATACCTATTATAATT	157	Metazoa	Arthropoda	Insecta	Lepidoptera	Coleophoridae	Coleophora	unclassified	1	517	0	0	0	0	0	0	0	0	0	0	0	0	0	0	0	0	0	0	0	0	0	0	0	0	0	0	0	0	0	0	0	0	0	0	0	0	0	0
ASV1728	AATTTGAAGAGGAATAGTAGGAACATCCTTAAGACTTCTAATTCGTGCTGAATTAGGAAATCCAGGATCATTAATTGGAGATGATCAAATTTATAATACAATTGTTACAGCTCATGCATTTATTATAATTTTTTTTATAGTAATACCAATTATAATC	157	Metazoa	Arthropoda	Insecta	Lepidoptera	Crambidae	Sitochroa	Sitochroa verticalis	1	194	0	0	0	0	0	0	0	194	0	0	0	0	0	0	0	0	0	0	0	0	0	0	0	0	0	0	0	0	0	0	0	0	0	0	0	0	0	0
ASV1729	AATTTGAGCAGGGATATTAGGTACGTCTCTTAGACTTTTAATTCGTACAGAATTAGGAAATCCGGGAAGATTAATTGGAGATGATCAAATTTATAATAGTATTGTTACAGCTCATGCATTTATTATAATTTTTTTTATAGTAATACCTATTATAATC	157	Metazoa	Arthropoda	Insecta	Lepidoptera	Hesperiidae	Suniana	Suniana sunias	1	13	0	0	0	0	0	0	0	0	0	0	0	0	0	0	0	0	0	0	0	0	0	0	0	0	0	0	0	0	0	0	0	0	0	0	0	0	0	0
ASV1730	TTTTTGAGCAGGGATAACGGGAACATCTTTAAGTATTTTAATTCGGGCTGAATTAGGAAATCCGGGTACATTAATTGGGAACGACCAAATTTATAATGTAATTGTAACAGCCCATGCATTCATTATAATTTTCTTTATAGTTATGCCTATTATGATT	157	Metazoa	Arthropoda	Insecta	Coleoptera	Chrysomelidae	Chrysomela	Chrysomela populi	1	757	0	0	0	0	0	0	0	0	0	0	0	0	0	0	0	0	0	0	0	0	0	0	0	0	0	0	0	0	0	0	0	0	0	0	0	0	0	0
ASV1732	AATTTGAAGAGGAATAGTAGGAACATCTTTAAGTCTTTTAATTCGTGCTGAATTAGGTAATCCAGGATCATTAATTGGAGATGATCAAATTTATAATATAATTGTTACAGCTCATGCATTTATTATAATTTTTTTTATGGTTATACCTATTATAATT	157	Metazoa	Arthropoda	Insecta	Lepidoptera	Crambidae	Loxostege	Loxostege turbidalis	1	203	0	0	0	0	0	0	0	0	0	0	0	0	0	0	0	0	0	0	0	0	0	0	0	0	0	0	0	0	0	0	0	0	0	0	0	0	0	0
ASV1733	TATTTGATCAGGAATAGTTGGAACTTCATTAAGAATATTAATCCGTTTAGAATTGGGAACTCCAAATAATTTAATTGGAAATGATCAAATTTATAACGTAATTGTGACAGCCCATGCCTTTATTATAATTTTTTTTATAGTAATACCTATTATAATT	157	Metazoa	Arthropoda	Insecta	Diptera	Cecidomyiidae	unclassified	unclassified	1	122	0	0	0	0	0	0	0	0	0	0	0	0	0	0	0	0	122	0	0	0	0	0	0	0	0	0	0	0	0	0	0	0	0	0	0	0	0	0
ASV1737	AATTTGAGCAGGAATATTAGGTACATCTCTTAGACTTTTAATTCGAGCCGAATTAGGTAATCCTGGTTCTTTAATTGGAGATGATCAAATTTATAACACTATTGTAACAGCTCATGCTTTTATTATAATTTTTTTTATAGTTATACCTATTATAATT	157	Metazoa	Arthropoda	Insecta	Lepidoptera	unclassified	unclassified	unclassified	1	181	0	0	0	0	0	0	0	0	0	0	0	0	0	0	0	0	0	0	0	0	0	0	0	0	0	0	0	0	0	0	0	0	0	0	0	0	0	0
ASV1740	AATTTGAGCAGGTATAGTAGGAACATCTTTAAGATTATTAATTCGAGCTGAATTAGGAAATCCGGGATCATTAATTGGAAATGATCAAATTTACAATACTATTGTCACAGCTCAGGCTTTTATTATAATTTTTTTTATAGTAATACCTATTATAATT	157	Metazoa	Arthropoda	Insecta	Lepidoptera	Tortricidae	Clepsis	unclassified	1	109	0	0	0	0	0	0	0	0	0	0	0	0	0	0	0	0	0	0	0	109	0	0	0	0	0	0	0	0	0	0	0	0	0	0	0	0	0	0
ASV1741	TATTTGATCAGGAATAGTTGGATCTTCACTTAGAACTTTGATTCGATTAGAACTAAGTCAAATCAATTCAATTATCAATAATAACCAATTATATAATGTAATTGTTACAATTCATGCTTTTATTATAATTTTTTTTATAACTATACCAATTGTAATT	157	Metazoa	Arthropoda	Insecta	Hemiptera	Aphididae	unclassified	unclassified	1	57	0	0	0	0	0	0	0	0	0	0	0	0	0	0	0	0	0	0	0	0	0	0	0	0	57	0	0	0	0	0	0	0	0	0	0	0	0	0
ASV1746	AATTTGATCAGGAATAGTAGGTACATCTTTAAGACTTTTAATTCGAGCTGAGTTAGGTACTCCAGGATCTTTAATTGGTGATGATCAAATTTATAATACTATTGTAACTGGTCATGCTTTTATTATAATTTTTTTTATAGTTATACCTATTATAATT	157	Metazoa	Arthropoda	Insecta	Lepidoptera	Pyralidae	Oncocera	Oncocera semirubella	1	211	0	0	0	0	0	0	0	0	0	0	0	0	0	0	0	0	0	0	0	0	0	0	0	0	0	0	0	0	0	0	0	0	0	0	0	0	0	0
ASV1748	TATTTGAGCAGGAATAATTGGAACTTCTTTAAGTTTATTAATTCGAGCTGAATTAGGAAATCCTGGTTCTTTAATTGGTGATGATCAAATTTATAATACTATTGTTACAGCTCATGCTTTTATTATAATTTTTTTTATAGTTATACCTATTATGATT	157	Metazoa	Arthropoda	Insecta	Lepidoptera	unclassified	unclassified	unclassified	1	142	0	0	0	0	0	0	0	0	0	0	0	0	0	0	0	0	0	0	0	0	0	0	0	0	0	0	0	0	0	0	0	0	0	0	0	0	0	0
ASV1750	AATTTGAAGAGGAATAGTAGAAACATCTTTAAGACTTCTAATTCGTGCTGAATTAGGAAATCCAGGATCATTAATTGGAGATGACCAAATTTATAATACAATTGTTACAGCTCATGCATTTATTATAATTTTTTTTATAGTAATACCAATTATAATT	157	Metazoa	Arthropoda	Insecta	Lepidoptera	Crambidae	Sitochroa	Sitochroa verticalis	1	62	0	0	0	0	0	0	0	0	0	0	0	0	0	0	0	0	0	0	0	0	0	0	0	0	0	0	0	0	0	0	0	0	0	0	0	0	0	0
ASV1752	TATTTGAGCAGGAATAGTAGGAACATCATTAAGATTACTAATTCGAGCAGAATTAGGAAATCCAGGATCATTAATTGGTGATGATCAAATTTATAATACTATTGTAACAGCACATGCATTTATTATAATTTTTTTCATAGCAATACCAATTATAATT	157	Metazoa	Arthropoda	Insecta	Lepidoptera	unclassified	unclassified	unclassified	1	384	0	0	0	0	0	0	0	0	0	0	0	0	0	0	0	0	0	0	0	0	0	0	0	384	0	0	0	0	0	0	0	0	0	0	0	0	0	0
ASV1755	GATATGAGCAGGAATAGTGGGAACTTCCCTAAGAATTTTGATTCGTGCAGAATTAGGAAACCCAGGAACGTTAATTGGAAATGATCAAATTTATAATGTAATTGTAACTGCCCATGCTTTCATTATAATTTTCTTCATAGTTATACCAATTATAATT	157	Metazoa	Arthropoda	Insecta	Coleoptera	unclassified	unclassified	unclassified	1	269	0	0	0	0	0	0	0	0	0	0	0	0	0	0	0	0	0	0	0	0	0	0	0	0	0	0	0	0	0	0	0	0	0	0	0	0	0	0
ASV1756	AATTTGAGCAGGAATAGTAGGAACTTCATTAAGATTATTAATTCGAGCTGAATTAGGAAACCCTGGATCTTTAATTGGAGATGATCAAATTTATAATACTATCGTAACAGCTCATGCTTTTATTATAATTTTTTTTATAGTTATACCTATTATAATT	157	Metazoa	Arthropoda	Insecta	Lepidoptera	Noctuidae	Anarta	Anarta trifolii	1	259	0	0	0	0	0	0	0	0	0	0	0	0	0	0	0	0	0	0	0	0	0	0	0	0	0	0	0	0	0	0	0	0	0	0	0	0	0	0
ASV1758	GATTTGATCAGGGATATTTGGAATATCATTGAGGATTTTAATCCGATTGGAATTAAGAACTATTTCTAATTTAATTGAAAATGATCAAATTTATAATTCAATTGTTACTGCTCACGCTTTAATTATAATTTTTTTCATAGTTATACCAATTTTAATT	157	Metazoa	Arthropoda	Insecta	Diptera	Cecidomyiidae	unclassified	unclassified	1	270	0	0	0	0	0	0	0	0	0	0	0	0	0	0	0	0	0	0	0	0	0	0	0	0	0	0	0	0	0	0	0	0	0	0	0	0	0	0
ASV1760	AGCTTGATCTGGAATAGTAGGAACATCAATAAGTATAATTATTCGTGCAGAATTAGGACAACCAGGATATTTAATTGGAGATGATCAAATTTATAATGTAATTATTACAGCTCATGCATTTGTAATAATTTTTTTTATGGTAATACCTATTATAATT	157	Metazoa	Arthropoda	Insecta	Orthoptera	Acrididae	Euchorthippus	Euchorthippus unicolor	1	153	0	0	0	0	0	0	0	0	0	0	0	0	0	0	0	0	0	0	0	0	0	0	0	0	0	0	0	0	0	0	0	0	0	0	0	0	0	0
ASV1761	TATTTGATCAGGAATAGTAGGAACTTCCTTAAGAATTTTAATTCGAGCTGAATTAGGAACCCCAGGATCTTTAATTGGGGATGACCAAATTTACAATACAGTTGTAACTGCACATGCTTTTATTATAATTTTTTTCATAGTTATACCAATTATAATT	157	Metazoa	Arthropoda	Insecta	Lepidoptera	Gracillariidae	Calybites	Calybites phasianipennella	1	38	0	0	0	0	0	0	0	0	0	0	0	0	0	0	0	0	0	0	0	0	0	0	0	0	0	0	0	0	0	0	0	0	0	0	0	0	0	0
ASV1766	AGCTTGAGCTGGAATAGTGGGAACTTCCCTAAGAATTTTAATTCGATCAGAATTAGGACACCCAGGGGCCTTAATTGGTGACGATCAAATTTATAACGTTATTGTTACTGCACATGCTTTCATTATAATTTTTTTTATGGTTATACCAATTATGATT	157	Metazoa	Arthropoda	Insecta	Diptera	Agromyzidae	unclassified	Agromyzidae sp. BOLD:ACI6993	1	2796	0	0	0	0	0	0	0	0	0	0	0	0	0	0	0	0	2796	0	0	0	0	0	0	0	0	0	0	0	0	0	0	0	0	0	0	0	0	0
ASV1769	ATCTTGAGCTGGAATAGTAGGAACATCTTTAAGAATACTAATTCGTACAGAATTAGGAAATCCGGGAAGATTAATTGGAGATGATCAAATTTATAATAGTATTGTTACAGCCCATGCATTTATTATAACTTTTTTTATAGTAATACCTATTATAATC	157	Metazoa	Arthropoda	Insecta	Lepidoptera	unclassified	unclassified	unclassified	1	280	0	0	0	0	0	0	0	0	0	0	0	0	0	0	0	0	0	0	0	0	0	0	0	0	0	0	0	0	0	0	0	0	0	0	0	0	0	0
ASV1771	AATTTGAAGAGGAATAGTAGGAACATCTTTAAGACTTCTAATTCGTGCTGAATTAGGAAATCCAGGATCATTAATTGGAGATGATCAAATTTATAATACAATTGTTACAGCTCATGCATTTATTATAATTTTTTTTATGGTAATACCAATTATAATC	157	Metazoa	Arthropoda	Insecta	Lepidoptera	Crambidae	Sitochroa	Sitochroa verticalis	1	173	173	0	0	0	0	0	0	0	0	0	0	0	0	0	0	0	0	0	0	0	0	0	0	0	0	0	0	0	0	0	0	0	0	0	0	0	0	0
ASV1774	AACTTGATCCGGAATAATTGGAACATCCCTAAGACTCCTAATCCGAACTGAATTAGGAACCCCTGGAAGATTAATTGGGAATGATCAAATTTATAATACTATTGTAACTGCTCATGCTTTTATCATAATTTTTTTTATAGTTATACCTATTATAATT	157	Metazoa	Arthropoda	Insecta	unclassified	unclassified	unclassified	unclassified	1	2964	0	0	0	0	0	0	0	0	0	0	0	0	0	0	0	0	0	0	0	0	0	0	0	0	0	0	0	0	0	0	0	0	0	0	0	0	0	0
ASV1776	AATTTGATCAGGGATATTTGGAATATCATTAAGAATTTTAATCCGATTGGAATTAAGAACTATTTCTAATTTAATTGAAAATGATCAAATTTATAATTCAATTGTTACTGCTCACGCTTTAATTATAATTTTTTTCATAGTTATACCAATTTTAATT	157	Metazoa	Arthropoda	Insecta	Diptera	Cecidomyiidae	unclassified	unclassified	1	238	0	0	0	0	0	0	0	0	0	0	0	0	0	0	0	0	0	0	0	0	0	0	0	0	0	0	0	0	0	0	0	0	0	0	0	0	0	0
ASV1777	ATTATGATCAGGAATAATTGGATTTTCAATAAGTATAATTATTCGATTAGAACTTGGAACTCCAAGAAATCTAATTGGAAATGATCAAATTTATAATAGAATTGTTACAGCCCATGCATTTATTATAATTTTTTTTATAGTTATACCAATTATAATT	157	Metazoa	Arthropoda	Insecta	Hymenoptera	Braconidae	unclassified	Microgastrinae sp. USNM00643662	1	15	0	0	0	0	0	0	0	0	0	0	0	0	0	0	0	0	0	0	0	0	0	0	0	0	0	0	0	0	0	0	0	0	0	0	0	0	0	0
ASV1778	TATTTGAGCAGGAACAATTGGAACATCATTAAGAATTTTAATTCGAATAGAATTAAGAGGAATTAGAAATTTAATTGGTAATGATCAAATTTATAATGTTATTGTAACTGCTCATGCTTTTATTATAATTTTTTTTATAGTAATACCTATTTTAATT	157	Metazoa	Arthropoda	Insecta	Diptera	Cecidomyiidae	unclassified	unclassified	1	44	0	0	0	0	0	0	0	0	0	0	0	0	0	0	0	0	0	0	0	0	0	0	0	0	0	0	0	0	0	0	0	0	44	0	0	0	0	0
ASV1779	AGCTTGGGCTGCAATAGTAGGAACAGCAATAAGTGTATTAATTCGAGTTGAATTAGGTCAAACTGGAAGATTTATAGGTGATGATCAATTATATAATGTAATTGTAACAGCTCATGCTTTTGTAATAATTTTTTTTATAGTAATACCTATTTTAATT	157	Metazoa	Arthropoda	Arachnida	Araneae	Theridiidae	Cryptachaea	Cryptachaea riparia	1	339	0	0	0	0	0	0	0	0	0	0	0	0	0	0	0	0	0	0	0	0	339	0	0	0	0	0	0	0	0	0	0	0	0	0	0	0	0	0
ASV1780	ATTTTGATCTGCTATGCTTGGAACTGCTTTTAGGATGTTAATTCGATTAGAATTAGGTCAGCCTGGTAGAATTATTGGTGATGACCAAATTTATAACGTTATGGTTACAGCTCACGCTTTTATTATAATTTTTTTCATGGTTATACCAATTATAATT	157	Metazoa	Arthropoda	Collembola	Entomobryomorpha	Isotomidae	Scutisotoma	Scutisotoma stepposa	1	153	0	0	0	0	0	0	0	0	0	0	0	0	0	0	0	0	0	0	0	0	0	0	0	0	0	0	0	0	0	0	0	0	0	0	0	0	0	0
ASV1781	AATTTGGGCAGGAATAGTAGGAACTTCATTAAGATTATTAATTCGAGCTGAATTAGGAAACCCTGGATCTTTAATTGGAGATGATCAAATTTATAATACTATTGTAACAGCTCATGCTTTTATTATAATTTTTTTTATAGTTATACCTATTATAATT	157	Metazoa	Arthropoda	Insecta	Lepidoptera	Noctuidae	Anarta	Anarta trifolii	1	271	0	0	0	0	0	0	0	0	0	0	0	0	0	0	0	0	0	0	0	0	0	0	0	0	0	0	0	0	0	0	0	0	0	0	0	0	0	0
ASV1783	TATTTGAGCAGGAATAATTGGAACATCATTAAGAATTTTAATTCGAATAGAATTAAGAAGAATTAGAAATTTAATTGGTAATGATCAAATTTATAATGTTATTGTAACTGCTCATGCTCTTATTATAATTTTTTTTATAGTAATACCTATTTTAATT	157	Metazoa	Arthropoda	Insecta	Diptera	Cecidomyiidae	unclassified	unclassified	1	183	0	0	0	0	0	0	0	0	0	0	0	0	0	0	0	0	0	0	0	0	0	0	0	0	0	0	0	0	0	0	0	0	0	0	0	0	0	0
ASV1790	AATTTGAGCAGGTATAGTAGGTACTTCTTTAAGACTTTTAATTCGAGCTGAATTAGGAAATCCAGGTTCTTTAATTGGAGATGACCAAATTTATAATACTATTGTAACAGCCCATGCATTTATTATAATTTTTTTCATAGTAATACCAATTGTAATT	157	Metazoa	Arthropoda	Insecta	Lepidoptera	unclassified	unclassified	unclassified	1	161	0	0	0	0	0	0	0	0	0	0	0	0	0	0	0	0	0	0	0	0	0	0	0	0	0	0	0	0	0	0	0	0	0	0	0	0	0	0
ASV1794	TTTTTGAGCAGGAATAACGGGAACATCTTTAAGTATTTTAATTCGAGCTGAATTAGGAAATCCGGGTACATTAATTGGGAACGACCAAATTTATAATGTAATTGTAACAGCCCATGCATTCATTATAATTTTCTTTATAGTTATGCCCATTATGATT	157	Metazoa	Arthropoda	Insecta	Coleoptera	Chrysomelidae	Chrysomela	Chrysomela populi	1	1313	0	0	0	0	0	0	0	0	0	0	0	0	0	0	0	0	0	0	0	0	0	0	0	0	0	0	0	0	0	0	0	0	0	1313	0	0	0	0
ASV1796	AATTTGAGCAGGAATATTAGGTACATCTCTTAGACTTCTAATTCGAGCTGAATTAGGTAATCCTGGTTCTTTAATTGGAGATGATCAAATTTATAACACTATTGTAACAGCTCATGCTTTTATTATAATTTTTTTTATAGTTATACCTATTATAATT	157	Metazoa	Arthropoda	Insecta	Lepidoptera	unclassified	unclassified	unclassified	1	310	0	0	0	0	0	0	0	0	0	0	0	0	0	0	0	0	0	0	0	0	0	0	0	0	0	0	0	0	0	0	0	0	0	0	0	0	0	0
ASV1797	TATTTGAGCAGGAATAATTGGAACTTCTTTAAGTTTATTAATTCGAGCTGAATTAGGAAATCCTGGTTCTTTAATTGGTGATGATCAAATTTATAATACTATTGTTACAGCTCATGCTTTTACTATAATTTTTTTTATAGTTATACCTATTATAATT	157	Metazoa	Arthropoda	Insecta	Lepidoptera	unclassified	unclassified	unclassified	1	1154	0	0	0	0	0	0	0	0	0	0	0	0	0	0	0	0	0	0	0	0	0	0	0	0	0	0	0	0	0	0	0	0	0	0	0	0	0	0
ASV1799	AATTTGAGCAGGTATAGTAGGGACTTCTTTAAGTTTATTAATCCGAGCAGAATTAGGAAACCCCGGTTCTTTAATTGGAGATGATCAAATTTATAATACTATTGTAACAGCTCATGCTTTTATTATAATTTTCCTTATAGTTATACCAATTATAATT	157	Metazoa	Arthropoda	Insecta	Lepidoptera	unclassified	unclassified	unclassified	1	26	0	0	0	0	0	0	0	0	0	0	0	0	0	0	0	0	0	0	0	0	0	0	0	0	0	0	0	0	0	0	0	0	0	0	0	26	0	0
ASV1802	AATTTGATCAGGGATATTTGGAACATCATTGAGAATTTTAATCCGATTGGAATTAAGAACTATTTCTAATTTAATTGAAAATGATCAAATTTATAATTCAATTGTTACTGCTCACGCTTTAATTATAATTTTTTTTATAGTTATACCAATTTTAATT	157	Metazoa	Arthropoda	Insecta	Diptera	Cecidomyiidae	unclassified	unclassified	1	170	0	0	0	0	0	0	0	0	0	0	0	0	0	0	0	0	0	0	0	0	0	0	0	0	0	0	0	0	0	0	0	0	0	0	0	0	0	0
ASV1803	AATTTGAGCAGGAATAGTAGGAACTTCTTTAAGATTATTAATTCGAGCTGAATTAGGAAACCCTGGATCTTTAATTGGAGATGATCAAATTTATAATACTATTGTTACAGCACATGCTTTTATTATAATTTTTTTTATAGTAATACCTATTATAATT	157	Metazoa	Arthropoda	Insecta	Lepidoptera	Noctuidae	Xestia	unclassified	1	2501	0	0	0	0	0	0	0	0	0	0	0	0	0	0	0	0	0	2501	0	0	0	0	0	0	0	0	0	0	0	0	0	0	0	0	0	0	0	0
ASV1804	AATTTGAGCAGGAATAGTAGGAACTTCATTAAGATTATTAATAATAATCAATTATATAATGTTATTGTAACAATTCATGCTTTTATTATAATTTTTTTTATAACTATACCAATTGTTATT	120	Metazoa	Arthropoda	Insecta	Hemiptera	Aphididae	unclassified	unclassified	1	20	0	0	0	0	0	0	0	0	0	0	0	0	0	0	0	0	0	0	0	0	0	0	0	0	0	0	0	0	0	0	0	0	0	0	20	0	0	0
ASV1805	AGCTTGAGCAGGAATAGTAGGTACATCTCTTAGACTATTAATTCGAGCAGAATTAGGAAGTCCTGGATCATTAATTGGTGATGATCAAATTTATAATGTAATTGTTACTGCTCATGCATTTATTATAATTTTTTTTATAGTAATACCTATTGTTATT	157	Metazoa	Arthropoda	Insecta	Coleoptera	Staphylinidae	Aleochara	unclassified	1	160	0	0	160	0	0	0	0	0	0	0	0	0	0	0	0	0	0	0	0	0	0	0	0	0	0	0	0	0	0	0	0	0	0	0	0	0	0	0
ASV1806	TGCATGATCGGGAATAGTAGGGACTTCTTTAAGAATTTTAATTCGAGCAGAATTAGGTCATACTGGTTCTTTAATTGGAGATGACCAAATTTATAATGTTATTGTTACAGCTCATGCTTTTGTAATAATTTTTTTTATAGTTATACCTATTTTAATT	157	Metazoa	Arthropoda	Insecta	Diptera	Chironomidae	unclassified	unclassified	1	169	0	0	0	0	0	0	0	0	0	0	0	0	0	0	0	0	0	0	0	0	0	0	0	0	0	0	0	0	0	0	0	0	0	0	0	0	0	0
ASV1807	AATTTGAGCAGGAATATTAGGTACATCTCTTAGACTTTTAATTCGAGCTGAATTAGGTAATCCTGGTTCTTTAATTGGAGATGATCAAATTTATAACACTATTGTAGCAGCTCATGCTTTTATTATAATTTTTTTTATAGTTATACCTATTATAATT	157	Metazoa	Arthropoda	Insecta	Lepidoptera	unclassified	unclassified	unclassified	1	324	0	0	0	0	0	0	0	0	0	0	0	0	0	0	0	0	0	0	0	0	0	0	0	0	0	0	0	0	0	0	0	0	0	0	0	0	0	0
ASV1808	GAATTTGATCAGGTATAATTAGATCATCTCTTAGAATTTTAATTCGATTAGAATTAAGTCAAATTAATTCAATTATTAACAACAATCAATTATATAATGTAATTGTTACAATTCACGCTTTCATTATAATTTTTTTTATAACAATACCAATTGTTATT	158	Metazoa	Arthropoda	Insecta	Hemiptera	Aphididae	unclassified	unclassified	1	22	0	0	0	0	0	0	0	0	0	0	0	0	0	0	0	0	0	22	0	0	0	0	0	0	0	0	0	0	0	0	0	0	0	0	0	0	0	0
ASV1809	AGCTTGATCAAGTATAATTGGAACTTCTTTAAGTATACTAATTCGAATTGAATTAGGTCATCCTGGTTCTTTAATTGGAAATGATCAAATTTATAATATAATTGTAACTGCTCATGCATTTATTATAATTTTTTTTATAGTAATACCAATTATAATT	157	Metazoa	Arthropoda	Insecta	Diptera	Tachinidae	unclassified	unclassified	1	151	0	0	0	0	0	0	0	0	0	0	0	0	0	0	0	0	0	0	0	0	0	0	0	0	0	0	0	0	0	0	0	0	0	0	0	0	0	0
ASV1811	AATTTGATCAGGGATATTTGGAATATCATTGAGAATTTTAATCCGATTGGAGTTAAGAACTATTTCTAATTTAATTGAAAATGGTCAAATTTATAATTCAATTGTTACTCCTCATGCTTTAATTATAATTTTTTTCATAGTTATACCAATTTTAATT	157	Metazoa	Arthropoda	Insecta	Diptera	Cecidomyiidae	unclassified	unclassified	1	22	0	0	0	0	0	0	0	0	0	0	0	0	0	0	0	0	0	0	0	0	0	0	0	0	0	0	0	0	0	0	0	0	0	0	0	0	0	0
ASV1812	AATTTGAGCTGGTATAGTAGGAACCTCACTAAGATTATTAATTCGAGCTGAACTTGGAAACCCTGGATCTTTAATTGGAGATGACCAAATTTATAATACAATTGTAACAGCCCATGCTTTTATTATAATTTTTTTTATAGTTATACCTATTATAATT	157	Metazoa	Arthropoda	Insecta	Lepidoptera	Crambidae	Schoenobius	Schoenobius gigantella	1	339	0	0	0	0	0	0	0	0	0	0	0	0	0	0	0	0	0	0	0	0	0	0	0	0	0	0	0	0	0	0	0	0	0	0	0	0	0	0
ASV1815	TATTTGAGCAGGAATAGTAGGAACATCATTAAGATTACTAGTTCGAGCAGAATTAGGAAATCCAGGATCATTAATTGGTGATGATCAAATTTATAATACTATTGTAACAGCACATGCATTTATTATAATTTTTTTCATAGTAATACCAATTATAATT	157	Metazoa	Arthropoda	Insecta	Lepidoptera	unclassified	unclassified	unclassified	1	232	0	0	0	0	0	0	0	0	0	0	0	0	0	0	0	0	0	0	0	0	0	0	0	0	0	0	0	0	0	0	0	0	0	0	0	0	0	0
ASV1816	AGCTTGAGCAGGTATAGTAGGAACTTCTTTAAGTATTTTAATTCGAGCTGAATTAGGTCATCCAGGAGCTTTAATTGGAGACGACCAAATTTATAATGTAATTGTAACTGCTCATGCATTTATTATAATTTTTTTTTTAGTTATACCTATTATAATT	157	Metazoa	Arthropoda	Insecta	Diptera	Agromyzidae	unclassified	unclassified	1	99	0	0	0	0	0	0	0	0	0	0	0	0	0	0	0	0	0	0	0	0	0	0	0	0	0	0	0	0	0	0	0	0	0	0	0	0	0	0
ASV1817	TATTTGATCAGGTATAATCGGATCTTCACTTGGAATATTAATTCGATTAGAACTTAGCCAAATTAATTCAATTATTAACAATAATCAACTTTATAATGTAATCGTAACAATTCATGCTTTTATTATAATTTTCTTTATAACTATACCAATTGTAATT	157	Metazoa	Arthropoda	Insecta	Hemiptera	Aphididae	Hyalopterus	Hyalopterus pruni	1	213	0	0	0	0	0	0	0	0	0	0	0	0	0	0	0	0	0	0	0	0	0	0	0	0	0	0	0	0	0	0	0	0	0	0	0	0	0	0
ASV1818	AATTTGATCAGGAATAATTGGATCTTCACTTAGTATTTTAATTCGATTAGAATTAAGACAAATTAATTCAATTATTAATAATAATCAATTATATAATGTAATTGTTATAATTCATGCTTTCATTATAATTTTTTTTATAACTATACCAATTGTAATT	157	Metazoa	Arthropoda	Insecta	Hemiptera	Aphididae	Aphis	unclassified	1	190	0	0	0	0	0	0	0	0	0	0	0	0	0	0	0	0	0	0	0	0	0	0	0	0	0	0	0	0	0	0	0	0	0	0	0	0	0	0
ASV1819	TATTTGAGCTGGAATAGTAGGAACGTCTTTAAGATTATTAATTCGAGCAGAATTAGGAACCCCCGGATCTTTAATTGGAGATGACCAAATTTATAATACTATTGTAACAGCTCATGCATTTATTATAATTTTTTTTATAGTTATACCTATTATAGTT	157	Metazoa	Arthropoda	Insecta	Lepidoptera	Noctuidae	unclassified	unclassified	1	69	0	0	0	0	0	0	0	0	0	0	0	0	0	0	0	0	0	0	0	0	0	0	0	0	0	0	0	0	0	0	0	0	0	0	0	0	0	0
ASV1821	AATTCGAGCAGGAATAGTAGGAACTTCATTAAGATTATTAATTCGAGCTGAATTAGGAAACCCTGGATCTTTAATTGGAGATGATCAAATTTATAATACTATTGTAACAGCTCATGCTTTTATTATAATTTTTTTTATAGTTATACCTATTATAATT	157	Metazoa	Arthropoda	Insecta	Lepidoptera	Noctuidae	Anarta	Anarta trifolii	1	350	0	0	0	0	0	0	0	0	0	0	0	0	0	0	0	0	0	0	0	0	0	0	0	0	0	0	0	0	0	350	0	0	0	0	0	0	0	0
ASV1823	AATTTGAGCTGGAATAGTAGGAACTTCACTAAGTTTATTAATTCGAGCTGAATTAGGAAACCCCGGGTCTTTAATTGGAGATGATCAAATTTATAACACAATCGTTACAGCACATGCTTTTATTATAATTTTTTTTATAGTAATACCTATTATAATT	157	Metazoa	Arthropoda	Insecta	Lepidoptera	Noctuidae	Agrotis	Agrotis segetum	1	278	0	0	0	0	0	0	0	0	0	0	0	0	0	0	0	0	0	0	0	0	0	0	0	0	0	278	0	0	0	0	0	0	0	0	0	0	0	0
ASV1824	AATTTGAGCAGGAATAATTGGAACATCATTAAGAATTTTAATCCGAATAGAACTAAAAAGAATTAGAAATTTAATTGGTAATGATCAAATTTATAATGTTATTGTAACTGCTCATGCTTTTATTATAATTTTTTTTATAGTAATACCAATTTTAATT	157	Metazoa	Arthropoda	Insecta	Diptera	Cecidomyiidae	unclassified	unclassified	1	158	0	0	0	0	0	0	0	0	0	0	0	0	0	0	0	0	0	0	0	0	0	0	0	0	0	0	0	0	0	0	0	0	0	0	0	0	0	0
ASV1825	TGCATGATCAGGAATAATTGGCACTTCATTAAGAATAATTATTCGAACAGAATTAGGTAATCCAGGCTCTTTGATTGGAAATGACCAAATTTACAATGTAATTGTAACTGCACATGCTTTTATTATAATTTTTTTTATAGTGATACCTATTATAATT	157	Metazoa	Arthropoda	Insecta	Diptera	Phoridae	unclassified	unclassified	1	65	0	0	0	0	0	0	0	65	0	0	0	0	0	0	0	0	0	0	0	0	0	0	0	0	0	0	0	0	0	0	0	0	0	0	0	0	0	0
ASV1827	AATTTGATCAGGGATATTTGGAATATCATTGAGAATTTTAATCCGATTGGAGTTAAGAACTATTTCTAATTTAATTGAGAATGATCAAATTTATAATTCAATTGTTACTGCTCATGCTTTAATTATAATTTTTTTCATAGTTATACCAATTTTAATT	157	Metazoa	Arthropoda	Insecta	Diptera	Cecidomyiidae	Prodiplosis	Prodiplosis longifila	1	327	0	0	0	0	0	0	0	0	0	0	0	0	0	0	0	0	0	0	0	0	0	0	0	0	0	0	0	0	0	0	0	0	0	0	0	0	0	0
ASV1828	TGCATGAGCAGGAATAGTAGGAACATCCTTAAGTATATTAATTCGTGCTGAATTAGGAAATCCAGGAGCATTAATTGGTGACGATCAAATTTATAATGTTATTGTAACTGCCCATGCATTTGTAATAATTTTTTTTATAGTAATACCTATTATAATT	157	Metazoa	Arthropoda	Insecta	Coleoptera	Carabidae	Calathus	Calathus micropterus	1	27	0	0	0	0	0	0	0	0	0	0	0	0	0	0	0	0	0	0	0	0	0	0	0	0	0	0	0	0	0	0	0	0	0	0	0	0	0	0
ASV1829	TACTTGAGCTGGCATAATCGGAACTTCTTTAAGATTATTAATTCGAGCTGAATTAGGAAACCCTGGATCTTTTATTGGAGATGACCAAATTTACAATACAATTGTTACTGCTCATGCTTTTATTATAATTTTTTTCATAGTAATACCTATTATAATT	157	Metazoa	Arthropoda	Insecta	Lepidoptera	unclassified	unclassified	unclassified	1	43	0	0	0	0	0	0	0	0	0	0	0	0	0	0	0	0	0	0	0	0	0	0	0	0	0	0	0	0	0	0	0	0	0	0	0	0	0	0
ASV1831	TATTTGAGCTGGAATAGTAGGGACATCTTTAAGATTATTAATTCGAGCAGAATTAGGAACCCCCGGATCTTTGATTGGAGATGATCAAATTTATAATACTATTGTAACAGCTCATGCATTTATTATAATTTTTTTTATAGTTATACCTATTATAATT	157	Metazoa	Arthropoda	Insecta	Lepidoptera	Noctuidae	Macdunnoughia	Macdunnoughia confusa	1	93	0	0	0	0	0	0	0	0	0	0	0	0	0	0	0	0	0	0	0	0	0	0	0	0	0	0	0	0	0	0	0	0	0	0	0	0	0	0
ASV1834	AATTAGAGCAGGAATAATTGGGACATCATTAAGAATTTTAATTCGAATAGAATTAAGAAGAATTAGAAATTTAATTGGAAATGATCAAATTTATAATGTTATTGTAACTGCTCATGCTTTTATTATAATTTTTTTTATAGTAATACCAATTTTAATT	157	Metazoa	Arthropoda	Insecta	Diptera	Cecidomyiidae	unclassified	unclassified	1	204	0	0	0	0	0	0	0	0	0	0	0	0	0	0	0	0	0	0	0	0	0	0	0	0	0	0	0	0	0	0	0	0	0	0	0	0	0	0
ASV1835	AATTTGAGCAGGATCAATTGGATCATCTTTAAGAATTTTAATTCGGATAGAATTAAGAAGAATTAGAACTTTAATTAGAAATGATCAAATTTATAATGTAATTGTAACTGCTCACGCTTTTATTATAATTTTTTTTATAGTAATACCTATTTTAATT	157	Metazoa	Arthropoda	Insecta	Diptera	unclassified	unclassified	unclassified	1	40	0	0	0	0	0	0	0	0	0	0	0	0	0	0	0	0	0	0	0	0	0	0	0	0	0	0	0	0	0	0	0	0	0	40	0	0	0	0
ASV1836	AATTTGAGCAGGAATATTAGGAACATCTCTAAGAATCTTAATTCGAATAGAATTAGGAACTCCAGGCTCATTAATTGGAGATGATCAAATTTATAATACTATTGTCACAGCTCATGCTTTTATCATAATTTTTTTCGTAGTAATACCAATTATAATT	157	Metazoa	Arthropoda	Insecta	Lepidoptera	Lycaenidae	unclassified	unclassified	1	106	0	0	0	0	0	0	0	0	0	0	0	0	0	0	0	0	0	0	0	0	0	0	0	0	0	0	0	0	0	0	0	0	0	0	0	0	0	0
ASV1839	GATTTGAGCTGGAATAGTAGGAACATCATTAAGAATTTTAATTCGATTAGAATTAAGAACAATTTCAAATTTAATTGGTAATGATCAAATTTATAATGTTATTGTTACAGCTCATGCATTTATTATAATTTTTTTCATAGTTATACCTATTTTAATT	157	Metazoa	Arthropoda	Insecta	Diptera	Cecidomyiidae	unclassified	unclassified	1	164	0	0	0	0	0	0	0	0	0	0	0	0	0	0	0	0	0	0	0	0	0	0	0	0	0	0	0	0	0	0	0	0	0	0	0	0	0	0
ASV1840	AATTTGAGCAGGAATATTAGGAACATCTCTAAGAATCTTAATTCGAATAGAATTAGGAACTCCAGGCTCATTAATTGGAGATGATCAAATTTATAATACTATTGTCACAGCTCATGCTTTTATCATAATTTTTTTCATAGTAATACCAATTACAATT	157	Metazoa	Arthropoda	Insecta	Lepidoptera	Lycaenidae	unclassified	unclassified	1	87	0	0	0	0	0	0	0	0	0	0	0	0	0	0	0	0	0	0	0	0	0	0	0	0	0	0	0	0	0	0	0	0	0	0	0	0	0	0
ASV1843	AATTTGATCAGGGATATTTGGAATATCATTGAGAATTTTAATCCGATTGGAGTTAAGAACTATTTCTAATTTAATTGAAAATGATCAAATTTATAATTCAATTGTTACTGCTCATACTTTAATTATAATTTTTTTCATAGTTATACCAATTTTAATT	157	Metazoa	Arthropoda	Insecta	Diptera	Cecidomyiidae	unclassified	unclassified	1	117	0	0	0	0	0	0	0	0	0	0	0	0	0	0	0	0	0	0	0	0	0	0	0	0	0	0	0	0	0	0	0	0	0	0	0	0	0	0
ASV1844	AATTTGATCAGGGATATTTGGAGTATCATTGAGAATTTTAATCCGATTGGAATTAAGAACTATTTCTAATTTAATTGAAAATGATCAAATTTATAATTCAATTGTTACTGCTCACGCTTTAATTATAATTTTTTTCATAGTTATACCAATTTTAATT	157	Metazoa	Arthropoda	Insecta	Diptera	Cecidomyiidae	unclassified	unclassified	1	290	0	0	0	0	0	0	0	0	0	0	0	0	0	0	0	0	0	0	0	0	0	0	0	0	0	0	0	0	0	0	0	0	0	0	0	0	0	0
ASV1845	AATTTGATCAGGGATATTTGGAATATCATTGAGAATTTTAATCCGATTGGAATTAAGAACTATTTCTAATTTAATTGAAAATGATCAAATTTATAATTCAATTGTTACTGCTCACGCTTTAATTATAATTTTTTTCATAATTATACCAATTTTAATT	157	Metazoa	Arthropoda	Insecta	Diptera	Cecidomyiidae	unclassified	unclassified	1	282	0	0	0	0	0	0	0	0	0	0	0	0	0	0	0	0	0	0	0	0	0	0	0	0	0	0	0	0	0	0	0	0	0	0	0	0	0	0
ASV1848	TATTTGATCAGGAATAGTAGGTACATCTTTAAGTCTTTTAATTCGAGCTGAATTAGGAACCCCTGGATCTTTGATTGGAGATGATCAAATTTACAATACTATTGTAACAGGTCACGCTTTTATTATAATTTTTTTTATAGTAATACCTATTATAATT	157	Metazoa	Arthropoda	Insecta	Lepidoptera	Pyralidae	Sciota	Sciota termitalis	1	1413	0	0	0	0	0	0	0	0	0	0	0	0	0	0	0	0	0	0	0	0	0	0	0	0	0	0	0	0	0	0	0	0	0	0	0	0	0	0
ASV1851	ATTCTGATCGGGAATAGTCGGAACATCATTAAGAATTTTAATCCGAATAGAATTAGGTAGACCAGGATCTCTAATTGGGAATGATCAAATTTATAACTCAATTGTAACTGCACATGCATTTATTATAATTTTTTTTATAGTTATACCGATTATAATT	157	Metazoa	Arthropoda	Insecta	Coleoptera	Chrysomelidae	Cassida	Cassida sp. EMHAU-15090501	1	437	0	0	0	0	0	437	0	0	0	0	0	0	0	0	0	0	0	0	0	0	0	0	0	0	0	0	0	0	0	0	0	0	0	0	0	0	0	0
ASV1852	CTTTTGAAGAGCTTTTTATGGTTCTTCTCTCAGAATAGTTATGCGTATAGAGCTTAGACAACCTGGTTCTTTTATTTATCATGATCATGTCTATAATGTCTTTGTCACTTCTCATGCTTTTATTATGATTTTTTTTGTTGTTATACCAGTTCTTATA	157	Metazoa	Arthropoda	Arachnida	Trombidiformes	Eriophyidae	Aceria	Aceria eximia	1	130	0	0	0	0	0	0	0	0	0	0	0	0	0	0	0	0	0	0	0	0	0	0	0	0	0	0	0	0	0	0	0	0	0	0	0	0	0	0
ASV1853	AATTTGATCAGGAATAATTGGATCTTCACTTAGTATTTTAATTCGATTAGAATTAAGACAAATTAATTCAATTATTAATAATAATCAATTATATAATGTAATTGCTACAATTCATGCTTTCATTATAATTTTTTTTATAACTATACCAATTGTAATT	157	Metazoa	Arthropoda	Insecta	Hemiptera	Aphididae	Aphis	unclassified	1	152	0	0	0	0	0	0	0	0	0	0	0	0	0	0	0	0	0	0	0	0	0	0	152	0	0	0	0	0	0	0	0	0	0	0	0	0	0	0
ASV1854	AATTTGAGCAGGAATAGTAGGAATTTCATTAAGATTATTAATTCGAGCTGAATTAGGAAACCCTGGATCTTTAATTGGAGATGATCAAATTTATAATACTATTGTAACGGCTCATGCTTTTATTATAATTTTTTTTATAGTTATACCTATTATAATT	157	Metazoa	Arthropoda	Insecta	Lepidoptera	unclassified	unclassified	unclassified	1	104	0	0	0	0	0	0	0	0	0	0	0	0	0	0	0	0	0	0	0	0	0	104	0	0	0	0	0	0	0	0	0	0	0	0	0	0	0	0
ASV1855	AGCCTGATCAGGAATAGTAGGAACATCCCTAAGCCTATTAATTCGAATCGAATTAGGAAATCCAGGAACTTTAATTGGTAACGATCAAATTTATAATACTATTGTTACCGCTCATGCTTTTATTATAATTTTCTTTATAGTAATACCAATTATAATC	157	Metazoa	Arthropoda	Insecta	Coleoptera	Chrysomelidae	Colasposoma	Colasposoma dauricum	1	320	0	0	0	0	0	0	0	320	0	0	0	0	0	0	0	0	0	0	0	0	0	0	0	0	0	0	0	0	0	0	0	0	0	0	0	0	0	0
ASV1858	AGCTTGATCAAGTATAATTGGAACTTCTTTAAGTATACTAATTCGAATTGAATTAGGTCATCCTGGTTCTCTAATTGGAAATGATCAAATTTATAATGTGATTGTAACCGCTCATGCATTTATTATAATTTTTTTTATGGTAATACCAATTATAATT	157	Metazoa	Arthropoda	Insecta	Diptera	Tachinidae	unclassified	unclassified	1	205	0	0	0	0	0	0	0	0	0	0	0	0	0	0	0	0	0	0	0	0	0	0	0	0	0	0	0	0	0	0	0	0	0	0	0	0	0	0
ASV1859	TATTTGAGCAGGAATAGTAGGAACATCATTAAGATTACTAATTCGAGCAGAATTAGGAAATCCAGGATCATTAATTGGTGATGATCAAATTTATAGTACTATTGTAACAGCACATGCATTTATTATAATTTTTTTCATAGTAATACCAATTATAATT	157	Metazoa	Arthropoda	Insecta	Lepidoptera	unclassified	unclassified	unclassified	1	12451	0	0	0	0	0	0	0	0	0	0	0	0	0	0	0	0	0	0	0	0	0	0	0	0	0	0	0	12451	0	0	0	0	0	0	0	0	0	0
ASV1862	AATTTGATCAGGGATATTTGGAATATCATTGAGAATTTTAATCCGATTGGAATTAAGAACTATTTCTAATTTAATTGAAAATGATCAAATTTATAATTCAATTGTTACTGCTCACGCTTTAATTATAGTTTTTTTCATAGTTATACCAATTTTAATT	157	Metazoa	Arthropoda	Insecta	Diptera	Cecidomyiidae	unclassified	unclassified	1	353	0	0	0	0	0	0	0	0	0	0	0	0	0	0	0	0	0	0	0	0	0	0	0	0	0	0	0	0	0	0	0	0	0	0	0	0	0	0
ASV1864	AATTTGAGCAAGAATAATTGGAACATCATTAAGAATTTTAATCCGAATAGAACTAAGAAGAATTAGAAATTTAATTGGTAATGATCAAATTTATAATGTTATTGTAACTGCTCATGCTTTTATTATAATTTTTTTTATAGTAATACCAATTTTAATT	157	Metazoa	Arthropoda	Insecta	Diptera	Cecidomyiidae	unclassified	unclassified	1	189	0	0	0	0	0	0	0	0	0	0	0	0	0	0	0	0	0	0	0	0	0	0	0	0	0	0	0	0	0	0	0	0	0	0	0	0	0	0
ASV1865	AATTTGATCAGGGATATTTGGAATATCATTGAGAATTTTAATCCGATTGGAATTAAGAACTATTTCTAATTTAATTGAAAATGATTAAATTTATAATTCAATTGTTACTGCTCACGCTTTAATTATAATTTTTTTCATAGTTATACCAATCTTAATT	157	Metazoa	Arthropoda	Insecta	Diptera	Cecidomyiidae	unclassified	unclassified	1	35	0	0	0	0	0	0	0	0	0	0	0	0	0	0	0	0	0	0	0	0	0	0	0	0	0	0	0	0	0	0	0	0	0	0	0	0	0	0
ASV1866	TATTTGAGCTGGAATAGTAGGAACGTCTTTAAGATTATTAATTCGAGCAGAGTTAGGAACCCCCGGATCTTTAATTGGAGATGACCAAATTTATAATACTATTGTAACAGCTCATGCATTTATTATAATTTTTTTTATAGTTATACCTATTATAATT	157	Metazoa	Arthropoda	Insecta	Lepidoptera	Noctuidae	unclassified	unclassified	1	443	0	0	0	0	0	0	0	0	0	0	0	0	0	0	0	0	0	0	0	0	0	0	0	0	0	0	0	0	0	0	0	0	0	0	0	0	0	0
ASV1870	ATCTTGAGCTGGAATAGTAGGAACATCTTTAAGAATACTAATTCGTACAGAATTAGGGAATCCGGGAAGATTAATTGGAGATGATCAAATTTATAATAGTATTGTTACAGCCCATGCATTTATTATAATTTTTTTTATAGTAATACCTATTATAATC	157	Metazoa	Arthropoda	Insecta	Lepidoptera	unclassified	unclassified	unclassified	1	575	0	0	0	0	0	0	0	0	0	0	0	0	0	0	0	0	0	0	0	0	0	0	0	0	0	0	0	0	0	0	0	0	0	0	0	0	0	0
ASV1872	TATTTGAGCAGGAATAATTGGAACTTCTTTAAGTTTATTAATTCGAGCTGAATTAGGAAATCCTGGTTCTTTAATTGGTGATGATCAAATTTATAATACTATCGTTACAGCTCATGCTTTTATTATAATTTTTTTTATAGTTATACCTATTATAATT	157	Metazoa	Arthropoda	Insecta	Lepidoptera	unclassified	unclassified	unclassified	1	176	0	0	0	0	0	0	0	0	0	0	0	0	0	0	0	0	0	0	0	0	0	0	0	0	0	0	0	0	0	0	0	0	0	0	0	0	0	0
ASV1873	TATATGAGCAGGAATAGTGGGAACTTCCTTAAGAATTTTAATTCGATTAGAATTAGGGTCAACAGGAAGATTAATCGGAAATGACCAAATTTATAATGTTATTGTAACTGCGCACGCATTTATCATAATTTTCTTCATAGTAATGCCGATTATAATT	157	Metazoa	Arthropoda	Insecta	Coleoptera	Coccinellidae	Coccinula	Coccinula quatuordecimpustulata	1	662	0	0	0	0	0	0	0	0	0	0	0	0	0	0	0	0	0	0	0	0	0	0	0	0	0	0	0	0	0	0	0	0	0	0	0	0	0	0
ASV1874	AACATGAGCAGGTGTAGTTGTTTTATCATTAAGAATATTAATTCGTATAGAATTAAGTAGTCCTGGGTCATTAATTGGAAATGATCAAATTTATAATTCTGTAGTTACTGCTCATGCATTTATTATAATTTTTTTTTTTGTTATACCTGTAATAATA	157	Metazoa	Arthropoda	Insecta	Hymenoptera	Chalcididae	Brachymeria	Brachymeria sp. ZJUH_2016006	1	51	0	0	0	0	0	0	0	0	0	0	0	0	0	0	0	0	0	0	0	0	0	0	0	0	0	0	0	0	0	0	0	0	0	0	0	0	51	0
ASV1875	AATCTGAAGAGGAATAGTAGGAACATCCTTAAGTTTATTAATTCGTGCTGAATTAGGTAATCCGGGATCATTAATTGGAGATGATCAAATTTATAATACAATTGTTACAGCTCATGCATTTATTATAATTTTTTTTATAGTTATACCTATTATAATT	157	Metazoa	Arthropoda	Insecta	Lepidoptera	Crambidae	Loxostege	Loxostege sticticalis	1	54	0	0	0	0	0	0	0	0	0	0	0	0	0	0	0	0	0	0	0	0	54	0	0	0	0	0	0	0	0	0	0	0	0	0	0	0	0	0
ASV1877	AATTTGAAGAGGAATAGTAGGAACATCTTTAAGACTTCTAATTCGTGCTGAATTAGGAAATCCAGGCTCATTAATTGGAGATGATCAAATTTATAATACAATTGTTACAGCTCATGCATTTATTATAATTTTTTTTATAGTAATACCAATTATAATT	157	Metazoa	Arthropoda	Insecta	Lepidoptera	Crambidae	Sitochroa	Sitochroa verticalis	1	70	0	0	0	0	0	0	0	0	0	0	0	0	0	0	0	0	0	0	0	0	0	0	0	0	0	0	0	0	0	0	0	0	0	0	0	0	0	0
ASV1879	TATTTGAGCAGGAATAGTAGGAACTTCATTAAGCTTATTAATTCGAGCTGAATTAGGAACTCCAGGATCTTTAATTGGAGATGATCAAATTTATAATACTATTGTTACAGCTCATGCTTTTATTATAATTTTTTTCATAGTTATACCTATTATAATT	157	Metazoa	Arthropoda	Insecta	Lepidoptera	unclassified	unclassified	unclassified	1	165	0	0	0	0	0	0	0	0	0	0	0	0	0	0	0	0	0	0	0	0	0	0	0	0	0	0	0	0	0	0	0	0	0	0	0	0	0	0
ASV1880	AATTTGATCAGGGATATTTGGAATATCCTTGAGAATTTTAATCCGATTGGAATTAAGAACTATTTCTAATTTAATTGAAAATGATCAAATTTATAATTCAATTGTTACTGCTCACGCTTTAATTATAATTTTTTTCATAGTTATACCAATTTTAATT	157	Metazoa	Arthropoda	Insecta	Diptera	Cecidomyiidae	unclassified	unclassified	1	202	0	0	0	0	0	0	0	0	0	0	0	0	0	0	0	0	0	0	0	0	0	0	0	0	0	0	0	0	0	0	0	0	0	0	0	0	0	0
ASV1881	AATTTGAGCAGGAATAATCGGAACAAGATTAAGAATTTTAATTCGAATAGAATTATCAACAACATCAAATTTGATTGAGAACGATCAAATTTATAATATAATTGTAACTGCTCATGCTTTCATTATAATTTTTTTTATAGTTATACCAATTTTAATT	157	Metazoa	Arthropoda	Insecta	Diptera	Cecidomyiidae	unclassified	unclassified	1	87	0	0	0	0	0	0	0	0	0	0	0	0	0	0	0	0	0	0	0	0	0	0	0	0	0	0	0	0	0	0	0	0	0	0	0	0	0	0
ASV1882	AGTTTGATCAGGAATAGTAGGAACATCTTTAAGTATATTAATTCGTGCTGAATTAAGTCACCCAGGGATATTTATTGGAAATGATCAAATTTATAACGTAATTGTTATAGCTCATGCATTTATTATAATTTTCTTTATAGTAATACCAATTATAATT	157	Metazoa	Arthropoda	Insecta	Diptera	Culicidae	unclassified	unclassified	1	672	0	0	0	0	0	0	0	0	0	0	0	0	0	0	0	0	0	0	0	0	0	0	0	0	0	0	0	0	0	0	0	0	0	0	0	0	0	0
ASV1883	TATATGAACTGCCATATTAGGGACTTCTTTAAGAAATATTATTCGTTTCGAACTAAGAATAACAAATAGAATTATTAAAGATGATCAAATTTACAATTCTTTAATTACAGCTCATGCTTTAGTAATAATTTTTTTTATAATTATACCAGTAATAATT	157	Metazoa	Arthropoda	Arachnida	Trombidiformes	Tarsonemidae	unclassified	Tarsonemidae sp. BIOUG25926-A09	1	294	0	0	0	0	0	0	0	0	0	0	0	0	0	0	0	0	0	0	0	0	0	0	0	0	0	0	0	0	0	0	0	0	0	0	0	0	0	0
ASV1884	TGCTTGAGCAGGTATAGTAGGGACATCCTTAAGTTTATTAATTCGATCAGAATTAGGGACCCCTGGAACATTAATTGGAAACGACCAAATTTATAATGTTATTGTTACAGCTCATGCTTTTATTATAATTTTTTTTATAGTTATACCTATTATAATT	157	Metazoa	Arthropoda	Insecta	Coleoptera	Cleridae	unclassified	unclassified	1	2808	0	0	0	0	0	0	0	2808	0	0	0	0	0	0	0	0	0	0	0	0	0	0	0	0	0	0	0	0	0	0	0	0	0	0	0	0	0	0
ASV1886	TATTTGAGCAGGAATAGTAGGAACTTCTTTAAGATTATTAATTCGAGCTGAATTAGGTAACCCAGGTTCATTAATTGGAGATGACCAAATTTATAATACTATTGTAACAGCTCATGCTTTTATTATAATTTTTTTTATAGTTATACCTATTATAATT	157	Metazoa	Arthropoda	Insecta	Lepidoptera	Tortricidae	Cochylidia	Cochylidia heydeniana	1	189	0	0	0	0	0	0	0	0	0	0	0	0	0	0	0	0	0	0	0	0	0	0	0	0	0	0	0	0	0	0	0	0	0	0	0	0	0	0
ASV1888	AATTTGAGCAAGAATAGTAGGAACTTCATTAAGATTATTAATTCGAGCTGAATTAGGTACCCCTGGATCTTTAATTGGAGATGATAAAATTTATAATACTATTGTAACAGCTCATGCTTTTATTATAATTTTTTTTATAGTAATACCTATTATAATT	157	Metazoa	Arthropoda	Insecta	Lepidoptera	Noctuidae	Trachea	Trachea atriplicis	1	148	0	0	0	0	0	0	0	0	0	0	0	0	0	0	0	0	0	0	0	0	0	0	0	0	0	0	0	0	0	0	0	0	0	0	0	0	0	0
ASV1889	AGCATGGGCTGGGATAGTAGGAACATCTCTAAGAATTTTAATTCGAGCTAGTTAGGACATCCAGGAGCATTAATTGGGGATGATCAAATTTATAATGTAATTGTTACTGCACATGCTTTTGCAATAATTTTTTTCATAGTAATACCAATTATAATT	156	Metazoa	Arthropoda	Insecta	Diptera	Chloropidae	Oscinella	unclassified	1	504	0	0	0	0	0	0	0	0	0	0	0	0	0	0	0	0	0	0	0	0	0	0	0	0	0	0	0	0	0	0	0	0	0	0	0	0	504	0
ASV1890	TATATGAACTGCCATATTAGGGACTTCTTTAAGAAATATTATTCGTTTCGAACTAAGAATACCAAATAGAATTATTAAAGATGATCAAATTTACAATTCTTTAGTTACGGCTCATGCTTTAGTAATAATTTTTTTTATAATTATACCAGTAATAATT	157	Metazoa	Arthropoda	Arachnida	Trombidiformes	Tarsonemidae	unclassified	Tarsonemidae sp. BIOUG25926-A09	1	198	0	0	0	0	0	0	0	0	0	0	0	0	0	0	0	0	0	0	0	0	0	0	0	0	0	0	0	0	0	0	0	0	0	0	0	0	0	0
ASV1891	ATTCTGATCAGGAATAATCGGAACATCATTAAGAATTTTAATCCGAATAGAATTAGGAAGACCAGGATCTCTAATTGGGAATGATCAAATTTATAACTCAATTGTAACTGCACATGCATTTATTATAATTTTTTTTATAGTTATACCGATTATAATT	157	Metazoa	Arthropoda	Insecta	Coleoptera	Chrysomelidae	Cassida	Cassida sp. EMHAU-15090501	1	11	0	0	0	0	0	0	0	0	0	0	0	0	0	0	0	11	0	0	0	0	0	0	0	0	0	0	0	0	0	0	0	0	0	0	0	0	0	0
ASV1892	AGCTTGAGCTGGAATAGTGGGAACTTCCCTAAGAATTTTAATTCGAGCTGAATTAGGACACCCCGGTGCTCTAATTGGAGACGACCAAATTTATAATGTTATTGTTACTGCTCATGCTTTTATTATAATTTTTTTTATAGTGATACCTATTATAATT	157	Metazoa	Arthropoda	Insecta	Diptera	unclassified	unclassified	unclassified	1	62	0	0	0	0	0	0	0	0	0	0	0	0	0	0	0	0	0	0	0	0	0	0	0	0	0	0	0	0	0	0	0	0	0	0	0	0	0	0
ASV1893	AATTTGATCAGGGATATTTGGAATATCACTGAGAATTTTAATCCGATTGGAGTTAAGAACTATTTCTAATTTAATTGAAAATGATCAAATTTATAATTCAATTGTTACTGCTCATGCTTTAATTATAATTTTTTTCATAGTTATACCAATTTTAATT	157	Metazoa	Arthropoda	Insecta	Diptera	Cecidomyiidae	Prodiplosis	Prodiplosis longifila	1	265	0	0	0	0	0	0	0	0	0	0	0	0	0	0	0	0	0	0	0	0	0	0	0	0	0	0	0	0	0	0	0	0	0	0	0	0	0	0
ASV1894	AATTTGAGCAGGAATAGTAGGAACTTCACTAAGATTATTAATTCGTGCTGAATTAGGAAGTCCTGGATCATTAATTGGAGATGATCAAATTTATAATACTATTGTTACTGCACGTGCATTTATTATAATTTTTTTTATAGCTATACCTATTATAATT	157	Metazoa	Arthropoda	Insecta	Lepidoptera	unclassified	unclassified	unclassified	1	226	0	0	0	0	0	0	0	0	0	0	0	0	0	0	0	226	0	0	0	0	0	0	0	0	0	0	0	0	0	0	0	0	0	0	0	0	0	0
ASV1895	AATTTGAGCAGGTATAGTAGGAACATCTTTAAGATTATTAATTCGAGCTGAATTAGGAAATCCAGGATCATTAATTGGAAATGATCAAATTTACAATACTATTGCCACAGCTCATGCTTTTATTATAATTTTTTTTATAGTAATACCTATTATAATT	157	Metazoa	Arthropoda	Insecta	Lepidoptera	unclassified	unclassified	unclassified	1	108	0	0	0	0	0	0	0	0	0	0	0	0	0	0	0	0	0	0	0	0	0	0	0	0	0	0	0	0	0	0	0	0	0	0	0	0	0	0
ASV1896	AATTTGAGCAGGAATAATTGGAACTTCTTTAAGAATTTTAATTCGATTAGAATTAAGAACTGTATCAAATTTAATTGGAAATGATCAAATTTATAATGTAATTGTTACAGCTCATGCATTTATTATAATTTTTTTTATAGTTATACCTATTTTAATT	157	Metazoa	Arthropoda	Insecta	Diptera	Cecidomyiidae	unclassified	unclassified	1	23	0	0	0	0	0	0	0	0	0	0	0	0	0	0	0	0	0	0	0	0	0	0	0	0	0	0	0	0	0	0	0	0	0	0	0	0	0	0
ASV1897	AGCTTGAGCTGGAATAGTGGGAACTTCCCTAAGAATTTTAATTCGAGCAGAATTGGGACACCCAGGGTCCTTAATTGGTGATGATCAAATTTATAACGTTATTGTTACTGCACATGCTTTCATTATAATTTTTTTTATGGTTATACCAATTATGATT	157	Metazoa	Arthropoda	Insecta	Diptera	unclassified	unclassified	unclassified	1	61	0	0	0	0	0	0	0	0	0	0	0	0	0	0	0	0	0	0	0	0	0	0	0	0	0	0	0	0	0	0	0	0	0	0	0	0	0	0
ASV1898	AATTTGAGCAGGTATAATAGGAACATCTTTAAGATTATTAATTCGAGCTGAATTAGGAAATCCAGGATCATTAATTGGGAATGATCAAATTTACAATACTATTGTTACAGCTCACGCTTTAATTATAATTTTTTTTATAGTAATACCTATTATAATT	157	Metazoa	Arthropoda	Insecta	Lepidoptera	unclassified	unclassified	unclassified	1	158	0	0	0	0	0	158	0	0	0	0	0	0	0	0	0	0	0	0	0	0	0	0	0	0	0	0	0	0	0	0	0	0	0	0	0	0	0	0
ASV1900	AATTTGAGCTGGAATAGTAGGAACTTCACTAAGTTTATTAATTCGAGCTGAATTAGGAAACCCCGGGTCTTTAATTGGAGATGATCAAATTTATAACACAATTGTTACAGCACACGCTTTTATTATAATTTTTTTTATAGTAATACCTATTATAATT	157	Metazoa	Arthropoda	Insecta	Lepidoptera	Noctuidae	Agrotis	Agrotis segetum	1	1727	0	0	0	0	0	0	0	0	0	0	0	0	0	0	0	0	0	0	0	0	0	0	0	0	0	1727	0	0	0	0	0	0	0	0	0	0	0	0
ASV1901	AATTTGATCAGGAATAGTAGGAACTTCTTTAAGTCTTTTAATTCGAGCTGAATTAGGAACACCTGGATCTTTAATTGGAGATGATCAAATTTATAATACCATTGTAACTGGTCGTGCTTTTATTATAATTTTTTATATAGTCATACCTATTATAATT	157	Metazoa	Arthropoda	Insecta	Lepidoptera	Pyralidae	unclassified	unclassified	1	167	0	0	0	0	0	0	0	0	0	0	0	0	0	0	0	0	0	0	0	0	0	0	0	0	0	0	0	0	0	0	0	0	0	0	0	0	0	0
ASV1903	AATTTGAGCTGGAATAGTAGGAACTTCTTTAAGATTATTAATTCGAGCAGAATTAGGTAACCCAGGTTCTTTAATTGGTGATGATCAAATTTATAATACTATTGTAACAGCTCATGCTTTTATTATAATTTTTTTTATAGTTATACCTATTATGATT	157	Metazoa	Arthropoda	Insecta	Lepidoptera	Pterophoridae	Emmelina	Emmelina monodactyla	1	82	0	0	0	0	0	0	0	0	0	0	0	0	0	0	0	0	0	0	0	0	0	0	0	0	0	82	0	0	0	0	0	0	0	0	0	0	0	0
ASV1905	AATTTGATCAGGAATAGTAGGAACATCATTAAGAATTTTAATTCGAATAGAGTTAAGGAGAATTTCAAATTTAATTGGAAATGATCAAATTTATAATGTAATTGTAACAGCTCATGCTTTTATTATAATTTTTTTTATAGTAATACCTATTTTAATT	157	Metazoa	Arthropoda	Insecta	Diptera	Cecidomyiidae	unclassified	unclassified	1	27	0	0	27	0	0	0	0	0	0	0	0	0	0	0	0	0	0	0	0	0	0	0	0	0	0	0	0	0	0	0	0	0	0	0	0	0	0	0
ASV1907	TATTTGAGCAGGAATAGTAGGAACTTCTTTAAGATTATTAATTCGAGCTGAATTAGGTAACCCAGGTTCATTAATTGGAGATGATCAAATTTATAATACTATTGTAACAGCTCATGCTTTTATTATAATTTTTTTTATAGTTATACCTATTACAGTT	157	Metazoa	Arthropoda	Insecta	Lepidoptera	Tortricidae	unclassified	unclassified	1	62	0	0	0	0	0	0	0	0	0	0	0	0	0	0	0	0	0	0	0	0	0	0	0	0	0	0	0	0	62	0	0	0	0	0	0	0	0	0
ASV1908	AATTTGATAAGGGATATTTGGAATATCATTGAGAATTTTAATCCGATTGGAATTAAGAACTATTTCTAATTTAATTGAAAATGATCAAATTTATAATTCAATTGTTACTGCTCACGCTTTAATTATAATTCTTTTCATAGTTATACCAATTTTAATT	157	Metazoa	Arthropoda	Insecta	Diptera	Cecidomyiidae	unclassified	unclassified	1	46	0	0	0	0	0	0	0	0	0	0	0	0	0	0	0	0	0	0	0	0	0	0	0	0	0	0	0	0	0	0	0	0	0	0	0	0	0	0
ASV1910	AATTTGATCAGGGATATTTGGAATATCATTGAGAATTTTAATCCGACTGGAATTAAGAACTATTTCTAATTTAATTGAAAATGATCAAATTTATAATTCAATTGTTACTGCTCACGCTTTAATTATAATTTTTTTTATAGTTATACCAATTTTAATT	157	Metazoa	Arthropoda	Insecta	Diptera	Cecidomyiidae	unclassified	unclassified	1	221	0	0	0	0	0	0	0	0	0	0	0	0	0	0	0	0	0	0	0	0	0	0	0	0	0	0	0	0	0	0	0	0	0	0	0	0	0	0
ASV1911	AATTTGAGCAGGATTAATTGGAACATCCCTTAGTTTATTAATTCGAGCTGAATTAGGAACCCCTAATTCTTTAATTGGAGATGATCAAATTTATAATTCAATTGTTACAGCCCATGCTTTCATTATAATTTTTTTTATAGTAATACCAATTATAATT	157	Metazoa	Arthropoda	Insecta	Lepidoptera	Pterophoridae	unclassified	Pterophoridae sp. BOLD:AAL8472	1	153	0	0	0	0	0	0	0	0	0	0	0	0	0	0	0	0	0	0	0	0	0	0	0	0	0	0	0	0	0	0	0	0	0	0	0	0	0	0
ASV1912	AATTTGAGCAGGATTAATTGGAACATCTCTTAGTTTATTAATTCGAGCTGAATTAGGAACCCCTAATTCTTTAATTGGAGATGATCAAATTTATAATTCAATTGTTACAGCCCATGCCTTCATTATAATTTTTTTTATAGTAATACCAATTATAATT	157	Metazoa	Arthropoda	Insecta	Lepidoptera	Pterophoridae	unclassified	Pterophoridae sp. BOLD:AAL8472	1	309	0	0	0	0	0	0	0	0	0	0	0	0	0	0	0	0	0	0	0	0	0	0	0	0	0	0	0	0	0	0	0	0	0	0	0	0	0	0
ASV1913	TATTTGAGCAGGAATAATTGGAACTTCTTTAAGTTTATTAATTCGAGCTGAACTAGGAAATCCTGGTTCTTTAATTGGTGATGATCAAATTTATAATACTATTGTTACAGCTCATGCTTTTACTATAATTTTTTTTATAGTTATACCTATTATAATT	157	Metazoa	Arthropoda	Insecta	Lepidoptera	unclassified	unclassified	unclassified	1	97	0	0	0	0	0	0	0	0	0	0	0	0	0	0	0	0	0	0	0	0	0	0	0	0	0	0	0	0	0	0	0	0	0	0	0	0	0	0
ASV1914	AATTTGATCAGGAATAGTAGGAACTCCTTTAAGTCTTTTAATTCGAGCTGAATTAGGAACACCTGGATCTTTAATTGGAGATGATCAAATTTATAATACCATTGTAACTGGTCATGCTTTTATTATAATTTTTTTTATAGTTATACCTATTATAATT	157	Metazoa	Arthropoda	Insecta	Lepidoptera	Pyralidae	unclassified	unclassified	1	1056	0	0	0	0	0	0	0	0	0	0	0	0	0	0	0	0	0	0	0	0	0	0	0	0	0	1056	0	0	0	0	0	0	0	0	0	0	0	0
ASV1915	AATTTGAGCAGGAATAATTGGGACATCATTAAGAATTTTAATTTGAATAGAATTAAGAAGGATTAAAAATTTAATTGGAAATGATCAAATTTATAATGTTATTGTAACTGCTCATGCTTTTATTATAATTTTTTTTATAGTAATACCTATTTTAATT	157	Metazoa	Arthropoda	Insecta	Diptera	unclassified	unclassified	unclassified	1	407	0	0	0	0	0	0	0	0	0	0	0	0	0	0	0	0	0	0	0	0	0	0	0	0	0	0	0	0	0	0	0	0	0	0	0	0	0	0
ASV1916	AGCTTGAGCAGGAATAATTGGAACTTCATTAAGAATTTTAATTCGAGCTGAATTGGGACACCCAGGAGCTTTAATTGGTAATGATCAAATTTATAATGTTATTGTTACTTCTCATGCATTTATTATAATTTTTTTTATAGTTCTACCTATTATAATT	157	Metazoa	Arthropoda	Insecta	Diptera	Tephritidae	Trupanea	Trupanea radifera	1	89	0	0	0	0	0	0	0	0	0	0	0	0	0	0	0	0	0	0	0	0	0	0	0	0	0	0	0	0	0	0	0	0	0	0	0	0	0	0
ASV1919	AATTTGATCAGGGATATTTGGAATATCATTGAGAATTTTAATCCGATTGGAATTAAGAACTATTTCTAATTTAATTGAAAATGATCAAATTTATAATTCAATTGTTACTGCTCACGCTTTAATTATAATTTTTTTCATAGTTATACAAATTTTAATT	157	Metazoa	Arthropoda	Insecta	Diptera	Cecidomyiidae	unclassified	unclassified	1	289	0	0	0	0	0	0	0	0	0	0	0	0	0	0	0	0	0	0	0	0	0	0	0	0	0	0	0	0	0	0	0	0	0	0	0	0	0	0
ASV1920	AATTTGAGCAGGGATATTAGGTACATCTCTTAGACTTTTAATTCGAGCTGAATTAGGTAATCCTGGTTCTTTAATTGGAGATGATCAAATTTATAACACTATTGTAACAGCTCATGCTTTTATTATAATTTTTTATATAGTTATACCTATTATAATT	157	Metazoa	Arthropoda	Insecta	Lepidoptera	Gelechiidae	unclassified	unclassified	1	284	0	0	0	0	0	0	0	0	0	0	0	0	0	0	0	0	0	0	0	0	0	0	0	0	0	0	0	0	0	0	0	0	0	0	0	0	0	0
ASV1921	AATTTGAGCAGGAATAGTAGGAACTTCTTTAAGTTTATTAATTCGGGCAGAATTAGGTAATCCTGGATCTTTAATTGGAGATGATCAAATTTATAATACCATCGTTACAGCTCATGCTTTTATTATAATTTTCTTTATAGTAATACCAATTATAATT	157	Metazoa	Arthropoda	Insecta	Lepidoptera	Noctuidae	Heliothis	Heliothis adaucta	1	154	0	0	0	0	0	0	0	0	0	0	0	0	0	0	0	0	0	0	0	0	0	0	0	0	0	0	0	0	0	0	0	0	0	0	0	0	0	0
ASV1926	GATATGAGCAGGAATAGTGGGAACTTCCCTAAGAATTTTGATTCGTGCAGAATTAGGAAACCCGGGAACATTAATTGGAAATGATCAAATTTATAATGTAATTGTAACTGCCCATGCTTTCATTATAATTTTCTTCATAGTTATACCAATTATAATT	157	Metazoa	Arthropoda	Insecta	Coleoptera	Chrysomelidae	unclassified	unclassified	1	1989	0	0	0	0	0	0	0	0	0	0	0	0	0	0	0	0	0	0	0	0	0	0	0	0	0	0	0	0	0	0	0	0	0	0	0	0	0	0
ASV1927	ATCTTGAGCTGGAATGGTAGGAACATCTTTAAGAATACTAATTCGTACAGAACTAGGAAATCCGGGAAGATTAATTGGAGATGATCAAATTTATAATAGTATTGTTACAGCCCATGCATTTATTATAATTTTTTTTATAGTAATACCTATTATAATC	157	Metazoa	Arthropoda	Insecta	Lepidoptera	unclassified	unclassified	unclassified	1	97	0	0	0	0	0	0	0	0	0	0	0	0	0	0	0	0	0	0	0	0	0	0	0	0	0	0	0	0	0	0	0	0	0	0	0	0	0	0
[truncated: 356 more rows]
[truncated: 97 more columns]

## Sheet: Cattle
Data S3B. ASVs identified in one cattle sample (removed from analysis)
C = Cattle
Treatments : T0 = T0, G = Grazed, UG = Ungrazed
[truncated: 1,599 more rows]
[truncated: 96 more columns]
