# Supplementary material for: Incidental Ingestion of Plant‐Dwelling Arthropods by Sheep and Cattle in the Same Habitat
Source: Ecol Evol. 2025 Jul 2;15(7):e71681. doi: 10.1002/ece3.71681 (PMC12222620; doi:10.1002/ece3.71681)
Supplement: Supplementary file 6 — Dataset S4. [file ECE3-15-e71681-s001.xlsx]

## Sheet: Sheep
Data S4A. Arthropods ASVs identified in sheep samples across treatments
S = Sheep
Treatments : T0 = T0, G = Grazed, UG = Ungrazed
ASV	Sequence	length	Kingdom	Phylum	Class	Order	Family	Genus	Species	Prevalance	total	S.T0-1	S.T0-2	S.T0-3	S.T0-4	S.T0-5	S.T0-6	S.T0-7	S.T0-8	S.T0-9	S.T0-10	S.T0-11	S.T0-12	S.T0-13	S.T0-14	S.T0-15	S.T0-16	S.T0-17	S.T0-18	S.T0-19	S.T0-20	S.T0-21	S.T0-22	S.T0-23	S.T0-24	S.T0-25	S.T0-26	S.T0-27	S.T0-28	S.T0-29	S.T0-30	S.T0-31	S.T0-32	S.T0-33	S.T0-34	S.T0-35	S.T0-36	S.T0-37	S.T0-38
ASV1569	ATCTTGAGCTGGAATAGTAGGAACATCTTTAAGAATACTAATTCGTACAGAATTAGGAAATCCGGGAAGATTAATTGGAGATGATCAAATTTATAATAGTATTGTTACAGCCCATGCATTTATTATAATTTTTTTTATAGTAATACCTATTATAATC	157	Metazoa	Arthropoda	Insecta	Lepidoptera	unclassified	unclassified	unclassified	134	1973793	377	276	212	66	136	448	68	217	228	182	0	382	272	218	116	488	472	200	246	159	151	118	139	213	422	337	40	92	317	203	215	114	189	246	457	417	473	555
ASV2315	AATTTGATCAGGGATATTTGGAATATCATTGAGAATTTTAATCCGATTGGAATTAAGAACTATTTCTAATTTAATTGAAAATGATCAAATTTATAATTCAATTGTTACTGCTCACGCTTTAATTATAATTTTTTTCATAGTTATACCAATTTTAATT	157	Metazoa	Arthropoda	Insecta	Diptera	Cecidomyiidae	unclassified	unclassified	134	1432810	392	252	208	60	129	419	76	213	244	172	0	344	252	238	108	460	486	189	247	143	138	113	131	205	447	401	37	80	338	192	210	122	162	228	446	405	428	509
ASV0866	AATTTGAGCAGGAATATTAGGTACATCTCTTAGACTTTTAATTCGAGCTGAATTAGGTAATCCTGGTTCTTTAATTGGAGATGATCAAATTTATAACACTATTGTAACAGCTCATGCTTTTATTATAATTTTTTTTATAGTTATACCTATTATAATT	157	Metazoa	Arthropoda	Insecta	Lepidoptera	Gelechiidae	unclassified	unclassified	115	358913	125	74	68	17	0	0	0	75	64	64	0	95	0	68	0	154	118	52	69	50	0	30	0	55	128	124	0	0	105	62	66	29	61	95	163	153	144	166
ASV1181	TATATGAACTGCCATATTAGGGACTTCTTTAAGAAATATTATTCGTTTCGAACTAAGAATACCAAATAGAATTATTAAAGATGATCAAATTTACAATTCTTTAGTTACAGCTCATGCTTTAGTAATAATTTTTTTTATAATTATACCAGTAATAATT	157	Metazoa	Arthropoda	Arachnida	Trombidiformes	Tarsonemidae	unclassified	Tarsonemidae sp. BIOUG25926-A09	103	196334	4394	1434	158	0	0	202	0	0	11	0	0	0	24	0	0	58	58	0	0	752	0	1874	9	0	0	0	0	0	0	17	1313	0	17	0	45	39	47	50
ASV0401	TATTTGAGCAGGAATAATTGGAACATCATTAAGAATTTTAATTCGAATAGAATTAAGAAGAATTAGAAATTTAATTGGTAATGATCAAATTTATAATGTTATTGTAACTGCTCATGCTTTTATTATAATTTTTTTTATAGTAATACCTATTTTAATT	157	Metazoa	Arthropoda	Insecta	Diptera	Cecidomyiidae	unclassified	unclassified	100	322613	5469	215	0	0	72	296	0	94	0	10920	0	4822	148	0	87	290	200	0	159	0	136	0	2837	7823	4785	207	0	67	0	0	133	0	4284	0	0	0	275	0
ASV0178	AGCTTGAGCAGGAATAGTAGGTACATCTCTTAGACTATTAATTCGAGCAGAATTAGGAAATCCTGGATCATTAATTGGTGATGATCAAATTTATAATGTAATTGTTACTGCTCATGCATTTATTATAATTTTTTTTATAGTAATACCTATTGTTATT	157	Metazoa	Arthropoda	Insecta	Coleoptera	Staphylinidae	Aleochara	unclassified	90	147544	115	19392	8380	0	15585	62	0	0	0	23679	0	0	66	26	0	12096	79	0	0	67	0	0	26	39	5474	76	0	0	0	0	36	26082	0	37	7389	8199	75	6899
ASV1350	AATTTGATCAGGAATAATTGGATCTTCACTTAGTATTTTAATTCGATTAGAATTAAGACAAATTAATTCAATTATTAATAATAATCAATTATATAATGTAATTGTTACAATTCATGCTTTCATTATAATTTTTTTTATAACTATACCAATTGTAATT	157	Metazoa	Arthropoda	Insecta	Hemiptera	Aphididae	Aphis	unclassified	90	424216	11564	7711	9717	3616	5082	3599	10330	11632	1732	5232	1129	16595	9771	4245	14894	5883	10554	19269	8815	14423	6481	11720	8578	4386	17802	9019	3258	3512	10508	8458	9267	5346	17319	14292	3203	4998	11355	15569
ASV2333	AGCTTGATCAGGAATAGTGGGAACATCCCTTAGAATATTAATTCGATTTGAATTAGGTCACCCAGGAGCCTTAATTGGTAATGATCAAACGTATAATGTTGTAGTTACTGCTCATGCTTTTATTATAATTTTTTTTATAGTAATACCAATTATAATT	157	Metazoa	Arthropoda	Insecta	Diptera	Tachinidae	Voria	Voria ruralis	89	277420	0	0	0	0	0	0	0	0	0	0	0	0	0	0	0	0	0	0	0	0	0	0	0	0	0	0	0	0	0	0	0	0	0	0	0	0	0	0
ASV0082	TATTTGAGCAGGAATAATTGGAACTTCTTTAAGTTTATTAATTCGAGCTGAATTAGGAAATCCTGGTTCTTTAATTGGTGATGATCAAATTTATAATACTATTGTTACAGCTCATGCTTTTATTATAATTTTTTTTATAGTTATACCTATTATAATT	157	Metazoa	Arthropoda	Insecta	Lepidoptera	unclassified	unclassified	unclassified	82	212698	0	0	0	0	0	0	0	0	0	0	0	0	103	66	0	0	98	0	71	0	0	0	0	74	134	0	0	32	0	0	68	0	0	0	0	0	110	0
ASV1259	AATTTGAGCAGGGATATTAGGTACATCTCTTAGACTTTTAATTCGAGCTGAATTAGGTAATCCTGGTTCTTTAATTGGAGATGATCAAATTTATAACACTATTGTAACAGCTCATGCTTTTATTATAATTTTTTTTATAGTTATACCTATTATAATT	157	Metazoa	Arthropoda	Insecta	Lepidoptera	unclassified	unclassified	unclassified	81	147085	0	0	0	0	59	0	0	0	0	0	0	0	0	0	0	0	0	0	0	0	0	0	0	0	0	0	0	0	0	0	0	0	0	0	0	0	0	0
ASV2470	AATTTGATCAGGGATATTTGGAATATCATTGAGAATTTTAATCCGATTGGAATTAAGAACTATTTCTAATTTAATTGAAAATGATCAAATTTATAATTCAATTGTTACTGCTCACGCTTTAATTATAATTTTTTTTATAGTTATACCAATTTTAATT	157	Metazoa	Arthropoda	Insecta	Diptera	Cecidomyiidae	unclassified	unclassified	79	265215	0	0	0	0	0	0	0	0	0	0	0	0	0	0	0	0	0	0	0	0	0	0	0	0	0	0	0	0	0	0	0	0	0	0	0	0	0	0
ASV1743	AATTTGATCAGGAATAATTGGAACTTCACTAAGAATATTAATTCGATTAGAATTAAGAACAATTAAAAATTTAATTGGAAATGATCAAATTTATAATGTTATTGTAACAGCTCATGCTTTTATTATAATTTTTTTTATAGTAATACCAATTTTAATT	157	Metazoa	Arthropoda	Insecta	Diptera	Cecidomyiidae	unclassified	unclassified	77	96772	0	0	0	0	0	0	0	0	0	0	0	0	0	0	0	0	47	0	19	0	0	0	0	0	0	0	0	0	0	0	0	0	0	0	56	0	35	0
ASV2164	AATTTGATCAGGGATATTTGGAATATCATTGAGAATTTTAATCCGATTGGAGTTAAGAACTATTTCTAATTTAATTGAAAATGATCAAATTTATAATTCAATTGTTACTGCTCATGCTTTAATTATAATTTTTTTCATAGTTATACCAATTTTAATT	157	Metazoa	Arthropoda	Insecta	Diptera	Cecidomyiidae	unclassified	unclassified	74	326771	0	0	0	0	0	0	0	0	0	0	0	0	0	0	0	0	0	0	0	0	0	0	0	0	0	0	0	0	0	0	0	0	0	0	0	0	0	0
ASV2136	TATTTGAGCAGGGATAATTGGAACTTCTTTAAGTTTATTAATTCGAGCTGAATTAGGAAATCCTGGTTCTTTAATTGGTGATGATCAAATTTATAATACTATTGTTACAGCTCATGCTTTTATTATAATTTTTTTTATAGTTATACCTATTATAATT	157	Metazoa	Arthropoda	Insecta	Lepidoptera	unclassified	unclassified	unclassified	72	136729	0	0	0	0	0	0	0	0	0	0	0	93	0	0	0	121	0	42	0	0	0	0	29	0	0	0	0	0	0	0	0	0	0	0	123	0	0	0
ASV2035	AATTTGAGCAGGAATAGTAGGAACTTCATTAAGATTATTAATTCGAGCTGAATTAGGAAACCCTGGATCTTTAATTGGAGATGATCAAATTTATAATACTATTGTAACAGCTCATGCTTTTATTATAATTTTTTTTATAGTTATACCTATTATAATT	157	Metazoa	Arthropoda	Insecta	Lepidoptera	Noctuidae	Anarta	Anarta trifolii	69	198339	0	3657	3459	3163	0	2325	3410	1656	11571	111	0	0	232	26533	0	1398	15123	4367	12042	911	11394	3335	902	0	2140	1849	5701	1025	1594	10724	2537	0	115	1363	4690	3607	6169	4204
ASV2167	AATTTGAGCAGGATTAATTGGAACATCTCTTAGTTTATTAATTCGAGCTGAATTAGGAACCCCTAATTCTTTAATTGGAGATGATCAAATTTATAATTCAATTGTTACAGCCCATGCTTTCATTATAATTTTTTTTATAGTAATACCAATTATAATT	157	Metazoa	Arthropoda	Insecta	Lepidoptera	Pterophoridae	unclassified	Pterophoridae sp. BOLD:AAL8472	68	31690	0	0	0	0	0	0	0	0	0	0	0	0	0	0	0	0	0	0	0	0	0	0	0	0	0	0	0	0	0	0	0	0	0	0	0	0	0	0
ASV1056	AATTTGAGCTGGAATAGTAGGAACTTCACTAAGTTTATTAATTCGAGCTGAATTAGGAAACCCCGGGTCTTTAATTGGAGATGATCAAATTTATAACACAATTGTTACAGCACATGCTTTTATTATAATTTTTTTTATAGTAATACCTATTATAATT	157	Metazoa	Arthropoda	Insecta	Lepidoptera	Noctuidae	Agrotis	Agrotis segetum	61	161867	26223	58	3913	0	4432	598	1622	748	9123	2080	0	8121	5323	227	1675	672	4001	2294	6554	2848	1232	3806	0	3840	4483	26706	0	1586	8025	1606	2816	0	470	145	823	50	8181	3819
ASV2150	AATTTGAAGAGGAATAGTAGGAACATCTTTAAGACTTCTAATTCGTGCTGAATTAGGAAATCCAGGATCATTAATTGGAGATGACCAAATTTATAATACAATTGTTACAGCTCATGCATTTATTATAATTTTTTTTATAGTAATACCAATTATAATT	157	Metazoa	Arthropoda	Insecta	Lepidoptera	Crambidae	Sitochroa	Sitochroa verticalis	59	62752	0	24	0	0	0	0	0	0	0	0	0	0	0	0	0	0	0	0	0	0	0	0	0	0	0	0	0	0	0	0	0	0	0	0	0	0	42	0
ASV0542	TATTTGAGCTGGAATAGTAGGAACGTCTTTAAGATTATTAATTCGAGCAGAATTAGGAACCCCCGGATCTTTAATTGGAGATGACCAAATTTATAATACTATTGTAACAGCTCATGCATTTATTATAATTTTTTTTATAGTTATACCTATTATAATT	157	Metazoa	Arthropoda	Insecta	Lepidoptera	Noctuidae	unclassified	unclassified	57	49623	0	0	0	0	0	0	0	0	0	0	0	0	0	0	0	0	0	0	0	0	0	0	0	0	0	0	0	0	0	0	0	0	0	0	0	0	0	0
ASV0213	AATTTGAGCAGGTATAGTAGGTACTTCTTTAAGACTTTTAATTCGAGCTGAATTAGGAAATCCAGGTTCTTTAATTGGAGATGACCAAATTTATAATACTATTGTAACAGCCCATGCATTTATTATAATTTTTTTTATAGTAATACCAATTATAATT	157	Metazoa	Arthropoda	Insecta	Lepidoptera	unclassified	unclassified	unclassified	56	71077	0	0	0	0	0	21	0	0	0	0	0	0	0	0	0	0	0	0	0	0	0	0	0	0	0	0	0	0	0	0	0	0	0	0	0	0	0	0
ASV0391	AGTTTGATCAGGAATAGTAGGAACATCTTTAAGTATATTAATTCGTGCTGAATTAAGTCACCCAGGGATATTTATTGGAAATGATCAAATTTATAACGTAATTGTTACAGCTCATGCATTTATTATAATTTTCTTTATAGTAATACCAATTATAATT	157	Metazoa	Arthropoda	Insecta	Diptera	Culicidae	unclassified	unclassified	56	79528	30	0	2927	0	11	0	3335	0	0	0	0	0	0	0	0	0	36	7	20	4672	0	0	0	0	0	0	0	0	0	2317	14	0	0	0	0	21	0	40
ASV2401	AGCTTGGGCTGCAATAGTAGGAACAGCAATAAGTGTATTAATTCGAGTTGAATTAGGTCAAACTGGTAGATTTATAGGTGATGATCAATTATATAATGTAATTGTAACAGCTCATGCTTTTGTAATAATTTTTTTTATAGTAATACCTATTTTAATT	157	Metazoa	Arthropoda	Arachnida	Araneae	Theridiidae	Cryptachaea	Cryptachaea riparia	56	96480	0	14325	0	0	0	28	5	5377	0	624	0	3299	872	910	0	4022	4481	5538	0	4379	7720	4482	8448	0	9693	0	0	0	0	3319	4247	3272	0	252	2281	29	2054	0
ASV1798	AATTTGAGCAGGAATATTAGGAACATCTCTAAGAATCTTAATTCGAATAGAATTAGGAACTCCAGGCTCATTAATTGGAGATGATCAAATTTATAATACTATTGTCACAGCTCATGCTTTTATCATAATTTTTTTCATAGTAATACCAATTATAATT	157	Metazoa	Arthropoda	Insecta	Lepidoptera	Lycaenidae	unclassified	unclassified	55	78030	0	0	0	0	0	0	0	0	0	0	0	0	0	0	0	0	0	0	0	0	0	0	0	0	0	0	0	0	0	0	0	0	0	0	0	0	1215	0
ASV0109	TATTTGAGCAGGAATAGTAGGAACATCATTAAGATTACTAATTCGAGCAGAATTAGGAAATCCAGGATCATTAATTGGTGATGATCAAATTTATAATACTATTGTAACAGCACATGCATTTATTATAATTTTTTTCATAGTAATACCAATTATAATT	157	Metazoa	Arthropoda	Insecta	Lepidoptera	Plutellidae	Homadaula	Homadaula myriospila	51	99237	81	42	40	0	0	5748	0	49	48	0	0	88	0	73	9249	0	0	40	5482	0	0	0	3654	15466	0	65	0	9408	0	0	35	0	50	0	96	117	0	0
ASV2171	AGCTTGATCAAGTATAATTGGAACTTCTTTAAGTATACTAATTCGAATTGAATTAGGTCATCCTGGTTCTTTAATTGGAAATGATCAAATTTATAATGTAATTGTAACTGCTCATGCATTTATTATAATTTTTTTTATAGTAATACCAATTATAATT	157	Metazoa	Arthropoda	Insecta	Diptera	Tachinidae	unclassified	unclassified	49	82156	0	0	0	0	0	0	0	0	0	0	0	0	0	0	0	0	0	0	0	0	0	0	0	0	0	0	0	0	0	0	0	0	0	0	0	0	0	0
ASV2140	AGCTTGAGCTGGAATAGTGGGAACTTCCCTAAGAATTTTAATTCGAGCAGAATTAGGACACCCAGGGGCCTTAATTGGTGATGATCAAATTTATAACGTTATTGTTACTGCACATGCTTTCATTATAATTTTTTTTATGGTTATACCAATTATGATT	157	Metazoa	Arthropoda	Insecta	Diptera	unclassified	unclassified	unclassified	47	107177	0	0	25	0	0	16	0	0	0	5	0	0	0	16	0	0	0	0	0	0	0	0	0	0	0	19	0	0	0	0	0	9	9	0	185	0	0	25
ASV0487	AGCATGAGCTGGAATAGTAGGAACATCACTAAGAATTTTAATTCGAGCTGAATTAGGACACCCAGGAGCATTAATTGGAGATGATCAGATTTATAATGTAATTGTTACTGCACATGCCTTTGTAATAATTTTTTTTATAGTAATACCAATTATAATT	157	Metazoa	Arthropoda	Insecta	Diptera	Chloropidae	unclassified	unclassified	46	70219	0	13271	3491	0	0	171	1692	13	13	603	0	518	0	3705	0	0	0	1074	0	3289	48	9	817	1291	497	2175	0	0	23	0	2295	0	6121	2877	33	0	20372	0
ASV1767	GGCTTGAGCAGGAATAGTAGGAACATCATTAAGATTATTAATTCGAGCTGAATTAGGAAATCCAGGTTCTTTAATTGGTGATGATCAAATTTATAATGTTATTGTAACAGCTCATGCTTTTATTATAATTTTCTTTATAGTAATACCAATTGTTATT	157	Metazoa	Arthropoda	Insecta	Coleoptera	Staphylinidae	unclassified	unclassified	44	1586	0	0	0	0	0	0	0	0	0	0	0	0	0	0	0	0	0	0	0	0	0	0	0	0	0	0	0	0	0	0	0	0	0	0	0	0	0	0
ASV1789	GGCTTGATCAGCTATAGCAGGTACTGCTATAAGAATTATAATTCGAATAGAGTTAGGACAGGTTGGTTCTTTTTTAGGAGATGATCAATTGTATAATGTTGTAGTAACTGCACATGCTTTTGTTATAATTTTTTTTATAGTAATACCAATTTTAATT	157	Metazoa	Arthropoda	Arachnida	Araneae	unclassified	unclassified	unclassified	44	29252	1981	0	3364	0	50	2135	0	0	0	0	0	5	0	0	0	86	0	0	554	0	40	0	0	0	81	3419	0	0	0	115	0	0	0	0	2550	3746	729	0
ASV0723	AGCTTGAGCCGGAATAGTAGGAACTTCTTTAAGTATTCTAATTCGAGCTGAATTAGGTCATCCTGGTGCTTTTATTGGAGATGATCAAATTTATAATGTTATTGTAACAGCACACGCTTTTATTATAATTTTTTTTATAGTTATACCTATTATAATT	157	Metazoa	Arthropoda	Insecta	Diptera	Culicidae	Anopheles	unclassified	43	65722	0	0	0	0	0	0	0	0	0	0	0	0	0	0	0	0	0	0	0	0	0	0	0	0	0	0	0	0	0	0	0	0	0	0	0	0	0	0
ASV1065	AATATGATCAGGTATAATTGGAACATCATTAAGAATTTTAATTCGACTAGAACTAGGAACTACTAATAGATTAATCGGAAACGATCAAATTTATAATGTAATTGTTACAGCTCATGCTTTTATTATAATTTTCTTTATAGTTATACCAATCATAATT	157	Metazoa	Arthropoda	Insecta	Coleoptera	Coccinellidae	Coccinella	unclassified	42	32915	0	758	859	2714	4307	1347	1013	3968	19	628	220	638	2862	906	9	176	116	0	52	30	269	20	22	0	4254	174	0	0	16	2062	23	0	1728	0	19	0	2331	405
ASV2170	TATATGAGCAGGAATAGTGGGAACTTCCTTAAGAATTTTAATTCGATTAGAATTAGGGTCAACAGGAAGATTAATCGGAAATGACCAAATTTATAATGTTATTGTAACTGCGCACGCATTTATCATAATTTTTTTCATAGTAATGCCGATTATAATT	157	Metazoa	Arthropoda	Insecta	Coleoptera	Coccinellidae	Coccinula	Coccinula quatuordecimpustulata	42	10653	0	0	0	0	0	0	0	0	0	0	0	0	0	0	0	0	0	0	0	0	0	0	0	0	0	0	0	0	0	0	0	0	0	0	0	0	0	0
ASV2123	AATTTGATCAGGAATAGTAGGTACATCTTTAAGACTTTTAATTCGAGCTGAATTAGGTACTCCAGGATCTTTAATTGGTGATGATCAAATTTATAATACTATTGTAACTGGTCATGCTTTTATTATAATTTTTTTTATAGTTATACCTATTATAATT	157	Metazoa	Arthropoda	Insecta	Lepidoptera	Pyralidae	Oncocera	Oncocera semirubella	41	23560	0	0	0	0	0	0	0	0	0	0	0	0	0	0	0	0	0	0	0	0	0	0	0	0	0	0	0	0	0	0	0	0	0	0	0	0	0	0
ASV0510	AACTTGATCTGGAATAATTGGAACATCCCTAAGACTCCTAATCCGAACTGAATTAGGAACCCCTGGAAAATTAATTGGGAATGATCAAATTTATAATACTATTGTAACTGCTCATGCTTTTATCATAATTTTTTTTATAGTTATACCTATTATAATT	157	Metazoa	Arthropoda	Insecta	Lepidoptera	unclassified	unclassified	unclassified	39	25192	0	0	0	0	0	0	0	0	0	0	0	0	0	0	0	0	0	0	0	0	0	0	0	0	0	0	0	0	0	0	0	0	0	0	0	0	0	0
ASV1049	TATTTGAGCTGGAATAGTAGGGACATCTTTAAGATTATTAATTCGAGCAGAATTAGGAACCCCCGGATCTTTAATTGGAGATGATCAAATTTATAATACTATTGTAACAGCTCATGCATTTATTATAATTTTTTTTATAGTTATACCTATTATAATT	157	Metazoa	Arthropoda	Insecta	Lepidoptera	Noctuidae	Macdunnoughia	Macdunnoughia confusa	39	37704	0	0	0	0	0	26	0	0	0	0	0	0	0	0	0	0	0	0	0	0	0	0	0	0	0	0	0	0	0	0	0	0	0	0	0	0	0	0
ASV2012	AATTTGAGCAGGAATAATTGGAACATCATTAAGAATTTTAATCCGAATAGAACTAAGAAGAATTAGAAATTTAATTGGTAATGATCAAATTTATAATGTTATTGTAACTGCTCATGCTTTTATTATAATTTTTTTTATAGTAATACCAATTTTAATT	157	Metazoa	Arthropoda	Insecta	Diptera	Cecidomyiidae	unclassified	unclassified	39	139510	0	0	0	0	0	0	52	34	444	0	0	0	0	85	0	0	0	118	0	0	0	0	0	0	0	0	0	0	176	158	0	0	0	97	0	0	0	0
ASV0584	AATTTGAGCAGGAATAATTGGGACTTCTTTAAGTTTATTAATTCGAGCAGAATTAGGTAACCCAGGATCTTTAATTGGAGATGATCAAATTTATAATACTATTGTAACAGCTCATGCTTTTATTATAATTTTTTTTATAGTTATACCTATTATAATT	157	Metazoa	Arthropoda	Insecta	Lepidoptera	unclassified	unclassified	unclassified	38	55605	0	0	0	0	0	0	0	0	0	0	0	0	0	0	0	0	0	0	0	0	0	0	0	0	0	36	0	0	0	0	0	0	0	0	0	0	0	0
ASV1288	AATTTGATCTGGAATATTAGGAACTTCTTTAAGAATTTTAATCCGTTTAGAATTAAGATCTATTTCTAATTTAATCGGTAATGATCAAATTTACAATGTAATTGTAACTGCTCATGCTTTTATTATAATTTTTTTTATAGTAATACCTATTATAATT	157	Metazoa	Arthropoda	Insecta	Diptera	Cecidomyiidae	unclassified	unclassified	38	11609	0	0	0	0	0	0	0	0	0	0	0	0	0	0	0	0	0	0	0	0	0	0	0	0	0	0	0	0	0	0	0	0	0	0	0	0	0	0
ASV1134	AATTTGAAGAGGAATAGTAGGAACATCTTTAAGACTTCTAATTCGTGCTGAATTAGGAAATCCAGGATCATTAATTGGAGATGATCAAATTTATAATACAATTGTTACAGCTCATGCATTTATTATAATTTTTTTTATAGTAATACCAATTATAATT	157	Metazoa	Arthropoda	Insecta	Lepidoptera	Crambidae	Sitochroa	Sitochroa verticalis	37	53481	0	0	0	0	400	53	0	0	0	0	0	0	0	0	0	0	0	0	0	0	0	0	0	0	0	0	0	0	0	0	0	0	0	23	0	0	0	0
ASV2031	AATTTGAGCTGGAATAGTAGGAACTTCTTTAAGATTATTAATTCGAGCAGAATTAGGTAACCCAGGTTCTTTAATTGGTGATGATCAAATTTATAATACTATTGTAACAGCTCATGCTTTTATTATAATTTTTTTTATAGTTATACCTATTATAATT	157	Metazoa	Arthropoda	Insecta	Lepidoptera	Pterophoridae	Emmelina	Emmelina monodactyla	37	106324	0	5938	0	0	0	0	0	0	4833	0	0	0	0	0	0	1688	257	0	39984	3760	0	3875	0	0	2870	572	0	0	0	0	2341	0	114	0	0	0	4254	0
ASV1772	TATTTGAGCTGGTATAATTGGAACTTCTTTAAGATTATTAATTCGAGCTGAATTAGGAACTCCAGGATCTTTAATCGGAGATGATCAAATTTATAATACAATTGTAACTGCACATGCTTTTATTATAATTTTTTTTATAGTAATACCTATTATAATT	157	Metazoa	Arthropoda	Insecta	Lepidoptera	Tortricidae	Eucosma	Eucosma wimmerana	36	34029	0	0	0	0	0	0	0	0	0	0	0	0	0	0	0	0	0	0	0	0	0	0	0	0	0	0	0	0	0	0	0	0	0	0	0	0	0	0
ASV2372	TATTTGATCAGGTATAATTGGTTCTTCTCTTAGAATTCTAATCCGATTAGAATTAAGTCAAATTAATTCAATTATTAATAATAATCAATTATATAATGTAATTGTTACAATTCATGCTTTTATTATAATTTTTTTTATAACTATACCAATCGTTATT	157	Metazoa	Arthropoda	Insecta	Hemiptera	Aphididae	Aphis	unclassified	36	39858	5312	273	1208	0	3236	155	72	0	1298	0	163	4107	2872	0	1643	355	728	0	164	50	235	414	399	2184	1377	1886	78	473	1964	0	352	243	340	0	152	833	1470	511
ASV0029	ATCTTGAGCTGGAATAGTAGGAACATCCTTAAGAATACTAATTCGTACAGAATTAGGAAATCCGGGAAGATTAATTGGAGATGATCAAATTTATAATAGTATTGTTACAGCCCATGCATTTATTATAATTTTTTTTATAGTAATACCTATTATAATC	157	Metazoa	Arthropoda	Insecta	Lepidoptera	unclassified	unclassified	unclassified	35	44620	0	0	0	0	0	0	0	0	0	0	0	0	0	0	0	0	0	0	0	0	0	0	0	0	0	0	0	0	0	0	0	0	0	0	0	0	0	0
ASV1541	AATATGAGCAGGTATATTAGGAACTTCACTTAGATGAATCATCCGAATTGAGTTAGGAATACCAGGATCATTTATTGGAGATGATCAAACATATAATGTTGTAGTAACAGCCCATGCATTTGTAATGATCTTTTTTATAGTGATACCTATTATAATT	157	Metazoa	Arthropoda	Insecta	Hemiptera	Miridae	Deraeocoris	Deraeocoris punctulatus	35	45362	97	10	116	0	0	0	37	0	3	0	8	0	0	0	0	238	431	0	0	54	0	0	0	0	892	677	0	0	0	0	136	0	0	0	0	39716	8	166
ASV1637	TATTTGATCAGGAATAGTAGGAACTTCCTTAAGAATTTTAATTCGAGCTGAATTAGGAACCCCAGGATCTTTAATTGGGGATGACCAAATTTACAATACAATTGTAACTGCACATGCTTTTATTATAATTTTTTTCATAGTTATACCAATTATAATT	157	Metazoa	Arthropoda	Insecta	Lepidoptera	Gracillariidae	Calybites	Calybites phasianipennella	34	45526	0	0	0	0	0	0	0	0	0	0	0	0	0	0	0	0	0	0	0	0	0	0	0	0	0	0	0	0	0	0	0	0	0	0	0	0	0	0
ASV0543	AATTTGAGCTGGAATAGTAGGAACATCATTAAGAATTTTAATTCGATTAGAATTAAGAACAATTTCAAATTTAATTGGTAATGATCAAATTTATAATGTTATTGTTACAGCTCATGCATTTATTATAATTTTTTTCATAGTTATACCTATTTTAATT	157	Metazoa	Arthropoda	Insecta	Diptera	Cecidomyiidae	unclassified	unclassified	33	7492	0	0	0	0	0	0	0	0	0	0	0	0	0	0	0	0	0	0	0	0	0	0	0	0	0	0	0	0	0	0	0	0	0	0	0	0	0	0
ASV1942	TATTTGATCAGGTATAATTGGATCATCTCTTAGAATTTTAATTCGTCTTGAATTAAGTCAAATTAATTCAATTATTAACAATAATCAATTATACAATGTTATCGTTACAATTCATGCTTTTATTATAATTTTTTTTATAACAATACCAATTGTAATT	157	Metazoa	Arthropoda	Insecta	Hemiptera	Aphididae	Phorodon	Phorodon cannabis	32	5954	0	0	67	0	0	0	18	0	77	0	0	0	1410	0	0	0	0	0	0	0	37	0	0	0	174	1677	0	0	0	155	34	0	0	0	26	122	0	0
ASV2148	TATTTGAGCAGGAATAGTAGGAACTTCTTTAAGATTATTAATTCGAGCTGAATTAGGTAACCCAGGTTCATTAATTGGAGATGATCAAATTTATAATACTATTGTAACAGCTCATGCTTTTATTATAATTTTTTTTATAGTTATACCTATTATAATT	157	Metazoa	Arthropoda	Insecta	Lepidoptera	Tortricidae	Cochylidia	Cochylidia subroseana	32	68866	0	0	0	0	0	134	0	0	0	3763	0	0	0	0	0	0	4091	0	0	0	0	0	0	2880	0	0	0	0	17397	0	0	0	0	0	0	0	0	0
ASV1030	AATTTGAGCAGGAATAATCGGAACAAGATTAAGAATTTTAATTCGAATAGAATTATCAACAACATCAAATTTGATTGAGAACGATCAAATTTATAATGTAATTGTAACTGCTCATGCTTTCATTATAATTTTTTTTATAGTTATACCAATTTTAATT	157	Metazoa	Arthropoda	Insecta	Diptera	Cecidomyiidae	unclassified	unclassified	30	22008	0	0	0	0	0	0	401	0	0	0	0	0	0	0	0	0	0	944	0	0	0	0	0	0	0	0	0	0	7	0	0	0	0	0	0	0	0	0
ASV1742	AATTTGAGCAGGAATAGTAGGAACTTCTTTAAGTTTATTAATTCGGGCAGAATTAGGTAATCCTGGATCTTTAATTGGAGATGATCAAATTTATAATACTATCGTTACAGCTCATGCTTTTATTATAATTTTCTTTATAGTAATACCAATTATAATT	157	Metazoa	Arthropoda	Insecta	Lepidoptera	Noctuidae	Heliothis	Heliothis adaucta	30	23628	0	0	0	0	0	0	0	0	0	0	0	0	0	0	0	0	0	0	0	0	0	0	0	0	0	0	0	0	0	0	0	0	0	0	0	0	0	0
ASV2026	AATTTGATCTGGATTAGTAGGTACAAGATTAAGTTTATTGATTCGAGCTGAATTAGGTCAACCAGGTTCTTTAATTGGTGATGATCAAATTTATAATGTAATTGTTACAGCACATGCTTTTATTATAATTTTTTTTATAGTAATACCTATTGTAATT	157	Metazoa	Arthropoda	Insecta	Neuropterida	Chrysopidae	Chrysoperla	unclassified	29	4001	0	93	0	0	0	0	0	0	0	0	0	0	0	0	0	0	4	0	0	0	0	0	0	0	0	0	0	21	0	77	0	0	0	0	0	0	0	0
ASV0002	AGCTTGAGCAGCTATAGTAGGAACCTCCTTAAGAATTTTAATCCGAACAGAATTAGGACAACCAGGCTCTCTTATTGGAGATGATCAAATTTACAACGTTATTGTTACTGCTCACGCATTTGTAATAATCTTCTTTATAGTTATACCTATTATAATT	157	Metazoa	Arthropoda	Insecta	Diptera	Psychodidae	Phlebotomus	Phlebotomus riouxi	27	52142	5733	1234	12430	0	0	2084	0	17625	0	0	0	1863	0	0	0	0	0	0	0	0	0	5	4	0	0	0	0	640	1101	0	0	0	0	0	0	847	533	0
ASV1051	AATTTGAGCAGGTATAGTAGGAACATCTTTAAGATTATTAATTCGAGCTGAATTAGGAAATCCAGGATCATTAATTGGAAATGATCAAATTTACAATACTATTGTCACAGCTCATGCTTTTATTATAATTTTTTTTATAGTAATACCTATTATAATT	157	Metazoa	Arthropoda	Insecta	Lepidoptera	unclassified	unclassified	unclassified	27	39332	0	0	2450	0	0	0	0	0	0	0	0	2635	0	0	0	0	0	0	0	0	0	0	0	0	0	0	0	0	0	0	4528	0	0	0	0	0	1823	0
ASV0581	TATTTGATCAGGAATAGTTGGAACTTCATTAAGAATATTAATCCGTTTAGAATTGGGAACTCCAAATAATTTAATTGGAAATGATCAAATTTATAACGTAATTGTGACAGCCCATGCTTTTATTATAATTTTTTTTATAGTAATACCTATTATAATT	157	Metazoa	Arthropoda	Insecta	Diptera	Cecidomyiidae	unclassified	unclassified	26	73428	21	2333	0	0	0	59372	0	0	0	0	0	0	4400	6149	0	0	0	0	0	14	0	0	0	0	0	0	0	0	26	0	13	0	261	0	499	0	20	0
ASV1080	GATATGAGCAGGAATAGTGGGAACTTCCCTAAGAATTTTGATTCGTGCAGAATTAGGAAACCCAGGAACATTAATTGGAAATGATCAAATTTATAATGTAATTGTAACTGCCCATGCTTTCATTATAATTTTCTTCATAGTTATACCAATTATAATT	157	Metazoa	Arthropoda	Insecta	Coleoptera	Chrysomelidae	unclassified	unclassified	26	30317	0	0	0	0	0	6	0	6	0	0	0	0	0	0	0	0	0	0	0	4	0	0	0	0	0	0	0	0	0	0	0	0	0	0	0	0	0	0
ASV0625	AATTTGAGCAGGAATAGTAGGAACCTCATTAAGTTTATTAATTCGAGCAGAATTAGGAAATCCAGGTTCTTTAATTGGAGATGATCAAATTTATAACACTATCGTTACAGCTCATGCTTTTATTATAATTTTTTTTATAGTTATACCTATTATAATT	157	Metazoa	Arthropoda	Insecta	Lepidoptera	Gelechiidae	Recurvaria	Recurvaria nanella	24	21878	0	0	0	0	0	0	0	3449	0	0	0	0	0	0	0	0	0	0	0	0	0	0	0	0	0	0	0	0	0	0	0	0	0	0	0	0	0	0
ASV1932	AATTTGAGCAGGGATAGTAGGAACATCATTAAGATTATTAATTCGAGCAGAATTAGGAAACCCCGGTTCATTAATTGGAGATGATCAAATTTATAATACAATTGTAACAGCTCATGCTTTTATTATAATTTTTTTTATAGTAATACCAATTATAATT	157	Metazoa	Arthropoda	Insecta	Lepidoptera	Geometridae	Isturgia	Isturgia arenacearia	24	22122	0	0	0	0	0	0	0	0	0	0	0	0	0	0	0	0	0	0	0	0	0	0	0	0	0	0	0	0	0	0	0	0	0	0	0	0	0	0
ASV0386	AGCATGATCTGGTATAGTAGGAACTTCATTAAGAATTTTGATTCGAGCTGAATTAGGACACCCTGGTGCTTTAATTGGTGATGATCAAATTTATAATGTTATTGTAACAGCTCACGCTTTTATTATAATTTTCTTTATAGTTATACCTATTATAATT	157	Metazoa	Arthropoda	Insecta	Diptera	Muscidae	unclassified	unclassified	23	537	0	0	0	0	0	0	0	0	0	0	0	0	0	0	0	0	0	0	0	0	0	0	0	0	0	0	0	0	0	0	0	0	0	0	0	0	0	0
ASV0984	TATTTGATCAGGTATAATTGGATCTTCACTTAGAATTTTAATTCGATTAGAATTAAGACAAATTAATTCAATTATTAATAATAATCAATTATATAATGTAATTGTTACAATTCATGCTTTTATTATAATTTTTTTTATAACTATACCAATTGTAATT	157	Metazoa	Arthropoda	Insecta	Hemiptera	Aphididae	Aphis	Aphis kurosawai	23	6150	161	0	260	0	0	0	18	0	537	174	103	54	75	0	380	0	207	452	54	234	966	0	0	886	227	254	0	0	0	184	201	0	0	0	0	84	0	0
ASV1885	AATTTGAGCAGGGTTAATTGGAACATCATTAAGAATCTTAATTCGAATAGAATTAAGAAGAATTAGAAATTTAATTAGAAATGATCAAATTTATAATGTAATTGTAACTGCTCATGCTTTCATTATAATTTTTTTTATAGTTATACCAATTTTAATT	157	Metazoa	Arthropoda	Insecta	Diptera	Cecidomyiidae	unclassified	unclassified	23	109644	0	0	0	0	0	53	0	23	0	0	0	0	0	0	0	47	0	0	0	0	0	0	0	0	0	0	0	0	0	0	0	0	0	29	0	0	53	0
ASV2289	GGCTTGATCTGCTATAGCAGGTACTGCTATAAGAATTATAATTCGAATAGAGTTAGGACAGGTTGGTTCTTTTTTAGGAGATGATCAATTGTATAATGTTGTAGTAACTGCACATGCTTTTGTTATAATTTTTTTTATAGTAATACCAATTTTAATT	157	Metazoa	Arthropoda	Arachnida	Araneae	Anyphaenidae	Negayan	Negayan excepta	23	18422	0	478	0	0	0	254	42	0	708	0	0	0	0	0	0	0	621	0	0	364	0	1298	0	1693	419	0	0	0	0	0	0	320	2836	39	0	0	925	571
ASV0237	TATTTGATCAGGAATAATTGGATCTTCACTTAGAATTTTGATTCGATTAGAACTAAGTCAAATCAATTCAATTATCAATAATAACCAATTATATAATGTAATTGTTACAATTCATGCTTTTATTATAATTTTTTTTATAACTATACCAATTGTAATT	157	Metazoa	Arthropoda	Insecta	Hemiptera	Aphididae	unclassified	unclassified	22	39735	0	0	0	0	0	0	0	0	0	0	0	0	1122	0	0	0	179	814	813	138	0	317	56	2043	9627	2974	22	0	4580	0	2619	0	3303	1356	0	503	5211	1895
ASV0312	AATTTGATCAGGAATATTTGGAATATCGTTAAGAATTTTAATCCGATTAGAATTAAGAACTATTTCTAATTTAATTGAAAATGATCAAATTTATAATTCCATTGTTACTGCTCACGCATTAATTATAATTTTTTTCATAGTTATACCAATTTTAATT	157	Metazoa	Arthropoda	Insecta	Diptera	Cecidomyiidae	unclassified	unclassified	22	2285	0	0	0	0	0	0	0	0	0	0	0	0	0	0	0	0	0	0	0	0	0	0	0	0	0	0	0	0	0	0	0	0	0	0	0	0	0	0
ASV1409	ATCTTGAGCTGGAATAGTAGGAACATCTTTAAGAATACTAATTCGTACAGAATTAGGAAATCCAGGAAGATTAATTGGAGATGATCAAATTTATAATAGTATTGTTACAGCCCATGCATTTATTATAATTTTTTTTATAGTAATACCTATTATAATC	157	Metazoa	Arthropoda	Insecta	Lepidoptera	unclassified	unclassified	unclassified	22	24902	0	0	0	0	0	0	0	0	0	0	0	0	0	0	0	0	0	0	0	0	0	0	0	0	0	0	0	0	0	0	0	0	0	0	0	0	0	0
ASV2037	ATTATGATCAGGTATAATTGGTACATCATTAAGTTTAATTATTCGAGCTGAATTAGGAAACCCAGGATCATTAATTGGAGATGATCAAATTTATAATACTATTGTTACAGCTCATGCTTTTATTATAATTTTTTTTATAGTTATACCTATTATAATT	157	Metazoa	Arthropoda	Insecta	Lepidoptera	Plutellidae	Acrolepiopsis	Acrolepiopsis leucoscia	22	22784	0	0	0	0	0	0	0	0	0	0	0	0	0	0	0	0	0	0	0	0	0	0	0	0	0	0	0	0	0	0	0	0	0	0	0	0	0	0
ASV2062	AATCTGATCTGGAATAGTAGGTACATCTTTAAGATTACTTATTCGAGCTGAACTTGGTAATCCAGGATCATTAATTGGAGATGATCAAATTTATAATACTATTGTTACAGCTCATGCTTTTATTATAATTTTTTTTATAGTAATACCTATTATAATT	157	Metazoa	Arthropoda	Insecta	Lepidoptera	Limacodidae	Parasa	Parasa consocia	22	43230	0	0	0	0	0	0	0	0	35	0	0	0	0	0	0	0	0	5171	0	0	0	0	0	0	25	0	0	0	0	0	0	0	4	0	0	0	0	0
ASV2153	TATTTGAGCTGGAATAGTAGGAACTTCTTTAAGATTATTAATTCGAGCTGAATTAGGAAACCCAGGATCTTTAATTGGGAATGACCAAATTTATAACACAATTGTTACAGCTCATGCATTTATTATAATTTTTTTTATAGTTATACCAATTATAATT	157	Metazoa	Arthropoda	Insecta	Lepidoptera	Bucculatricidae	Bucculatrix	unclassified	21	49082	0	0	0	0	0	0	0	0	0	0	0	0	0	0	0	0	0	0	0	0	0	0	0	0	0	0	0	0	0	0	0	0	0	0	0	0	0	0
ASV0833	AATCTGAGCAGGAATAGTTGGAACTTCTTTAAGATTATTAATTCGAGCTGAATTAGGTAATCCTGGTTCTTTAATTGGAGATGATCAAATTTATAATACTATTGTAACAGCTCATGCTTTTATTATAATTTTTTTCATAGTAATACCAATTATAATT	157	Metazoa	Arthropoda	Insecta	Lepidoptera	unclassified	unclassified	unclassified	20	14758	0	0	0	0	0	18	0	0	0	0	0	0	0	0	0	0	0	0	0	0	0	0	0	0	0	0	0	0	0	0	0	0	0	0	0	0	0	0
ASV1546	AATTTGAGCAGGTATAGTTGGTACTTCATTAAGATTACTAATTCGAGCTGAATTAGGAAATCCTGGTTCTTTAATTGGTGATGATCAAATTTATAATACTATTGTCACAGCTCATGCCTTTATTATAATTTTCTTCATAGTTATACCTATTATAATT	157	Metazoa	Arthropoda	Insecta	Lepidoptera	Coleophoridae	Coleophora	Coleophora klimeschiella	20	22605	0	0	0	0	0	0	0	0	0	0	39	0	454	0	0	1357	345	0	945	1933	0	1607	1739	0	0	364	0	0	1265	0	0	0	33	290	0	0	0	1129
ASV1739	TATCTGATCAGGTATAATTGGATCTTCTCTTAGAATTTTAATTCGATTAGAATTAAGTCAAATTAATTCAATTATTAATAATAATCAATTATATAATGTTATTGTAACAATTCATGCTTTTATTATAATTTTTTTTATAACTATACCAATTGTTATT	157	Metazoa	Arthropoda	Insecta	Hemiptera	Aphididae	Aulacorthum	Aulacorthum nipponicum	20	16033	0	0	0	0	0	0	0	0	0	0	0	0	144	0	0	0	147	0	0	0	7380	0	3010	120	0	0	0	0	111	0	0	391	0	141	824	0	0	0
ASV0167	TATATGAGCAGGAATAATTGGAACTTCTATAAGAATTTTAATCCGATTAGAATTAAGAACTATTAAAAATTTAATTGAAAATGATCAAATTTATAATGTAATTGTAACTACTCATGCATTTATTATAATTTTTTTCATAGTTATACCTATTTTAATT	157	Metazoa	Arthropoda	Insecta	Diptera	Cecidomyiidae	unclassified	unclassified	18	8226	0	0	0	0	0	0	0	0	0	0	0	0	0	0	0	0	0	0	0	0	0	0	0	0	0	0	0	0	0	0	0	0	0	0	0	0	0	0
ASV1090	AGCTTGAGCAGGTATAGTAGGGACATCTTTAAGTATATTAATTCGTGCTGAACTTGGTCATCCAGGTGCTTTAATTGGAGATGATCAAATTTATAATGTAATTGTTACAGCTCATGCTTTTGTTATAATTTTTTTTATAGTTATACCAATTATAATT	157	Metazoa	Arthropoda	Insecta	Diptera	Syrphidae	Melanostoma	unclassified	18	2424	0	0	0	0	0	0	0	0	11	0	0	0	0	0	0	0	0	0	0	0	0	0	0	0	0	0	0	0	0	0	0	0	0	0	0	0	0	0
ASV1152	ATTCTGATCAGGAATAGTCGGAACATCATTAAGAATTTTAATCCGAATAGAATTAGGTAGACCAGGATCTCTAATTGGGAATGATCAAATTTATAACTCAATTGTAACTGCACATGCATTTATTATAATTTTTTTTATAGTTATACCGATTATAATT	157	Metazoa	Arthropoda	Insecta	Coleoptera	Chrysomelidae	Cassida	Cassida sp. EMHAU-15090501	18	8441	54	0	661	0	8	890	0	0	16	0	0	25	191	0	53	0	0	0	4140	0	0	0	0	832	155	328	0	5	0	0	715	0	0	0	0	330	0	0
ASV1289	GATTTGAGCAGGAATAGTGGGAACATCATTAAGAATTTTAATTCGATTAGAATTAAGAACAATTTCTAATTTAATTGGTAATGATCAAATTTATAATGTTATTGTTACAGCTCATGCATTTATTATAATTTTTTTTATAGTTATACCAATTTTAATT	157	Metazoa	Arthropoda	Insecta	Diptera	Cecidomyiidae	unclassified	unclassified	18	5226	0	0	0	0	0	0	0	0	0	0	0	0	0	0	0	0	0	0	0	0	0	0	0	0	0	0	0	0	0	0	0	0	0	0	0	0	0	0
ASV0006	AATTTGAGCTGGAATAGTTGGAACATCTTTAAGACTTTTAATTCGAGCTGAATTAGGAACTCCTGGCTCATTAATTGGAGATGATCAAATTTACAATACAATTGTTACAGCTCATGCTTTTATTATAATTTTTTTCATAGTTATACCTATTATAATT	157	Metazoa	Arthropoda	Insecta	Lepidoptera	unclassified	unclassified	unclassified	17	5126	0	0	0	0	0	0	0	0	0	0	0	0	0	0	0	0	0	0	0	0	0	0	0	0	0	0	0	0	0	0	0	0	0	0	0	0	0	0
ASV0362	AATTTGAGCAGGTATAATAGGAACATCTTTAAGATTATTAATTCGAGCTGAATTAGGAAATCCAGGATCATTAATTGGGAATGATCAAATTTACAATACTATTGTTACAGCTCACGCTTTTATTATAATTTTTTTTATAGTAATACCTATTATAATT	157	Metazoa	Arthropoda	Insecta	Lepidoptera	Tortricidae	unclassified	unclassified	17	52182	12120	5651	7919	0	0	7246	0	0	0	0	0	0	0	0	0	0	0	0	0	20	0	0	0	0	0	0	0	0	0	0	0	0	8106	0	0	0	0	0
ASV0457	TATTTGATCAGGTATAATCGGATCTTCACTTAGAATATTAATTCGATTAGAACTTAGCCAAATTAATTCAATTATTAACAATAATCAACTTTATAATGTAATCGTAACAATTCATGCTTTTATTATAATTTTCTTTATAACTATACCAATTGTAATT	157	Metazoa	Arthropoda	Insecta	Hemiptera	Aphididae	Hyalopterus	Hyalopterus pruni	17	11814	0	0	0	0	0	0	0	0	0	0	0	0	0	0	0	0	0	0	0	0	0	0	0	0	0	0	0	0	0	0	0	0	0	0	0	0	0	0
ASV2444	TATTTGAGCAGGAATAGTAGGAACATCTTTAAGTTTATTAATTCGAGCAGAATTAGGTAATCCAGGATCACTTATTGGTGATGATCAAATTTATAATACTATTGTAACAGCTCATGCTTTTATTATAATTTTTTTTATAGTTATACCTATTATAATT	157	Metazoa	Arthropoda	Insecta	Lepidoptera	unclassified	unclassified	unclassified	17	15596	0	0	0	0	0	0	0	0	0	0	0	0	0	0	0	0	0	0	0	0	0	0	0	0	0	0	0	0	0	0	0	0	0	0	0	0	0	0
ASV1101	AATTTGAGCAGGAATAGTAGGTACATCTTTAAGACTTCTAATTCGTGCTGAATTAGGTACTCCCGGGTCTTTAATTGGAGATGATCAAATTTATAATACTATTGTAACAGCTCATGCTTTTATTATAATTTTTTTTATAGTAATACCTATTATAATT	157	Metazoa	Arthropoda	Insecta	Lepidoptera	Nolidae	Earias	unclassified	16	14326	0	0	0	0	0	48	0	0	0	0	0	0	0	0	0	0	0	0	0	0	0	0	0	0	0	0	0	0	0	0	0	0	0	0	0	0	14	0
ASV1325	AGCTTGATCAGCTATGGTTGGAACAGCTATAAGAGTATTAATTCGAATAGAATTAGGACAATCTGGAATGTTTTTAGGAGATGACCATTTATATAATGTGGTGGTTACGGCTCATGCTTTTGTTATAATCTTTTTTATAGTAATACCAATTTTAATT	157	Metazoa	Arthropoda	Arachnida	Araneae	unclassified	unclassified	unclassified	16	2641	0	0	0	0	0	0	0	12	0	0	0	0	0	0	0	0	274	0	0	592	0	0	220	0	0	0	0	0	0	0	0	0	0	0	0	0	0	0
ASV0001	AATTTGAGCTGGAATAATTGGGACTTCTTTAAGTATATTGATTCGACTTGAATTAAGAACTATTTCAAATTTAATTGGTAATGATCAAATTTATAACGTAATTGTAACAGCACATGCTTTTATTATAATTTTTTTTATAGTTATACCTATTTTAATT	157	Metazoa	Arthropoda	Insecta	Diptera	Cecidomyiidae	unclassified	unclassified	15	28597	0	0	0	0	0	0	0	0	0	0	0	28312	7	0	0	0	0	0	0	0	0	0	0	0	0	0	0	0	0	0	0	0	0	0	0	0	11	0
ASV1515	TATTTGAGCAGGAATAGTAGGAACATCTTTAAGTTTATTAATTCGAGCAGAATTAGGTAATCCAGGATCACTTATTGGTGATGATCAAATTTATAATACTATTGTAACAGCCCATGCTTTTATTATAATTTTTTTTATAGTTATACCTATTATAATT	157	Metazoa	Arthropoda	Insecta	Lepidoptera	unclassified	unclassified	unclassified	15	7439	0	0	0	0	0	0	0	0	0	0	0	0	0	0	0	0	0	0	0	0	0	0	0	0	0	0	0	0	0	0	0	0	0	0	0	0	0	0
ASV0285	AATTTGAGCAGGAATAATTGGAACATCAATAAGAATTTTGATTCGAATAGAATTATCTTCAACATCAAATTTAATTGGGAATGATCAAATTTATAATGTAATTGTTACTGCTCATGCTTTCATTATAATTTTCTTTATAGTAATACCGATTTTAATT	157	Metazoa	Arthropoda	Insecta	Diptera	Cecidomyiidae	unclassified	unclassified	14	9533	0	0	0	0	0	0	0	0	5	0	0	0	0	0	0	0	0	0	0	0	0	0	0	0	8	0	0	0	0	0	0	0	0	0	0	0	0	0
ASV0476	AATTTGAGCAGGATTAATTGGAACATCTTTAAGAATTTTAATTCGAATAGAGTTAAGAAGAATTAGAAATTTAATTAGAAATGATCAAATTTATAATGTTATTGTAACTGCTCATGCTTTTATTATAATTTTTTTTATAGTAATACCTATTTTAATT	157	Metazoa	Arthropoda	Insecta	Diptera	unclassified	unclassified	unclassified	14	37495	0	0	0	0	0	0	0	0	0	0	0	0	0	0	0	0	0	0	0	0	0	0	0	0	0	0	0	0	0	0	0	0	0	0	0	0	0	0
ASV1429	AGCTTGAGCAGGAATAATTGGAACTTCATTAAGAATTTTAATTCGAGCTGAATTGGGACACCCAGGAGCTTTAATTGGTAATGATCAAATTTATAATGTTATTGTTACTTCTCATGCATTTATTATAATTTTTTTTATAGTTATACCTATTATAATT	157	Metazoa	Arthropoda	Insecta	Diptera	Tephritidae	Trupanea	Trupanea radifera	14	3820	0	0	0	0	0	0	0	0	0	0	0	0	0	0	0	0	0	0	0	0	0	0	0	0	0	0	0	0	0	0	0	0	0	0	0	0	0	0
ASV0307	AGCTTGAGCTGGAATAGTGGGAACTTCCCTAAGAATTTTAATTCGAGCAGAATTAGGACACCCAGGGGCCTTAATTGGTGACGATCAAATTTATAACGTTATTGTTACTGCACATGCTTTCATTATAATTTTTTTTATGGTTATACCAATTATGATT	157	Metazoa	Arthropoda	Insecta	Diptera	unclassified	unclassified	unclassified	13	14527	0	2117	0	0	0	0	0	79	11	0	0	18	3737	0	0	191	1033	0	0	1328	0	0	0	0	96	0	0	0	0	0	0	0	0	0	0	0	0	0
ASV0666	AATTTGAGCAGGAATAGTAGGAACTTCATTAAGTTTATTAATTCGAGCTGAATTAGGAAACCCTGGATCTTTAATTGGAGATGATCAAATTTATAATACTATTGTTACAGCTCATGCTTTTATTATAATTTTTTTTATAGTTATACCTATTATAATT	157	Metazoa	Arthropoda	Insecta	Lepidoptera	Noctuidae	Mamestra	Mamestra brassicae	13	38477	2479	2555	3784	0	0	1541	0	1878	0	0	0	4731	0	196	0	0	0	0	0	0	0	2566	0	0	0	0	0	51	0	0	0	1573	0	0	0	0	0	0
ASV0749	TATTTGATCAGGAATAGTTGGAATAATATTAAGAATAATTATCCGTATTGAACTCTCTCAACCAGGATCAATTATTAATAACGATCAAGCATACAATGTAATTGTTACATCTCATGCTTTCATCATAATTTTCTTTATAGTTATACCAATTATAATT	157	Metazoa	Arthropoda	Insecta	Hemiptera	unclassified	unclassified	unclassified	13	16996	0	0	0	0	0	0	1002	0	0	0	100	0	233	0	0	14547	32	0	0	0	0	0	0	0	0	0	0	0	0	0	39	0	62	0	0	8	0	858
ASV0992	AATTTGAAGAGGAATAGTAGGAACATCTTTAAGACTTCTAATTCGTGCTGAATTAGGAAATCCAGGATCATTAATTGGTGATGATCAAATTTATAATACAATTGTTACAGCTCATGCATTTATTATAATTTTTTTTATAGTAATACCAATTATAATT	157	Metazoa	Arthropoda	Insecta	Lepidoptera	Crambidae	Sitochroa	Sitochroa verticalis	13	19776	0	0	0	0	0	0	0	0	0	0	0	0	0	0	0	0	0	0	0	0	0	0	1520	0	0	0	0	0	0	0	0	0	27	0	0	0	0	0
ASV1111	AATTTGAGCAGGAATAATTGGGACTTCTTTAAGTTTATTAATTCGAGCAGAATTAGGTAACCCAGGATCTTTAATTGAAGATGATCAAATTTATAATACTATTGTAACAGCTCATGCTTTTATTATAATTTTTTTTATAGTTATACCTATTATAATT	157	Metazoa	Arthropoda	Insecta	Lepidoptera	unclassified	unclassified	unclassified	13	21928	0	0	0	0	0	0	0	0	0	0	0	0	0	0	0	0	0	0	0	0	0	0	0	0	0	0	0	0	0	0	0	0	0	0	0	0	0	0
ASV1272	TATTTGAGCAGGAATAGTTGGAACCTCTTTAAGTTTATTAATTCGCGCAGAATTAGGTAACCCTGGATCATTAATTGGAGATGATCAAATTTATAATACTATTGTAACAGCACATGCTTTTATTATAATTTTTTTTATAGTTATACCAATTATAATT	157	Metazoa	Arthropoda	Insecta	Lepidoptera	unclassified	unclassified	unclassified	13	14910	0	0	0	0	0	0	0	0	0	0	0	0	0	0	0	0	0	0	0	0	0	0	0	0	0	0	0	0	0	0	0	0	0	0	0	0	0	0
ASV0065	AATTTGAGCAGGAATAATTGGAACATCATTAAGAATTTTAATTCGAATAGAATTAAGAAGGATTAAAAATTTAATTGGAAATGATCAAATTTATAATGTTATTGTAACTGCTCATGCTTTTATTATAATTTTTTTTATAGTAATACCTATTTTAATT	157	Metazoa	Arthropoda	Insecta	Diptera	unclassified	unclassified	unclassified	12	80881	0	0	0	0	0	0	0	0	0	0	0	0	0	0	0	0	3875	0	0	0	0	0	0	0	0	0	474	0	0	0	0	0	0	0	0	0	0	0
ASV0359	AATTTGATCTGGAATAGTAGGAACATCATTAAGAATTTTAATTCGAATAGAATTAAGAAGAATTTCTAATTTAATTGGAAATGATCAAATTTATAATGTAATTGTAACAGCTCATGCTTTTATTATAATTTTTTTTATAGTAATACCTATTTTAATT	157	Metazoa	Arthropoda	Insecta	Diptera	Cecidomyiidae	Ozirhincus	unclassified	12	14953	433	0	4625	0	0	0	0	3193	0	778	0	0	0	0	0	0	0	0	2269	0	0	0	238	0	0	1138	0	0	0	308	0	0	438	808	0	0	0	702
ASV1109	ATCTTGAGCTGGAATAGTAGGAACATCTTTAAGAATACTAATTCGTACAGAATTAGGAAATCCGGGAAGATTAATTGGAGATGATCAAATTTATAATAGTATTGTTACAGTCCATGCATTTATTATAATTTTTTTTATAGTAATACCTATTATAATC	157	Metazoa	Arthropoda	Insecta	Lepidoptera	unclassified	unclassified	unclassified	12	9543	0	0	0	0	0	0	0	0	0	0	0	0	0	0	0	0	0	0	0	0	0	0	0	0	0	0	0	0	0	0	0	0	0	0	0	0	0	0
ASV1652	AATTTGAGCAGGTATAGTAGGAACATCTTTAAGATTATTAATTCGAGCTGAATTAGGAAATCCGGGATCATTAATTGGAAATGATCAAATTTACAATACTATTGTCACAGCTCATGCTTTTATTATAATTTTTTTTATAGTAATACCTATTATAATT	157	Metazoa	Arthropoda	Insecta	Lepidoptera	unclassified	unclassified	unclassified	12	15404	0	0	0	0	0	284	0	0	0	0	0	0	0	0	0	0	0	0	0	5392	0	0	0	0	0	1180	0	0	0	0	0	0	0	0	0	0	0	0
ASV2174	AATTTGAGCTGGAATAGTAGGAACTTCTTTAAGTTTATTAATTCGAGCTGAATTAGGAAACCCTGGTTCATTAATTGGAGATGATCAAATTTATAATACAATTGTTACTGCTCATGCTTTTATTATAATTTTTTTTATAGTAATACCTATTATAATT	157	Metazoa	Arthropoda	Insecta	Lepidoptera	Coleophoridae	Coleophora	unclassified	12	6018	0	0	0	0	0	0	0	0	0	0	0	0	0	0	0	0	0	0	0	0	0	0	0	0	0	0	0	0	0	0	0	0	0	0	0	0	0	0
ASV2366	TATTTGATCAGGAATAGTTGGAACTTCATTAAGAATATTAATCCGTTTAGAATTAGGAACTCCAAATAATTTAATTGGAAATGATCAAATTTATAACGTAATTGTGACAGCCCATGCTTTTATTATAATTTTTTTTATAGTAATGCCTATTATAATT	157	Metazoa	Arthropoda	Insecta	Diptera	Cecidomyiidae	unclassified	unclassified	12	43681	0	0	0	0	0	0	0	2721	0	0	0	0	38526	0	0	0	0	0	46	0	0	0	0	0	0	2223	0	0	0	0	0	0	0	0	0	0	0	0
ASV2369	AGCATGAGCTGGGATAGTAGGAACATCAATAAGAATAATTATCCGAATAGAATTAGGACAGCCAGGATCAATAATTGGAGATGATCAAATCTATAATGTAATTATTACAGCACATGCATTTGTAATAATTTTCTTTATAGTTATACCAATTATAATT	157	Metazoa	Arthropoda	Insecta	Orthoptera	Acrididae	Oedaleus	unclassified	12	4411	0	0	0	0	0	0	478	451	0	0	0	0	0	0	0	7	0	0	116	296	0	0	0	0	20	0	0	0	0	0	51	0	0	0	0	0	0	0
ASV2464	AATTTGAGCAGGATTAATTGGAACATCTTTAAGAATTTTAATTCGAATAGAGTTAAGAAGAATTAGAAATTTAATTAGAAATGATCAAATTTATAATATAATTGTAACTGCTCATGCTTTTATTATAATTTTTTTTATAGTTATACCAATTTTAATT	157	Metazoa	Arthropoda	Insecta	Diptera	Cecidomyiidae	unclassified	unclassified	12	2959	0	0	0	0	0	0	0	0	0	0	0	0	0	0	0	0	0	0	0	0	0	0	0	0	0	0	0	0	0	0	0	0	0	0	0	0	0	0
ASV0948	TATGTGAGCAGGGGTATTGGGATTATCATTAAGAATATTAATTCGTATAGAATTGGGTAGACCTGGATCATTAATTGGAAATGATCAGATTTATAATTCTATTGTTACAACTCATGCATTTGTAATAATTTTTTTTTTTGTTATACCTGTAATAATA	157	Metazoa	Arthropoda	Insecta	Hymenoptera	unclassified	unclassified	unclassified	11	1516	0	652	0	0	0	0	0	5	0	0	0	0	0	0	12	0	0	227	0	0	0	0	13	0	44	0	0	0	0	0	0	0	0	0	0	78	18	0
ASV1138	TGCATGATCAGGAATAATTGGCACTTCATTAAGAATAATTATTCGAACAGAATTAGGAAATCCAGGCTCTTTAATTGGAAATGACCAAATTTACAATGTAATTGTAACTGCACATGCTTTTATTATAATTTTTTTTATAGTGATACCTATTATAATT	157	Metazoa	Arthropoda	Insecta	Diptera	Phoridae	unclassified	unclassified	11	27133	0	0	4647	0	0	0	0	3621	0	0	0	0	0	1338	4197	0	13032	0	0	0	0	0	0	0	261	0	0	0	0	0	0	0	0	0	0	0	0	0
ASV1773	AGCTTGAGCTGGAATAGTAGGAACATCTTTAAGTATTTTAATTCGTATAGAACTTGGTCATCCAGGAGCATTAATTGGAGATGATCAAATTTATAATGTAATTGTTACTGCACATGCTTTTGTTATAATTTTTTTTATAGTAATACCTATTATAATT	157	Metazoa	Arthropoda	Insecta	Diptera	Syrphidae	unclassified	unclassified	11	7770	0	353	0	635	0	0	0	0	0	55	564	0	0	0	0	0	448	0	0	0	3161	0	0	0	120	0	0	0	0	0	428	0	0	0	0	0	0	0
ASV1861	AATTTGAAGAGGAATAGTAGGAACATCTTTAAGTTTATTAATTCGAGCTGAATTAGGTAATCCGGGCTCATTAATTGGAGATGATCAAATTTATAATACAATTGTTACAGCTCATGCATTTATTATAATTTTTTTTATAGTTATACCTATCATAATT	157	Metazoa	Arthropoda	Insecta	Lepidoptera	Crambidae	unclassified	unclassified	11	4525	0	0	0	0	0	0	0	0	0	0	0	0	0	0	0	0	0	0	0	0	0	0	0	0	0	0	0	0	0	0	0	0	0	0	0	0	0	0
ASV1963	TATTTGAGCAGGGATAATTGGAACATCGTTAAGAATTTTAATTCGAATAGAATTAAGAAGAATTAGAAATTTAATTGGTAATGATCAAATTTATAATGTTATTGTAACTGCTCATGCTTTTATTATAATTTTTTTTATAGTAATACCTATTTTAATT	157	Metazoa	Arthropoda	Insecta	Diptera	Cecidomyiidae	unclassified	unclassified	11	50747	0	0	0	0	0	0	0	0	0	0	0	0	0	0	0	0	0	0	0	0	0	0	0	0	0	0	0	0	0	0	0	55	0	0	0	0	0	0
ASV2020	GGCTTGAGCTGGAATAGTAGGTACTTCTTTAAGTATTTTAATTCGAGCTGAATTAGGCCACCCTGGAGCCTTAATTGGAGATGACCAAATTTATAATGTAATTGTAACTGCTCATGCTTTTATTATAATTTTTTTTATAGTTATACCTATTATAATT	157	Metazoa	Arthropoda	Insecta	Diptera	unclassified	unclassified	unclassified	11	32291	0	0	0	0	2275	0	0	0	417	0	0	0	2473	0	0	0	0	0	0	0	0	521	838	0	0	0	535	0	1372	0	0	0	0	0	0	2653	1999	2724
ASV2192	AATTTGAGCTGGAATAATTGGAACATCATTAAGATTATTAATTCGAGCTGAATTAAGAATACCCGGATCATTAATTGGAAATGATCAAATTTATAATTCTATTGTAACTGCTCATGCATTTATTATAATTTTTTTTATAGTAATACCAATTATAATT	157	Metazoa	Arthropoda	Insecta	Lepidoptera	unclassified	unclassified	unclassified	11	45857	8201	0	0	0	4016	3898	11146	0	0	0	0	0	0	0	0	62	0	0	0	0	0	0	0	0	0	0	0	0	0	0	0	0	6280	1396	759	0	1851	0
ASV2234	TATTTGAGCTGGCATAGTTGGAACTTCTTTAAGATTATTAATTCGAGCTGAATTAGGTAATCCTGGATCTTTAATTGGAGATGACCAAATTTATAATACAATTGTTACTGCTCATGCTTTTATTATAATTTTTTTCATAGTTATACCTATTATAATT	157	Metazoa	Arthropoda	Insecta	Lepidoptera	Tortricidae	Eucosma	unclassified	11	4029	0	0	0	0	0	0	0	0	0	0	0	0	0	0	0	0	0	0	0	0	0	0	0	0	0	0	0	0	0	0	0	0	0	0	0	0	0	0
ASV0325	AATTTGAGCTGGAATAGTAGGAACATCATTAAGAATTTTAATTCGATTAGAATTAAGAACAATTTCTAATTTGATTGGTAATGATCAAATTTATAACGTTATTGTTACAGCTCATGCATTTATTATAATTTTTTTTATAGTTATACCTATTTTAATT	157	Metazoa	Arthropoda	Insecta	Diptera	Cecidomyiidae	unclassified	unclassified	10	1164	0	0	0	0	0	0	0	0	0	0	0	0	0	0	0	0	0	0	0	0	0	0	0	0	0	0	0	0	0	0	0	0	0	0	0	0	0	0
ASV0559	AGTTTGAGCTGGAATAGTGGGAACTTCTTTAAGTTTATTAATTCGAGCTGAATTAGGAAATCCTGGCTCATTAATTGGAGATGACCAAATTTATAATACAATTGTGACAGCTCATGCTTTTATTATAATTTTCTTTATAGTTATACCTATTATAATT	157	Metazoa	Arthropoda	Insecta	Lepidoptera	Coleophoridae	Coleophora	Coleophora amarchana	10	44509	0	0	0	0	0	0	0	0	0	0	0	0	0	0	0	0	0	0	0	0	7	0	0	0	0	0	0	0	0	0	0	0	0	0	0	0	0	0
ASV0701	AATTTGATCAGGAATAATTGGATCATCTTTAAGAATTTTAATTCGATTAGAATTAAGACAAATCAATTCAATTATTAATAATAATCAAATATACAACGTAATTGTCACTATTCATGCATTTATTATAATTTTTTTTATAACAATACCAATTGTTATT	157	Metazoa	Arthropoda	Insecta	Hemiptera	unclassified	unclassified	unclassified	10	1428	24	0	16	0	0	10	0	0	0	0	0	22	0	0	0	0	0	0	0	0	0	0	0	55	0	553	0	0	0	0	126	0	0	0	0	34	471	0
ASV1150	AGTTTGAGCTGGAATAGTAGGAACTTCTTTAAGTTTATTAATTCGAGCTGAATTAGGAAATCCTGGCTCATTAATTGGAGATGACCAAATTTATAATACAATTGTGACAGCTCATGCTTTTATTATAATTTTCTTTATAGTTATACCTATTATAATT	157	Metazoa	Arthropoda	Insecta	Lepidoptera	Coleophoridae	Coleophora	Coleophora amarchana	10	15826	0	0	0	0	0	0	0	0	0	0	0	0	0	0	0	0	0	0	0	0	0	0	0	0	0	0	0	0	0	0	0	0	0	0	0	0	0	0
ASV1315	TATATGAACTGCCATACTAGGGACTTCTTTAAGAAATATTATTCGTTTCGAACTAAGAATACCAAATAGAATTATTAAAGATGATCAAATTTACAATTCTTTAGTTACAGCTCATGCTTTAGTAATAATTTTTTTTATAATTATACCAGTAATAATT	157	Metazoa	Arthropoda	Arachnida	Trombidiformes	Tarsonemidae	unclassified	Tarsonemidae sp. BIOUG25926-A09	10	4161	0	0	0	0	0	0	0	0	0	0	0	0	0	0	0	0	0	0	0	0	0	0	0	0	0	0	0	0	0	0	0	0	0	0	0	0	0	0
ASV1738	AACTTGATCTGGAATAATTGGAACATCCCTAAGACTCCTAATTCGAACTGAATTAGGAACCCCTGGAAAATTAATTGGGAATGATCAAATTTATAATACTATTGTAACTGCTCATGCTTTTATCATAATTTTTTTTATAGTTATACCTATTATAATT	157	Metazoa	Arthropoda	Insecta	Lepidoptera	unclassified	unclassified	unclassified	10	23104	0	0	0	0	0	0	0	0	0	0	0	0	0	0	0	0	0	0	0	0	0	0	0	0	0	0	0	0	0	0	0	0	0	0	0	0	0	18830
ASV1763	AATTTGATCTGGAATATTAGGAACTTCTTTAAGAATTTTAATCCGTTTAGAATTAAGATCTATTTCTAATTTAATTGGTAATGATCAAATTTACAATGTAACTGTAACTGCTCATGCTTTTATTATAATTTTTTTTATAGTGATACCTATTATAATT	157	Metazoa	Arthropoda	Insecta	Diptera	Cecidomyiidae	unclassified	unclassified	10	429	0	0	0	0	0	0	0	0	0	0	0	0	0	0	0	0	0	0	0	0	0	0	0	0	0	0	0	0	0	0	0	0	0	0	0	0	0	0
ASV1950	GATTTGATCGGGAATAATTGGCACTTCATTAAGAATATTAATTCGTTTAGAATTAGGAACAACTAATAATTTAATTGGAAATGACCAAATTTATAATGTAATTGTTACAGCCCATGCTTTTATTATAATTTTTTTCATAGTAATACCTATTTTAATT	157	Metazoa	Arthropoda	Insecta	Diptera	Cecidomyiidae	unclassified	unclassified	10	3738	0	0	0	0	0	0	0	330	0	0	0	0	0	0	0	0	0	0	0	0	0	0	0	0	0	0	0	0	0	0	0	0	0	0	0	0	0	0
ASV2093	AGCATGGTCTGCTATGGTAGGAACCGCAATAAGAGTTTTAATTCGAATAGAATTAGGTCAGACTGGTAGATTTTTGGGAAACGATCATATGTATAATGTAATTGTAACAGCACATGCTTTTGTTATAATTTTTTTTATAGTAATACCAATTCTAATT	157	Metazoa	Arthropoda	Arachnida	Araneae	Salticidae	Heliophanus	Heliophanus ussuricus	10	1741	0	0	0	0	0	0	0	0	0	0	0	0	0	0	0	0	0	0	0	0	0	0	0	0	0	0	0	0	0	0	0	0	0	0	0	0	0	0
ASV0186	GATTTGAGCTGGAATAATAGGAACTTCTTTAAGTTTATTAATTCGAGCTGAATTAGGAAATCCTGGTTCATTAATTGGTGATGATCAAATTTATAATACAATTGTTACAGCTCATGCTTTTATTATAATTTTTTTTATAGTTATACCTATTATAATT	157	Metazoa	Arthropoda	Insecta	Lepidoptera	Coleophoridae	Coleophora	Coleophora versurella	9	6365	0	0	0	0	0	0	0	0	0	0	0	0	0	0	240	0	1977	0	0	0	0	0	0	0	0	0	0	0	0	0	0	0	0	0	0	0	0	0
ASV0499	AATTTGAGCAGGAATATTAGGTACATCTCTTAGACTTTTAATTCGAGCTGAATTAGGTAACCCTGGTTCTTTAATTGGAGATGATCAAATTTATAACACTATTGTAACAGCTCATGCTTTTATTATAATTTTTTTTATAGTTATACCTATTATAATT	157	Metazoa	Arthropoda	Insecta	Lepidoptera	Gelechiidae	Caryocolum	Caryocolum tischeriella	9	6293	0	0	0	0	0	0	0	0	0	0	0	0	0	0	0	0	0	0	0	0	0	0	0	0	0	0	0	0	0	0	0	0	0	0	0	0	0	0
ASV0857	AGTTTGATCAGGAATAGTAGGAACATCTTTAAGTATATTAATTCGTGCTGAATTAAGTCACCCAGGGATATTTATTGGAAATGATCAAATTTATAACGTAATTGTTACAGCTCATGCATTTATTATAATTTTCTTCATAGTAATACCAATTATAATT	157	Metazoa	Arthropoda	Insecta	Diptera	Culicidae	unclassified	unclassified	9	5051	0	0	0	0	0	0	0	0	0	0	0	0	0	0	0	0	0	0	0	0	0	0	0	0	0	0	0	0	0	0	0	0	0	0	0	0	0	0
ASV1722	TATATGAGCAGGAATAATTGGAACTTCTATAAGAATTTTAATCCGATTAGAATTAAGAACTATTAAAAATTTAATTGGAAATGATCAAATTTATAATGTAATTGTAACTGCTCATGCATTTATTATAATTTTTTTCATAGTTATACCTATTTTAATT	157	Metazoa	Arthropoda	Insecta	Diptera	Cecidomyiidae	unclassified	unclassified	9	3581	0	0	0	0	0	0	0	0	0	0	0	0	0	0	0	0	0	0	0	0	0	0	0	0	0	0	0	0	0	0	0	0	0	0	0	0	0	0
ASV1793	AGTTTGATCAGGAATAGTAGGAACATCTTTAAGTATATTAATTCGTGCTGAATTAAGTCACCCAGGGATATTTATTGGAAATGATCAAATTTATAACGTAATTGTTACAGCTCATGCATTTATTATAATTTTTTTTATAGTAATACCAATTATAATT	157	Metazoa	Arthropoda	Insecta	Diptera	Culicidae	unclassified	unclassified	9	16451	0	0	0	0	0	0	0	0	0	0	0	0	0	0	0	0	0	0	0	0	0	0	0	0	0	0	0	0	0	0	0	0	0	0	0	0	0	0
ASV1909	AATTTGAGCTGGAATATTAGGAACCTCCTTAAGAATATTAATTCGATTAGAATTAAGAACAATTTATAACTTAATTGGAAATGATCAAATTTATAATGTTATTGTTACTGCTCATGCTTTTATTATAATTTTTTTTATAGTAATACCAATTCTTATT	157	Metazoa	Arthropoda	Insecta	Diptera	Cecidomyiidae	unclassified	unclassified	9	34877	0	0	0	0	0	0	0	0	7	0	0	10	0	0	0	0	0	0	0	0	0	0	0	0	0	0	0	0	0	0	4549	8	0	0	0	0	0	0
ASV1928	AGCTTGATCTGGAATAGTAGGAACATCAATAAGTATAATTATTCGTGCAGAATTAGGACAACCAGGATATTTAATTGGAGATGATCAAATTTATAATGTAATTATTACAGCTCATGCATTTGTAATAATTTTTTTTATAGTAATACCTATTATAATT	157	Metazoa	Arthropoda	Insecta	Orthoptera	Acrididae	Euchorthippus	Euchorthippus unicolor	9	9337	0	0	0	0	0	0	0	0	0	0	0	0	0	0	3842	0	0	0	0	0	0	0	0	0	0	0	1020	0	0	0	0	0	49	0	0	532	0	0
ASV1937	AGCTTGAGCTGGAATAGTGGGAACTTCATTAAGTATCCTTATTCGGGCTGAATTAGGGCACCCTGGTGCTTTAATTGGAGATGACCAAATTTATAATGTTATTGTTACTGCCCATGCTTTTATTATAATTTTTTTTATGGTAATACCTATTATAATT	157	Metazoa	Arthropoda	Insecta	Diptera	Agromyzidae	unclassified	Agromyzidae sp. BOLD:ACC0247	9	10292	0	0	0	0	0	0	0	0	0	0	0	0	0	0	0	0	0	0	0	0	0	196	0	0	0	539	0	4246	0	0	0	0	0	49	777	0	0	0
ASV0209	AATTTGAGCAGGATTAATTGGAACATCTTTAAGAATTTTAATTCGAATAGAGTTAAGAAGAATTAGAAATTTAATTAGAAATGATCAAATTTATAATGTAATTGTAACTGCTCATGCTTTTATTATAATTTTTTTTATAGTTATACCAATTTTAATT	157	Metazoa	Arthropoda	Insecta	Diptera	Cecidomyiidae	unclassified	unclassified	8	1687	0	0	0	0	0	0	0	0	0	0	95	0	0	0	0	0	0	0	0	0	0	0	0	0	0	0	0	0	0	0	0	0	0	0	0	0	0	0
ASV0566	TATTTGAGCAGGAATAGTTGGAACTTCTTTAAGTCTTCTTATTCGTGCAGAATTAGGAAATCCCGGATCATTAATTGGAGATGATCAAATTTATAATACTATTGTAACAGCTCATGCATTTATTATAATTTTTTTTATAGTAATACCAATTATAATT	157	Metazoa	Arthropoda	Insecta	Lepidoptera	Tortricidae	Grapholita	Grapholita delineana	8	650	0	0	0	0	0	0	0	0	0	0	0	0	0	0	0	0	0	0	0	0	0	0	0	0	0	0	0	0	0	0	0	0	0	0	0	0	0	0
ASV0588	GATTTGATCGGGATTAATAGGAAGAAGATTAAGAATATTAATTCGTCTAGAATTAGGAACACCTTCATCTTTAATTGGGAATGATCAAATTTATAATTCAATTGTAACAGCTCATGCTTTAATTATAATTTTTTTTACAATTATACCAATTATATTA	157	Metazoa	Arthropoda	Insecta	Hymenoptera	Platygastridae	unclassified	unclassified	8	1190	0	0	0	0	0	0	0	0	0	0	0	0	0	0	0	0	0	0	0	0	0	0	0	0	0	0	0	0	0	0	0	0	0	0	0	0	0	0
ASV1347	AATTTGATCAGGTATATTTGGAATATCATTGAGAATTTTAATCCGATTGGAATTAAGAACTATTTCTAATTTAATTGAAAATGATCAAATCTATAATTCAATTGTCACTGCTCATGCTTTAATTATAATTTTTTTCATAGTTATACCAATTTTAATT	157	Metazoa	Arthropoda	Insecta	Diptera	Cecidomyiidae	unclassified	unclassified	8	2562	0	0	0	0	0	0	0	0	0	0	0	0	0	0	0	0	0	0	0	0	0	0	0	0	0	0	0	0	0	0	0	0	0	0	0	0	0	0
ASV1371	AATTTGAGCAGGATTAATTGGAACATCTTTAAGAATTTTAATTCGGATAGAATTAAGAAGAATTAGTAATTTAATTAGAAATGATCAAATTTATAACGTAATTGTAACTGCTCATGCTTTTATTATAATTTTTTTTATAGTTATACCAATTTTAATT	157	Metazoa	Arthropoda	Insecta	Diptera	Cecidomyiidae	unclassified	unclassified	8	1567	0	0	0	0	0	0	0	0	0	0	0	0	0	0	0	0	0	0	0	0	0	0	0	0	0	0	0	0	0	0	0	0	0	0	0	0	0	0
ASV1422	TATTTGAGCAGGAATAGTAGGAACTTCATTAAGTTTATTAATTCGAGCTGAATTAGGAACTCCAGGATCTTTAATTGGAGATGATCAAATTTATAATACTATTGTTACAGCTCATGCTTTTATTATAATTTTTTTCATAGTTATACCTATTATAATT	157	Metazoa	Arthropoda	Insecta	Lepidoptera	unclassified	unclassified	unclassified	8	18000	0	0	0	0	0	0	0	0	0	0	0	0	0	0	0	0	0	0	0	0	0	0	0	0	0	0	0	0	0	0	0	0	0	0	0	0	0	0
ASV1486	TATTTGAGCAGGAATAATTGGAACATCATTAAGAATTTTAATTCGGATAGAATTAAGAAGAATTAGAAATTTAATTGGTAATGATCAAATTTATAATGTTATTGTAACTGCTCATGCTTTTATTATAATTTTTTTTATAGTAATACCTATTTTAATT	157	Metazoa	Arthropoda	Insecta	Diptera	Cecidomyiidae	unclassified	unclassified	8	13768	0	0	0	0	0	0	0	0	0	0	0	0	0	0	0	0	0	0	0	6350	0	0	0	0	0	0	0	0	0	0	0	0	2600	0	0	0	0	0
ASV1860	AATTTGAGCTGGGATAGTAGGAACTTCTCTAAGAATCTTAATTCGTTTAGAATTAAGAACAATTTCTAATTTAATTGGGAATGATCAAATTTATAATGTAATTGTTACAGCACATGCATTTATTATAATTTTTTTTATAGTAATACCAATTTTAATT	157	Metazoa	Arthropoda	Insecta	Diptera	Cecidomyiidae	unclassified	unclassified	8	8207	0	0	0	0	0	0	0	0	0	0	0	0	0	0	0	0	0	0	0	0	0	0	0	0	0	0	0	0	0	0	0	0	0	0	0	0	0	0
ASV2415	AGTTTGATCAGGAATAGTTGGAACATCATTAAGAATTTTAATTCGTGCTGAATTAAGTCAACCAGGTATATTTATTGGAAATGACCAAATTTATAATGTAATTGTTACAGCTCATGCTTTTATTATAATTTTCTTTATAGTAATACCTATTATAATT	157	Metazoa	Arthropoda	Insecta	Diptera	Culicidae	Ochlerotatus	unclassified	8	5483	0	0	0	0	0	0	0	0	0	0	0	0	0	0	0	0	0	0	0	0	0	0	0	0	0	0	279	0	0	0	0	0	0	0	0	0	0	0
ASV0278	TATTTGAGCTGGCATAATTGGAACTTCTTTAAGATTATTAATTCGAGCTGAATTAGGTAATCCCGGATCTTTAATTGGAGATGACCAAATTTATAATACAATTGTTACTGCTCATGCTTTTATTATAATTTTTTTTATAGTTATGCCTATTATAATT	157	Metazoa	Arthropoda	Insecta	Lepidoptera	Tortricidae	Eucosma	Eucosma obumbratana	7	3801	0	0	0	0	0	0	0	0	0	0	0	0	0	0	0	0	0	0	0	0	0	0	0	0	0	0	0	0	0	0	0	0	0	0	0	0	0	0
ASV0363	AGCTTGAGCTGGAATAGTGGGAACTTCCCTAAGAATTTTAATTCGAGCTGAATTAGGACACCCTGGTGCTCTAATTGGAGACGACCAAATTTATAATGTTATTGTTACTGCTCATGCTTTTATTATAATTTTTTTTATAGTGATACCTATTATAATT	157	Metazoa	Arthropoda	Insecta	Diptera	unclassified	unclassified	unclassified	7	18789	0	0	0	0	0	0	0	0	0	0	0	0	0	0	0	0	0	0	0	0	0	0	0	0	0	0	0	0	0	0	1160	0	0	0	0	0	0	0
ASV0822	AATTTGAGCAGGAATATTAGGTACATCTCTTAGACTTTTAATTCGAGCTGAATTAGGTAATCCTGGTTCTTTAATTGGAGATGATCAAATTTATAACACTATTGTAACAGCTCATGCTTTTATTATAATTTTTTTTATAGTTATGCCTATTATAATT	157	Metazoa	Arthropoda	Insecta	Lepidoptera	unclassified	unclassified	unclassified	7	2881	0	0	0	0	0	0	0	0	0	0	0	0	0	0	0	0	0	0	0	0	0	0	0	0	0	0	0	0	0	0	0	0	0	0	0	0	0	0
ASV1176	CGCTTGATCAGGAATAATTGGTACCTCTTTAAGAATTTTAATTCGAGCCGAATTGGGACATGCCGGAGCTTTAATTGGAGATGACCAAATTTATAATGTTATTGTTACTGCCCATGCCTTTATTATAATTTTTTTTATAGTTATACCTATATTAATT	157	Metazoa	Arthropoda	Insecta	Diptera	Chironomidae	unclassified	unclassified	7	1887	0	0	0	0	0	0	0	0	0	0	0	0	0	0	0	0	0	0	0	0	0	0	0	0	0	0	0	0	0	0	0	0	0	0	0	0	0	0
ASV1751	AATTTGAGCTGGAATAGTAGGAACATCATTAAGAATTTTAATTCGATTGGAATTAAGAACAATTTCAAATTTAATTGGTAATGATCAAATTTATAATGTTATTGTTACAGCTCATGCATTTATTATAATTTTTTTCATAGTTATACCTATTTTAATT	157	Metazoa	Arthropoda	Insecta	Diptera	Cecidomyiidae	unclassified	unclassified	7	1622	0	0	0	0	0	0	0	0	0	0	0	0	0	0	0	0	0	0	0	0	0	0	0	0	0	0	0	0	0	0	0	0	0	0	0	0	0	0
ASV1925	AATTTGATCTGGAATATTAGGAACTTCTTTAAGAATTTTAATCCGTTTAGAATTAAGATCTATTTCTAATTTAATTGGTAATGATCAAATTTACAATGTAATTGTAACTGCTCATGCTTTTATTATAATTTTTTTTATAGTGATACCTATTATAATT	157	Metazoa	Arthropoda	Insecta	Diptera	Cecidomyiidae	unclassified	unclassified	7	3575	0	0	0	0	0	0	0	0	0	0	0	0	0	0	0	0	0	0	0	0	0	0	0	0	0	0	0	0	0	0	0	0	0	0	0	0	0	0
ASV1967	AGCTTGAGCAGGAATAATTGGAACTTCTTTAAGAATTTTAATTCGAGCTGAATTAGGACATCCAGGAGCTTTAATTGGAAATGATCAAATTTATAATGTCATTGTTACTTCTCATGCATTTATTATAATTTTTTTTATAGTTATACCTATTATAATT	157	Metazoa	Arthropoda	Insecta	Diptera	Tephritidae	unclassified	unclassified	7	39067	0	0	0	0	0	0	0	0	0	0	0	0	0	0	0	9655	0	0	0	0	0	0	0	0	0	0	0	0	0	0	0	0	0	11659	0	0	0	0
ASV2113	TATATGAGCAGGAATAATTGGATCATCTATAAGATTAATTATTCGTATAGAATTAAGAAATCCTGGATATTTAATTAAAAATGATCAAATTTATAACTCTCTTGTAACTGCTCATGCTTTTATTATAATTTTTTTTATAGTTATACCAATTATAATT	157	Metazoa	Arthropoda	Insecta	Hymenoptera	Ichneumonidae	unclassified	unclassified	7	260	0	0	0	0	0	0	0	0	0	0	0	0	0	0	0	0	0	0	0	0	0	0	0	0	0	0	0	0	0	0	0	0	0	0	0	0	0	0
ASV2271	AATTTGAAGAGGAATAGTAGGAACATCTTTAAGTCTTTTAATTCGTGCTGAATTAGGTAATCCAGGATCATTAATTGGAGATGATCAAATTTATAATACAATTGTTACAGCTCATGCATTTATTATAATTTTTTTTATGGTTATACCTATTATAATT	157	Metazoa	Arthropoda	Insecta	Lepidoptera	Crambidae	Loxostege	Loxostege turbidalis	7	3129	0	0	0	0	0	0	0	0	0	0	0	0	0	0	0	0	0	0	0	0	0	0	0	0	0	0	0	0	0	0	0	0	0	0	0	0	0	0
ASV0088	AATTTGAGCCGGAATAGTAGGAACATCATTAAGAATTTTAATTCGATTAGAATTAAGAACAATTTCAAATTTAATTGGTAATGATCAAATTTATAATGTTATTGTCACAGCTCATGCATTTATTATAATTTTTTTTATAGTTATACCTATCCTAATT	157	Metazoa	Arthropoda	Insecta	Diptera	Cecidomyiidae	Mycodiplosis	Mycodiplosis sp. T383	6	473	0	0	0	0	0	0	0	0	0	0	0	0	0	0	0	0	0	0	0	0	0	0	0	0	0	0	0	0	0	0	0	0	0	0	0	0	0	0
ASV0101	AATTTGAGCAGGAATAATCGGAACAAGATTAAGAATTTTAATTCGAATAGAATTATCAACAACATCAAATTTAATTGAGAACGATCAAATTTATAATGTAATTGTAACTGCTCATGCTTTCATTATAATTTTTTTTATAGTTATACCAATTTTAATT	157	Metazoa	Arthropoda	Insecta	Diptera	Cecidomyiidae	unclassified	unclassified	6	1033	0	0	0	0	0	0	0	0	0	0	0	0	0	0	0	0	0	0	0	0	0	0	0	0	0	0	0	0	0	0	0	0	0	0	0	0	0	0
ASV0257	AATTTGAGCAGGTATAGTAGGTACTTCTTTAAGACTTTTAATTCGAGCTGAATTAGGAAATCCAGGTTCTTTAATTGGAGATGACCAAATTTATAATACTATTGTAACAGCTCATGCATTTATTATAATTTTTTTTATAGTAATACCAATTATAATT	157	Metazoa	Arthropoda	Insecta	Lepidoptera	unclassified	unclassified	unclassified	6	2188	0	0	0	0	0	0	0	0	0	0	0	0	0	0	0	0	0	0	0	0	0	0	0	0	0	0	0	0	0	0	0	0	0	0	0	0	0	0
ASV0273	AATTTGAGCAGGGTTAATTGGAACATCATTAAGAATCTTAATTCGAATAGAATTAAGAAGAATTAGAAATTTAATTAAAAATGATCAAATTTATAATGTAATTGTAACTGCTCATGCTTTCATTATAATTTTTTTTATAGTTATACCAATTTTAATT	157	Metazoa	Arthropoda	Insecta	Diptera	Cecidomyiidae	unclassified	unclassified	6	41249	0	0	0	0	0	0	0	0	0	0	0	0	0	0	0	0	0	0	0	0	0	0	0	0	0	0	0	0	0	0	0	0	0	0	0	0	0	0
ASV0277	TATTTGAGCAGGTATAATTGGCACATCATTAAGAATTTTAATTCGAATAGAATTAAGAAGAATTAGAAATTTAATTGGAAATGATCAGATTTATAATGTTATTGTAACTGCTCATGCTTTTATTATAATTTTTTTTATAGTAATACCAATTTTAATT	157	Metazoa	Arthropoda	Insecta	Diptera	Cecidomyiidae	unclassified	unclassified	6	18597	0	0	6630	0	0	0	0	4281	0	0	0	0	0	0	0	0	0	0	0	0	0	4687	0	0	0	1202	0	0	0	0	0	0	0	0	1139	0	0	0
ASV0442	GTTTTGATCAGGAATATTAGGATTATCATTAAGGTTACTTATTCGTATAGAGTTATCTAGACCCGGTAGATTTCTAGGGGATGATCAAATTTATAATAGAGTTGTGACAGCTCATGCATTTGTAATAATTTTTTTTATAGTAATACCTGTAATAATT	157	Metazoa	Arthropoda	Insecta	Hymenoptera	Braconidae	Meteorus	Meteorus versicolor	6	1173	0	0	0	0	0	0	0	0	0	0	0	0	0	0	0	0	0	0	0	0	0	0	0	0	0	0	0	0	0	0	0	0	0	0	0	0	0	0
ASV0654	AGCTTGAGCTGGAATAGTAGGTACATCAATAAGAATTTTAATTCGGTCAGAATTAGGACATCCAGGATCCCTAATTGGTGATGATCAAATTTATAATGTTATTGTAACAGCTCATGCCTTTGTAATAATTTTTTTTATAGTAATACCTATTATAATT	157	Metazoa	Arthropoda	Insecta	unclassified	unclassified	unclassified	unclassified	6	775	0	0	0	0	0	0	0	0	0	0	0	0	0	0	0	0	0	0	0	0	0	0	0	0	0	0	0	0	0	0	0	0	0	0	0	0	0	0
ASV0776	AATTTGAGCAGGATTAATTGGATCATCTTTAAGAATTTTAATTCGGATAGAATTAAGAAGAATTAGAAATTTAATTAGAAATGATCAAATTTATAATGTAATTGTAACTGCTCACGCTTTTATTATAATTTTTTTTATAGTAATACCTATTTTAATT	157	Metazoa	Arthropoda	Insecta	Diptera	unclassified	unclassified	unclassified	6	25783	0	0	0	0	0	0	0	0	0	0	0	0	54	3522	0	0	0	0	2691	0	0	0	0	0	0	4065	0	0	0	0	0	0	0	14118	0	0	0	0
ASV0828	TATATGAGCAGGAATAGTGGGAACTTCCTTAAGAATTTTAATTCGATTAGAATTAGGGTCAACAGGAAGATTAATCGGAAATGACCAAATTTATAATGTTATTGTAACTGCGCACGCATTTATCATAATTTTTTTCATAGTAATACCGATTATAATT	157	Metazoa	Arthropoda	Insecta	Coleoptera	Coccinellidae	Coccinula	Coccinula quatuordecimpustulata	6	2869	0	0	0	0	0	0	0	0	0	0	0	0	0	0	0	0	0	0	0	0	0	0	0	0	0	0	0	0	0	0	0	0	0	0	0	0	0	0
ASV1003	AGCTTGAGCAGGTATAGTAGGAACTTCTTTAAGTATTTTAATTCGAGCTGAACTTGGTCATCCAGGAGCATTAATTGGAGACGATCAAATTTATAATGTAATTGTTACTGCTCATGCTTTTGTAATAATTTTTTTTATAGTAATACCAATTATAATT	157	Metazoa	Arthropoda	Insecta	Diptera	Sphaeroceridae	Rachispoda	unclassified	6	1325	0	0	0	0	0	0	0	0	0	0	0	0	0	0	0	0	0	0	0	0	0	0	0	0	0	0	0	0	0	0	0	0	0	0	0	0	0	0
ASV1007	AATTTGAGCAGGTATAGTAGGAACTTCTTTAAGTTTATTAATCCGAGCAGAATTAGGAAACCCCGGTTCTTTAATTGGAGATGATCAAATTTATAATACTATTGTAACAGCTCATGCTTTTATTATAATTTTCTTTATAGTTATACCAATTATAATT	157	Metazoa	Arthropoda	Insecta	Lepidoptera	Tortricidae	Paraccra	Paraccra mimesa	6	5518	0	0	0	0	0	37	0	0	0	0	0	0	0	0	0	0	0	0	0	0	0	0	0	0	3841	0	0	0	0	0	0	1020	0	0	0	456	0	0
ASV1324	AATTTGAGCAGGAATATTAGGTACTTCTCTTAGATTATTAATTCGAGCTGAATTAGGAAACCCTGGATCTTTAATTGGTGATGACCAAATTTATAATACTATTGTAACTGCCCATGCTTTTATTATAATTTTTTTTATAGTTATGCCAATTATAATT	157	Metazoa	Arthropoda	Insecta	Lepidoptera	Gelechiidae	Helcystogramma	Helcystogramma arulensis	6	2942	0	0	0	0	0	0	0	0	0	0	0	0	0	0	0	0	0	0	0	0	0	0	0	0	0	0	0	0	0	0	0	0	0	0	0	0	0	0
ASV1556	AATTTGAGCAGGAATAGTTGGAACTTCTTTAAGATTATTAATTCGAGCTGAATTAGGTAATCCTGGTTCTTTAATTGGAGATGATCAAATTTATAATACTATTGTAACAGCTCATGCTTTTATTATAATTTTTTTCATAGTAATACCAATTATAATT	157	Metazoa	Arthropoda	Insecta	Lepidoptera	Erebidae	Catocala	Catocala elocata	6	1402	0	0	0	0	0	0	0	0	0	0	0	0	0	0	0	0	0	0	0	0	0	0	0	0	0	0	0	0	0	0	0	0	0	0	0	0	0	0
ASV1578	ATCATGATCAGGAATAATAGGGACTTCCTTAAGTATACTAATTCGTTCTGAATTAGGAAGACCAGGTAGATTAATTGGAGATGACCAAATTTATAATAGAATTGTTACTGCTCATGCATTTATTATAATTTTTTTTATAGTAATACCAATTATAATT	157	Metazoa	Arthropoda	Insecta	Coleoptera	Curculionidae	Tychius	Tychius picirostris	6	95	0	0	0	0	0	0	0	0	0	0	0	0	0	0	0	0	0	0	0	0	0	0	0	0	0	0	0	0	0	0	0	0	0	0	0	0	0	0
ASV1753	AATTTGAGCAGGGATATTAGGCACATCTCTTAGACTTTTAATTCGAGCTGAATTAGGTAATCCTGGTTCTTTAATTGGAGATGATCAAATTTATAACACTATTGTAACAGCTCATGCTTTTATTATAATTTTTTTTATAGTTATACCTATTATAATT	157	Metazoa	Arthropoda	Insecta	Lepidoptera	unclassified	unclassified	unclassified	6	2840	0	0	0	0	0	0	0	0	0	0	0	0	0	0	0	0	0	0	0	0	0	0	0	0	0	0	0	0	0	0	0	0	0	0	0	0	0	0
ASV1782	AATCTGAAGAGGAATAGTAGGAACATCCTTAAGTTTATTAATTCGTGCTGAATTAGGTAATCCAGGATCATTAATTGGAGATGATCAAATTTATAATACAATTGTTACAGCTCATGCATTTATTATAATTTTTTTTATAGTTATACCTATTATAATT	157	Metazoa	Arthropoda	Insecta	Lepidoptera	Crambidae	Loxostege	Loxostege sticticalis	6	11750	0	0	0	0	0	0	1365	0	0	0	0	0	0	0	0	5251	0	2278	0	1365	628	0	0	0	0	0	0	0	0	0	0	0	0	0	0	0	0	0
ASV1857	AATTTGAAGAGGAATAGTAGGAACATCTTTAAGACTTCTAATTCGTGCTGAATTAGGAAATCCAGGATCATTAATTGGAGATGATCAAATTTATAATACAATTGTTACAGCTCATGCATTTATTATAATTTTTTTTATAGTAATACCAATTATAATC	157	Metazoa	Arthropoda	Insecta	Lepidoptera	Crambidae	Sitochroa	Sitochroa verticalis	6	10426	3341	0	0	0	0	0	0	3324	0	0	0	0	2391	0	0	0	1157	0	0	0	0	0	0	0	0	0	0	0	0	0	0	0	0	0	0	0	0	0
ASV1906	TAGATGAGCCGGAACAGTTGGAACCTCGTTAAGAATAATCATTCGAACCGAACTAGGAACCCCAGGAAGCCTAATTGGTAATGATCAAATCTACAATTCAATTGTAACAGCACATGCCTTTATTATAATTTTTTTTATAGTAATACCAATCCTAATT	157	Metazoa	Arthropoda	Insecta	Coleoptera	Curculionidae	Amalus	Amalus scortillum	6	1387	0	0	0	0	0	0	0	0	0	0	0	0	0	0	0	0	0	0	0	0	0	0	0	0	0	0	0	0	0	0	0	0	0	0	0	0	0	0
ASV2076	AATTTGAGCAGGGATATTAGGTACATCAATAAGAATTTTAATTCGTATAGAATTAAGAACTTTATCTAATTTAATTGGAAATGATCAAATTTATAATGTAATTGTAACTGCTCATGCTTTTATTATAATTTTCTTTATAGTAATACCTATTTTAATT	157	Metazoa	Arthropoda	Insecta	Diptera	Cecidomyiidae	unclassified	unclassified	6	1814	0	0	0	0	0	0	0	0	0	0	0	0	0	0	0	0	0	0	0	0	0	0	0	0	0	0	0	0	0	0	0	0	0	0	0	0	0	0
ASV2168	AGCTTGAGCAGGTATAGTAGGAACATCTTTAAGTATACTAATTCGTGCTGAACTTGGTCATCCAGGTGCTTTAATTGGAGATGATCAAATTTATAATGTAATTGTTACAGCTCATGCTTTTGTTATAATTTTTTTTATAGTTATACCAATTATAATT	157	Metazoa	Arthropoda	Insecta	Diptera	Syrphidae	Melanostoma	unclassified	6	630	0	0	0	0	0	0	0	0	0	0	0	0	0	0	0	0	0	0	0	0	0	0	0	0	0	0	0	0	0	0	0	0	0	0	0	0	0	0
ASV0073	TGTTTGAGCTGGAATAATTGGAACTTCCTTAAGATTATTAATTCGAGCTGAACTAGGAAATCCAGGATCATTAATTGGAGATGACCAAATCTATAATACTATTGTTACTGCTCATGCCTTTATTATAATTTTTTTTATAGTTATACCTATTATAATT	157	Metazoa	Arthropoda	Insecta	Lepidoptera	Tortricidae	Celypha	unclassified	5	5984	0	0	0	0	0	0	0	0	0	0	0	0	0	0	0	0	0	0	0	0	0	0	0	0	0	0	0	0	0	0	0	0	0	0	0	0	0	0
ASV0139	TATATGATCTGGAATATTAGGTTTATCTATAAGATTAATTATTCGTATAGAATTAAGAGTAGCAGGAAGATTTATTGGAAGTGATCAAATTTATAATAGTATTGTTACAGCTCATGCTTTTGTAATAATTTTTTTTATAGTTATACCTATTATAATT	157	Metazoa	Arthropoda	Insecta	Hymenoptera	Braconidae	Lysiphlebus	unclassified	5	9172	839	0	0	0	0	0	0	0	0	0	0	0	0	0	0	0	0	0	0	2221	0	0	0	0	0	0	1438	0	0	0	0	0	2544	0	0	0	2130	0
ASV0156	AATTTGAGCAGGAATATTAGGTACATCTCTTAGACTTTTAATTCGAGCTGAATTAGGTAATCCTGGTTCTTTAATTGGAGATGATCAAATTTATAATACTATTGTAACAGCTCATGCTTTTATTATAATTTTTTTTATAGTTATACCTATTATAATT	157	Metazoa	Arthropoda	Insecta	Lepidoptera	unclassified	unclassified	unclassified	5	1765	0	0	0	0	0	0	0	0	0	0	0	0	0	0	0	0	0	0	0	0	0	0	0	0	0	0	0	0	0	0	0	0	0	0	0	0	0	0
ASV0206	AGCATGATCAAGAATAATTGGAACTTCTTTAAGAATATTAGTTCGAGTAGAATTAGGGCATCCTGGTTCTTTAATCGGAAATGATCAAATTTATAATGTAATTGTAACAGCTCATGCTTTCATTATAATTTTTTTTATAGTAATACCTATTATAATT	157	Metazoa	Arthropoda	Insecta	Diptera	Tachinidae	Pales	Pales pavida	5	11523	0	0	0	7	0	0	0	0	0	0	0	0	0	0	0	0	0	0	0	0	0	0	0	0	0	0	0	0	0	0	0	0	0	0	0	0	0	0
ASV0233	AGCATGGTCTGCTATGGTAGGAACTGCAATAAGAGTTTTAATTCGAATAGAATTAGGTCAGACTGGTAGATTTTTGGGGAATGATCATATGTATAACGTAATTGTAACAGCACATGCTTTTGTTATAATTTTTTTTATAGTGATACCAATTCTAATT	157	Metazoa	Arthropoda	Arachnida	Araneae	Salticidae	Heliophanus	Heliophanus ussuricus	5	645	0	0	0	0	0	0	0	0	0	0	0	0	0	0	0	0	0	0	0	0	0	0	0	0	0	0	0	0	0	0	0	0	0	0	0	0	0	0
ASV0236	AATTTGAGCAGGATTAATTGGAACATCTCTTAGTTTATTAATTCGAGCTGAATTAGGAACCCCTAATTCTTTAATTGGAGATGATCAAATTTATAACTCAATTGTTACAGCCCATGCTTTCATTATAATTTTTTTTATAGTAATACCAATTATAATT	157	Metazoa	Arthropoda	Insecta	Lepidoptera	Pterophoridae	unclassified	unclassified	5	1165	0	0	0	0	0	0	0	0	0	0	0	0	0	0	0	0	0	0	0	0	0	0	0	0	0	0	0	0	0	0	0	0	0	0	0	0	0	0
ASV0297	ATCTTGAGCTGGAATAGTAGGGACATCTTTAAGAATACTAATTCGTACAGAATTAGGAAATCCGGGAAGATTAATTGGAGATGATCAAATTTATAATAGTATTGTTACAGCCCATGCATTTATTATAATTTTTTTTATAGTAATACCTATTATAATC	157	Metazoa	Arthropoda	Insecta	Lepidoptera	unclassified	unclassified	unclassified	5	3662	0	0	0	0	0	0	0	0	0	0	0	0	0	0	0	0	0	0	0	0	0	0	0	0	0	0	0	0	0	0	0	0	0	0	0	0	0	0
ASV0424	GTTCTGATCAGGAATAGTAGGAACATCATTGAGAATCCTCATCCGATTAGAGCTTGGTAGTCCTGGATCATTAATTGGGAATGATCAAATTTACAATTCAATTGTAACTGCACATGCATTTATTATAATTTTTTTTATGGTAATACCAATTATAATT	157	Metazoa	Arthropoda	Insecta	Coleoptera	Chrysomelidae	Cassida	Cassida sp. EMHAU-15090501	5	1479	0	0	0	0	116	0	0	0	0	0	0	0	0	0	80	0	0	0	0	0	0	0	0	0	313	0	0	0	0	0	0	0	0	0	0	0	902	68
ASV0441	AATTTGAGCAGGAATAATTGGAACTTCACTAAGCTTATTAATTCGAGCAGAATTAGGTACCCCAGGATCATTAATTGGAGATGATCAAATTTATAATACCATTGTAACAGCTCATGCTTTTATTATAATTTTTTTCATAGTTATACCAATTATAATT	157	Metazoa	Arthropoda	Insecta	Lepidoptera	unclassified	unclassified	unclassified	5	3111	0	0	0	0	0	0	0	0	0	0	0	0	0	0	0	0	0	0	0	0	0	0	0	0	0	0	0	0	0	0	0	0	0	0	0	0	0	0
ASV0590	GTTCTGATCTGGAATAATCGGAACATCATTAAGAATTTTGATTCGAGCAGAACTTGGTAACCCAGGAACATTAATTGGAAATGATCAAATTTATAATTCTATTGTTACAGCTCATGCTTTTATTATAATCTTCTTCATAGTTATACCAATTATAATT	157	Metazoa	Arthropoda	Insecta	Coleoptera	Chrysomelidae	Hypocassida	Hypocassida subferruginea	5	2203	0	0	0	0	0	0	0	2058	0	0	0	0	18	0	0	0	0	0	0	0	0	0	0	0	0	0	0	0	0	0	0	55	0	0	41	0	0	0
ASV0592	AATTTGAGCAGGAATATTAGGTACATCTCTCAGACTTTTAATTCGAGCTGAATTAGGTAATCCTGGTTCTTTAATTGGAGATGATCAAATTTATAACACTATTGTAACAGCTCATGCTTTTATTATAATTTTTTTTATAGTTATACCTATTATAATT	157	Metazoa	Arthropoda	Insecta	Lepidoptera	Gelechiidae	Caryocolum	Caryocolum tischeriella	5	4538	0	0	0	0	0	0	0	0	0	0	0	0	0	0	0	0	0	0	0	0	0	0	0	0	0	0	0	0	0	0	0	0	0	0	0	0	0	0
ASV0967	AGCTTGATCGGGAATAGTTGGGACTTCTCTAAGTATTTTAATTCGAATAGAATTAGGACACCCGGGGGCATTAATTGGAGATGATCAAATTTATAATGTTATTGTTACTGCACATGCTTTTGTAATAATTTTTTTTATAGTTATACCTATTATAATT	157	Metazoa	Arthropoda	Insecta	Diptera	Chamaemyiidae	unclassified	unclassified	5	9478	0	0	0	0	0	0	0	0	0	0	0	4253	0	0	0	0	33	0	0	0	4265	420	0	0	0	0	0	0	0	0	0	0	0	0	507	0	0	0
ASV0997	AATTTGAGCTGGTATAGTTGGAACTTCATTAAGATTATTAATTCGAGCTGAATTAGGAACCCCCGGATCTTTAATTGGAGATGATCAAATTTATAATACTATTGTGACAGCCCATGCTTTTATTATAATTTTTTTTATAGTTATACCTATTATAATT	157	Metazoa	Arthropoda	Insecta	Lepidoptera	unclassified	unclassified	unclassified	5	2220	0	0	0	0	0	0	0	0	0	0	0	0	0	0	0	0	0	0	0	0	0	0	0	0	0	0	0	0	0	0	0	0	0	0	0	0	0	0
ASV1052	AATTTGATCAGGAATAGTAGGAACATCATTAAGATTATTAATTCGAGCTGAATTAGGAAATCCAGGTTCATTAATTGGAGATGACCAAATTTATAATACAATTGTTACCGCTCATGCTTTTATTATAATTTTTTTTATAGTTATACCTATCATAATT	157	Metazoa	Arthropoda	Insecta	Lepidoptera	unclassified	unclassified	unclassified	5	20098	0	0	0	0	0	0	0	0	0	0	0	0	0	0	0	0	0	0	0	0	0	0	0	0	0	0	0	0	0	0	0	0	16655	0	0	0	0	0
ASV1053	AATTTGATCTGGAATAGTAGGAACATCATTAAGAATTTTAATTCGAATAGAATTAAGAAGAATTTCTAATTTAATTGAAAATGATCAAATTTATAATGTAATTGTAACAGCTCATGCTTTTATTATAATTTTTTTTATAGTAATACCTATTTTAATT	157	Metazoa	Arthropoda	Insecta	Diptera	Cecidomyiidae	Ozirhincus	unclassified	5	3386	0	0	570	0	0	0	0	0	114	0	0	0	0	0	0	0	0	0	1066	0	0	0	0	0	1073	0	0	0	0	0	0	0	0	0	0	563	0	0
ASV1302	AATTTGAAGAGGAATAGTAGGAACATCTTTAAGTTTATTAATTCGAGCTGAATTAGGTAATCCAGGCTCATTAATTGGAGATGATCAAATTTATAATACAATTGTTACAGCTCATGCATTTATTATAATTTTTTTTATAGTTATACCTATTATAATT	157	Metazoa	Arthropoda	Insecta	Lepidoptera	Crambidae	Anania	Anania verbascalis	5	6650	0	0	0	0	0	0	0	0	0	0	0	0	0	0	0	0	0	0	0	0	0	0	0	0	0	0	0	0	0	0	0	0	0	0	0	0	0	0
ASV1503	TATCTGGGCCGGAATCATAGGAATATCTATAAGAAATATTATTCGTTTTGAACTAAGAATTCCTTCTTCTATTATTAATAGAGATCAAATTTATAATAGTTTAGTAACTTCTCACGCTTTGGTAATAATTTTTTTTATAGTTATACCCATTATAATT	157	Metazoa	Arthropoda	Arachnida	Trombidiformes	Tarsonemidae	unclassified	Tarsonemidae sp. BIOUG26319-A03	5	1902	0	0	0	0	0	0	0	0	0	0	0	0	0	0	0	0	0	0	0	0	0	0	0	0	0	0	0	0	0	917	0	0	0	0	0	0	0	0
ASV1623	AGTTTGATCAGGAATAGTAGGAACATCTTTAAGTATATTAATTCGTGCTGAATTAAGTCACCCGGGGATATTTATTGGAAATGATCAAATTTATAACGTAATTGTTACAGCTCATGCATTTATTATAATTTTCTTTATAGTAATACCAATTATAATT	157	Metazoa	Arthropoda	Insecta	Diptera	Culicidae	unclassified	unclassified	5	2544	0	0	0	0	0	0	0	0	19	0	0	0	0	0	0	0	0	0	0	0	0	0	0	0	0	0	0	0	0	0	0	0	0	0	0	0	0	0
ASV1788	AATTTGATCAGGATTAATTGGAACTATATTGAGTATATTAATTCGATTAGAATTAGGTAACCCAGGATCATTTTTATCAAATGATCAAATTTATAATACTGTTGTTACAGCTCATGCTTTTATTATAATTTTTTTTATAGTTATACCTATTATAATT	157	Metazoa	Arthropoda	Insecta	Lepidoptera	Lyonetiidae	Leucoptera	Leucoptera sinuella	5	7555	0	0	0	0	3921	0	0	0	0	0	0	0	0	0	0	0	0	0	0	0	0	0	3	0	0	0	0	0	0	0	0	0	0	0	0	0	0	3627
ASV1887	AGTATGATCTGCTATAGTTGGAACAGCTATAAGAGTTTTAATTCGAATGGAATTAGGTCAGGTTGGTAGTTTTTTAGGAAGAGATCATATATATAATGTTATTGTTACTGCTCATGCTTTTGTTATAATTTTTTTTATAGTTATACCTATTTTAATT	157	Metazoa	Arthropoda	Arachnida	Araneae	Salticidae	Sibianor	Sibianor aurocinctus	5	187	0	0	0	0	0	0	0	0	0	0	0	0	0	0	0	0	0	0	0	0	0	0	0	0	0	0	0	0	0	0	0	0	0	0	0	0	0	0
ASV1947	AATTTGAGCAGGAATAATTGGAACATCATTAAGAATTTTAATTCGAATAGAATTAAGAAGGATTAAGAATTTAATTGGAAATGATCAAATTTATAATGTTATTGTAACTGCTCATGCTTTTATTATAATTTTTTTTATAGTAATACCTATTTTAATT	157	Metazoa	Arthropoda	Insecta	Diptera	Cecidomyiidae	unclassified	unclassified	5	20591	0	0	0	0	0	0	0	4805	0	0	0	0	0	0	0	0	0	0	0	0	0	0	0	0	0	0	0	0	0	0	0	0	0	0	0	0	0	0
ASV2011	GGCTTGAGCTGGAATAACAGGGACTTCTTTAAGAATTCTAATTCGGGCTGAATTAGGGCACCCTGGAGCATTAATTGGAGATGATCAAATCTATAATGTTATTGTAACCGCTCATGCTTTTATTATAATTTTTTTTATAGTAATACCAATTATAATT	157	Metazoa	Arthropoda	Insecta	Diptera	unclassified	unclassified	unclassified	5	5531	0	0	0	0	0	0	0	0	0	0	0	0	0	0	0	0	0	0	0	0	0	0	0	0	0	0	0	0	0	0	0	0	0	0	0	0	0	0
ASV2151	ATCTTGAGCTGGAATAGTAGGAACATCCTTAAGTATACTAATTCGTACAGAATTAGGAAATCCGGGAAGATTAATTGGAGATGATCAAATTTATAATAGTATTGTTACAGCCCATGCATTTATTATAATTTTTTTTATAGTAATACCTATTATAATC	157	Metazoa	Arthropoda	Insecta	Lepidoptera	unclassified	unclassified	unclassified	5	2895	0	0	0	0	0	0	0	0	0	0	0	0	0	0	0	0	0	0	0	0	0	0	0	0	0	0	0	0	0	0	0	0	0	0	0	0	0	0
ASV2305	AATTTGAAGAGGAATAGTAGGAACATCCTTAAGACTTCTAATTCGTGCTGAATTAGGAAATCCAGGATCATTAATTGGAGATGACCAAATTTATAATACAATTGTTACAGCTCATGCATTTATTATAATTTTTTTTATAGTAATACCAATTATAATT	157	Metazoa	Arthropoda	Insecta	Lepidoptera	Crambidae	Sitochroa	Sitochroa verticalis	5	4591	0	0	0	0	0	0	0	0	0	0	0	0	0	0	0	0	0	0	0	0	0	0	0	0	0	0	0	0	0	0	0	0	0	0	0	0	0	0
ASV2330	GATTTGAGCAGGAATAATTGGGACTTCTTTAAGTTTATTAATTCGAGCAGAATTAGGTAACCCAGGATCTTTAATTGGAGATGATCAAATTTATAATACTATTGTAACAGCTCATGCTTTTATTATAATTTTTTTTATAGTTATACCTATTATAATT	157	Metazoa	Arthropoda	Insecta	Lepidoptera	unclassified	unclassified	unclassified	5	4232	0	0	0	0	0	0	0	0	0	0	0	0	0	0	0	0	0	0	0	0	0	0	0	0	0	0	0	0	0	0	0	0	0	0	0	0	0	0
ASV2421	AATTTGAAGAGGAATAGTAGGAACATCTTTAAGACTTCTAATTCGTGCTGAATTAGGAAATCCAGGATCATTAATTGGTGATGATCAAATTTATAATACAATTGTTACAGCCCATGCATTTATTATAATTTTTTTTATAGTAATACCAATTATAATT	157	Metazoa	Arthropoda	Insecta	Lepidoptera	Crambidae	Sitochroa	Sitochroa verticalis	5	9955	0	0	0	0	0	0	0	0	0	0	0	0	0	0	0	0	0	0	0	0	0	0	0	0	0	0	0	0	0	0	0	0	0	0	0	0	0	0
ASV0264	TATATGAACTGCCATATTAGGGACTTCTTTAAGAAATATTATTCGTTTCGAACTAAGAATACCAAATAGAATTATTAAAGATGATCAAATTTATAATTCTTTAGTTACAGCTCATGCTTTAGTAATAATTTTTTTTATAATTATACCAGTAATAATT	157	Metazoa	Arthropoda	Arachnida	Trombidiformes	Tarsonemidae	unclassified	Tarsonemidae sp. BIOUG25926-A09	4	2619	0	0	0	0	0	0	0	0	0	0	0	0	0	0	0	0	0	0	0	0	0	0	0	0	0	0	0	0	0	0	0	0	0	0	0	0	0	0
ASV0308	AATTTGAGCAGGAATATTAGGTACATCTCTTAGACTTTTAATTCGAGCTGAATTAGGTAATCCTGGTTCTTTAATTGGAAATGATCAAATTTATAACACTATTGTAACAGCTCATGCTTTTATTATAATTTTTTTTATAGTTATACCTATTATAATT	157	Metazoa	Arthropoda	Insecta	Lepidoptera	Gelechiidae	Caryocolum	Caryocolum tischeriella	4	959	0	0	0	0	0	0	0	0	0	0	0	0	0	0	0	0	0	0	0	0	0	0	0	0	0	0	0	0	0	0	0	0	0	0	0	0	0	0
ASV0466	AGCCTGGGCTGGAGCTGTAGGAACTGGTTTAAGAATATTAATTCGGACTGAATTAGGACACCCTGGCAGGTTAATTGGAGATGATCAAATTTATAATGTAATTGTTACTGCCCATGCTTTTGTTATAATTTTTTTCATGGTAATACCGATTATAATT	157	Metazoa	Arthropoda	Malacostraca	Isopoda	Agnaridae	Hemilepistus	Hemilepistus klugii	4	4672	0	0	0	3	0	0	0	0	0	0	0	0	0	0	0	0	0	0	0	0	0	0	0	0	0	0	0	0	0	0	0	0	0	0	0	0	0	0
ASV0504	TATTTGAGCTGGAATAGTAGGAACTTCTTTAAGATTATTAATCCGAATAGAATTAAGAACTATTAGAAACCTAATTGGAAATGATCAAATTTATAATGTAATTGTTACAGCTCATGCTTTTATTATAATTTTTTTTATAGTAATACCAATTTTAATT	157	Metazoa	Arthropoda	Insecta	Diptera	Cecidomyiidae	unclassified	unclassified	4	215	0	0	0	0	0	0	0	0	0	0	0	0	0	0	0	0	0	0	0	0	0	0	0	0	0	0	0	0	0	0	0	0	0	0	0	0	0	0
ASV0530	TATATGAACTGCCATATTGGGGACTTCTTTAAGAAATATTATTCGTTTCGAACTAAGAATACCAAATAGAATTATTAAAGATGATCAAATTTACAATTCTTTAGTTACAGCTCATGCTTTAGTAATAATTTTTTTTATAATTATACCAGTAATAATT	157	Metazoa	Arthropoda	Arachnida	Trombidiformes	Tarsonemidae	unclassified	Tarsonemidae sp. BIOUG25926-A09	4	15543	0	0	0	0	0	0	0	0	0	0	0	0	0	0	0	0	0	0	0	0	0	0	0	0	0	0	0	0	0	0	0	0	0	0	0	0	0	0
ASV0650	AATTTGAGCAGGAATAATCGGAACAAGATTAAGAATTTTAATTCGAATAGAATTATCGACAACATCAAATTTGATTGAGAACGATCAAATTTATAATGTAATTGTAACTGCTCATGCTTTCATTATAATTTTTTTTATAGTTATACCAATTTTAATT	157	Metazoa	Arthropoda	Insecta	Diptera	Cecidomyiidae	unclassified	unclassified	4	680	0	0	0	0	0	0	0	0	0	0	0	0	0	0	0	0	0	0	0	0	0	0	0	0	0	0	0	0	0	0	0	0	0	0	0	0	0	0
ASV0691	TATTTGAGCAGGTATAGTAGGAACTTCTCTGAGATTATTGATTCGAGCTGAATTAGGTAATCCTGGATCTTTAATTGGAGATGATCAAATTTATAATACTATTGTTACAGCTCATGCTTTTATTATAATTTTTTTTATAGTTATACCTATTATAATT	157	Metazoa	Arthropoda	Insecta	Lepidoptera	unclassified	unclassified	unclassified	4	891	0	167	0	0	0	0	0	0	0	0	0	0	0	0	0	0	0	0	0	0	0	0	0	0	0	0	0	0	0	0	0	0	0	0	0	0	0	0
ASV0792	AATTTGATCAGGGATATTTGGAATATCATTGAGAATTTTAATCCGATTGGAGTTAAGAACTATTTCTAATTTAATTGAAAATGATCAAATTTATAATTCAATTGTTACTGCTCACGCTTTAATTATAATTTTTTTCATAGTTATACCAATTTTAATT	157	Metazoa	Arthropoda	Insecta	Diptera	Cecidomyiidae	unclassified	unclassified	4	3648	0	0	0	0	0	0	0	0	0	0	0	0	0	0	0	0	0	0	0	0	0	0	0	0	0	0	0	0	0	0	0	0	0	0	0	0	0	0
ASV0800	CATTTGAGCCGGAATAATTGGAACTTCTTTAAGTTTATTAATTCGAACTGAATTAGGAAATCCTGGATCTTTAATTGGAGATGATCAAATTTATAATACAATTGTAACAGCTCATGCCTTTATTATAATTTTTTTTATAGTAATACCAATTATAATT	157	Metazoa	Arthropoda	Insecta	Lepidoptera	Coleophoridae	Coleophora	Coleophora changaica	4	1700	0	0	0	0	0	0	0	0	0	0	0	0	0	0	0	0	0	0	0	0	0	0	0	0	0	0	0	0	0	0	0	0	0	0	0	0	0	0
ASV0842	TATATGAACTGCTATATTAGGGACTTCTTTAAGAAATATTATTCGTTTCGAACTAAGAATACCAAATAGAATTATTAAAGATGATCAAATTTACAATTCTTTAGTTACAGCTCATGCTTTAGTAATAATTTTTTTTATAATTATACCAGTAATAATT	157	Metazoa	Arthropoda	Arachnida	Trombidiformes	Tarsonemidae	unclassified	Tarsonemidae sp. BIOUG25926-A09	4	801	0	0	0	0	0	0	0	0	0	0	0	0	0	0	0	0	0	0	0	0	0	0	0	0	0	0	0	0	0	0	0	0	0	0	0	0	0	0
ASV0916	AATTTGATCAGGAATAGTTGGAACTTCTTTAAGTCTTTTAATTCGAGCTGAATTAGGAACCCCTGGATCTTTAATTGGAGATGATCAAATTTATAATACTATTGTAACTGGACATGCTTTTATTATAATTTTTTTTATAGTAATACCAATTATAATT	157	Metazoa	Arthropoda	Insecta	Lepidoptera	Pyralidae	unclassified	unclassified	4	29214	0	0	0	0	0	0	0	0	0	0	0	0	0	0	0	16	0	0	0	11545	0	0	0	0	0	0	0	0	13190	0	0	0	0	0	0	0	0	0
ASV0924	AATTTGAGCAGGATTAATTGGAACATCTCTTAGTTTATTAATTCGAGCTGAATTAGGAACCCCTAATTCTTTAATTGGAGATGACCAAATTTATAATTCAATTGTTACAGCCCATGCTTTCATTATAATTTTTTTTATAGTAATACCAATTATAATT	157	Metazoa	Arthropoda	Insecta	Lepidoptera	Pterophoridae	unclassified	Pterophoridae sp. BOLD:AAL8472	4	1109	0	0	0	0	0	0	0	0	0	0	0	0	0	0	0	0	0	0	0	0	0	0	0	0	0	0	0	0	0	0	0	0	0	0	0	0	0	0
ASV1147	AATTTGAGCTGGAATATTAGGAACCTCATTAAGAATATTAATTCGATTAGAATTAAGAACAATTTCAAATTTAATTGGAAATGACCAAATTTATAATGTTATTGTTACTGCTCATGCTTTTATTATAATTTTTTTTATAGTCATACCAATTCTTATT	157	Metazoa	Arthropoda	Insecta	Diptera	Cecidomyiidae	unclassified	unclassified	4	19992	0	0	0	0	0	0	0	5	0	0	0	0	0	0	0	0	0	0	0	0	0	0	0	0	0	0	0	0	0	0	0	0	0	0	0	0	0	0
ASV1255	TGCTTGAGCAGGAATAGTTGGTACTTCATTAAGACTTCTAATTCGAACAGAATTAGGTACCCCTGGGTCTTTAATTGGAGATGATCAAATCTACAATGTTATTGTAACAGCTCATGCTTTTGTTATAATTTTTTTTATAGTAATACCTTTTATAATC	157	Metazoa	Arthropoda	Insecta	Coleoptera	Phalacridae	Olibrus	unclassified	4	6207	0	0	0	0	0	0	0	0	0	0	0	0	0	0	2258	0	0	3404	523	0	0	0	0	0	22	0	0	0	0	0	0	0	0	0	0	0	0	0
ASV1295	TGCTTGAGCTGCTATAGTAGGAACTGCAATAAGTGTTTTAATTCGAATGGAATTAGGTCAAGTTGGTAGTTTTTTAGGTAATGATCATTTATATAATGTAATTGTTACTGCACATGCATTTGTAATAATTTTTTTTATAGTAATACCTATTTTAATT	157	Metazoa	Arthropoda	Arachnida	Araneae	Philodromidae	Philodromus	Philodromus sp. 3GAB	4	846	0	0	0	0	0	0	0	0	0	0	0	0	0	0	0	0	0	0	0	0	0	0	0	0	0	0	0	0	0	0	0	0	0	0	0	0	0	0
ASV1351	TATTTGATCAGGTATAATTGGTTCTTCTCTTAGAATTTTAATCCGATTAGAATTAAGTCAAATTAATTCAATTATTAATAATAATCAATTATATAATGTAATTGTTACAATTCATGCTTTTATTATAATTTTTTTTATAACTATACCAATCGTTATC	157	Metazoa	Arthropoda	Insecta	Hemiptera	Aphididae	Aphis	Aphis sumire	4	1966	0	0	0	0	0	0	0	0	0	0	0	0	0	321	0	64	0	0	0	0	0	0	0	0	0	0	0	0	259	0	0	0	0	0	0	0	0	1322
ASV1357	AATTTGAGCTGGAATAGTAGGAACATCTTTAAGAATATTAATTCGATTGGAATTAAGATCTATTGGAACATTAATTGGTAATGATCAAATTTATAATGTTATTGTAACTGCTCATGCCTTTATTATAATTTTTTTTATAGTAATACCTATTATAATT	157	Metazoa	Arthropoda	Insecta	Diptera	Cecidomyiidae	unclassified	unclassified	4	10861	0	0	0	0	0	0	0	0	0	0	0	0	5542	0	0	0	3010	0	0	0	0	0	0	0	2241	0	0	0	0	0	0	0	0	0	0	0	0	0
ASV1497	TATTTGAGCAAGAATAATTGGAACATCATTAAGAATTTTAATTCGAATAGAATTAAGAAGAATTAGAAATTTAATTGGTAATGATCAAATTTATAATGTTATTGTAACTGCTCATGCTTTTATTATAATTTTTTTTATAGTAATACCTATTTTAATT	157	Metazoa	Arthropoda	Insecta	Diptera	Cecidomyiidae	unclassified	unclassified	4	11490	0	0	0	0	0	0	0	0	0	0	0	0	0	0	0	0	0	0	0	0	0	0	0	0	0	0	0	0	0	0	0	0	0	0	0	0	0	9066
ASV1736	TGCATGGGCTGGGATAGTAGGTACTTCATTAAGTATTATAATTCGAGCTGAATTAGGACACCCAGGTGCCTTAATTGGTGATGACCAAATTTATAATGTTATTGTTACTGCCCATGCTTTTATTATAATTTTCTTTATAGTAATACCTATTATAATG	157	Metazoa	Arthropoda	Insecta	Diptera	Phoridae	unclassified	Phoridae BOLD-2016	4	7645	0	0	0	0	0	0	0	0	0	0	0	4597	0	0	0	0	0	0	0	0	0	0	0	0	0	0	0	0	5	0	0	0	0	0	0	3039	0	0
ASV1863	TATTTGATCAGGAATATTAGGAACATCTTTAAGACTTTTAATTCGTGCTGAATTAGGAAATCCAGGCTCTTTAATTGGTGATGATCAAATTTATAATACTATTGTTACAGCTCATGCTTTTATTATAATTTTCTTTATGGTTATACCTATTATAATT	157	Metazoa	Arthropoda	Insecta	Lepidoptera	unclassified	unclassified	unclassified	4	28715	0	0	0	0	0	0	0	0	0	0	0	0	0	0	0	0	16037	0	0	0	0	0	0	0	0	0	0	0	0	0	0	0	0	0	0	0	0	0
ASV1931	AATTTGAAGAGGAATAGTAGGAACATCTTTAAGTCTACTCATTCGTGCTGAATTAGGTAATCCAGGATCATTAATTGGAGATGATCAAATTTATAATACAATTGTTACAGCTCATGCATTTATTATAATTTTTTTTATGGTTATACCTATTATAATT	157	Metazoa	Arthropoda	Insecta	Lepidoptera	Crambidae	Loxostege	Loxostege deliblatica	4	5341	0	0	0	0	0	0	0	0	0	0	0	0	0	0	0	0	0	0	0	0	0	0	0	0	0	0	0	0	0	0	0	0	0	0	0	0	0	0
ASV2059	AATTTGATCTGGAATATTAGGCACTTCTTTAAGGATTTTAATCCGTTTAGAGCTAAGTTCAATTTCTAATTTAATTGGTAATGATCAAATTTATAATGTAATTGTAACTGCTCATGCTTTTATTATAATTTTTTTTATAGTAATGCCTATTATAATT	157	Metazoa	Arthropoda	Insecta	Diptera	Cecidomyiidae	unclassified	unclassified	4	287	0	0	0	0	0	0	0	0	0	0	0	0	0	0	0	0	0	0	0	0	0	0	0	0	0	0	0	0	0	0	0	0	0	0	0	0	0	0
ASV2110	AATTTGAGCGGGAATAGTTGGTACATCTTTAAGACTTTTAATTCGAGCTGAATTAGGAAATCCCGGTTCATTAATTGGTGATGATCAAATTTATAATACAATTGTTACAGCTCATGCTTTTATTATAATTTTTTTTATAGTTATACCTATTATAATT	157	Metazoa	Arthropoda	Insecta	Lepidoptera	unclassified	unclassified	unclassified	4	10018	0	0	0	0	0	0	0	0	0	0	0	0	0	0	0	0	0	0	0	0	0	0	0	0	0	0	0	0	0	0	0	0	0	0	0	0	0	0
ASV2318	TATTTGAGCAGGAATAGTAGGAACCTCTTTAAGATTATTAATTCGAGCTGAATTAGGTAATCCAGGTTCATTAATTGGAGATGACCAAATTTATAATACAATTGTAACAGCTCATGCTTTTATTATAATTTTTTTTATAGTTATACCAATTATAATT	157	Metazoa	Arthropoda	Insecta	Lepidoptera	Tortricidae	Cochylidia	Cochylidia richteriana	4	3773	0	0	0	0	0	0	0	0	0	0	0	0	0	0	0	0	371	0	0	0	0	0	0	0	0	0	0	0	0	0	0	0	0	0	0	0	0	0
ASV2339	AATTTGAGCAGGATTAATTGGAACATCTCTTAGTTTATTAATTCGAGCTGAATTAGGAACCCCTAATTCTTTAATTGGGGATGATCAAATTTATAATTCAATTGTTACAGCCCATGCTTTCATTATAATTTTTTTTATAGTAATACCAATTATAATT	157	Metazoa	Arthropoda	Insecta	Lepidoptera	unclassified	unclassified	unclassified	4	826	0	0	0	0	0	0	0	0	0	0	0	0	0	0	0	0	0	0	0	0	0	0	0	0	0	0	0	0	0	0	0	0	0	0	0	0	0	0
ASV2420	ATCATGATCAGGAATAATAGGGACTTCCTTAAGTATACTAATTCGTTCTGAATTAGGAAGACCAGGTAGATTAATTGGAGATGACCAAATTTACAATAGAATTGTTACTGCTCATGCATTTATTATAATTTTTTTTATAGTAATACCAATTATAATT	157	Metazoa	Arthropoda	Insecta	Coleoptera	Curculionidae	Tychius	Tychius picirostris	4	159	0	0	0	0	0	0	0	0	0	0	0	0	0	0	0	0	0	0	0	0	0	0	0	0	0	0	0	0	0	0	0	0	0	0	0	0	0	0
ASV0019	AGCTTGAGCTGGAATAGTAGGTACGTCAATAAGAATTTTAATTCGGTCAGAATTAGGACATCCAGGATCCCTAATTGGTGATGATCAAATTTATAATGTTATTGTAACAGCTCATGCCTTTGTAATAATTTTTTTTATAGTAATACCTATTATAATT	157	Metazoa	Arthropoda	Insecta	Diptera	Empididae	Hemerodromia	Hemerodromia sp. BOLD:ACA7482	3	897	0	0	0	0	0	0	0	0	0	0	0	0	0	0	0	0	0	0	0	0	0	0	0	0	0	0	0	0	0	0	0	0	0	0	0	0	0	0
ASV0074	AGCTTGATCAGGAATAGTGGGAACATCCCTTAGAATATTAATTCGATTTGAATTAGGTCACCCAGGAGCCTTAATTGGTAATGATCAAACGTATAATGTTGTAGTTACTGCTCACGCTTTTATTATAATTTTTTTTATAGTAATACCAATTATAATT	157	Metazoa	Arthropoda	Insecta	Diptera	Tachinidae	Voria	Voria ruralis	3	374	0	0	0	0	0	0	0	0	0	0	0	0	0	0	0	0	0	0	0	0	0	0	0	0	0	0	0	0	0	0	0	0	0	0	0	0	0	0
ASV0097	GATTTGATCTGGAATATTAGGAACTTCTTTAAGAATTATAATTCGTTTAGAATTAAGATCTATTTCTAATTTAATTAATAATGATCAAATTTACAATGTAATTGTAACTGCTCATGCTTTTATTATAATTTTTTTTATAGTAATACCTATTATAATT	157	Metazoa	Arthropoda	Insecta	Diptera	Cecidomyiidae	unclassified	unclassified	3	54	0	0	0	0	0	0	0	0	0	0	0	0	0	0	0	0	0	0	0	0	0	0	0	0	0	0	0	0	0	0	0	0	0	0	0	0	0	0
ASV0113	CATTTGAGCCGGAATAATTGGAACTTCTTTAAGTTTATTAATTCGAACTGAATTAGGAAATCCTGGATCCTTAATTGGAGATGATCAAATTTATAATACAATTGTAACAGCTCATGCCTTTATTATAATTTTTTTTATAGTAATACCAATTATAATT	157	Metazoa	Arthropoda	Insecta	Lepidoptera	Coleophoridae	Coleophora	Coleophora changaica	3	1801	0	0	0	0	0	0	0	0	0	0	0	0	0	0	0	0	0	0	0	0	0	0	0	0	0	0	0	0	0	0	0	0	0	0	0	0	0	0
ASV0198	ATCTTGAGCTGGAATAGTAGGAACATCCTTAAGAATGCTAATTCGTACAGAATTAGGAAATCCGGGAAGATTAATTGGAGATGATCAAATTTATAATAGTATTGTTACAGCCCATGCATTTATTATAATTTTTTTTATAGTAATACCTATTATAATC	157	Metazoa	Arthropoda	Insecta	Lepidoptera	Lycaenidae	Hemiargus	Hemiargus sp. BioLep41	3	555	0	0	0	0	0	0	0	0	0	0	0	0	0	0	0	0	0	0	0	0	0	0	0	0	0	0	0	0	0	0	0	0	0	0	0	0	0	0
ASV0205	AGCCTGAGCTGGAATAGTAGGTACTTCTTTAAGTATCTTAATTCGAGCAGAATTAGGGCATCCAGGAGCATTAATTGGTAATGACCAAATTTATAATGTAATTGTTACCGCTCATGCATTTATTATAATTTTTTTTATAGTAATGCCAATTATAATT	157	Metazoa	Arthropoda	Insecta	Diptera	unclassified	unclassified	unclassified	3	932	0	0	0	0	0	0	0	0	0	0	0	0	0	0	0	0	0	0	0	0	0	0	0	0	0	0	0	0	0	0	0	0	0	0	0	0	0	0
ASV0309	AATTTGATCTGGAATATTAGGATTTTCAATAAGTTTAATTATTCGTTTGGAATTAGGTATACCAGGTAGTTTAATTGGTAATGAACAAATTTATAATAGTATTGTAACTTCTCATGCTTTTATTATAATTTTTTTTATAGTTATACCAATTATAATT	157	Metazoa	Arthropoda	Insecta	Hymenoptera	Braconidae	Microplitis	Microplitis sp. jft91	3	979	0	0	0	0	0	0	0	0	0	0	0	14	0	0	0	396	0	0	0	569	0	0	0	0	0	0	0	0	0	0	0	0	0	0	0	0	0	0
ASV0310	TATTTGAGCTGGAATAATCGGAACTTCTTTAAGTTTATTAATTCGTATAGAATTAGGAAATCCTGGATCTTTAATTGGCGATGATCAAATTTATAATACTATTGTAACTGCCCATGCTTTTATTATAATTTTTTTTATGGTAATACCAATTATAATT	157	Metazoa	Arthropoda	Insecta	Lepidoptera	unclassified	unclassified	unclassified	3	70	0	0	0	0	0	0	0	0	0	0	0	0	0	0	0	0	0	0	0	0	0	0	0	0	0	0	0	0	0	0	0	0	0	0	0	0	0	0
ASV0408	ATCTTGAGCAGGAATAGTAGGAACATCATTAAGAATACTTATTCGTACAGAATTAGGAAACCCAGGAAGTTTAATTGGAGACGACCAAATTTATAATAGTAATGTTACAGCCCACGCATTTATTATAATTTTTTTATAGTAATACCTATTATAATT	156	Metazoa	Arthropoda	Insecta	Coleoptera	unclassified	unclassified	unclassified	3	887	0	0	0	0	0	0	0	0	0	0	0	0	0	0	0	0	0	0	0	0	0	0	0	0	0	0	0	0	0	0	0	0	0	0	0	0	0	0
ASV0409	AATTTGAGCAGGAATAATTGGGACATCATTAAGAATTTTAATTCGAATAGAATTAAGAAGAATTAGAAATTTAATTGGAAATGATCAAATTTATAATGTTATTGTAACTGCTCATGCTTTTATTATAATTTTTTTTATAGTAATACCAATTTTAATT	157	Metazoa	Arthropoda	Insecta	Diptera	Cecidomyiidae	unclassified	unclassified	3	3939	0	0	0	0	0	0	0	0	0	0	0	0	0	0	0	0	0	0	0	0	0	0	0	0	0	0	0	0	0	0	0	0	0	0	0	0	0	0
ASV0444	TATTTGAGCAGGAATAGTGGGAACTTCATTAAGTTTATTAATTCGAGCTGAATTAGGAACTCCAGGATCTTTAATTGGAGATGATCAAATTTATAATACTATTGTTACAGCTCATGCTTTTATTATAATTTTTTTCATAGTTATACCTATTATAATT	157	Metazoa	Arthropoda	Insecta	Lepidoptera	unclassified	unclassified	unclassified	3	6863	0	0	0	0	0	0	0	0	0	0	0	0	0	0	0	0	0	0	0	0	0	0	0	0	0	0	0	0	0	0	0	0	0	0	0	0	0	0
ASV0462	AATTTGATCAGGGATATTTGGAATATCATTGGGAATTTTAATCCGATTGGAATTAAGAACTATTTCTAATTTAATTGAAAATGATCAAATTTATAATTCAATTGTTACTGCTCACGCTTTAATTATAATTTTTTTCATAGTTATACCAATTTTAATT	157	Metazoa	Arthropoda	Insecta	Diptera	Cecidomyiidae	unclassified	unclassified	3	1312	0	0	0	0	0	0	0	0	0	0	0	0	0	0	0	0	0	0	0	0	0	0	0	0	0	0	0	0	0	0	0	0	0	0	0	0	0	0
ASV0494	GTTCTGATCAGGGATAGTAGGAACATCATTGAGAATCCTCATCCGATTAGAGCTTGGTAGTCCTGGATCATTAATTGGGAATGATCAAATTTACAATTCAATTGTAACTGCACATGCATTTATTATAATTTTTTTTATGGTAATACCAATTATAATT	157	Metazoa	Arthropoda	Insecta	Coleoptera	Chrysomelidae	Cassida	Cassida sp. EMHAU-15090501	3	1106	0	0	0	0	286	0	0	0	0	0	0	0	0	0	0	0	0	0	8	0	0	0	0	0	0	0	0	0	0	0	0	0	0	0	0	0	0	0
ASV0513	AATTTGAGCAGGATTAATTGGAACATCATTAAGAATCTTAATTCGAATAGAATTAAGAAGAATTAGAAATTTAATTAGAAATGATCAAATTTATAATGTAATTGTAACTGCTCATGCTTTCATTATAATTTTTTTTATAGTTATACCAATTTTAATT	157	Metazoa	Arthropoda	Insecta	Diptera	Cecidomyiidae	unclassified	unclassified	3	5342	0	0	0	0	0	0	0	0	0	0	0	0	0	0	0	0	0	0	0	0	0	0	0	0	0	0	0	0	0	0	0	0	0	0	0	0	0	0
ASV0565	ATCTTGAGCAGGAATAGTGGGAACATCATTAAGAATACTAATTCGTACAGAATTAGGAAATCCAGGAAGATTAATTGGAGATGATCAAATTTATAATAGTATTGTTACAGCCCATGCATTTATTATAATTTTTTTTATAGTAATACCTATTATAATC	157	Metazoa	Arthropoda	Insecta	Lepidoptera	unclassified	unclassified	unclassified	3	2114	0	0	0	0	0	0	0	0	0	0	0	0	0	0	0	0	0	0	0	0	0	0	0	0	0	0	0	0	0	0	0	0	0	0	0	0	0	0
ASV0597	AATTTGATCAGGGATATTTGGAATATCATTGAGAATTTTAATCCGATTGGAATTAAGAACTATTTCTAATTTAACTGAAAATGATCAAATTTATAATTCAATTGTTACTGCTCACGCTTTAATTATAATTTTTTTCATAGTTATACCAATTTTAATT	157	Metazoa	Arthropoda	Insecta	Diptera	Cecidomyiidae	unclassified	unclassified	3	843	0	0	0	0	0	0	0	0	0	0	0	0	0	0	0	0	0	0	0	0	0	0	0	0	0	0	0	0	0	0	0	0	0	0	0	0	0	0
ASV0623	TGCATGAGCAGCAATAGTTGGAACTGCAATAAGTGTTTTAATTCGAATAGAATTAGGTCAAGTAGGTAAATTTTTAGGTGATGATCATTTATATAATGTTATTGTAACTGCACATGCATTTGTTATAATTTTTTTTATAGTTATGCCTATTTTAATT	157	Metazoa	Arthropoda	Arachnida	Araneae	Philodromidae	Philodromus	Philodromus rufus	3	2529	0	0	0	0	0	0	0	0	0	0	0	0	0	0	0	0	0	0	0	0	0	0	0	0	0	0	0	0	422	0	0	0	0	0	0	0	0	0
ASV0717	AATTTGAGCAGGATTAGTAGGAACTTCATTAAGTTTATTAATTCGAGCTGAATTAGGAAATCCTGGATCTTTAATTGGAGATGATCAAATTTATAATACAATTGTAACTGCTCATGCTTTTATTATAATTTTTTTTATAGTTATACCTATTATAATT	157	Metazoa	Arthropoda	Insecta	Lepidoptera	Coleophoridae	Coleophora	Coleophora parthenica	3	363	0	0	0	0	0	0	0	0	0	0	0	0	0	0	0	0	0	0	0	0	0	0	0	0	0	0	0	0	0	0	0	0	0	0	0	0	0	0
ASV0752	ATCTTGAGCTGGAATAGTAGGAACATCATTAAGAATGCTAATTCGTACAGAATTAGGAAATCCAGGAAGATTAATTGGAGATGATCAAATTTATAATAGTATTGTTACAGCCCATGCATTTATTATAATTTTTTTTATAGTAATACCTATTATAATC	157	Metazoa	Arthropoda	Insecta	Lepidoptera	unclassified	unclassified	unclassified	3	1628	0	0	0	0	0	0	0	0	0	0	0	0	0	0	0	0	0	0	0	0	0	0	0	0	0	0	0	0	0	0	0	0	0	0	0	0	0	0
ASV0909	AATTTGAGCTGGAATAGTAGGAACTTCTTTAAGATTATTAATTCGAATAGAATTAAGAACCATTAGAAATTTAATTGGTAATGATCAAATTTATAATGTAATTGTTACAGCCCATGCTTTTATTATAATTTTTTTTATAGTAATACCAATTTTGATT	157	Metazoa	Arthropoda	Insecta	Diptera	Cecidomyiidae	unclassified	unclassified	3	1055	0	0	0	0	0	0	0	0	0	0	0	0	0	0	0	0	0	0	0	0	0	0	0	0	0	0	0	0	0	0	0	0	0	0	0	0	0	0
ASV0938	GGCTTGGGCTGCAATGGTTGGAACAGCAATAAGAGTATTAATTCGAATTGAGTTAGGTCAAACGGGTAGATTTATGGGTGATGATCAATTATATAATGTAATTGTAACGGCTCATGCATTTGTAATAATTTTTTTTATAGTAATACCAATTTTAATT	157	Metazoa	Arthropoda	Arachnida	Araneae	unclassified	unclassified	unclassified	3	484	0	0	0	0	14	0	0	0	0	0	0	0	0	0	0	0	258	0	0	0	0	0	0	0	0	0	0	0	0	0	0	0	212	0	0	0	0	0
ASV1005	AATTTGAGCTGGAATAGTAGGAACTTCTTTAAGTTTATTAATTCGAGCAGAATTAGGAAATCCTGGATCATTAATTGGTGATGATCAAATTTATAATACAATTGTAACAGCTCATGCTTTTATTATAATTTTTTTTATAGTTATGCCTATTATAATT	157	Metazoa	Arthropoda	Insecta	Lepidoptera	Coleophoridae	Coleophora	Coleophora obscenella	3	1338	0	0	0	0	0	0	0	0	0	0	0	0	0	0	0	0	0	0	0	0	0	0	0	0	0	0	0	0	0	0	0	0	0	0	0	0	0	0
ASV1050	AATTTGAGCTGGTATAGTAGGAACTTCTCTAAGAATCTTAATTCGTTTAGAATTAAGAACAATTTCTAATTTAATTGGAAATGATCAAATTTATAATGTAATTGTTACAGCACATGCATTTATTATAATTTTTTTTATAGTAATGCCAATTTTAATT	157	Metazoa	Arthropoda	Insecta	Diptera	Cecidomyiidae	unclassified	unclassified	3	6756	0	0	0	0	0	0	0	0	0	0	0	0	0	0	0	0	0	0	0	0	0	0	0	0	0	0	0	0	0	0	0	0	0	0	0	0	0	0
ASV1103	AGCATGATCAGGAATAGTGGGAACATCATTAAGAATATTGATCCGTTCTGAATTAGGGAATCCCGGAACCCTAATTGGAAATGACCAAATTTATAATGTAATTGTAACAGCCCATGCATTTATCATAATTTTCTTTATAGTTATACCTATTGTTATT	157	Metazoa	Arthropoda	Insecta	Coleoptera	Anthicidae	Cyclodinus	Cyclodinus humilis	3	402	0	0	0	0	0	0	0	0	0	0	0	0	0	0	0	0	0	0	0	0	0	0	0	0	0	0	0	0	0	0	0	0	0	0	0	0	0	0
ASV1114	TATTTGAGCAGGTTTAATCGGTACATCATTAAGAATTTTAATTCGAATAGAATTAAGAAGAGTTAGAAATTTAATTAGAAATGATCAAATTTATAATGTTATTGTAACTGCTCATGCTTTTATTATAATTTTTTTTATAGTAATACCAATTTTAATT	157	Metazoa	Arthropoda	Insecta	Diptera	Cecidomyiidae	unclassified	unclassified	3	1005	0	0	0	0	0	0	0	0	0	0	0	0	0	0	0	0	0	0	0	0	0	0	0	0	0	0	0	0	0	0	0	0	0	0	0	0	0	0
ASV1154	AGCGTGGTCTGCTATAGTTGGTACTGCTATAAGAGTATTAATTCGAATAGAATTAGGACAGACTGGAAGTTTTTTAGGAAATGATCATTTGTATAATGTTATTGTTACAGCACATGCATTTGTTATAATTTTTTTTATAGTAATACCTATTATAATT	157	Metazoa	Arthropoda	Arachnida	Araneae	Salticidae	Philaeus	Philaeus chrysops	3	2687	0	0	0	0	0	0	0	0	0	0	0	0	0	0	0	0	0	0	0	0	0	0	0	0	0	0	0	0	0	0	0	0	0	0	0	0	0	0
ASV1171	AATTTGATCTGGAATATTAGGCACTTCTTTAAGGATTTTAATCCGTTTAGAGCTAAGTTCAATTTCTAATTTAATTGGTAATGATCAAATTTATAATGTAATTGTAACTGCTCATGCTTTTATTATAATTTTTTTTATAGTAATACCTATTATAATT	157	Metazoa	Arthropoda	Insecta	Diptera	Cecidomyiidae	unclassified	unclassified	3	175	0	0	0	0	0	0	0	0	0	0	0	0	0	0	0	0	0	0	0	0	0	0	0	0	0	0	0	0	0	0	0	0	0	0	0	0	0	0
ASV1178	AACTTGATCGGCTATAGTTGGTACAGCTATAAGAGTATTAATTCGTATGGAATTAGGACAGTCTGGAATATTTTTAGGTGATGACCATTTATATAATGTAGTAGTTACGGCTCATGCTTTTGTTATGATTTTTTTTATAGTTATACCAATTTTAATT	157	Metazoa	Arthropoda	Arachnida	Araneae	Clubionidae	Clubiona	Clubiona kurilensis	3	137	0	0	0	0	0	0	0	0	0	0	0	0	0	0	0	0	0	0	0	0	0	0	0	0	0	0	0	0	0	0	0	0	0	0	0	0	0	0
ASV1182	AATTTGATCAGGATTAATAGGAAGAAGATTAAGAATACTAATTCGTATAGAATTAGGAACACCTTCATCTTTAATTGGGAATGATCAAATTTATAACTCAATTGTAACAGCTCATGCTTTAATTATAATTTTTTTCACAATTATACCAATTATACTA	157	Metazoa	Arthropoda	Insecta	Hymenoptera	Platygastridae	unclassified	unclassified	3	3495	0	0	0	0	0	0	0	0	0	0	0	0	0	0	0	0	0	0	0	0	0	0	0	0	0	0	0	0	0	0	0	0	0	0	0	0	0	0
ASV1247	AGCTTGAGCAGGAATAGTAGGAACTTCTTTAAGTATTTTAATTCGAGCTGAACTTGGACATCCAGGAGCATTAATTGGAGATGATCAAATTTATAATGTAATTGTTACTGCACATGCCTTTGTTATAATTTTTTTTATAGTAATACCAATTATAATT	157	Metazoa	Arthropoda	Insecta	Diptera	Sphaeroceridae	Rachispoda	Rachispoda sp. PK04	3	1073	0	0	0	0	0	0	0	0	0	0	0	0	0	0	0	0	0	0	0	0	0	0	0	0	0	0	0	0	0	0	0	0	0	0	0	0	0	0
ASV1248	GATTTGAGCAGGTATAGTAGGAACATCTTTAAGATTATTAATTCGAGCTGAATTAGGAAATCCGGGATCATTAATTGGAAATGATCAAATTTACAATACTATTGTCACAGCTCATGCTTTTATTATAATTTTTTTTATAGTAATACCTATTATAATT	157	Metazoa	Arthropoda	Insecta	Lepidoptera	Tortricidae	Clepsis	unclassified	3	4190	0	0	0	0	0	0	0	0	0	0	0	0	0	0	0	0	0	0	0	0	0	0	0	0	0	0	0	0	0	0	0	0	0	0	0	0	0	0
ASV1252	AATTTGAGCTGGAATAATAGGAACTTCATTAAGATTATTAATTCGAGCTGAATTAGGAAATCCTGGCTCATTAATTGGAGATGATCAAATTTATAATACGATTGTTACAGCTCATGCTTTTATTATAATTTTTTTTATAGTTATACCTATTATAATT	157	Metazoa	Arthropoda	Insecta	Lepidoptera	Coleophoridae	Coleophora	Coleophora uniphalli	3	6643	0	0	0	0	0	0	0	0	0	102	0	0	0	0	0	0	0	0	0	0	0	2767	0	0	0	0	0	0	3774	0	0	0	0	0	0	0	0	0
ASV1309	AATTTGAGCAGGAATAATTGGTACATCACTAAGAATTTTAATTCGAATAGAATTAATAAGAGTTAAAAATTTAATTGGAAATGATCAAATTTATAATGTTATTGTAACTGCTCATGCTTTTATTATAATTTTTTTTATAGTAATACCTATTTTAATT	157	Metazoa	Arthropoda	Insecta	Diptera	Cecidomyiidae	unclassified	unclassified	3	17096	0	0	0	0	0	0	0	0	0	0	0	0	0	0	0	0	0	0	0	0	0	0	0	0	0	0	0	0	0	0	0	0	0	0	0	0	0	0
ASV1332	GATTTGATCGGGAATAATTGGCACTTCATTAAGAATATTAATTCGTTTAGAATTAGGAACAACTAATAATTTAATTGGAAATGATCAAATTTATAATGTAATTGTTACAGCCCATGCTTTTATTATAATTTTTTTCATAGTAATACCTATTTTAATT	157	Metazoa	Arthropoda	Insecta	Diptera	Cecidomyiidae	unclassified	unclassified	3	1768	0	0	0	0	0	0	0	0	0	0	0	0	0	0	0	0	0	0	0	0	0	0	0	0	0	0	0	0	0	0	0	0	0	0	0	0	0	0
ASV1363	TATATGAGCAGGAATAGTAGGATCTGCAATAAGATTAATTATTCGAATCGAATTAGGACAACCCGGTAGATTCATTGGAGATGATCAAATTTATAATGTTGTAGTTACAGCGCATGCCTTTGTTATAATTTTCTTCATAGTTATACCAATTATAATT	157	Metazoa	Arthropoda	Insecta	Hemiptera	Pentatomidae	Arma	unclassified	3	770	0	0	0	0	0	0	0	0	0	0	0	0	0	0	0	0	0	0	0	0	0	0	0	0	0	0	0	0	0	0	0	0	0	0	0	0	0	0
ASV1372	ATCTTGAGCAGGAATAGTAGGAACATCATTGAGAATGCTAATTCGCACAGAATTAGGAAATCCAGGAAGATTAATTGGGGATGATCAAATTTATAATAGTATTGTTACAGCCCATGCATTTATTATAATTTTTTTTATAGTAATGCCTATTATAATC	157	Metazoa	Arthropoda	Insecta	unclassified	unclassified	unclassified	unclassified	3	2956	0	0	0	0	0	0	0	0	0	0	0	0	0	0	0	0	0	0	0	0	0	0	0	0	0	0	0	0	0	0	0	0	0	0	0	0	0	0
ASV1391	AATTTGAGCAGGAATAGTAGGAACTTCTCTAAGATTATTAATTCGAGCAGAATTAGGAAATCCAGGATCATTAATTGGTGATGATCAAATTTATAATACTATTGTAACAGCTCATGCTTTTATTATAATTTTTTTTATGGTTATACCTATTATAATT	157	Metazoa	Arthropoda	Insecta	Lepidoptera	Noctuidae	Protoschinia	Protoschinia scutosa	3	126	0	0	0	0	0	0	0	0	0	0	0	0	0	0	0	0	0	0	0	0	0	0	0	0	0	0	0	0	0	0	0	0	0	0	0	0	47	0
ASV1396	ATCTTGAGCAGGAATGGCCGGGACATCTTTAAGTATACTAATTCGAATTGAATTAGGAAACCCAGGAAGATTGATTGGAAATGACCAAATTTACAATTCAATTGTTACAGCACACGCATTCATTATAATTTTTTTTATAGTTATGCCTATTTTAATT	157	Metazoa	Arthropoda	Insecta	Hymenoptera	Crabronidae	Harpactus	Harpactus pulchellus	3	2269	0	0	0	0	0	0	0	0	0	0	0	0	0	0	0	0	0	0	0	0	0	0	0	0	0	0	0	0	0	0	0	0	0	0	0	0	0	0
ASV1398	AGCTTGAGCTGGAATAGTAGGTACTTCTTTAAGCTTACTTATTCGAGCTGAATTAAGTCAACCTGGAGTATTTATTGGAAATGATCAAATTTATAATGTTATTGTAACTGCACATGCATTTATTATAATTTTTTTTATAGTAATACCAATTATAATT	157	Metazoa	Arthropoda	Insecta	Diptera	Culicidae	Culex	unclassified	3	1084	0	0	0	0	0	0	0	0	0	0	0	0	0	0	0	0	0	0	0	0	0	0	0	0	0	0	0	0	0	0	0	0	0	0	0	0	0	0
ASV1487	AGCTTGAGCTGGAATAGTAGGTACTTCTTTAAGTTTACTTATTCGAGCTGAATTAAGTCAACCTGGAGTATTTATTGGAAATGATCAAATTTATAATGTTATTGTAACTGCACATGCATTTATTATAATTTTTTTTATAGTAATACCAATTATAATT	157	Metazoa	Arthropoda	Insecta	Diptera	Culicidae	Culex	unclassified	3	75	0	0	0	0	0	0	0	0	0	0	0	0	0	0	0	0	0	0	0	0	0	0	0	0	0	0	0	0	0	0	0	0	0	0	0	0	0	0
ASV1514	ATCTTGAGCTGGAATAGTAGGAACATCCTTAAGAATGCTAATTCGTACAGAATTAGGAAATCCCGGAAGATTAATTGGAGATGATCAAATTTATAATAGTATTGTTACAGCCCATGCATTTATTATAATTTTTTTTATAGTAATACCTATTATAATC	157	Metazoa	Arthropoda	Insecta	unclassified	unclassified	unclassified	unclassified	3	183	0	0	0	0	0	0	0	0	0	0	0	0	0	0	0	0	0	0	0	0	0	0	0	0	0	0	0	0	0	0	0	0	0	0	0	0	0	0
ASV1537	AGCATGGTCTGCTATAGTAGGAACTGCAATAAGAGTTTTAATTCGAATAGAATTAGGTCAGACTGGTAGATTTTTGGGGAATGATCATATGTATAACGTAATTGTAACAGCACATGCTTTTGTTATAATTTTTTTTATAGTGATGCCAATTCTAATT	157	Metazoa	Arthropoda	Arachnida	Araneae	Salticidae	Heliophanus	Heliophanus ussuricus	3	888	0	0	0	0	0	0	0	0	0	0	0	0	0	0	0	0	0	0	0	0	0	0	0	0	0	0	0	0	0	0	0	0	0	0	0	0	0	0
ASV1577	AATTTGAGCAGGATTAATTGGAACATCTTTAAGAATTTTAATTCGAATAGAATTAAGAAGAATTTTAAATTTAATTAGCAATGATCAAATTTTCAATGTTATTGTAACTGCTCATGCATTTATTATAATTTTTTTTATAGTTATACCTATTTTAATT	157	Metazoa	Arthropoda	Insecta	Diptera	Cecidomyiidae	unclassified	unclassified	3	16670	0	0	0	0	0	0	0	0	0	0	0	0	0	0	0	0	0	0	0	0	0	0	0	0	0	0	0	0	0	0	0	0	0	0	0	0	0	0
ASV1599	AATTTGAGCAGGATTAGTAGGAACTTCATTAAGTTTATTAATTCGAGCTGAATTAGGTAATCCCGGATCTTTAATTGGAGATGATCAAATTTATAATACAATTGTAACTGCTCATGCTTTTATTATAATTTTTTTTATAGTTATACCTATTATAATT	157	Metazoa	Arthropoda	Insecta	Lepidoptera	Coleophoridae	Coleophora	Coleophora parthenica	3	757	0	0	0	0	0	0	0	0	0	0	0	0	0	0	0	0	0	0	0	0	0	0	0	0	0	0	0	0	0	0	0	0	0	0	0	0	0	0
ASV1648	TATTTGATCAGGAATAGTTGGAACTTCTTTAAGTTTATTAATTCGAGCTGAATTAGGAACCCCTGGATCATTAATTGGAGATGATCAAATTTACAATACTATTGTAACTGGACATGCTTTCATTATAATTTTTTTTATAGTTATACCTATTATAATT	157	Metazoa	Arthropoda	Insecta	Lepidoptera	unclassified	unclassified	unclassified	3	12726	0	0	0	0	0	0	0	0	0	0	0	0	0	0	0	0	0	0	0	0	0	0	12701	0	0	0	0	0	0	0	7	0	0	0	0	0	0	0
ASV1656	AATTTGAGCAGGATTAATTGGAACATCTTTAAGAATTTTAATTCGAATAGAGTTAAGAAGAATTAGAAATTTAATTAGAAATGATCAAATTTATAATGTAATTGTAACTGCTCATGCTTTTATTATAATTTTTTTTATAGTAATACCAATTTTAATT	157	Metazoa	Arthropoda	Insecta	Diptera	Cecidomyiidae	unclassified	unclassified	3	2606	0	0	0	0	0	0	0	0	0	0	0	0	0	0	0	0	0	0	0	0	0	0	0	0	0	0	0	0	0	0	0	0	0	0	0	0	0	0
ASV1664	TATTTGAGCAGGAATAATTGGAACATCGTTAAGAATTTTAATTCGAATAGAATTAAGAACAATTAGAAATTTAATTGGTAATGATCAAATTTATAATGTTATTGTAACTGCTCATGCTTTTATTATAATTTTTTTTATAGTAATACCTATTTTAATT	157	Metazoa	Arthropoda	Insecta	Diptera	Cecidomyiidae	unclassified	unclassified	3	772	0	0	0	0	0	0	0	0	0	0	0	0	0	0	0	0	0	0	0	0	0	0	0	0	0	0	0	0	0	0	0	0	0	0	0	0	0	0
ASV1716	TTTTTGAGCAGGAATAACGGGAACATCTTTAAGTATTTTAATTCGAGCTGAATTAGGAAATCCGGGTACATTAATTGGGAACGACCAAATTTATAATGTAATTGTAACAGCCCATGCATTCATTATAATTTTCTTTATAGTTATGCCTATTATGATT	157	Metazoa	Arthropoda	Insecta	Coleoptera	Chrysomelidae	Chrysomela	Chrysomela populi	3	7009	0	0	0	0	0	348	0	0	0	0	0	6655	0	0	0	0	0	0	0	0	0	0	0	0	0	0	0	0	0	0	0	0	0	0	0	0	0	0
ASV1726	GATATGATCGGGTATATTAGGTTTATCAATAAGTTTAATTATTCGTATAGAATTAAGTGTAGCAGGAAGGTTTATTGGAAGTGATCAAATTTATAATAGTATTGTTACTGCACATGCTTTTGTAATAATTTTTTTTATGGTTATGCCTATTATAATT	157	Metazoa	Arthropoda	Insecta	unclassified	unclassified	unclassified	unclassified	3	3122	0	0	0	0	0	0	0	0	0	0	0	0	0	0	0	0	0	0	0	0	0	6	0	0	0	0	0	0	0	3090	0	0	0	0	0	0	26	0
ASV1734	TATATGAACTGCCATATTAGGAACTTCTTTAAGAAATATTATTCGTTTCGAACTAAGAATACCAAATAGAATTATTAAAGATGATCAAATTTACAATTCTTTAGTTACAGCTCATGCTTTAGTAATAATTTTTTTTATAATTATACCAGTAATAATT	157	Metazoa	Arthropoda	Arachnida	Trombidiformes	Tarsonemidae	unclassified	Tarsonemidae sp. BIOUG25926-A09	3	5047	0	0	0	0	0	0	0	0	0	0	0	0	0	0	0	0	0	0	0	0	0	0	0	0	0	0	0	0	0	0	0	0	0	0	0	0	0	0
ASV1764	TATTTGAGCAGCTATAATAGGAATATCATTAAGAAATATTATTCGATTTGAATTAAGAATTCCCTCTTCTATTATTAATAGAGATCAAATTTATAACAGTTTAGTTACTTCCCATGCTTTAGTTATAATTTTTTTTATAGTCATACCTATTATAATT	157	Metazoa	Arthropoda	Arachnida	Trombidiformes	Tarsonemidae	unclassified	unclassified	3	2418	2273	0	0	0	0	0	0	0	0	0	0	0	48	0	0	0	0	0	0	0	0	0	0	0	0	0	0	0	0	0	0	0	0	0	0	0	97	0
ASV1837	AATTTGAGCCGGAATAGTAGGAACATCATTAAGAATTTTAATTCGATTAGAATTAAGAACAATTTCAAATTTAATTGGTAATGATCAAATTTATAATGTTATTGTCACAGCTCATGCATTTATTATAATTTTTTTTATAGTTATACCTATTTTAATT	157	Metazoa	Arthropoda	Insecta	Diptera	Cecidomyiidae	Mycodiplosis	Mycodiplosis sp. T383	3	239	0	0	0	0	0	0	0	0	0	0	0	0	0	0	0	0	0	0	0	0	0	0	0	0	0	0	0	0	0	0	0	0	0	0	0	0	0	0
ASV1842	ATCTTGAGCTGGAATAGTAGGAACATCTTTAAGAATACTAATTCGTACAGAATTAGGAAATCCGGGAAGATTAATTGGAGATGATCAAATTTATAATAGTATTGTTACAGCCCATGCATTTATTATAATTCTTTTTATAGTAATACCTATTATAATC	157	Metazoa	Arthropoda	Insecta	Lepidoptera	unclassified	unclassified	unclassified	3	1584	0	0	0	0	0	0	0	0	0	0	0	0	0	0	0	0	0	0	0	0	0	0	0	0	0	0	0	0	0	0	0	0	0	0	0	0	0	0
ASV1849	ATCTTGAGCTGGGATAGTAGGAACATCTTTAAGAATACTAATTCGTACAGAATTAGGAAATCCGGGAAGATTAATTGGAGATGATCAAATTTATAATAGTATTGTTACAGCCCATGCATTTATTATAATTTTTTTTATAGTAATACCTATTATAATC	157	Metazoa	Arthropoda	Insecta	Lepidoptera	unclassified	unclassified	unclassified	3	880	0	0	0	0	0	0	0	0	0	0	0	0	0	0	0	0	0	0	0	0	0	0	0	0	0	0	0	0	0	0	0	0	0	0	0	0	0	0
ASV1954	AATTTGAGCAGGAATAATTGGAACATCATTAAGAATTTTAATCCGAATACAATTAAGAAGAATTAGGAATTTAATTAGAAATGATCAAATTTATAATGTTATTGTAACTGCTCATGCTTTTATTATAATTTTTTTTATAGTAATACCAATTTTAATT	157	Metazoa	Arthropoda	Insecta	Diptera	Cecidomyiidae	unclassified	unclassified	3	10062	0	0	0	0	0	0	0	0	0	0	0	0	0	0	0	0	0	0	0	0	0	0	0	0	0	0	0	0	0	4448	0	0	0	0	0	0	0	0
ASV1990	AGCTTGATCGGCTATAGTTGGTACAGCTATAAGAGTATTAATTCGTATGGAATTAGGACAGTCTGGAATATTTTTAGGTGATGACCATTTATATAATGTAGTAGTTACGGCTCATGCTTTTGTTATGATTTTTTTTATAGTTATACCAATTTTAATT	157	Metazoa	Arthropoda	Arachnida	Araneae	Clubionidae	Clubiona	Clubiona kurilensis	3	271	0	0	0	0	0	0	0	0	0	0	0	0	0	0	0	0	0	0	0	0	0	0	0	0	0	0	0	0	0	0	0	0	0	0	0	0	0	0
ASV2128	CTTTTGAAGAGCTTTTTATGGTTCTTCTCTCAGAATAGTTATGCGTATAGAGCTCAGTCAACCTGGTTCTTTTATTTATCATGATCATGTCTATAATGTCTTTGTCACTTCTCATGCTTTTATTATGATTTTTTTTGTTGTTATACCAGTTCTTATA	157	Metazoa	Arthropoda	Arachnida	Trombidiformes	Eriophyidae	Aceria	Aceria eximia	3	374	0	0	0	0	0	0	0	0	0	0	0	0	0	0	0	0	0	0	0	0	0	0	0	0	0	0	0	0	0	0	0	0	0	0	0	0	0	0
ASV2131	AGCTTGATCTGGTATAGTAGGAACTTCATTAAGAATTTTAATTCGAGCAGAATTAGGACACCCAGGTGCTTTAATTGGAGACGATCAAATTTATAATGTTATTGTAACTGCTCATGCATTTATTATAATTTTCTTTATGGTAATACCTATTATAATC	157	Metazoa	Arthropoda	Insecta	Diptera	Ephydridae	Psilopa	unclassified	3	2779	0	0	0	0	0	0	0	0	0	0	0	0	0	0	0	0	0	0	0	0	0	0	0	0	0	0	0	0	0	0	0	0	0	0	0	0	0	0
ASV2142	AATATGATCAGGAATTTTAGGTTTATCTATAAGAATAATTATTCGAATAGAATTAAGTAATCCTGGTTCATTAATTGGAAATGATCAAATTTACAATTCAATTGTTACAACTCATGCATTTGTTATAATTTTTTTTTTTGTAATACCTGTAATAATA	157	Metazoa	Arthropoda	Insecta	Hymenoptera	Pteromalidae	Pachyneuron	Pachyneuron aphidis	3	754	0	0	0	0	0	0	0	618	0	0	0	0	0	0	0	0	0	0	0	0	0	0	0	0	0	0	0	0	133	0	0	0	3	0	0	0	0	0
ASV2146	AATTTGAGCTGGTATAATTGGTACTTCTTTAAGATTATTAATTCGAGCGGAATTAGGAAATCCAGGATCTCTTATTGGAGATGATCAAATTTACAATACTATTGTAACTGCTCATGCTTTTATTATAATTTTTTTTATAGTTATACCAATTATAATT	157	Metazoa	Arthropoda	Insecta	Lepidoptera	Tortricidae	Gypsonoma	Gypsonoma minutana	3	18687	3911	0	0	0	0	0	0	0	0	0	0	0	0	0	0	0	0	0	0	0	0	0	0	0	0	0	0	0	0	0	0	0	0	0	0	0	0	0
ASV2255	ATCTTGAGCTGGAATAGTAGGAACATCTTTAAGAATACTAATTCGTACAGAATTAGGAAATCCGGGAAGATTAATTGGAGGTGATCAAATTTATAATAGTATTGTTACAGCCCATGCATTTATTATAATTTTTTTTATAGTAATACCTATTATAATC	157	Metazoa	Arthropoda	Insecta	Lepidoptera	unclassified	unclassified	Lepidoptera sp. BOLD:AAA0340	3	1033	0	0	0	0	0	0	0	0	0	0	0	0	0	0	0	0	0	0	0	0	0	0	0	0	0	0	0	0	0	0	0	0	0	0	0	0	0	0
ASV2306	TATTTGAGCAGGAATAATTGGAACATCGTTAAGAATTTTAATTCGAATAGAATTAAGAAGAATTAGAAATTTAATTGATAATGATCAAATTTATAATGTTATTGTAACTGCTCACGCTTTTATTATAATTTTTTTTATAGTAATACCTATTTTAATT	157	Metazoa	Arthropoda	Insecta	Diptera	Cecidomyiidae	unclassified	unclassified	3	4433	0	0	0	0	0	0	0	0	0	0	0	0	0	0	0	0	0	0	0	0	0	0	0	0	0	0	0	0	0	0	0	0	0	0	0	0	0	0
ASV2310	AATTTGAGCTGGAATAGTAGGAACTTCTTTAAGTTTATTAATTCGAGCTGAATTAGGAAATCCTGGTTCATTAATTGGAGATGATCAAATTTATAATACAATTGTTACAGCCCATGCCTTCATTATAATTTTTTTTATAGTTATACCTATTATAATT	157	Metazoa	Arthropoda	Insecta	Lepidoptera	Coleophoridae	Coleophora	unclassified	3	614	0	0	0	0	0	0	0	0	0	0	0	0	0	0	0	0	0	0	0	0	0	0	282	0	0	0	0	0	0	0	0	0	0	0	0	0	0	0
ASV2403	AATTTGAGCTGGAATAGTAGGAACTTCACTAAGTTTATTAATTCGAGCTGAATTAGGAAACCCCGGATCTTTAATTGGAGATGATCAAATTTATAACACAATTGTTACAGCACATGCTTTTATTATAATTTTTTTTATAGTAATACCTATTATAATT	157	Metazoa	Arthropoda	Insecta	Lepidoptera	Noctuidae	Agrotis	Agrotis segetum	3	2832	0	0	0	0	0	0	0	0	0	0	0	0	0	0	0	0	0	0	0	0	0	0	0	0	0	0	0	0	0	0	318	0	0	0	0	0	0	0
ASV2418	ATCTTGAGCAGGAATGGCCGGGACATCCTTAAGTATGCTAATTCGAATTGAATTAGGAAACCCAGGAAGATTGATTGGAAATGACCAAATTTACAATTCAATTGTTACAGCACACGCATTCATTATAATTTTTTTTATAGTTATGCCTATTTTAATT	157	Metazoa	Arthropoda	Insecta	unclassified	unclassified	unclassified	unclassified	3	2510	0	0	0	0	0	0	0	0	0	0	0	0	0	0	0	0	0	0	0	0	0	0	0	0	0	0	0	0	0	0	0	0	0	0	0	0	0	0
ASV2437	AGCTTGATCAGCTATAGTTGGTACGGCTATGAGAGTATTAATTCGTATGGAATTAGGACAGTCTGGAATATTTTTAGGTGATGACCATCTGTATAATGTAGTAGTTACGGCTCATGCTTTTGTTATGATTTTTTTTATAGTTATACCAATTTTAATT	157	Metazoa	Arthropoda	Arachnida	Araneae	Clubionidae	Clubiona	Clubiona kurilensis	3	1330	0	0	0	0	0	0	0	0	0	0	0	0	0	0	0	0	0	0	0	0	0	0	0	0	0	0	0	0	0	0	0	0	0	0	0	0	0	0
ASV0009	TATTTGATCAGGAATAGTTGGAACTTCATTAAGAATATTAATCCGTTTAGAATTAGGAACTCCAAATAATTTAATTGGAAATGATCAAATTTATAATGTAATTGTGACAGCCCATGCTTTTATTATAATTTTTTTTATAGTAATACCTATTATAATT	157	Metazoa	Arthropoda	Insecta	Diptera	Cecidomyiidae	unclassified	unclassified	2	776	0	0	0	0	0	0	0	0	0	0	0	0	0	0	0	0	0	0	0	0	0	0	0	0	260	0	516	0	0	0	0	0	0	0	0	0	0	0
ASV0021	AATTTGATCAGGAATAATTGGATCTTCACTTAGTATTTTAATTCGATTAGAATTAAGACAAATTAATTCAATTATTAATAATAATCAATTATATAATGTAATTGTTACGATTCATGCTTTCATTATAATTTTTTTTATAACTATACCAATTGTAATT	157	Metazoa	Arthropoda	Insecta	Hemiptera	Aphididae	Aphis	unclassified	2	462	193	0	0	0	0	0	0	0	0	0	0	0	0	0	0	0	0	0	0	0	0	0	0	0	269	0	0	0	0	0	0	0	0	0	0	0	0	0
ASV0022	AGCTTGATCAGGAATAGTAGGAACTTCTTTAAGAATATTAATTCGAGCAGAATTAGGACACCCTGGAGCTTTAATTGGTGACGACCAAATTTATAATGTAATTGTTACAGCTCATGCTTTTATTATAATTTTTTTTATAGTAATACCCATTATAATT	157	Metazoa	Arthropoda	Insecta	Diptera	unclassified	unclassified	unclassified	2	2391	0	0	0	0	0	0	0	0	0	0	0	0	0	0	0	0	0	0	0	0	0	0	0	0	142	0	0	0	0	0	0	0	0	0	0	0	0	0
ASV0046	AACTTGATCTGGAATAATTGGAACATCCCTAAGACTCCTAATCCGAACTGAATTAGGAACCCCTGGAAGATTAATTGGGAATGATCAAATTTATAATACTATTGTAACTGCTCATGCTTTTATCATAATTTTTTTTATAGTTATACCTATTATAATT	157	Metazoa	Arthropoda	Insecta	unclassified	unclassified	unclassified	unclassified	2	9145	0	0	0	0	0	0	0	0	0	0	0	0	0	0	11	0	0	0	0	0	0	0	0	0	0	0	0	0	0	0	0	0	0	0	0	0	0	0
ASV0092	AATTTGAGCAGGAATAATTGGAACATCATTAAGAATTTTAATTCGAATAGAATTAAGAAGAATTAGAAATTTAATCGGTAATGATCAAATCTATAATGTAATTGTTACTGCTCATGCTTTTATTATAATTTTTTTCATAGTAATACCTATTTTAATT	157	Metazoa	Arthropoda	Insecta	Diptera	Cecidomyiidae	unclassified	unclassified	2	394	0	0	0	0	0	0	0	0	0	0	0	0	0	0	0	0	0	0	0	0	0	0	0	0	0	0	0	0	0	0	0	0	0	0	0	0	0	0
ASV0112	AATTTGATCAGGGATATTTGGAATATCATTGAGAATTTTAATCCGATTGGAATTAAGAACTACTTCTAATTTAATTGAAAATGATCAAATTTATAATTCAATTGTTACTGCTCACGCTTTAATTATAATTTTTTTCATAGTTATACCAATTTTAATT	157	Metazoa	Arthropoda	Insecta	Diptera	Cecidomyiidae	unclassified	unclassified	2	861	0	0	0	0	0	0	0	0	0	0	0	0	0	0	0	0	0	0	0	0	0	0	0	0	0	0	0	0	0	0	0	0	0	0	0	0	0	0
ASV0116	TGCTTGGGCCTCTATAGTGGGAACAGCAATAAGAGTATTGATTCGAATCGAATTAGGTCAGTCGGGTAGGTTTATTGGGGATGATCAAATTTATAATGTTATTGTAACGGCTCATGCTTTTGTAATAATTTTTTTTATAGTAATACCTATCTTAATT	157	Metazoa	Arthropoda	Arachnida	Araneae	Araneidae	Gibbaranea	Gibbaranea gibbosa	2	89	0	0	0	0	0	0	0	0	0	0	0	0	76	0	0	0	0	0	0	0	0	0	0	0	0	0	13	0	0	0	0	0	0	0	0	0	0	0
ASV0162	AATATGATCAGGTATAATTGGAACATCATTAAGAATTTTAATTCGACTAGAACTAGGAACTACTAATAGATTAATCGGAAATGATCAAATTTATAATGTAATTGTTACAGCTCATGCTTTTATTATAATTTTCTTTATAGTTATACCAATCATAATT	157	Metazoa	Arthropoda	Insecta	Coleoptera	Coccinellidae	Coccinella	unclassified	2	5597	0	0	0	0	0	0	0	0	0	0	0	0	0	2496	0	0	0	0	0	0	0	0	0	0	0	0	0	0	0	0	0	0	3101	0	0	0	0	0
ASV0174	AATTTGAGCAGGAATAATTGGAACTTCTTTAAGAATATTAATTCGATTAGAATTAAGTACGATTTCTAATTTAATTGGAAATGATCAAATTTACAATGTAATTGTAACTGCTCATGCATTTATTATAATTTTTTTTATAGTAATACCTATTCTAATT	157	Metazoa	Arthropoda	Insecta	Diptera	Cecidomyiidae	unclassified	unclassified	2	789	0	0	0	0	0	0	0	0	0	0	0	0	0	0	0	0	0	0	0	0	0	0	0	0	0	0	0	0	0	0	0	0	0	0	0	0	0	0
ASV0183	AATTTGATCAGGGATATTTGGAATATCATTGAGAATTTTAATCCGATTGGAATTAAGAACTATTTCTAATTTAATTGAAAATGATCAAATTTATAATTCGATTGTTACTGCTCACGCTTTAATTATAATTTTTTTCATAGTTATACCAATTTTAATT	157	Metazoa	Arthropoda	Insecta	Diptera	Cecidomyiidae	unclassified	unclassified	2	749	0	0	0	0	0	0	0	0	0	0	0	0	0	0	0	0	0	0	0	0	0	0	0	0	0	0	0	0	0	0	0	0	0	0	0	0	0	0
ASV0218	GGCATGAGCCGGTATAGTAGGAACTTCTTTAAGAATTTTAATTCGGGCAGAATTAGGCCACCCAGGAGCCTTAATTGGTGATGACCAAATTTATAATGTAATTGTAACAGCACATGCTTTTATTATAATTTTTTTTATAGTTATACCTATTATAATT	157	Metazoa	Arthropoda	Insecta	Diptera	unclassified	unclassified	unclassified	2	562	0	0	0	0	0	0	0	0	0	0	0	0	0	0	0	0	0	0	0	0	0	0	0	0	0	0	0	0	0	0	0	0	0	0	0	0	0	0
ASV0221	TGCTTGATCAGGTATAGTAGGAACTTCTTTAAGAATTTTAATCCGCGCAGAATTAGGACATGCCGGAGCTTTAATTGGAGATGATCAAATTTATAACGTAATTGTAACTGCTCATGCTTTTGTAATAATTTTTTTTATAGTAATGCCAATTTTAATT	157	Metazoa	Arthropoda	Insecta	Diptera	Chironomidae	unclassified	unclassified	2	572	0	0	0	0	0	0	0	0	0	0	0	0	0	0	0	0	0	0	0	0	0	0	0	0	0	0	0	0	0	0	0	0	0	0	0	0	0	0
ASV0222	ATCTTGAGCTGGAATAGTAGGAACATCTTTAAGAATACTAATTCGTACAGAACTAGGAAATCCGGGAAGATTAATTGGAGATGATCAAATTTATAATAGTATTGTTACAGCCCATGCATTTATTATAATTTTTTTTATAGTAATACCTATTATAATC	157	Metazoa	Arthropoda	Insecta	Lepidoptera	unclassified	unclassified	unclassified	2	552	0	0	0	0	0	0	0	0	0	0	0	0	0	0	0	0	0	0	0	0	0	0	0	0	0	0	0	0	0	0	0	0	0	0	0	0	0	0
ASV0226	ATCTTGAGCTGGAATAGTAGGAACATCTTTAAGGATACTAATTCGTACAGAATTAGGAAATCCGGGAAGATTAATTGGAGATGATCAAATTTATAATAGTATTGTTACAGCCCATGCATTTATTATAATTTTTTTTATAGTAATACCTATTATAATC	157	Metazoa	Arthropoda	Insecta	Lepidoptera	unclassified	unclassified	unclassified	2	1084	0	0	0	0	0	0	0	0	0	0	0	0	0	0	0	0	0	0	0	0	0	0	0	0	0	0	0	0	0	0	0	0	0	0	0	0	0	0
ASV0248	AATATGGGCAGGAATTTTAGGATTATCAATAAGATTAATTATTCGTTTAGAATTAGGAAATCCTGGTTCTTTAATTGGTAATGATCAAATTTATAATTCTATTGTTACTAGTCATGCTTTTACTATAATTTTTTTTTTTGTAATACCTGTAATAATA	157	Metazoa	Arthropoda	Insecta	Hymenoptera	unclassified	unclassified	unclassified	2	524	0	0	0	0	0	0	0	383	0	0	0	0	0	0	0	0	0	0	0	0	0	0	0	0	0	0	0	0	0	141	0	0	0	0	0	0	0	0
ASV0256	ATCTTGATCAGGAATAGTAGGAACATCATTAAGAATACTAATTCGTACAGAATTAGGAAACCCAGAAAATTTAATTGGAGACGACCAAATTTATAATAGTATTGTTACAGCCCACGTATTTATTATATTTTTTTTATAGTAATACCTATTATAATT	156	Metazoa	Arthropoda	Insecta	Coleoptera	unclassified	unclassified	unclassified	2	481	0	0	0	0	0	0	0	0	0	0	0	0	0	0	0	0	0	0	0	0	0	0	0	0	0	0	0	0	0	0	0	0	0	0	0	0	0	0
ASV0269	AATTTGAGCAGGAATAATTGGAACATCATTAAGAATTTTAATCCGAATAGAACTAAGAAGAATTAGAAATTTTATTGGTAATGATCAAATTTATAATGTTATTGTAACTGCTCATGCTTTTATTATAATTTTTTTTATAGTAATACCAATTTTAATT	157	Metazoa	Arthropoda	Insecta	Diptera	Cecidomyiidae	unclassified	unclassified	2	2898	0	0	0	0	0	0	0	0	0	0	0	0	0	0	0	0	0	0	0	0	0	0	0	0	0	0	0	0	0	0	0	0	0	0	0	0	0	0
ASV0281	ATCTTGAGCTGGAATAGTAGGAACATCTTTAAGAATACTAATTCGTACAGAATTAGGAAATCCGGGAGGATTAATTGGAGATGATCAAATTTATAATAGTATTGTTACAGCCCATGCATTTATTATAATTTTTTTTATAGTAATACCTATTATAATC	157	Metazoa	Arthropoda	Insecta	Lepidoptera	unclassified	unclassified	unclassified	2	1135	0	0	0	0	0	0	0	0	0	0	0	0	0	0	0	0	0	0	0	0	0	0	0	0	0	0	0	0	0	0	0	0	0	0	0	0	0	0
ASV0290	TATTTGATCAGGTATATTAGGATTTTCAATAAGTTTAATTATTCGTTTAGAATTAGGTATACCTGGAAGTTTAATTGGAAATGAACAAATTTATAATAGAATTGTTACTTCTCATGCATTTATTATAATTTTTTATATAGTTATACCAGTTATGATT	157	Metazoa	Arthropoda	Insecta	Hymenoptera	Braconidae	Microplitis	Microplitis sp. BIOUG21692-A06	2	111	0	0	0	0	0	0	0	0	0	0	0	0	0	0	0	0	0	0	0	0	0	0	0	0	0	0	0	0	0	0	0	0	0	0	0	0	0	0
ASV0301	ATCTTGAGCTGGAATAGTAGGAACATCTTTAAGAATACTAATTCGTACAGAATTAGGAAATCCGGGAAGATTGATTGGAGATGATCAAATTTATAATAGTATTGTTACAGCCCATGCATTTATTATAATTTTTTTTATAGTAATACCTATTATAATC	157	Metazoa	Arthropoda	Insecta	Lepidoptera	unclassified	unclassified	unclassified	2	431	0	0	0	0	0	0	0	0	0	0	0	0	0	0	0	0	0	0	0	0	0	0	0	0	0	0	0	0	0	0	0	0	0	0	0	0	0	0
ASV0315	ATTTTGAAGAGCTTTTTATGGTTCTTCTTTAAGTATGGTGATACGTATGGAATTAAGCCAACCTGGTTCTTTCATTTTCCATGATCACGTTTACAATGTTTTCGTTACTTCTCATGCATTTATTATGATTTTCTTCGTAGTTATACCAGTTTTAATA	157	Metazoa	Arthropoda	Arachnida	Trombidiformes	Eriophyidae	Aceria	Aceria tulipae	2	293	0	0	0	0	0	0	0	0	0	0	0	0	0	0	0	0	0	0	0	0	0	0	0	0	0	0	0	0	0	0	0	0	4	0	0	0	289	0
ASV0329	AATTTGATCAGGGATATTTGGAATATCATTGAGAATTTTAATCCGATTGGAATTAAGAACTATTTCTAATTTAATTGAAAATGATCAAATTTATAATTCAATTTTTACTGCTCACGCTTTAATTATAATTTTTTTCATAGTTATACCAATTTTAATT	157	Metazoa	Arthropoda	Insecta	Diptera	Cecidomyiidae	unclassified	unclassified	2	652	0	0	0	0	0	0	0	0	0	0	0	0	0	0	0	0	0	0	0	0	0	0	0	0	0	0	0	0	0	0	0	0	0	0	0	0	0	0
ASV0351	AGCTTGAGCCGGAATAGTAGGAACTTCCTTAAGTATTCTAATTCGAGCTGAATTAGGTCATCCTGGTGCTTTTATTGGAGATGATCAAATTTATAATGTTATTGTAACAGCACACGCTTTTATTATAATTTTTTTTATAGTTATACCTATTATAATT	157	Metazoa	Arthropoda	Insecta	Diptera	Culicidae	Anopheles	unclassified	2	275	0	0	0	0	0	0	0	0	0	0	0	0	0	0	0	0	0	0	0	0	0	0	0	0	0	0	0	0	0	0	0	0	0	0	0	0	0	0
ASV0352	AATTTGAGCAGGAATAATTGGGACATCATTAAGAATTTTAATTCGAATAGAATTAAGAAGGATTAAAAATTTAATTGGAAATGATCAAATTTATAATGTTATTGTAACTGCTCATGCTTTTATTATAATTTTTTTTATAGTAATACCTATTTTAATT	157	Metazoa	Arthropoda	Insecta	Diptera	Cecidomyiidae	unclassified	unclassified	2	222	0	0	0	0	0	0	0	0	0	0	0	0	0	0	0	0	0	0	0	0	0	0	0	0	0	0	0	0	0	0	0	0	0	0	0	0	0	0
ASV0365	AATTTGAGCTGGATTCCTTGGAGCCTCTTTTAGAGTATTAATTCGTATAGAATTAGGAATACCAGGTACAATTATTATAAATGATCAAATTTATAATTCAACAGTAACATCACATGCATTTATCATAATTTTTTTTATAGTTATACCATTAATATTA	157	Metazoa	Arthropoda	Insecta	Hymenoptera	Platygastridae	unclassified	unclassified	2	1480	0	0	0	0	0	0	0	0	0	0	0	0	0	0	0	0	0	0	0	0	0	0	0	0	0	0	0	0	0	0	0	0	0	0	0	0	0	0
ASV0379	AATTTGATCAGGAATAATTGGATCTTCACTTAGTATTTTAATTCGATTAGAATTAAGACGAATTAATTCAATTATTAATAATAATCAATTATATAATGTAATTGTTACAATTCATGCTTTCATTATAATTTTTTTTATAACTATACCAATTGTAATT	157	Metazoa	Arthropoda	Insecta	Hemiptera	Aphididae	Aphis	unclassified	2	348	0	0	0	0	0	0	0	0	0	0	0	0	0	0	0	0	0	0	0	0	0	0	0	0	0	179	0	0	169	0	0	0	0	0	0	0	0	0
ASV0396	TATTTGAGCTGGGATAGTAGGAACATCATTAAGAATTTTAATTCGATTAGAATTAAGAACAATTTCTAATTTAATTGGAAATGATCAAATTTATAATGTTATTGTTACAGCCCATGCATTTATTATAATTTTTTTTATAGTTATACCTATTTTAATT	157	Metazoa	Arthropoda	Insecta	Diptera	Cecidomyiidae	unclassified	unclassified	2	72	0	0	0	0	0	0	0	0	0	0	0	0	0	0	0	0	0	0	0	0	0	0	0	0	0	0	0	0	0	0	0	0	0	0	0	0	0	0
ASV0404	AGCTTGATCGGGAATAGTAGGAACTTCTTTAAGAATTCTTATTCGAGCAGAATTAGGACATCCAGGTGCACTAATTGGTGATGACCAAATTTATAATGTAATTGTAACTGCTCATGCTTTTGTAATAATTTTTTTTATAGTAATACCAATTATAATT	157	Metazoa	Arthropoda	Insecta	Diptera	Hybotidae	unclassified	unclassified	2	2109	0	0	0	0	0	0	0	0	0	0	0	0	0	0	0	0	0	0	0	0	0	0	0	0	0	0	0	0	0	0	0	0	0	0	0	0	0	0
ASV0431	GACTTGATCTGGAATAATTGGAACATCCCTAAGACTCCTAATCCGAACTGAATTAGGAACCCCTGGAAAATTAATTGGGAATGATCAAATTTATAATACTATTGTAACTGCTCATGCTTTTATCATAATTTTTTTTATAGTTATACCTATTATAATT	157	Metazoa	Arthropoda	Insecta	Lepidoptera	unclassified	unclassified	unclassified	2	9986	0	0	0	0	0	0	0	0	0	0	0	0	0	0	0	0	0	0	0	0	0	0	0	0	0	0	0	0	0	0	0	0	0	0	0	0	0	0
ASV0437	TTTTTGAGCAGGAATAACAGGAACATCTTTAAGTATTTTAATTCGAGCTGAATTAGGAAATCCAGGTACATTAATTGGAAACGACCAAATTTATAATGTAATTGTCACAGCCCATGCATTCATTATAATTTTCTTTATAGTTATACCTATTATGATT	157	Metazoa	Arthropoda	Insecta	Coleoptera	Chrysomelidae	Chrysomela	Chrysomela populi	2	1975	0	0	3	1972	0	0	0	0	0	0	0	0	0	0	0	0	0	0	0	0	0	0	0	0	0	0	0	0	0	0	0	0	0	0	0	0	0	0
ASV0448	ATCTTGGGCAGGAATAGTGGGAACATCATTAAGAATACTAATTCGTACAGAATTAGGAAATCCAGGAAGATTAATTGGAGATGATCAAATTTATAATAGTAATGTCACAGCCATCATTTATTATAATTTTTTTTATAGTAATACCTATTATAATC	155	Metazoa	Arthropoda	Insecta	unclassified	unclassified	unclassified	unclassified	2	1299	0	0	0	0	0	0	0	0	0	0	0	0	0	0	0	0	0	0	0	0	0	0	0	0	0	0	0	0	0	0	0	0	0	0	0	0	0	0
ASV0465	GGCTTGAGCTGGAATATTAGGATTATCATTAAGTATATTAATTCGATTAGAATTAGGGAATCCTGGATCAATAATTGGAAATGATCAAATTTATAATTCTATTGTTACAACTCATGCATTTATTATAATTTTTTTTTTTGTAATGCCTGTAATAATA	157	Metazoa	Arthropoda	Insecta	Hymenoptera	Eulophidae	unclassified	unclassified	2	108	0	0	0	0	0	0	0	0	0	0	0	0	0	0	0	0	0	0	0	0	0	0	0	0	0	0	0	0	0	0	0	0	0	0	0	0	0	0
ASV0471	ATCTTGAGCTGGAATAGTAGGAACATCTTTAAGAATACTAATTCGTACAGAATTAGGAAATCCGGGAAGATTAATTGGAGATGATCAAATTTATAATAGTATTGTTACAGCCCGTGCATTTATTATAATTTTTTTTATAGTAATACCTATTATAATC	157	Metazoa	Arthropoda	Insecta	Lepidoptera	unclassified	unclassified	unclassified	2	759	0	0	0	0	0	0	0	0	0	0	0	0	0	0	0	0	0	0	0	0	0	0	0	0	0	0	0	0	0	0	0	0	0	0	0	0	0	0
ASV0501	AATCTGGTCAGGTATAGTAGGTATAATATTAAGTATATTGATTCGAATTGAATTAGGTCAACCTGGTTCATTCTTAGCAAATGAACAAACATATAATGTTATTGTTACTTCTCATGCTTTTATTATAATTTTTTTTATAGTTATACCTATTATAATT	157	Metazoa	Arthropoda	Insecta	Hemiptera	unclassified	unclassified	Hemiptera sp. KMGHap_121	2	86	0	0	0	0	0	0	0	0	0	0	0	0	0	0	0	0	0	0	0	0	0	0	0	0	0	0	0	0	0	0	0	0	0	0	0	83	0	0
ASV0502	TGCTTGAGCGGCTATAGTTGGTACGGCTATAAGAGTTTTAATTCGAATTGAATTAGGTCAGTCTGGGAGGTTTTTAGGAGATGATCAACTTTATAATGTAATTGTTACAGCTCATGCATTTGTAATAATTTTTTTTATAGTAATACCTATTTTGATT	157	Metazoa	Arthropoda	Arachnida	Araneae	Araneidae	Hypsosinga	Hypsosinga sanguinea	2	2475	0	0	0	0	0	0	0	0	0	0	0	0	0	0	0	0	0	0	0	0	0	0	0	0	0	0	0	0	0	0	0	0	0	0	0	0	0	0
ASV0505	ATCTTGAGCTGGAATAGTAGGAACATCTTTAAGAATACTAATTCGTACAGAATTAGGAAATCCGGGAAGATTAATTGGAGATGATCAAATTTATAATAGTATTGTTACAGCCTATGCATTTATTATAATTTTTTTTATAGTAATACCTATTATAATC	157	Metazoa	Arthropoda	Insecta	Lepidoptera	unclassified	unclassified	unclassified	2	1180	0	0	0	0	0	0	0	0	0	0	0	0	0	0	0	0	0	0	0	0	0	0	0	0	0	0	0	0	0	0	0	0	0	0	0	0	0	0
ASV0541	TATTTGAGCAGGAATAATTGGAACGACATCATTAAGAATTTTAATTCGAATAGAATTAAGAAGAATTAGAAATTTAATTGGTAATGATCAAATTTATAATGTTATTGTAACTACTCATTCTTTTATTATAATTTTTTTATAGTTATACCTATTTTAATT	159	Metazoa	Arthropoda	Insecta	Diptera	Cecidomyiidae	unclassified	unclassified	2	688	0	0	0	0	0	0	0	0	0	0	0	0	0	0	0	0	0	0	0	0	0	0	0	0	0	0	0	0	0	0	0	0	0	0	0	0	0	0
ASV0562	AATTTGAGCAGGAATAGTAGGAACATCTTTAAGAATCTTAATTCGTATAGAATTAGGAACTCCTGGATCTTTAATTGGAGATGATCAAATTTATAATACTATTGTTACAGCTCATGCATTTATCATAATTTTTTTTATAGTTATACCTATTATAATT	157	Metazoa	Arthropoda	Insecta	Lepidoptera	Lycaenidae	unclassified	unclassified	2	5489	0	0	0	0	0	0	0	0	0	0	0	0	0	0	0	0	0	4815	0	0	0	0	0	0	0	0	0	0	0	0	0	0	0	0	0	0	0	0
ASV0596	TGCTTGAGCTGCTATAGTGGGAACAGCAATGAGAGTATTAATTCGAGTTGAATTAGGTCAGCCGGGAAGATTTATAGGTGATGATCAGTTGTATAATGTAATTGTAACGGCTCATGCATTTGTAATAATTTTTTTTATAGTAATACCAATTTTAATT	157	Metazoa	Arthropoda	Arachnida	Araneae	Theridiidae	Theridion	Theridion petraeum	2	282	0	0	0	0	0	0	0	0	0	0	0	0	157	0	0	0	0	0	0	0	0	0	0	0	0	0	0	0	0	0	0	0	0	0	0	0	0	0
ASV0605	AATTTGAGCAGGAATAGTAGGAACTTCATTAAGATTATTAATTCGAGCTGAATTAGGAAACCCTGGATCTTTAATTGGAGATGATCAAATTTATAATACTATTGTAACAGCTCATGCTCTTATTATAATTTTTTTTATAGTTATACCTATTATAATT	157	Metazoa	Arthropoda	Insecta	Lepidoptera	Noctuidae	Anarta	Anarta trifolii	2	360	0	0	0	0	0	0	163	0	0	0	0	0	0	0	0	0	197	0	0	0	0	0	0	0	0	0	0	0	0	0	0	0	0	0	0	0	0	0
ASV0624	AATTTGAGCCGGAATAATTGGAACATCATTAAGAATTTTAATTCGAATAGAATTAAGAAGAATTAGAAATTTAATTGGAAATGATCAAATTTATAATGTAATTGTAACTGCTCATGCTTTTATTATAATTTTTTTCATGGTTATACCAATTTTAATT	157	Metazoa	Arthropoda	Insecta	Diptera	Cecidomyiidae	unclassified	unclassified	2	655	0	0	0	0	0	0	0	0	0	0	0	0	0	0	0	0	0	0	0	0	0	0	0	0	0	0	0	0	0	0	0	0	0	0	0	0	0	0
ASV0656	ATCTTGAGCTGGAATAGTAGGAACATTTTTAAGAATACTAATTCGTACAGAATTAGGAAATCCGGGAAGATTAATTGGAGATGATCAAATTTATAATAGTATTGTTACAGCCCATGCATTTATTATAATTTTTTTTATAGTAATACCTATTATAATC	157	Metazoa	Arthropoda	Insecta	Lepidoptera	unclassified	unclassified	unclassified	2	2573	0	0	0	0	0	0	0	0	0	0	0	0	0	0	0	0	0	0	0	0	0	0	0	0	0	0	0	0	0	0	0	0	0	0	0	0	0	0
ASV0659	TATTTGAGCAGGAATAATTGGGACATCGTTAAGAATTTTAATTCGAATAGAATTAAGAAGAATTAGAAATTTAATTGGTAATGATCAAATTTATAATGTTATTGTAACTGCTCATGCTTTTATTATAATTTTTTTTATAGTAATACCTATTTTAATT	157	Metazoa	Arthropoda	Insecta	Diptera	Cecidomyiidae	unclassified	unclassified	2	403	0	0	0	0	0	0	0	0	0	0	0	0	0	0	0	0	0	0	0	0	0	0	0	0	0	0	0	0	0	0	0	0	0	0	0	0	0	0
ASV0661	AGCTTGATCAGGAATAGTGGGGACATCACTTAGAATACTAAATAGATTTGAATTAGGTCACCCAGGAGCTTTCATTGGTAATGACCAAACATAACATATAATGTTATCGTTACTGCTCATGCTTTTATTATAATTTTTTTTTATAGTAATACCAATTATAATT	163	Metazoa	Arthropoda	Insecta	Diptera	Tachinidae	unclassified	unclassified	2	3475	0	0	0	0	0	9	0	0	0	0	0	0	0	0	0	0	0	0	0	0	0	0	0	0	0	0	0	0	0	0	0	0	0	0	0	0	0	0
ASV0682	TATTTGAGCAGGAATAATTGGAACATCATTAAGAATTTTAATTCGAATAGAATTAAGAAGAATTATAAATTTAATTGGTAATGATCAAATTTATAATGTTATTGTAACTGCTCATGCTTTTATTATAATTTTTTTTATAGTAATACCTATTTTAATT	157	Metazoa	Arthropoda	Insecta	Diptera	Cecidomyiidae	unclassified	unclassified	2	2550	0	0	0	0	0	0	0	0	0	0	0	0	0	0	0	0	0	0	0	0	0	0	0	0	0	0	0	0	0	0	0	0	0	0	0	0	0	0
ASV0683	AATTTGAGCTGGAATAGTAGGAACTTCACTAAGTTTATTAATTCGAGCTGAATTAGGAAACCCCGGGTCCTTAATTGGAGATGATCAAATTTATAACACAATTGTTACAGCACATGCTTTTATTATAATTTTTTTTATAGTAATACCTATTATAATT	157	Metazoa	Arthropoda	Insecta	Lepidoptera	Noctuidae	Agrotis	Agrotis segetum	2	1619	0	0	0	0	0	0	0	0	0	0	0	0	0	0	0	0	0	0	0	0	0	0	0	0	299	1320	0	0	0	0	0	0	0	0	0	0	0	0
ASV0718	AGCTTGATCTGGTATAGTAGGAACTTCATTAAGAATTTTAATTCGAGCAGAATTAGGACACCCAGGTGCTTTAATTGGAGACGATCAAATTTATAATGTTATTGTAACTGCTCATGCATTTATTATAATTTTCTTTATGGTAATACCTATTATAATT	157	Metazoa	Arthropoda	Insecta	Diptera	Ephydridae	Psilopa	unclassified	2	487	0	0	0	0	0	0	0	0	0	0	0	0	0	0	0	0	0	0	0	0	0	0	0	0	0	0	0	0	0	0	0	0	0	0	0	0	0	0
ASV0721	AATTTGAGCTGGAATAGTAGGAACATCATTAAGAATTTTAATTCGATTAGAATTAAGAACAATTTCTAATTTAATTGGTAATGATCAAATTTATAATGTTATTGTTACGGCTCATGCATTTATTATAATTTTTTTTATAGTTATACCTATTTTAATT	157	Metazoa	Arthropoda	Insecta	Diptera	Cecidomyiidae	unclassified	unclassified	2	200	0	0	0	0	0	0	0	0	0	0	0	0	0	0	0	0	0	0	0	0	0	0	0	0	0	0	0	0	0	0	0	0	0	0	0	0	0	0
ASV0744	AATTTGATCAGGGATATTTGGAATATCACTGAGAATTTTAATCCGATTGGAATTAAGAACTATTTCTAATTTAATTGAAAATGATCAAATTTATAATTCAATTGTTACTGCTCACGCTTTAATTATAATTTTTTTTATAGTTATACCAATTTTAATT	157	Metazoa	Arthropoda	Insecta	Diptera	Cecidomyiidae	unclassified	unclassified	2	1012	0	0	0	0	0	0	0	0	0	0	0	0	0	0	0	0	0	0	0	0	0	0	0	0	0	0	0	0	0	0	0	0	0	0	0	0	0	0
ASV0745	TATTTGAGCTGGCATAATTGGAACTTCTTTAAGATTATTAATTCGAGCTGAATTAGGAAACCCTGGATCTTTAATTGGAGATGACCAAATTTACAATACAATTGTTACTGCTCATGCTTTTATTATAATTTTTTTCATAGTAATACCTATTATAATT	157	Metazoa	Arthropoda	Insecta	Lepidoptera	unclassified	unclassified	unclassified	2	2812	0	0	0	0	0	0	0	0	0	0	0	0	0	0	0	0	0	0	0	0	0	0	0	0	0	0	0	0	0	0	0	0	0	0	0	0	0	0
ASV0765	AATTTGAGCTGGAATAGTTGGAACTTCTTTAAGATTATTAATTCGAGCTGAATTAGGAAACCCTGGATCATTAATCGGAGATGATCAAATTTATAATACAATTGTTACAGCTCATGCTTTTATTATAATTTTCTTCATAGTGATACCTATTATAATT	157	Metazoa	Arthropoda	Insecta	Lepidoptera	Tortricidae	Acroclita	Acroclita subsequana	2	1070	0	0	0	0	0	0	0	0	0	0	0	0	0	0	0	0	0	0	0	0	0	0	0	0	0	0	0	0	0	0	0	0	0	0	0	0	0	0
ASV0778	AGCTTGAGCAGGTATAGTAGGAACTTCTTTAAGTATTTTAATTCGAGCTGAACTTGGTCATCCAGGAGCATTAATTGGAGACGATCAAATTTATTATGTAATTGTTACTGCTCATGCTTTTGTAATAATTTTTTTTATAGTAATACCAATTATAATT	157	Metazoa	Arthropoda	Insecta	Diptera	Sphaeroceridae	Rachispoda	Rachispoda sp. BIOUG17821-E07	2	668	0	0	0	0	0	0	0	0	0	0	0	0	0	0	0	0	0	0	0	0	0	0	0	0	0	0	0	0	0	0	0	0	0	0	0	0	0	0
ASV0780	TATCTGATCAGGTATAATTGGATCATCTCTTAGAATTTTAATTCGTCTAGAATTAAGACAAATTAATTCAATTATTAATAACAATCAATTATACAATGTAATTGTAACAATTCATGCTTTTATTATAATTTTTTTTATAACTATACCAATTGTAATT	157	Metazoa	Arthropoda	Insecta	Hemiptera	Aphididae	unclassified	unclassified	2	604	0	0	0	0	0	0	0	0	0	0	0	0	0	0	15	0	0	0	0	0	0	0	0	0	0	0	0	0	0	0	0	0	0	0	0	589	0	0
ASV0788	ATCTTGAGCTGGAATAGTAGGAACATCTTTAAGAATACTAATTCGTACAGAATTAGGAAATCCGGGAAGATTAATTGGAGATGATCAAATTTATAATAGTATTGTTACGGCCCATGCATTTATTATAATTTTTTTTATAGTAATACCTATTATAATC	157	Metazoa	Arthropoda	Insecta	Lepidoptera	unclassified	unclassified	unclassified	2	1139	0	0	0	0	0	0	0	0	0	0	0	0	0	0	0	0	0	0	0	0	0	0	0	0	0	0	0	0	0	0	0	0	0	0	0	0	0	0
ASV0793	TATTTGATCAGGTATAATTGGATCTTCACTTAGAATTCTAATTCGTTTAGAATTAAGTCAAATTAATTCTATTATTAACAATAATCAATTATATAATGTAATTGTTACAATTCATGCTTTTATTATAATTTTTTTTATAACTATACCAATTGTAATT	157	Metazoa	Arthropoda	Insecta	Hemiptera	Aphididae	unclassified	unclassified	2	8286	0	0	0	0	184	0	0	0	0	0	0	0	0	8102	0	0	0	0	0	0	0	0	0	0	0	0	0	0	0	0	0	0	0	0	0	0	0	0
ASV0812	AGCTTGAGCAGGAATAGTAGGTACCTCTCTTAGTATTATTATTCGAGCAGAATTAGGTCACCCAGGTTCTTTAATTGGAGATGACCAAATTTATAATGTAATTGTAACAGCTCATGCTTTTATTATAATTTTTTTTATAGTTATACCCATTATAATT	157	Metazoa	Arthropoda	Insecta	Diptera	Phoridae	unclassified	unclassified	2	5159	0	0	0	0	0	0	0	0	0	0	0	0	0	0	0	0	0	0	0	0	0	0	0	0	0	1332	0	0	0	0	0	0	0	3827	0	0	0	0
ASV0845	ATCATGAGCTGGAATAGTAGGAACATCTTTAAGAATACTAATTCGTACAGAATTAGGAAATCCGGGAAGATTAATTGGAGATGATCAAATTTATAATAGTATTGTTACAGCCCATGCATTTATTATAATTTTTTTTATAGTAATACCTATTATAATC	157	Metazoa	Arthropoda	Insecta	Lepidoptera	unclassified	unclassified	unclassified	2	645	0	0	0	0	0	0	0	0	0	0	0	0	0	0	0	0	0	0	0	0	0	0	0	0	0	0	0	0	0	0	0	0	0	0	0	0	0	0
ASV0860	AATTTGATCAGGGATATTTGGAATATCATTGAGAATTTTAATCCGATTGGAATTAAGAACTATTTCTAATTTAATTGAAAATGATCAAATTTATAATCCAATTGTTACTGCTCACGCTTTAATTATAATTTTTTTCATAGTTATACCAATTTTAATT	157	Metazoa	Arthropoda	Insecta	Diptera	Cecidomyiidae	unclassified	unclassified	2	533	0	0	0	0	0	0	0	0	0	0	0	0	0	0	0	0	0	0	0	0	0	0	0	0	0	0	0	0	0	0	0	0	0	0	0	0	0	0
ASV0871	AATTTGAGCAGGAATAGTTGGAACATCTTTAAGATTACTTATTCGAGCTGAATTAGGTAATCCAGGATCTTTAATTGGAAATGATCAAATTTATAACACAATTGTAACAGCTCATGCATTTATTATAATTTTTTTTATAGTTATACCTATTATAATT	157	Metazoa	Arthropoda	Insecta	Lepidoptera	Elachistidae	Elachista	Elachista littoricola	2	3615	0	0	0	0	0	0	0	0	0	0	0	0	0	0	0	0	0	0	0	0	0	0	0	0	0	0	0	0	0	0	0	0	0	0	0	0	0	0
ASV0884	ATCTTGAGCTTGAATAGTAGGAACATCTTTAAGAATACTAATTCGTACAGAATTAGGAAATCCGGGAAGATTAATTGGAGATGATCAAATTTATAATAGTATTGTTACAGCCCATGCATTTATTATAATTTTTTTTATAGTAATACCTATTATAATC	157	Metazoa	Arthropoda	Insecta	Lepidoptera	unclassified	unclassified	unclassified	2	466	0	0	0	0	0	0	0	0	0	0	0	0	0	0	0	0	0	0	0	0	0	0	0	0	0	0	0	0	0	0	0	0	0	0	0	0	0	0
ASV0902	AATATGAGCAGGAATATTAGGAACATCATTAAGATGAATTATTCGAATTGAATTGGGGCAACCAGGATCATTCATTGGAGATGACCAAATTTATAATGTTGTAGTTACAGCACACGCATTCATTATAATTTTCTTCATAGTTATACCAATTATAATT	157	Metazoa	Arthropoda	Insecta	Hemiptera	Anthocoridae	Orius	Orius minutus	2	120	0	0	0	0	0	0	0	0	0	0	0	0	0	0	0	0	0	0	0	0	0	0	0	0	0	0	0	0	0	0	0	0	0	0	0	0	0	0
ASV0915	AATTTGATCAGGGATATTTGGAATATCATTGAGAATTTTAATCCGATTGGAATTAAGAACTATTTCTAATTTAATTGAAAATGATCAAATCTATAATTCAATTGTTACTGCTCACGCTTTAATTATAATTTTTTTCATAGTTATACCAATTTTAATT	157	Metazoa	Arthropoda	Insecta	Diptera	Cecidomyiidae	unclassified	unclassified	2	380	0	0	0	0	0	0	0	0	0	0	0	0	0	0	0	0	0	0	0	0	0	0	0	0	0	0	0	0	0	0	0	0	0	0	0	0	0	0
ASV0927	TATTTGAGCGGGAATAATTGGAACATCATTAAGAATTTTAATTCGAATAGAATTAAGAAGAATTAGAAATTTAATTAATAATGATCAAATTTATAATGTTATTGTAACTGCTCATGCTTTTATTATAATTTTTTTTATAGTAATACCTATTTTAATT	157	Metazoa	Arthropoda	Insecta	Diptera	Cecidomyiidae	unclassified	unclassified	2	429	0	0	0	0	0	0	0	0	0	0	0	0	0	0	0	0	0	0	0	0	0	0	0	0	0	0	0	0	0	0	0	0	0	0	0	0	0	0
ASV0941	ATTCTGATCAGGGATAGTCGGAACATCATTAAGAATTTTAATCCGAATAGAATTAGGTAGACCAGGATCTCTAATTGGGAATGATCAAATTTATAACTCAATTGTAACTGCACATGCATTTATTATAATTTTTTTTATAGTTATACCGATTATAATT	157	Metazoa	Arthropoda	Insecta	Coleoptera	Chrysomelidae	Cassida	Cassida sp. EMHAU-15090501	2	747	0	0	0	0	0	0	0	0	0	0	0	0	50	0	0	0	0	0	0	0	0	0	0	0	0	0	0	0	0	0	0	0	697	0	0	0	0	0
ASV0946	TATTTGATCAGGATTAGTAGGTACAAGTTTAAGATTATTAATTCGTGCTGAATTAGGTCAACCAGGATCTCTAATTGGAGATGATCAAATTTATAATGTAATTGTTACAGCTCATGCATTTATTATAATTTTTTTTATAGTAATACCAATTGTAATT	157	Metazoa	Arthropoda	Insecta	Neuropterida	Chrysopidae	Chrysopa	Chrysopa phyllochroma	2	11441	0	0	0	0	0	0	0	5751	0	0	0	0	0	0	0	0	0	0	0	0	0	0	0	0	0	0	0	0	0	0	0	0	0	0	0	0	0	0
ASV0968	GATATGAGCAAGAATAGTGGGAACTTCCCTAAGAATTTTGATTCGTGCAGAATTAGGAAACCCAGGAACATTAATTGGAAATGATCAAATTTATAATGTAATTGTAACTGCCCATGCTTTCATTATAATTTTCTTCATAGTTATACCAATTATAATT	157	Metazoa	Arthropoda	Insecta	Coleoptera	Chrysomelidae	unclassified	unclassified	2	1157	0	0	0	0	0	0	0	0	0	0	0	0	0	0	0	0	0	0	0	0	0	0	0	0	0	0	0	0	0	0	0	0	0	0	0	0	0	0
ASV0985	AATTTGAGCAGGAATAGTAGGAACTTCATTAAGATTATTAATTCGAGCTGAATTAGGAAACCCTGGATCTTTAATTGGAGATGATCAAATTTATAATACTATTGTAACAGCTCATGCTTTTATTATAATTTTTTTTATAGTTATACCTACTATAATT	157	Metazoa	Arthropoda	Insecta	Lepidoptera	Noctuidae	Anarta	Anarta trifolii	2	323	0	0	0	124	0	0	0	0	0	0	0	0	0	0	0	0	0	0	0	0	0	0	0	0	0	0	0	0	0	0	0	0	0	199	0	0	0	0
ASV0987	TATTTGAGCAGGAATAATTGGAACATCATTAAGAATTTTAATTCGAATAGGATTAAGAAGAATTAGAAATTTAATTGGTAATGATCAAATTTATAATGTTATTGTAACTGCTCATGCTTTTATTATAATTTTTTTTATAGTAATACCTATTTTAATT	157	Metazoa	Arthropoda	Insecta	Diptera	Cecidomyiidae	unclassified	unclassified	2	401	0	0	0	0	0	0	0	0	0	0	0	0	0	0	0	0	0	0	0	0	0	0	0	0	0	0	0	0	0	0	0	0	0	0	0	0	0	0
ASV0988	AATTTGATCAGGAATAGTAGGAACTTCTTTAAGTCTTTTAATTCGAGCTGAATTAGGAACACCTGGATCTTTAATTGGAGATGATCAAATTTATAATACCATTGTAACTGGTCGTGCTTTTATTATAATTTTTTTTATAGTTATACCTATTATAATT	157	Metazoa	Arthropoda	Insecta	Lepidoptera	Pyralidae	unclassified	unclassified	2	9381	0	0	0	0	0	0	0	0	0	0	0	0	0	0	0	0	0	0	0	0	0	0	0	0	0	0	0	0	0	0	0	0	0	0	0	0	5995	0
ASV1016	AATTTGATCAGGGATATTTGGAATATCATTGAGAATTTTAATCCGATCGGAATTAAGAACTATTTCTAATTTAATTGAAAATGATCAAATTTATAATTCAATTGTTACTGCTCACGCTTTAATTATAATTTTTTTCATAGTTATACCAATTTTAATT	157	Metazoa	Arthropoda	Insecta	Diptera	Cecidomyiidae	unclassified	unclassified	2	715	0	0	0	0	0	0	0	0	0	0	0	0	0	0	0	0	0	0	0	0	0	0	0	0	0	0	0	0	0	0	0	0	0	0	0	0	0	0
ASV1038	AATTTGATCAGGAATAGTAGGAACTTCTTTAAGTCTTTTAATTCGAGCTGAATTAGGAACACCTGGATCTTTAATTGGAGATGATCAAATTTATAATACCATTGTAACTGGTCATGCTTTTATTATAATTTTTTTTATAGTTATACCTATTATAATT	157	Metazoa	Arthropoda	Insecta	Lepidoptera	Pyralidae	unclassified	unclassified	2	14695	0	0	0	0	0	0	0	0	0	0	0	0	0	0	0	0	7553	0	0	0	0	0	0	0	0	7142	0	0	0	0	0	0	0	0	0	0	0	0
ASV1043	AATTTGAGCAGGATTAATTGGAACATCTCTTAGTTTATTAATTCGAGCTGAATTAGGAACCCCTAATTCTTTAATTGGAGATGATCAGATTTATAATTCAATTGTTACAGCCCATGCTTTCATTATAATTTTTTTTATAGTAATACCAATTATAATT	157	Metazoa	Arthropoda	Insecta	Lepidoptera	Pterophoridae	unclassified	Pterophoridae sp. BOLD:AAL8472	2	322	0	0	0	0	0	0	0	0	0	0	0	0	0	0	0	0	0	0	0	0	0	0	0	0	0	0	0	0	0	0	0	0	0	0	0	0	0	0
ASV1082	AATTTGATCAGGGATATTTGGAATATCATTGAGAATTTTAATCCGATTGGAATTAAGAACTATTTCTAATTTAGTTGAAAATGATCAAATTTATAATTCAATTGTTACTGCTCACGCTTTAATTATAATTTTTTTTATAGTTATACCAATTTTAATT	157	Metazoa	Arthropoda	Insecta	Diptera	Cecidomyiidae	unclassified	unclassified	2	1587	0	0	0	0	0	0	0	0	0	0	0	0	0	0	0	0	0	0	0	0	0	0	0	0	0	0	0	0	0	0	0	0	0	0	0	0	0	0
ASV1100	ATCTTGAGCTGGAATAGTAGGAACATCTTTAAGAATACTAATTCGTACAGAATTAGGAAATCCGGGAAGATTAATTGGAGATGATCAAATCTATAATAGTATTGTTACAGCCCATGCATTTATTATAATTTTTTTTATAGTAATACCTATTATAATC	157	Metazoa	Arthropoda	Insecta	Lepidoptera	unclassified	unclassified	unclassified	2	375	0	0	0	0	0	0	0	0	0	0	0	0	0	0	0	0	0	0	0	0	0	0	0	0	0	0	0	0	0	0	0	0	0	0	0	0	0	0
ASV1115	GGCTTGAGCTGCTATAGTAGGGACTGCAATAAGAGTTTTAATTCGAATAGAATTAGGTCAAACAGGTAGATTTTTAGGTAATGAACATTTATATAATGTAATTGTTACTGCTCATGCTTTTGTTATAATTTTTTTTATAGTAATACCTATTTTAATT	157	Metazoa	Arthropoda	Arachnida	Araneae	Salticidae	Evarcha	unclassified	2	5613	0	0	0	0	0	0	0	0	4240	0	0	0	0	0	0	0	0	0	0	0	0	0	0	0	0	0	0	0	0	0	0	0	0	0	0	0	0	0
ASV1146	AATTTGATCAGGGATATTTGGAATATCATTGAGAATTTTAATCCGATTGGAATTAAGAACTATTTCTAATTTAATTGAAAATGATCAAATTTATAATTCAATTGTTACTGCTCACGCTTTAATTATAATTTTTTTCATAGTTATACCAATCTTAATT	157	Metazoa	Arthropoda	Insecta	Diptera	Cecidomyiidae	unclassified	unclassified	2	1156	0	0	0	0	0	0	0	0	0	0	0	0	0	0	0	0	0	0	0	0	0	0	0	0	0	0	0	0	0	0	0	0	0	0	0	0	0	0
ASV1156	AATTTGATCAGGGATATTTGGAATATCATTGAGAATTTTAATCCGATTGGAATTAAGAACTATTTCTAATTTAATTGAAAATGATCAAATTTATAATTCAATTGTTACTGCTCACGCTTTAATTATAATTTTTTTCATAGTTATACTAATTTTAATT	157	Metazoa	Arthropoda	Insecta	Diptera	Cecidomyiidae	unclassified	unclassified	2	582	0	0	0	0	0	0	0	0	0	0	0	0	0	0	0	0	0	0	0	0	0	0	0	0	0	0	0	0	0	0	0	0	0	0	0	0	0	0
ASV1169	AATTTGATCAGGGATATTTGGAATATCATTGAGAATTTTAATCCGATTGGAATTAAGAACTATTTCTAATTTAATTGAAAATGATCAAATTTATAGTTCAATTGTTACTGCTCACGCTTTAATTATAATTTTTTTCATAGTTATACCAATTTTAATT	157	Metazoa	Arthropoda	Insecta	Diptera	Cecidomyiidae	unclassified	unclassified	2	840	0	0	0	0	0	0	0	0	0	0	0	0	0	0	0	0	0	0	0	0	0	0	0	0	0	0	0	0	0	0	0	0	0	0	0	0	0	0
ASV1199	AATTTGATCAGGGATATTTGGAATATCATTGAGAATTTTAATCCGATTGGAATTAAGAACTATTTCTAATTTAATTGAAAATGATCAAATTTATAATTCAATTGTTACTGCTCACGCTCTAATTATAATTTTTTTTATAGTTATACCAATTTTAATT	157	Metazoa	Arthropoda	Insecta	Diptera	Cecidomyiidae	unclassified	unclassified	2	845	0	0	0	0	0	0	0	0	0	0	0	0	0	0	0	0	0	0	0	0	0	0	0	0	0	0	0	0	0	0	0	0	0	0	0	0	0	0
ASV1256	ATCTTGGGCAGGAATAGTGGGAACATCATTAAGAATATTAATTCGTACAAAATTAGGAAATCCAGGAAGATTAATTGGAGATGATCAAATTTATAATAGTATTGTCACAGCCCATGCATTTATTATAATTTTTTTTATAGTAATACCTATTATAATC	157	Metazoa	Arthropoda	Insecta	Lepidoptera	Crambidae	Lamprosema	Lamprosema sp. pelealisDHJ03	2	2187	0	0	0	0	0	0	0	0	0	0	0	0	0	0	0	0	0	0	0	0	0	0	0	0	0	0	0	0	0	0	0	0	0	0	0	0	0	0
ASV1263	TGCATGATCAGGAATAGTAGGAACATCTATAAGACTACTAATTCGAGCAGAATTAGGTAACCCAGGTTCCCTAATTGGAGATGACCAAATTTATAATGTAATCGTTACAGGTCATGCATTCGTAATAATTTTTTTTATAGTTATGCCTATTATAATT	157	Metazoa	Arthropoda	Insecta	unclassified	unclassified	unclassified	unclassified	2	147	0	0	0	0	0	0	0	2	0	0	0	0	0	0	0	0	0	0	0	0	0	0	0	145	0	0	0	0	0	0	0	0	0	0	0	0	0	0
ASV1265	AGTGTGATCTGCTATAGCTGGAACAGCTATAAGAGTTTTAATTCGAATGGAATTAGGTCAGGTTGGTAGTTTTTTAGGAAGAGATCATATATATAATGTTATTGTTACTGCTCATGCTTTTGTTATAATTTTTTTTATAGTTATACCTATTTTAATT	157	Metazoa	Arthropoda	Arachnida	Araneae	Salticidae	Sibianor	Sibianor aurocinctus	2	1201	0	0	0	0	0	0	0	0	0	0	0	0	0	0	0	0	0	0	0	0	0	0	0	0	0	0	0	0	0	0	0	0	0	0	0	0	0	0
ASV1280	AGCTTGATCAGGAATAGTGGGAACATCCCTTAGAATATTAATTCGATTTGAATTAGGTCACCCAGGAGCTTTAATTGGTAATGATCAAACGTATAATGTTGTAGTTACTGCTCATGCTTTTATTATAATTTTTTTTATAGTAATACCAATTATAATT	157	Metazoa	Arthropoda	Insecta	Diptera	Tachinidae	unclassified	unclassified	2	4521	0	0	0	0	0	0	0	0	0	0	0	0	0	0	0	0	0	0	0	0	0	0	0	0	0	0	0	0	0	0	0	0	0	0	0	0	0	0
ASV1286	TATTTGAGCAGGAATAGTAGGAACTTCTTTAAGATTATTAATTCGAGCTGAATTAGGTAATCCAGGTTCATTAATTGGAGATGACCAAATTTATAATACAATTGTAACAGCTCATGCTTTTATTATAATTTTTTTTATAGTTATACCAATTATAATT	157	Metazoa	Arthropoda	Insecta	Lepidoptera	Tortricidae	Cochylidia	Cochylidia richteriana	2	1487	0	0	0	0	0	0	0	0	0	0	0	0	0	0	0	0	0	0	0	0	0	0	0	0	0	0	0	0	0	0	0	0	0	0	0	0	0	0
ASV1287	ATCTTGAGCTGGAATAGTAGGAACATCTTTAAGAATACTAATTTGTACAGAATTAGGAAATCCGGGAAGATTAATTGGAGATGATCAAATTTATAATAGTATTGTTACAGCCCATGCATTTATTATAATTTTTTTTATAGTAATACCTATTATAATC	157	Metazoa	Arthropoda	Insecta	Lepidoptera	unclassified	unclassified	unclassified	2	847	0	0	0	0	0	0	0	0	0	0	0	0	0	0	0	0	0	0	0	0	0	0	0	0	0	0	0	0	0	0	0	0	0	0	0	0	0	0
ASV1296	AGCTTGAGCCGGAATAGTAGGAACTTCTTTAAGTATTCTAATTCGAGCTGAATTAGGTCATCCTGGTGCTTTTATTGGAGATGACCAAATTTATAATGTTATTGTAACAGCACACGCTTTTATTATAATTTTTTTTATAGTTATACCTATTATAATT	157	Metazoa	Arthropoda	Insecta	Diptera	Culicidae	Anopheles	unclassified	2	5342	0	0	0	0	0	0	0	0	0	0	0	0	0	0	0	0	0	0	0	0	0	0	0	0	0	0	0	0	0	0	0	0	0	0	0	0	0	0
ASV1326	ATCTTGAGCTGGAATAGTAGGAACATCTTTAAGAATACTAATTCGTACAGAATTAGGAAATCCGGGAAGATTAATTGGAGATGATCAAATTTATAATAGTATTGTTACAGCCCATGCGTTTATTATAATTTTTTTTATAGTAATACCTATTATAATC	157	Metazoa	Arthropoda	Insecta	Lepidoptera	unclassified	unclassified	unclassified	2	727	0	0	0	0	0	0	0	0	0	0	0	0	0	0	0	0	0	0	0	0	0	0	0	0	0	0	0	0	0	0	0	0	0	0	0	0	0	0
ASV1359	AATTTGATCAGGAATAATTGGATCTTCACTTAGTATTTTAATTCGATTAGAATTAAGACAGATTAATTCAATTATTAATAATAATCAATTATATAATGTAATTGTTACAATTCATGCTTTCATTATAATTTTTTTTATAACTATACCAATTGTAATT	157	Metazoa	Arthropoda	Insecta	Hemiptera	Aphididae	Aphis	unclassified	2	334	213	0	0	0	0	0	0	0	0	0	0	0	0	0	0	0	0	0	0	0	0	0	0	0	0	0	121	0	0	0	0	0	0	0	0	0	0	0
ASV1373	ATCTTGAGCTGGAATAGTAGGAACATCTTTAAGAATACTAATTCGTACAGAATTAGGAAGTCCGGGAAGATTAATTGGAGATGATCAAATTTATAATAGTATTGTTACAGCCCATGCATTTATTATAATTTTTTTTATAGTAATACCTATTATAATC	157	Metazoa	Arthropoda	Insecta	Lepidoptera	Lycaenidae	Hemiargus	Hemiargus sp. BioLep41	2	1121	0	0	0	0	0	0	0	0	0	0	0	0	0	0	0	0	0	0	0	0	0	0	0	0	0	0	0	0	0	0	0	0	0	0	0	0	0	0
ASV1380	AATTTGAGCAGGAATATTAGGTACGTCTCTTAGACTTTTAATTCGAGCTGAATTAGGTAATCCTGGTTCTTTAATTGGAGATGATCAAATTTATAACACTATTGTAACAGCTCATGCTTTTATTATAATTTTTTTTATAGTTATACCTATTATAATT	157	Metazoa	Arthropoda	Insecta	Lepidoptera	unclassified	unclassified	unclassified	2	338	0	0	0	0	0	0	0	0	0	0	0	0	0	0	0	0	0	0	0	0	0	0	0	0	0	0	0	0	0	0	0	0	0	0	0	0	0	0
ASV1439	AATTTGATCAGGGATATTTGGAATATCATTGAGAATCTTAATCCGATTGGAATTAAGAACTATTTCTAATTTAATTGAAAATGATCAAATTTATAATTCAATTGTTACTGCTCACGCTTTAATTATAATTTTTTTCATAGTTATACCAATTTTAATT	157	Metazoa	Arthropoda	Insecta	Diptera	Cecidomyiidae	unclassified	unclassified	2	742	0	0	0	0	0	0	0	0	0	0	0	0	0	0	0	0	0	0	0	0	0	0	0	0	0	0	0	0	0	0	0	0	0	0	0	0	0	0
ASV1454	AATTTGAGCAGGAATAGTAGGAACTTCTTTAAGTTTATTAATTCGAGCAGAATTAGGAAACCCAGGTTCATTAATTGGTGATGATCAAATTTATAATACAATTGTTACAGCTCATGCCTTTATTATAATTTTTTTCATAGTTATACCTATTATAATT	157	Metazoa	Arthropoda	Insecta	Lepidoptera	Coleophoridae	Coleophora	Coleophora vestianella	2	2970	0	0	0	0	0	0	0	0	0	0	0	0	0	0	0	0	0	0	0	0	0	0	0	0	0	0	0	0	0	0	0	0	0	0	0	0	0	0
ASV1485	AATTTGATCAGGAATAATTGGATCTTCACTTAGTATTTTAATTCGATTAGAATTAAGACAAATTAATTCAATTATTAATAATAATCAATTATATAATGTAATTGTTACAATTCATGCTTTCATTATAATTTTTTTTATAACTATACTAATTGTAATT	157	Metazoa	Arthropoda	Insecta	Hemiptera	Aphididae	Aphis	unclassified	2	968	0	0	155	0	0	0	0	0	0	0	0	0	0	0	0	0	0	0	0	0	0	0	0	0	0	0	0	0	0	0	0	0	0	0	0	0	0	0
ASV1490	AATTTGAGCAGGAATAGTAGGAACATCTTTAAGAATTTTAATTCGATTAGAATTAAGAGCAATTTCAAATTTAATTGGTAATGACCAAATTTATAATGTAATTGTAACAGCTCATGCTTTTATTATAATTTTTTTTATAGTTATACCAATTTTAATT	157	Metazoa	Arthropoda	Insecta	Diptera	Cecidomyiidae	unclassified	unclassified	2	4394	0	0	4376	0	0	0	0	0	0	0	0	0	0	0	0	0	0	0	0	0	0	18	0	0	0	0	0	0	0	0	0	0	0	0	0	0	0	0
ASV1496	AGCCTGAGCAGGAATAGTAGGAACTTCTTTAAGAATTCTAATTCGAGCTGAATTAGGACACCCAGGTGCTTTAATTGGGGATGACCAAATTTATAACGTTATTGTAACTGCTCATGCATTTATTATAATTTTTTTTATAGTTATACCTATTATAATT	157	Metazoa	Arthropoda	Insecta	Diptera	unclassified	unclassified	unclassified	2	161	0	0	0	0	0	0	0	0	0	0	0	0	0	0	0	0	0	0	0	0	0	0	0	0	0	0	0	0	0	0	0	0	0	0	0	0	0	0
ASV1522	AGCTTGAGCAGGAATAGTAGGGACTTCTTTAAGTATTTTAATTCGAGCTGAACTTGGTCATCCAGGAGCATTAATTGGAGATGATCAAATTTATAATGTAATTGTTACTGCTCATGCTTTTGTAATAATTTTTTTTATAGTAATACCAATTATAATT	157	Metazoa	Arthropoda	Insecta	Diptera	Sphaeroceridae	Rachispoda	unclassified	2	1316	0	0	0	0	0	0	0	0	0	0	0	0	0	0	0	0	0	0	0	0	0	0	0	0	0	0	0	0	0	0	0	0	0	0	0	0	0	0
ASV1558	AATTTGAGCTGGTATAGTAGGGACTTCTCTAAGAATCTTAATTCGTTTAGAATTAAGAACAATTTCTAATTTAATTGGAAATGATCAAATTTATAATGTAATTGTTACAGCACATGCATTTATTATAATTTTTTTTATAGTAATGCCAATTTTAATT	157	Metazoa	Arthropoda	Insecta	Diptera	Cecidomyiidae	unclassified	unclassified	2	4257	0	0	0	0	0	0	0	0	0	0	0	0	0	0	0	0	0	0	0	0	0	0	0	0	0	0	0	0	0	0	0	0	0	0	0	0	0	0
ASV1562	TGCTTGATCAGGGATAGTAGGAACCTCATTAAGAATAATAATTCGAACAGAGCTAGGCAACCCGGGCTCTTTAATCGGAAATGATCAAATTTATAATGTAATTGTCACTGCTCATGCTTTTATTATAATTTTTTTTATAGTTATACCTATTATAATT	157	Metazoa	Arthropoda	Insecta	Coleoptera	Chrysomelidae	unclassified	unclassified	2	6057	0	0	0	0	0	0	0	0	0	0	0	0	0	0	0	0	0	0	0	0	0	0	0	0	0	0	0	0	0	0	0	0	0	253	0	0	0	0
ASV1574	TATTTGAGCAGGAATAATTGGAACGTCATTAAGAATTTTAATTCGAATAGAATTAAGAAGAATTAGAAATTTAATTGGTAATGATCAAATTTATAATGTTATTGTAACTGCTCATGCTTTTATTATAATTTTTTTTATAGTAATACCTATTTTAATT	157	Metazoa	Arthropoda	Insecta	Diptera	Cecidomyiidae	unclassified	unclassified	2	437	0	0	0	0	0	0	0	0	0	0	0	0	0	0	0	0	0	0	0	0	0	0	0	301	0	0	0	0	0	0	0	0	0	0	0	0	0	0
ASV1583	AGCTTGATCTGGAATAGTCGGAACCTCTTTAAGTATTTTAATTCGAGCTGAATTAGGTCATCCTGGAGCCCTTATTGGTAATGATCAAATCTATAACGTAATTGTTACAGCTCATGCATTTGTTATAATTTTCTTTATAGTAATACCAATTATAATT	157	Metazoa	Arthropoda	Insecta	Diptera	Ephydridae	Psilopa	unclassified	2	1775	0	0	0	0	0	0	0	0	0	0	0	0	0	0	0	0	0	0	0	0	0	0	0	0	0	0	0	0	0	0	0	0	0	0	0	0	0	0
ASV1630	AATTTGAGCAGGGATATTAGGTACACCTCTTAGACTTTTAATTCGAGCTGAATTAGGTAATCCTGGTTCTTTAATTGGAGATGATCAAATTTATAACACTATTGTAACAGCTCATGCTTTTATTATAATTTTTTTTATAGTTATACCTATTATAATT	157	Metazoa	Arthropoda	Insecta	Lepidoptera	Gelechiidae	unclassified	unclassified	2	422	0	0	0	0	0	0	0	0	0	0	0	0	0	0	0	0	0	0	0	0	0	0	0	0	0	0	0	0	0	0	0	0	0	0	0	0	0	0
ASV1643	AACTTGATCTGGAATAATTGGAACATCCCTAAGACTCCTAATTCGAACTGAACTAGGAACCCCTGGAAAATTAATTGGGAATGATCAAATTTATAATACTATTGTAACTGCTCATGCTTTTATCATAATTTTTTTTATAGTTATACCTATTATAATT	157	Metazoa	Arthropoda	Insecta	Lepidoptera	unclassified	unclassified	unclassified	2	8891	0	0	0	0	0	0	0	0	0	0	0	0	0	0	0	0	0	0	0	0	0	0	0	0	0	0	0	0	0	0	8860	0	0	0	0	0	0	0
ASV1649	AATTTGAGCAGGTATAGTAGGTACTTCTTTAAGACTTTTAATTCGAGCTGAATTAGGAAATCCAGGTTCTTTAATTGGAGATGACCAAATTTATAATACTACTGTAACAGCCCATGCATTTATTATAATTTTTTTTATAGTAATACCAATTATAATT	157	Metazoa	Arthropoda	Insecta	Lepidoptera	unclassified	unclassified	unclassified	2	231	0	0	0	0	0	0	0	0	0	0	0	0	0	0	0	0	0	0	0	0	0	0	0	0	0	0	0	0	0	0	0	0	0	0	0	0	0	0
ASV1665	TATTTGAGCAGGAATAATTGGAACATCATTAAGAATTTTAATTCGAATAGAATTAAGAAGAGTTAGAAATTTAATTGGTAATGATCAAATTTATAATGTTATTGTAACTGCTCATGCTTTTATTATAATTTTTTTTATAGTAATACCTATTTTAATT	157	Metazoa	Arthropoda	Insecta	Diptera	Cecidomyiidae	unclassified	unclassified	2	1430	0	0	0	0	0	0	0	0	0	0	0	0	0	0	0	0	0	0	0	0	0	0	0	0	0	0	0	0	0	0	0	0	0	0	0	0	0	0
ASV1673	ATCTTGAGCTGGAATAGTAGGAACATCTTTAAGAATACTAATTCGTACAGAATTAGGAAATCCGGGAAGATTAATTGGAGATGATCAAATTTATAATAGTATTGTTACAGCCCATGCATTTATTATAATTTTTTCTATAGTAATACCTATTATAATC	157	Metazoa	Arthropoda	Insecta	Lepidoptera	unclassified	unclassified	unclassified	2	664	0	0	0	0	0	0	0	0	0	0	0	0	0	0	0	0	0	0	0	0	0	0	0	0	0	0	0	0	0	0	0	0	0	0	0	0	0	0
ASV1684	AATTTGAAGAGGAATAGTAGGAACATCTTTAAGTTTATTAATTCGAGCTGAATTAGGTAATCCAGGCTCATTAATTGGAGATGATCAAATTTATAATACAATTGTTACAGCTCATGCATTTATTATAATTTTTTTTATGGTTATACCTATTATAATT	157	Metazoa	Arthropoda	Insecta	Lepidoptera	Crambidae	Anania	Anania verbascalis	2	108	0	0	0	0	0	0	0	0	0	0	0	0	0	0	0	0	0	0	0	0	0	0	0	0	0	0	0	0	0	0	0	0	0	0	0	0	0	0
ASV1685	AATTTGATCAGGGATATTTGGAATATCATTGAGAATTTTAATCCGATTGGAATTAAGAACTATTTCTAATTTAATCGAAAATGATCAAATTTATAATTCAATTGTTACTGCTCACGCTTTAATTATAATTTTTTTCATAGTTATACCAATTTTAATT	157	Metazoa	Arthropoda	Insecta	Diptera	Cecidomyiidae	unclassified	unclassified	2	347	0	0	0	0	0	0	0	0	0	0	0	0	0	0	0	0	0	0	0	0	0	0	0	0	0	0	0	0	0	0	0	0	0	0	0	0	0	0
ASV1688	AATTTGAGCAGGATTAATTGGAACATCTCTTAGTTTATTAATTCGAGCTGAGTTAGGAACCCCTAATTCTTTAATTGGAGATGATCAAATTTATAATTCAATTGTTACAGCCCATGCTTTCATTATAATTTTTTTTATAGTAATACCAATTATAATT	157	Metazoa	Arthropoda	Insecta	Lepidoptera	Pterophoridae	unclassified	Pterophoridae sp. BOLD:AAL8472	2	296	0	0	0	0	0	0	0	0	0	0	0	0	0	0	0	0	0	0	0	0	0	0	0	0	0	0	0	0	0	0	0	0	0	0	0	0	0	0
ASV1689	AATTTGATCAGGGATATTTGGAATATCATTGAGAATTTTAATCCGATTGGAATTAAGAACTATTTCTAATTTAATTGAAAATGGTCAAATTTATAATTCAATTGTTACTGCTCACGCTTTAATTATAATTTTTTTCATAGTTATACCAATTTTAATT	157	Metazoa	Arthropoda	Insecta	Diptera	Cecidomyiidae	unclassified	unclassified	2	645	0	0	0	0	0	0	0	0	0	0	0	0	0	0	0	0	0	0	0	0	0	0	0	0	0	0	0	0	0	0	0	0	0	0	0	0	0	0
ASV1715	AATTTGATCAGGGATATTTGGAATATCATTGAGAATTTTAATCCGATTGGAATTAAGAACTATTTCTAACTTAATTGAAAATGATCAAATTTATAATTCAATTGTTACTGCTCACGCTTTAATTATAATTTTTTTCATAGTTATACCAATTTTAATT	157	Metazoa	Arthropoda	Insecta	Diptera	Cecidomyiidae	unclassified	unclassified	2	1386	0	0	0	0	0	0	0	0	0	0	0	0	0	0	0	0	0	0	0	0	0	0	0	0	0	0	0	0	0	0	0	0	0	0	0	0	0	0
ASV1731	AATTTGAGCAGGAATAGTAGGAACTTCATTAAGAATTTTAATTCGATTAGAACTAAGAGCAATTTCAAACTTAATTGGAAATGATCAAATTTATAATGTGATTGTTACAGCACATGCTTTTATTATAATTTTTTTTATAGTTATACCAATTTTAATT	157	Metazoa	Arthropoda	Insecta	Diptera	Cecidomyiidae	unclassified	unclassified	2	65	0	0	0	0	0	0	0	0	0	0	0	0	0	0	0	0	0	0	0	0	0	0	0	0	0	0	0	0	0	0	0	0	0	0	0	0	0	0
ASV1735	TCTTTGAGCAGGGATATTTGGGACTGCTCTTAGAATAATTATTCGGTTTGAATTAAGAACATCAGGCCCATTATTTAACAATGATCAAATTTATAATGCTACTGTTACAAATCATGCCTTTATTATAATTTTTTTTATAGTTATACCTTTCATAATT	157	Metazoa	Arthropoda	Insecta	Hymenoptera	Dryinidae	unclassified	Dryinidae sp. BOLD:AAY6804	2	2267	0	0	0	0	0	0	0	0	0	0	0	0	0	0	0	0	0	0	0	0	1765	0	0	0	0	0	0	0	0	502	0	0	0	0	0	0	0	0
ASV1744	TGCATGATCAGGAATAGTAGGGACTTCTTTAAGAATTTTAATTCGAGCAGAATTAGGTCATACCGGTTCTTTAATTGGAGATGACCAAATTTATAATGTTATTGTTACAGCTCATGCTTTTGTAATAATTTTTTTTATAGTTATACCTATTTTAATT	157	Metazoa	Arthropoda	Insecta	Diptera	Chironomidae	unclassified	unclassified	2	5346	0	0	0	0	0	0	0	0	0	0	0	0	0	0	0	5344	0	0	0	0	0	0	0	0	0	0	0	0	0	0	0	0	0	0	0	0	0	0
ASV1754	AATTTTTTCCGGAATTTTAGGAACTTCTTTAAGTAATATTATTCGTTTTGAGTTAAGATTACCATCAATATTAATTGGGGATGATCAAATTTATAATTCAATTGTTACATCTCATGCATTAGTTATAATTTTTTTTATAGTTATACCAATTATAATT	157	Metazoa	Arthropoda	unclassified	unclassified	unclassified	unclassified	unclassified	2	5530	0	0	0	0	0	0	0	0	0	0	0	0	0	0	0	0	0	0	0	0	0	0	0	1774	0	0	0	0	0	0	0	0	0	0	0	0	0	3756
ASV1768	AATTTGAGCAGGATTAATTGGAACATCTCTTAGTTTATTAATTCGAGCTGAACTAGGAACCCCTAATTCTTTAATTGGGGATGATCAAATTTATAACTCAATTGTTACAGCTCATGCTTTCATTATAATTTTTTTTATAGTAATACCAATTATAATT	157	Metazoa	Arthropoda	Insecta	Lepidoptera	unclassified	unclassified	unclassified	2	893	0	0	0	0	0	0	0	0	0	0	0	0	0	0	0	0	0	0	0	0	0	0	0	0	0	0	0	0	0	0	0	0	0	0	0	0	0	0
ASV1786	AGCTTGAGCAGGAATAGTGGGAACATCATTAAGAATCCTGATTCGAGCAGAACTTGGACACCCGGGAGCTTTAATTGGAAATGACCAAATTTATAATGTAATTGTTACTGCACATGCATTTGTAATAATTTTTTTTATAGTAATACCAATTATAATT	157	Metazoa	Arthropoda	Insecta	Diptera	Drosophilidae	Colocasiomyia	Colocasiomyia steudnerae	2	613	0	0	0	0	0	0	0	0	0	0	0	0	0	0	0	0	0	0	0	0	0	0	0	535	0	78	0	0	0	0	0	0	0	0	0	0	0	0
ASV1822	AATATGAGCAGGTATAGTAGGAACATCTTTAAGATTATTAATTCGAGCTGAATTAGGAAATCCAGGATCATTAATTGGAAATGATCAAATTTACAATACTATTGTCACAGCTCATGCTTTTATTATAATTTTTTTTATAGTAATACCTATTATAATT	157	Metazoa	Arthropoda	Insecta	Lepidoptera	unclassified	unclassified	unclassified	2	2307	0	0	0	0	0	0	0	0	0	0	0	0	2289	0	0	0	0	0	18	0	0	0	0	0	0	0	0	0	0	0	0	0	0	0	0	0	0	0
ASV1830	AATTTGATCAGGGATATTTGGAATATCATTGAGAATTTTAATCCGATTGGAATTAAGAACTATTTCTAATTTAATTGAAAATGATCAAATTTATAATTCAATTGTTACTGCTCACGCTTTAATTATAACTTTTTTCATAGTTATACCAATTTTAATT	157	Metazoa	Arthropoda	Insecta	Diptera	Cecidomyiidae	unclassified	unclassified	2	447	0	0	0	0	0	0	0	0	0	0	0	0	0	0	0	0	0	0	0	0	0	0	0	0	0	0	0	0	0	0	0	0	0	0	0	0	0	0
ASV1850	TATTTGATCAGGAATAGTTGGAACTTCATTAAGAATATTAATCCGTTTAGAACTGGGAACTCCAAATAATTTAATTGGAAATGATCAAATTTATAACGTAATTGTGACAGCCCATGCTTTTATTATAATTTTTTTTATAGTAATACCTATTATAATT	157	Metazoa	Arthropoda	Insecta	Diptera	Cecidomyiidae	unclassified	unclassified	2	2409	0	0	0	0	0	0	0	0	1571	0	0	0	0	0	0	0	838	0	0	0	0	0	0	0	0	0	0	0	0	0	0	0	0	0	0	0	0	0
ASV1856	AGCTTGATCAAGTATAATTGGAACTTCTTTAAGTATACTAATTCGAATTGAATTAGGTCATCCTGGTTCTTTAATTGGAAATGATCAAATTTATAATGTAATTGTAACTGCTCATGCATTTATTATAATTTTTTTTATAGTAGTACCAATTATAATT	157	Metazoa	Arthropoda	Insecta	Diptera	Tachinidae	unclassified	unclassified	2	205	0	0	0	0	0	0	0	0	0	0	0	0	0	0	0	0	0	0	0	0	0	0	0	0	0	0	0	0	0	0	0	0	19	0	0	0	0	0
ASV1869	AATTTGATCTGGAATATTAGGATTTTCTATAAGTTTAATTATTCGTTTGGAATTAGGTATACCAGGTAGTTTAATTGGTAATGAACAAATTTATAATAGTATTGTAACTTCTCATGCTTTTATTATAATTTTTTTTATAGTTATACCAATTATAATT	157	Metazoa	Arthropoda	Insecta	Hymenoptera	Braconidae	Microplitis	Microplitis sp. jft91	2	119	0	0	0	0	0	0	0	0	0	0	0	0	0	0	0	0	12	0	0	0	0	0	0	0	0	0	0	107	0	0	0	0	0	0	0	0	0	0
ASV1933	TGTTTGAGCAGGAATATTAGGATCCGCTATAAGAATACTTATTCGAATAGAATTAAGAATTCCAGGAACTTTAATTGGAAATGACCAAATCTATAATTCAATTGTAACCTCTCATGCTTTAGTAATAATTTTTTTTATAGTAATACCAATTACACTT	157	Metazoa	Arthropoda	Insecta	Hymenoptera	unclassified	unclassified	unclassified	2	1037	0	0	0	0	0	0	0	0	0	0	0	0	0	0	0	0	0	0	0	0	0	0	0	0	0	0	0	0	0	0	0	0	0	0	0	0	0	0
ASV1970	TGCTTGATCAGGAATAGTAGGATTATCCTTAAGATTATTAATTCGTTCAGAATTAAGAATCCCAGGAACCTTAATTGGAAATGATCAAATTTATAATGTAATTGTTACTGCTCATGCTTTTATTATAATTTTTTTTATAGTTATACCGATTTTAATT	157	Metazoa	Arthropoda	Insecta	Coleoptera	Melyridae	Clanoptilus	Clanoptilus geniculatus	2	1848	0	0	0	0	0	0	0	0	0	0	0	0	0	0	0	0	0	0	0	0	0	0	0	0	0	0	0	0	0	0	0	0	0	0	0	0	0	0
ASV1996	AGCATGAGCTGGAATAGTAGGTACATCAATAAGAATAATTATTCGTACAGAACTTGGACAACCAGGATCTTTAATTGGAGATGATCAAATCTATAATGTTATCATTACAGCACATGCATTTGTAATAATTTTTTTTATAGTAATACCTATTATAATT	157	Metazoa	Arthropoda	Insecta	Orthoptera	Acrididae	unclassified	unclassified	2	25	0	0	0	0	0	0	21	0	0	0	0	4	0	0	0	0	0	0	0	0	0	0	0	0	0	0	0	0	0	0	0	0	0	0	0	0	0	0
ASV2025	ATCTTGAGTTGGAATAGTAGGAACATCTTTAAGAATACTAATTCGTACAGAATTAGGAAATCCGGGAAGATTAATTGGAGATGATCAAATTTATAATAGTATTGTTACAGCCCATGCATTTATTATAATTTTTTTTATAGTAATACCTATTATAATC	157	Metazoa	Arthropoda	Insecta	Lepidoptera	unclassified	unclassified	unclassified	2	430	0	0	0	0	0	0	0	0	0	0	0	0	0	0	0	0	0	0	0	0	0	0	0	0	0	0	0	0	0	0	0	0	0	0	0	0	0	0
ASV2108	AATTTGATCAGGAATAATTGGATCTTCACTTAGTATTTTAATTCGATTAGAATTAAGACAAATTAATTCAATTATTAATAATAATCAACTATATAATGTAATTGTTACAATTCATGCTTTCATTATAATTTTTTTTATAACTATACCAATTGTAATT	157	Metazoa	Arthropoda	Insecta	Hemiptera	Aphididae	Aphis	unclassified	2	1083	0	0	0	0	0	0	0	0	0	0	0	0	0	671	0	0	0	0	0	0	0	0	0	0	0	0	0	0	0	0	0	0	0	0	0	0	0	0
ASV2112	TATTTGAGCAGGAATAATTGGAACATCGTTAAGAATTTTAATTCGAATAGAATTAAGAAGAATTAGAAATTTAATTGGTAATGATCAAATTTATAATGTTATTGTAACTGCTCATGCTTTTATTATAATTTTTTTTATAGTAATACCTATTTTAATT	157	Metazoa	Arthropoda	Insecta	Diptera	Cecidomyiidae	unclassified	unclassified	2	1540	0	0	0	0	0	0	0	0	0	0	0	0	0	0	0	0	0	0	0	0	0	0	0	0	0	0	0	0	0	0	0	0	0	0	0	0	0	0
ASV2155	GGCTTGAGCTGGAATAGTAGGTACTTCTTTAAGTATTTTAATTCGAGCTGAATTAGGTCACCCTGGAGCCTTAATTGGAGATGACCAAATTTATAATGTAATTGTAACTGCTCATGCTTTTATTATAATTTTTTTTATAGTTATACCTATTATAATT	157	Metazoa	Arthropoda	Insecta	Diptera	unclassified	unclassified	unclassified	2	580	0	0	0	0	0	0	564	0	0	0	0	0	0	0	0	0	0	0	0	0	0	0	0	0	0	0	0	0	0	0	0	0	0	0	0	0	0	0
ASV2193	TATTTGATCAGGAATAGTAGGAACTTCAATAAGTATATTAATTCGACTAGAATTAGGTACAACTAATAATTTAATCGGAAATGATCAAATTTATAACGTAATTGTAACCGCTCATGCTTTCATTATAATTTTTTTTATAGTTATACCCATTTTAATT	157	Metazoa	Arthropoda	Insecta	Diptera	Cecidomyiidae	unclassified	unclassified	2	1803	0	0	0	0	0	0	0	0	0	0	0	0	0	0	0	0	0	0	0	0	0	0	0	329	0	0	0	0	0	0	0	0	0	0	0	0	0	0
ASV2195	TATTTGATCTGGTATAATCGGTACTTCATTAAGAATATTAATTCGATTAGAATTAAGAACTATTTCAAATTTAATTGGTAATGATCAAATCTATAATGTTATTGTTACAGCACATGCATTTATTATAATTTTTTTTATAGTAATACCAATTCTAATT	157	Metazoa	Arthropoda	Insecta	Diptera	Cecidomyiidae	unclassified	unclassified	2	233	0	0	0	0	0	0	0	0	0	0	0	0	0	0	0	0	0	0	0	0	0	0	0	0	0	0	0	0	0	0	0	0	0	0	0	0	0	0
ASV2199	AATTTGAGCAAGAATAGTAGGAACTTCATTAAGATTATTAATTCGAGCTGAATTAGGTACCCCTGGATCTTTAATTGGAGATGATCAAATTTATAATACTATTGTAACAGCTCATGCTTTTATTATAATTTTTTTTATAGTAATACCTATTATAATT	157	Metazoa	Arthropoda	Insecta	Lepidoptera	Noctuidae	Trachea	Trachea atriplicis	2	4700	0	0	0	0	0	0	0	0	0	0	0	0	0	0	0	0	0	0	0	0	0	0	0	0	0	0	0	0	0	0	0	0	0	0	0	0	0	0
ASV2232	AGTTTGAGCTGGAATAGTAGGAACTTCTTTAAGTTTATTAATTCGAGCTGAATTAGGAAATCCTGGTTCATTAATTGGAGATGGCCAAATTTATAACACAATTGTAACAGCTCATGCTTTTATTATAATTTTCTTTATAGTTATACCTATTATAATT	157	Metazoa	Arthropoda	Insecta	Lepidoptera	Coleophoridae	Coleophora	Coleophora amarchana	2	2343	0	0	0	0	0	0	0	0	0	0	0	0	0	0	0	0	0	0	0	0	0	0	0	0	0	0	0	0	0	0	0	0	0	0	0	0	0	0
ASV2239	GGTGTGAGCAGGAGTAATAGGAGCTTCTATAAGAGTAATTATTCGCATAAAATTATCACACCCGTCTATATTTGGTCAAAACGATCAAATATATAATGTAATAGTAACTGCCCACGCTTTCGTGATGATTTTTTTTATAGTTATACCAATCATAATT	157	Metazoa	Arthropoda	Arachnida	Trombidiformes	Tydeidae	unclassified	Tydeidae sp. BIOUG25797-H10	2	131	0	0	0	0	0	0	0	0	0	0	0	0	0	0	0	0	0	0	0	0	0	0	0	0	0	0	0	0	0	0	0	0	0	0	0	0	0	0
ASV2253	AGCTTGATCAGGAATAGTGGGAACATCCCTTAGAATATTAATTCGATTTGAATTAGGTCACCCAGGAGCCTTAATTGGTAATGATCAAACGTATAATGTTGTAGTTACTGCTCATGCTCTTATTATAATTTTTTTTATAGTAATACCAATTATAATT	157	Metazoa	Arthropoda	Insecta	Diptera	Tachinidae	Voria	Voria ruralis	2	480	0	0	0	0	0	0	0	0	0	0	0	0	0	0	0	0	0	0	0	0	0	0	0	0	0	0	0	0	0	0	0	0	0	0	0	0	0	0
ASV2254	AATTTGATCAGGGATATTTAGAATATCATTGAGAATTTTAATCCGATTGGAATTAAGAACTATTTCTAATTTAATTGAAAATGATCAAATTTATAATTCAATTGTTACTGCTCACGCTTTAATTATAATTTTTTTCATAGTTATACCAATTTTAATT	157	Metazoa	Arthropoda	Insecta	Diptera	Cecidomyiidae	unclassified	unclassified	2	1460	0	0	0	0	0	0	0	0	0	0	0	0	0	0	0	0	0	0	0	0	0	0	0	0	0	0	0	0	0	0	0	0	0	0	0	0	0	0
ASV2262	AATTTGATCAGGGATATTTGGAATATCATTGAGAATTTTAATCCGATTGGAATTAAGAACTATTTCTAATTTAATTGAAAATGATCAAATTTATAATTCAATTGTTACTGCTCACGCTTTAACTATAATTTTTTTCATAGTTATACCAATTTTAATT	157	Metazoa	Arthropoda	Insecta	Diptera	Cecidomyiidae	unclassified	unclassified	2	1326	0	0	0	0	0	0	0	0	0	0	0	0	0	0	0	0	0	0	0	0	0	0	0	0	0	0	0	0	0	0	0	0	0	0	0	0	0	0
ASV2269	AATTTGATCAGGAATAGTAGGAACATCTTTAAGAATTTTAATTCGAATAGAATTAAGAAGAATTTCAAATTTAATTGGAAATGATCAAATTTATAATGTAATTGTAACAGCTCATGCTTTTATTATAATTTTTTTTATAGTAATACCTATTTTAATT	157	Metazoa	Arthropoda	Insecta	Diptera	Cecidomyiidae	Ozirhincus	unclassified	2	198	0	0	0	0	0	0	0	0	0	0	0	0	0	0	0	0	0	0	0	0	0	0	0	0	0	0	0	0	0	0	0	0	0	0	0	0	0	0
ASV2295	AATTTGAGCAGGGATAGTAGGAACTTCTTTAAGTTTATTAATTCGAATAGAATTAAGAACTATTAGAAATTTAATTGGCAATGATCAAATTTATAATGTAATTGTAACGGCCCATGCATTTATTATAATTTTTTTTATAGTTATACCAATTTTAATT	157	Metazoa	Arthropoda	Insecta	Diptera	Cecidomyiidae	unclassified	unclassified	2	19	0	0	0	0	0	0	0	0	0	0	0	0	0	0	0	0	0	0	0	0	0	0	0	0	0	0	0	0	0	0	0	0	0	0	0	0	0	0
ASV2298	TATATGAGCAGGAATAGTGGGAACTTCCTTAAGAATTTTAATTCGATTAGAATTAGGGTCAACAGGAAGATTAATCGGAAATGACCAAATTTATAATGTTATTGTAACTGCACACGCATTTATCATAATTTTTTTCATAGTAATGCCGATTATAATT	157	Metazoa	Arthropoda	Insecta	Coleoptera	Coccinellidae	Coccinula	Coccinula quatuordecimpustulata	2	480	0	0	0	0	0	0	0	0	0	0	0	0	0	0	0	0	0	0	0	0	0	0	0	0	0	0	0	0	0	0	0	0	0	0	0	0	0	0
ASV2299	AGCTTGATCAAGTATAATTGGAACTTCTTTAAGTATACTAATTCGAATTGAATTAGGTCATCCTGGTTATTTAATTGGAAATTATCAAATTTATAATATAATTGTAACTGCTCACGCATTTATTATAATTTTTTTTATAGTAATACCAATTATAATT	157	Metazoa	Arthropoda	Insecta	Diptera	Tachinidae	unclassified	unclassified	2	88	0	0	0	0	0	0	0	0	0	0	0	0	0	0	0	0	0	0	0	0	0	0	0	0	0	0	0	0	0	0	0	0	0	0	0	0	0	0
ASV2303	AATATGAGCAGGGATATTAGGAACATCATTAAGATGAATTATTCGTATTGAATTAGGACAACCAGGGTCATTCATTGGAGATGATCAAATTTATAATGTTGTAGTTACAGCTCATGCATTTATTATAATTTTCTTTATAGTTATACCAATTATAATT	157	Metazoa	Arthropoda	Insecta	Hemiptera	Anthocoridae	Orius	unclassified	2	693	0	0	0	0	0	0	0	0	0	0	0	0	0	0	200	0	0	0	0	0	0	0	0	0	0	0	0	0	0	493	0	0	0	0	0	0	0	0
ASV2327	AGCTTGAGCAGGAATAGTAGGTACATCTCTTAGACTATTAATTCGAGCAGAATTAGGAGATCCTGGATCATTAATTGGTGATGATCAAATTTATAATGTAATTGTTACTGCTCATGCATTTATTATAATTTTTTTTATAGTAATACCTATTGTTATT	157	Metazoa	Arthropoda	Insecta	Coleoptera	Staphylinidae	Aleochara	unclassified	2	1716	0	1401	0	0	0	0	0	0	0	0	0	0	0	0	0	0	0	0	0	0	0	0	0	0	0	0	0	0	0	0	0	315	0	0	0	0	0	0
ASV2332	TATTTGAGCGGGAATAGTAGGAACATCATTAAGATTACTAATTCGAGCAGAATTAGGAAATCCAGGATCATTAATTGGTGATGATCAAATTTATAATACTATTGTAACAGCACATGCATTTATTATAATTTTTTTCATAGTAATACCAATTATAATT	157	Metazoa	Arthropoda	Insecta	Lepidoptera	unclassified	unclassified	unclassified	2	526	0	0	0	0	0	151	0	0	0	0	0	0	0	0	0	0	0	0	0	0	0	0	0	375	0	0	0	0	0	0	0	0	0	0	0	0	0	0
ASV2393	AATTTGATCAGGAATAATTGGAACATCAATAAGAATTTTAATTCGAATAGAATTAAGAAGAATTAGAAATTTAATTGGAAATGATCAAATTTATAATGTTATTGTAACTGCTCATGCATTCATTATAATTTTTTTTATAGTAATACCTATTTTAATT	157	Metazoa	Arthropoda	Insecta	Diptera	unclassified	unclassified	unclassified	2	59	0	0	0	0	0	0	0	0	0	0	0	0	0	0	0	0	0	0	0	0	0	0	0	0	0	0	0	0	0	0	0	0	0	0	0	0	0	0
ASV2404	AATTTGGGCAGGTTTAGTGGGTACTACTCTTAGACTATTAATTCGTGCCGAATTAGGAACCCCAGGATCTCTAATTGGGGATGATCAAATTTATAATACTATTGTAACTGCTCATGCTTTTATTATAATTTTTTTTATAGTTATACCTATTATAATT	157	Metazoa	Arthropoda	Insecta	Lepidoptera	Sesiidae	Bembecia	unclassified	2	2365	0	0	0	0	0	0	0	0	0	0	0	0	0	0	0	0	0	0	0	0	0	0	0	0	0	0	0	0	0	0	0	0	0	0	0	0	0	0
ASV2407	AATTTGAGCAGGATTAATTGGAACATCTCTTAGTTTATTAATTCGAGCTGAATTAGGAACCCCTAATTCTTTAATTGGAGATGATCAAATTTATAATTCAATCGTTACAGCCCATGCTTTCATTATAATTTTTTTTATAGTAATACCAATTATAATT	157	Metazoa	Arthropoda	Insecta	Lepidoptera	Pterophoridae	unclassified	Pterophoridae sp. BOLD:AAL8472	2	1005	0	0	0	0	0	0	0	0	0	0	0	0	0	0	0	0	0	0	0	0	0	0	0	0	0	0	0	0	0	0	0	0	0	0	0	0	0	0
ASV2413	ATCTTGAGCTGGAATAGTAGGAACATCTTTAAGAATACCAATTCGTACAGAATTAGGAAATCCGGGAAGATTAATTGGAGATGATCAAATTTATAATAGTATTGTTACAGCCCATGCATTTATTATAATTTTTTTTATAGTAATACCTATTATAATC	157	Metazoa	Arthropoda	Insecta	Lepidoptera	unclassified	unclassified	unclassified	2	647	0	0	0	0	0	0	0	0	0	0	0	0	0	0	0	0	0	0	0	0	0	0	0	0	0	0	0	0	0	0	0	0	0	0	0	0	0	0
ASV2434	TGCTTGATCAAGTATAATTGGAACTTCTTTAAGTATATTAATTCGAGTTGAATTAGGTCATCCAGGTTCATTAATTGGAAATGATCAAATTTATAATGTAATTGTAACAGCTCATGCATTTATTATAATTTTTTTTATAGTAATACCAATTATAATT	157	Metazoa	Arthropoda	Insecta	Diptera	Tachinidae	unclassified	unclassified	2	2503	0	0	0	0	0	0	0	0	0	0	0	0	0	0	0	0	0	0	0	0	0	0	0	0	0	0	0	0	0	0	0	0	0	0	0	0	0	0
ASV2456	GTTCTGATCAGGAATAGTAGGAACATCATTGAGAATCCTCATCCGATTAGAGCTTGGTAGTCCTGGATCATTAATTGGGAATGATCAAATTTACGATTCAATTGTAACTGCACATGCATTTATTATAATTTTTTTTATGGTAATACCAATTATAATT	157	Metazoa	Arthropoda	Insecta	Coleoptera	Chrysomelidae	Cassida	Cassida sp. EMHAU-15090501	2	371	0	0	0	0	0	0	0	0	0	0	0	0	0	0	0	0	0	0	0	0	0	0	0	0	0	0	0	0	0	0	0	0	0	0	0	0	109	262
[truncated: 97 more columns]

## Sheet: Cattle
Data S4B. Arthropods ASVs identified in cattle samples across treatments
C = Cattle
Treatments : T0 = T0, G = Grazed, UG = Ungrazed
ASV	Sequence	Length	Kingdom	Phylum	Class	Order	Family	Genus	Species	Guild	Niche	Prevalance	Total	C.T0-1	C.T0-2	C.T0-3	C.T0-4	C.T0-5	C.T0-6	C.T0-7	C.T0-8	C.T0-9	C.T0-10	C.T0-11	C.T0-12	C.T0-13	C.T0-14	C.T0-15	C.T0-16	C.T0-17	C.T0-18	C.T0-19	C.T0-20	C.T0-21	C.T0-22	C.T0-23	C.T0-24	C.T0-25	C.T0-26	C.T0-27	C.T0-28	C.T0-29	C.T0-30	C.T0-31	C.T0-32	C.T0-33	C.T0-34	C.T0-35	C.T0-36
ASV0005	TATTTGAGCAGGAATAGTAGGAACATCTTTAAGTTTATTAATTCGAGCAGAATTAGGTAATCCAGGATCACTTATTGGTGATGATCAAATTTATAATACTATTGTAACAGCCCATGCTTTTATTATAATTTTTTTTATAGTTATACCTATTATAATT	157	Metazoa	Arthropoda	Insecta	Lepidoptera	Unclassified	Unclassified	Unclassified	Herbivore	Unknown	6	21427	0	0	0	0	18144	0	0	0	0	0	0	0	0	0	0	0	0	0	0	0	0	0	0	0	0	0	0	0	0	0	0	0	0	0	0	0
ASV0022	AATTTGAGCAGGAATAATTGGAACATCATTAAGAATTCTAATTCGAATAGAATTAAGAAGAATTAGAAATTTAATTGGAAATGATCAAATTTATAATGTAATTGTTACTGCTCATGCTTTTATTATAATTTTTTTTATAGTAATACCTATTTTAATT	157	Metazoa	Arthropoda	Insecta	Diptera	Cecidomyiidae	Unclassified	Unclassified	Unknown		9	10096	0	0	0	0	0	0	0	0	0	2549	0	0	0	0	0	0	0	0	0	0	0	0	0	0	0	0	0	0	0	0	0	0	0	0	521	0
ASV0029	AATTTGAGCAGGAATAGTAGGAACCTCATTAAGATTATTAATTCGAGCTGAACTAGGAAATCCTGGATCTTTAATTGGAGACGATCAAATTTATAATACTATTGTAACAGCCCATGCTTTTATTATAATTTTTTTTATAGTTATACCTATTATAATT	157	Metazoa	Arthropoda	Insecta	Lepidoptera	Noctuidae	Pyrrhia	Pyrrhia umbra	Herbivore	Exophag	2	1748	0	0	0	0	0	0	0	0	0	0	0	0	0	0	0	0	0	0	0	0	0	0	0	0	0	0	0	0	0	0	0	0	0	0	0	0
ASV0030	TGCTTGATCAGGTATAGTAGGAACTTCTTTAAGAATTTTAATCCGCGCAGAATTAGGACATGCCGGAGCTTTAATTGGAGATGATCAAATTTATAACGTAATTGTAACTGCTCATGCTTTTGTAATAATCTTTTTTATAGTAATGCCAATTTTAATT	157	Metazoa	Arthropoda	Insecta	Diptera	Chironomidae	Unclassified	Unclassified	Aquatic		2	737	0	0	0	0	0	0	0	0	0	0	0	0	0	0	0	0	0	0	0	0	0	0	0	0	0	0	0	0	0	0	0	0	0	0	0	0
ASV0035	AATTTGAGCTGGAATAGTAGGAACTTCTTTAAGTTTATTAATTCGAGCTGAATTAGGAAACCCTGGTTCATTAATTGGAGATGATCAAATTTATAATACAATTGTTACTGCTCATGCTTTTATTATAATTTTTTTTATAGTAATACCTATTATAATT	157	Metazoa	Arthropoda	Insecta	Lepidoptera	Coleophoridae	Coleophora	Unclassified	Herbivore	Endophag	14	24660	0	0	0	0	0	0	0	0	0	4882	0	0	0	0	0	0	0	0	0	0	0	28	0	0	0	0	0	0	0	0	0	0	0	0	0	0
ASV0042	AATTTGAGCAGGAATAATTGGAACATCTTTAAGACTTTTAATTCGAGCTGAATTAGGAACCCCCGGCTCATTAATTGGAGATGATCAAATTTATAATACTATTGTTACAGCTCATGCTTTTATTATAATTTTTTTTATGGTTATACCTATTATAATT	157	Metazoa	Arthropoda	Insecta	Lepidoptera	Gelechiidae	Scrobipalpa	Scrobipalpa bryophiloides	Herbivore	Unknown	3	21411	0	0	0	0	0	0	0	0	0	0	24	0	0	0	0	0	0	0	0	0	0	0	0	0	0	0	0	0	0	0	0	0	0	0	0	0
ASV0047	GATTTGAGCAGGAATAGTAGGCACTTCATTAAGTTTATTAATTCGGGCAGAATTAGGAAACCCAGGTTCTTTAATTGAAAATGATCAAATTTATAATACAATTGTTACATCTCATGCATTTATTATAATTTTCTTTATAGTTATACCTATCATAATT	157	Metazoa	Arthropoda	Insecta	Lepidoptera	Sphingidae	Agrius	Agrius convolvuli	Herbivore	Exophag	3	5671	0	0	0	0	0	0	0	0	0	0	0	0	0	0	0	0	0	0	0	0	0	0	0	0	0	0	0	0	0	0	0	0	0	0	0	0
ASV0050	AATTTGAAGAGGAATAGTAGGAACATCTTTAAGACTTCTAATTCGTGCTGAATTAGGAAATCCAGGATCATTAATTGGAGATGATCAAATTTATAATACAATTGTTACAGCTCATGCATTTATTATAATTTTTTTTATAGTAATACCAATTATAATC	157	Metazoa	Arthropoda	Insecta	Lepidoptera	Crambidae	Sitochroa	Sitochroa verticalis	Herbivore	Exophag	3	6511	0	0	0	0	0	0	0	0	0	0	0	0	0	0	0	0	0	0	0	0	0	0	0	0	0	0	0	0	0	0	0	0	0	0	0	0
ASV0054	AATTTGAGCAGGAATAGTAGGCACTTCATTAAGTTTATTAATTCGGGCAGAATTAGGAAACCCAGGTTCTTTAATTGAAAATGATCAAATTTATAATACAATTGTTACATCTCATGCATTTATTATAATTTTCTTTATAGTTATACCTGTCATAATT	157	Metazoa	Arthropoda	Insecta	Lepidoptera	Sphingidae	Agrius	Agrius convolvuli	Herbivore	Exophag	2	702	0	0	0	0	0	0	0	0	0	234	0	0	0	0	0	0	0	0	0	0	0	0	0	0	0	0	0	0	0	0	0	0	0	0	0	0
ASV0060	AGTTTGAGCTGGTATAGTAGGAACTTCATTAAGAATCCTTGTTCGAGTTGAATTAGGAAGACCAGGATCTTTAATTGGTAATGATCAAATTTATAATGTAATTGTTACTGCTCATGCCTTTATCATAATTTTTTTTATAGTAATACCTATCATAATT	157	Metazoa	Arthropoda	Insecta	Coleoptera	Chrysomelidae	Galerucella	Galerucella grisescens	Herbivore	Exophag	2	588	0	0	0	0	0	0	0	0	0	0	0	0	0	0	0	0	0	0	0	0	0	0	0	0	0	0	0	0	0	0	0	0	0	0	0	0
ASV0067	AGCATGATCCGGAATAGTGGGGACATCTTTAAGTATGCTTATTCGAGCAGAACTAGGACGACCTGGAACTTTTATCGGAGACGACCAAATTTATAATGTAATTGTCACAGCCCACGCTTTTATTATAATTTTTTTCATAGTAATACCTATTTTAATT	157	Metazoa	Arthropoda	Insecta	Diptera	Chironomidae	Polypedilum	Polypedilum sp. 11SC	Aquatic		2	698	0	0	0	0	0	0	692	6	0	0	0	0	0	0	0	0	0	0	0	0	0	0	0	0	0	0	0	0	0	0	0	0	0	0	0	0
ASV0071	AATTTGAGCAGGAATAGTAGGAACTTCATTAAGTTTATTAATTCGAGCTGAATTAGGTAACCCTGGATCTTTAATTGGAGATGATCAAATTTATAATACAATTGTTACAGCTCATGCTTTTATTATAATTTTTTTTATAGTTATACCTATTATAATT	157	Metazoa	Arthropoda	Insecta	Lepidoptera	Unclassified	Unclassified	Unclassified	Herbivore	Unknown	5	26710	0	0	0	0	0	74	0	0	0	0	0	0	0	0	0	0	0	0	0	0	0	0	0	0	0	0	0	0	0	0	0	0	0	0	0	0
ASV0088	TATATGAGCAGGAATAATTGGAACTTCTATAAGAATTTTAATCCGATTAGAATTAAGAACTATTAAAAATTTAATTGGAAATGATCAAATTTATAATGTAATTGTAACTGCTCATGCATTTATTATAATTTTTTTCATAGTTATACCTATTTTAATT	157	Metazoa	Arthropoda	Insecta	Diptera	Cecidomyiidae	Unclassified	Unclassified	Unknown		29	41312	0	0	10056	6644	0	13	0	0	0	12	0	0	0	0	9	0	0	0	0	0	0	0	0	0	0	1416	0	0	0	0	0	0	0	0	456	0
ASV0090	AATTTGAGCAGGAATAGTAGGAACATCTTTAAGATTATTAATTCGAGCAGAATTAGGTAATCCAGGATCATTAATTGGAGATGATCAAATTTATAATACAATTGTTACAGCTCATGCATTTATTATAATTTTTTTCATAGTAATACCAATTATAATT	157	Metazoa	Arthropoda	Insecta	Lepidoptera	Crambidae	Bacotoma	Bacotoma camillusalis	Herbivore	Exophag	7	10407	0	0	0	0	0	0	0	0	0	0	0	0	0	0	0	0	4115	0	0	0	0	0	0	0	0	0	0	0	0	0	0	0	0	0	1529	0
ASV0125	AGTTTGAGCTGGTATAGTAGGAACTTCATTAAGAATCCTTGTTCGAGTTGAATTAGGAAGACCAGGATCTTTAATTGGTAATGATCAAATTTATAATGTAATTGTTACTGCTCATGCTTTCATCATAATTTTTTTTATAGTAATACCTATCATAATT	157	Metazoa	Arthropoda	Insecta	Coleoptera	Chrysomelidae	Galerucella	Galerucella grisescens	Herbivore	Exophag	2	3824	0	0	0	0	0	0	0	0	0	0	0	0	0	0	0	0	0	0	0	0	0	0	0	0	0	0	0	0	0	0	0	0	0	0	0	0
ASV0129	AATTTGAGCTGGAATAGTAGGAACTTCTTTAAGAATTTTAATTCGTCTTGAATTAGGTAATCCAGGATCTTTAATTGGAGATGATCAAATTTATAACACTATTGTAACTGCTCATGCTTTTATTATAATTTTTTTTATAGTTATACCTATTATAATT	157	Metazoa	Arthropoda	Insecta	Lepidoptera	Lycaenidae	Lycaena	Lycaena dispar	Herbivore	Exophag	4	6967	0	0	0	0	0	0	0	0	0	0	0	0	0	0	0	0	0	0	0	0	0	0	0	0	0	0	0	0	0	0	1402	0	0	0	0	0
ASV0133	CGCTTGATCAGGAATAATTGGTACCTCTTTAAGAATTTTAATTCGAGCCGAATTGGGACATGCCGGAGCTTTAATTGGAGATGACCAAATTTATAATGTTATTGTTACTGCCCATGCCTTTATTATAATTTTTTTTATAGTTATACCTATATTAATT	157	Metazoa	Arthropoda	Insecta	Diptera	Chironomidae	Unclassified	Unclassified	Aquatic		3	870	0	0	0	0	0	0	0	856	0	0	0	0	0	0	0	0	0	0	0	0	0	0	0	0	0	0	0	0	0	0	0	0	0	0	0	0
ASV0137	AATTTGATCAGGGATATTTGGAATATCATTGAGAATTTTAATCCGATTGGAATTAAGAATTATTTCTAATTTAATTGAAAATGATCAAATTTATAATTCAATTGTTACTGCTCACGCTTTAATTATAATTTTTTTCATAGTTATACCAATTTTAATT	157	Metazoa	Arthropoda	Insecta	Diptera	Cecidomyiidae	Unclassified	Unclassified	Unknown		5	18192	0	0	8999	0	0	0	0	0	0	0	0	0	0	0	0	0	0	0	0	0	0	0	0	0	0	0	0	0	0	0	0	0	0	0	0	0
ASV0139	AATTTGAGCAGGTATAGTAGGAACATCTTTAAGATTATTAATTCGAGCTGAATTAGGAAATCCAGGATCATTAATTGGAAATGATCAAATTTACAATACTATTGTCACAGCTCATGCTTTTATTATAATTTTTTTTATAGTAATACCTATTATAATT	157	Metazoa	Arthropoda	Insecta	Lepidoptera	Unclassified	Unclassified	Unclassified	Herbivore	Unknown	19	56005	0	0	0	11689	0	34	0	0	0	3628	0	0	0	0	0	0	0	0	0	0	0	0	0	0	0	39	0	0	0	0	0	0	13038	0	0	0
ASV0141	AATTTGAGCAGGTATAGTAGGAACATCTTTAAGATTATTAATTCGAGCTGAATTAGGAAATCCAGGATCATTAATTGGAAATGATCAAATTTATAATACTATTGTCACAGCTCATGCTTTTATTATAATTTTTTTTATAGTAATACCTATTATAATT	157	Metazoa	Arthropoda	Insecta	Lepidoptera	Tortricidae	Unclassified	Unclassified	Herbivore	Endophag	2	3517	0	0	0	0	0	0	0	0	0	0	0	0	0	0	0	0	0	0	0	0	0	0	0	0	0	0	0	0	0	0	0	0	0	0	0	0
ASV0146	AATTTGATCAGGGATATTTGGAATATCATTGAGAATTTTAATCCGATTGGAATTAAGAACTATTTCTAATTTAATTGAAAATGATCAAATTTATAATTCAATTGTTACTGCTCACGCTTTAATTATAATCTTTTTCATAGTTATACCAATTTTAATT	157	Metazoa	Arthropoda	Insecta	Diptera	Cecidomyiidae	Unclassified	Unclassified	Unknown		2	1633	0	0	0	0	0	0	0	0	0	0	0	0	0	0	0	0	0	0	0	0	0	0	0	0	0	0	0	0	0	0	1369	0	0	0	0	0
ASV0156	AGCATGATCTAGAATAGTAGGAACTTCTTTAAGTATATTAATTCGAGCAGAACTAGGATGTCCCAACTCATTAATTGGAGATGATCAAATTTATAATGTAATTGTAACAGCTCATGCTTTTATTATAATTTTTTTTATAGTAATACCGATTATAATT	157	Metazoa	Arthropoda	Insecta	Diptera	Sciaridae	Bradysia	Bradysia impatiens	Herbivore	Exophag	15	54266	0	0	4674	0	3	0	0	3128	0	0	0	3	0	0	0	0	0	0	0	4	0	0	0	0	0	0	0	0	0	0	0	0	0	0	0	0
ASV0159	AGCTTGAGCAGGTATAGTAGGAACATCCCTTAGAATTTTAATTCGAGCTGAATTAGGACATCCTGGTGCTTTAATTGGAGATGACCAAATTTATAATGTTATTGTAACTGCTCATGCTTTTATTATAATTTTTTTTATAGTTATACCTATTATAATT	157	Metazoa	Arthropoda	Insecta	Diptera	Tephritidae	Ensina	Ensina sonchi	Herbivore	Endophag	2	119	0	0	0	0	0	0	0	0	0	0	0	0	0	0	0	0	0	0	0	0	0	0	0	0	0	0	0	0	0	0	0	0	0	0	0	0
ASV0160	GATTTGATCAGGGATATTGGGTACATCCTTAAGAATTTTAATTCGGATGGAATTAGGGGGAGTAGATAATTTAATCGGGAATGATCAAATTTATAATGTAATTGTAACTGCCCACGCTTTTATTATAATTTTTTTTATAGTTATACCGATTTTAATT	157	Metazoa	Arthropoda	Insecta	Diptera	Cecidomyiidae	Unclassified	Unclassified	Unknown		9	19260	0	0	0	0	0	0	0	0	10646	0	0	31	0	0	0	179	0	0	0	0	0	2	0	0	0	0	0	5	0	0	0	0	0	3	0	0
ASV0164	TATTTGAGCAGGAATAGTAGGAACATCTTTAAGTTTATTAATTCGAGCAGAATTAGGTAATCCAGGATCACTTATTGGTGATGATCAAATTTATAATACTATTGTAACAGCTCATGCTTTTATTATAATTTTTTTTATAGTTATACCTATTATAATT	157	Metazoa	Arthropoda	Insecta	Lepidoptera	Unclassified	Unclassified	Unclassified	Herbivore	Unknown	16	35847	0	0	0	11853	0	23	0	0	0	2026	0	3750	0	0	0	0	0	0	0	6310	0	0	0	0	0	0	0	0	0	0	0	0	0	0	152	0
ASV0167	ATCTTGATCTGGAATAGTAGGTACATCTCTAAGAATACTTATTCGTACTGAATTAGGAAACCCAGGTAGATTAATTGGAGATGACCAGATTTATAATAGAATTGTAACAGCACATGCATTTATTATAATTTTTTTTATAGTTATACCTATCTTAATC	157	Metazoa	Arthropoda	Insecta	Coleoptera	Curculionidae	Tychius	Tychius picirostris	Herbivore	Exophag	12	8418	0	0	0	0	0	0	0	0	0	0	0	0	0	0	0	0	411	0	0	0	0	0	0	0	0	0	0	0	0	0	0	0	0	0	0	0
ASV0177	AGTTTGAGCTGGTATAGTAGGAACTTCATTAAGAATCCTTGTTCGAGTTGAATTAGGAAGACCAGGATCTTTAATTGGTAATGATCAAATTTATAATGTAATTGTTACTGCTCATGCTTTTATCATAATTTTTTTTATAGTAATACCTATCATAATT	157	Metazoa	Arthropoda	Insecta	Coleoptera	Chrysomelidae	Galerucella	Galerucella grisescens	Herbivore	Exophag	53	112430	20	0	153	0	0	0	22	0	0	0	0	0	0	0	0	0	0	21	22	0	4944	909	0	0	21	1400	0	0	0	0	0	0	0	15	399	0
ASV0188	AGCTTGATCAGGAATAGTAGGAACTTCATTAAGAATTCTAATTCGAGCTGAATTAGGACATCCTGGAGCTTTAATTGGAGATGATCAAATTTATAATGTAATTGTTACAGCACATGCTTTTGTAATAATTTTCTTTATAGTTATACCTATTATAATT	157	Metazoa	Arthropoda	Insecta	Diptera	Ephydridae	Scatella	Unclassified	Aquatic		2	975	0	0	0	765	0	0	0	0	0	0	0	0	0	0	0	0	0	0	0	0	0	0	0	0	0	0	0	0	0	0	0	0	0	0	0	0
ASV0217	AATTTGAGCAGGAATAGTAGGAACATCTTTAAGTTTATTAATTCGTGCTGAATTAGGTAATCCAGGATCATTAATTGGAGACGATCAAATTTATAATACTATTGTAACAGCTCATGCTTTTATTATAATTTTCTTTATAGTTATACCTATTATAATT	157	Metazoa	Arthropoda	Insecta	Lepidoptera	Noctuidae	Xylena	Xylena exsoleta	Herbivore	Exophag	13	26272	0	0	0	0	0	0	0	0	0	0	0	0	0	0	0	0	365	0	0	0	0	0	0	0	0	0	0	0	0	0	0	0	0	0	3724	0
ASV0231	TGCTTGATCTGCTATAGTGGGGACGGCTATGAGAGTTTTGATTCGAATAGAGTTAGGGCAAACTGGTCATTTTTTAGGGAATGATCATTTATATAATGTGATTGTTACAGCTCATGCTTTTGTAATAATTTTTTTTATAGTAATACCTATTTTAATT	157	Metazoa	Arthropoda	Arachnida	Araneae	Salticidae	Attulus	Attulus (Sitticus) sp. 4GAB	Predator		2	205	0	0	0	0	0	0	0	0	0	0	0	0	0	0	0	0	0	0	0	0	0	0	0	0	0	0	0	0	0	0	0	0	0	0	0	0
ASV0241	ATTTTGATCTGGAATTTGTGGATTATTTATAAGTTTAATTATTCGTTTAGAACTAATACAGCCAGGAAATATTTTTTTGTCAGGTCAATCTTATAATGTTATTGTAACTAATCATGCCTTTATAATAATTTTTTTCACAATTATACCTATTATAATA	157	Metazoa	Arthropoda	Insecta	Thysanoptera	Phlaeothripidae	Haplothrips	Haplothrips aculeatus	Herbivore	Exophag	5	1997	0	0	0	0	0	0	0	0	0	0	0	0	0	0	0	0	0	0	0	0	0	0	0	0	0	487	0	0	0	0	0	0	739	0	0	0
ASV0244	GGCTTGAGCTGGAATAACAGGGACTTCTTTAAGAATTCTAATTCGGGCTGAATTAGGGCACCCTGGGGCATTAATTGGAGATGATCAAATCTATAATGTTATTGTAACCGCTCATGCTTTTATTATAATTTTTTTTATAGTAATACCAATTATAATT	157	Metazoa	Arthropoda	Insecta	Diptera	Calliphoridae	Lucilia	Lucilia elongata	Coprophag		3	3002	0	0	0	0	0	0	0	0	0	0	0	0	0	0	0	0	0	0	0	0	0	0	0	0	0	0	0	0	0	0	0	0	0	0	0	0
ASV0251	AATTTGAGCAGGAATAGTAGGCACTTCATTAAGTTTATTAATTCGGGCAGAATTAGGAAACCCAGGTTCTTTAATTGAGAATGATCAAATTTATAATACAATTGTTACATCTCATGCATTTATTATAATTTTCTTTATAGTTATACCTATCATAATT	157	Metazoa	Arthropoda	Insecta	Lepidoptera	Sphingidae	Agrius	Agrius convolvuli	Herbivore	Exophag	4	13050	0	0	0	0	0	0	0	0	0	0	11980	0	0	0	0	0	0	0	0	0	0	0	0	0	0	0	0	0	0	0	0	0	0	0	0	0
ASV0283	AGTTTGATCAGGAATAGTTGGAACATCATTAAGAATTTTAATTCGTGCTGAATTAAGTCAACCAGGTATATTTATTGGAAATGACCAAATTTATAATGTAATTGTTACAGCTCATGCTTTTATTATAATTTTCTTTATAGTAATACCTATTATAATT	157	Metazoa	Arthropoda	Insecta	Diptera	Culicidae	Ochlerotatus	Unclassified	Aquatic		9	17227	0	0	0	1873	0	0	0	0	0	0	0	0	0	0	0	0	0	0	0	0	0	0	0	0	0	0	0	0	0	0	0	0	0	0	185	0
ASV0299	AGCATGATCCGGAATAGTGGGGACATCTTTAAGTATGCTTATTCGAGCAGAACTAGGACGACCTGGAACTTTTATTGGAGATGACCAAATTTATAATGTGATTGTCACAGCCCACGCTTTTATTATAATTTTTTTCATAGTAATACCTATTTTAATT	157	Metazoa	Arthropoda	Insecta	Diptera	Chironomidae	Polypedilum	Polypedilum sp. 11SC	Aquatic		4	5616	0	0	0	0	0	0	0	0	0	0	0	0	0	0	0	0	0	0	0	0	0	0	0	0	0	0	0	0	0	0	0	0	0	0	0	0
ASV0300	AATTTGAGCAGGAATAATTGGAACATCATTAAGAATTATAATTCGAATAGAACTAAGAAGAATTAGAAATTTAATTAGAAATGATCAAATTTATAATGTTATTGTAACTGCTCATGCTTTTATTGTAATTTTTTTTATAGTAATACCAATTTTAATT	157	Metazoa	Arthropoda	Insecta	Diptera	Cecidomyiidae	Unclassified	Unclassified	Unknown		2	1282	0	0	0	0	0	0	0	0	0	0	0	0	0	0	0	0	0	0	0	0	0	0	0	0	0	0	0	0	0	0	0	0	0	0	0	0
ASV0310	TATTTGATCAGGTTTAATTGGATCTTCACTTAGAATTTTAATTCGACTAGAATTAAGACAAATTAATTCAATTATTAATAATAATCAATTATATAATGTAATCGTTACAATTCACGCTTTTATTATAATTTTCTTTATAACTATACCAATCGTAATT	157	Metazoa	Arthropoda	Insecta	Hemiptera	Aphididae	Unclassified	Unclassified	Herbivore	Exophag	3	35	0	0	0	0	0	0	0	0	0	0	0	0	0	0	0	0	0	0	0	0	0	0	0	0	0	0	0	0	0	0	0	0	0	0	15	0
ASV0311	TATTTGAGCTGGCATAATTGGAACTTCTTTAAGATTATTAATTCGAGCTGAATTAGGAAACCCTGGATCTTTAATTGGAGATGACCAAATTTACAATACAATTGTTACTGCTCATGCTTTTATTATAATTTTTTTCATAGTAATACCTATTATAATT	157	Metazoa	Arthropoda	Insecta	Lepidoptera	Unclassified	Unclassified	Unclassified	Herbivore	Unknown	2	1104	0	0	0	0	0	0	0	0	0	0	0	0	0	0	0	0	0	0	0	0	0	0	0	0	0	0	0	0	0	0	0	0	0	0	1081	0
ASV0318	AATTTGAGCAGGAATATTAGGAACATCTCTAAGAATCTTAATTCGAATAGAATTAGGAACTCCAGGCTCATTAATTGGAGATGATCAAATTTATAATACTATTGTCACAGCTCATGCTTTTATCATAATTTTTTTCGTAGTAATACCAATTATAATT	157	Metazoa	Arthropoda	Insecta	Lepidoptera	Lycaenidae	Unclassified	Unclassified	Herbivore	Unknown	3	1550	0	0	0	0	0	0	0	0	0	0	0	0	0	0	0	0	0	0	0	0	0	0	0	0	0	0	0	0	0	0	0	274	0	0	0	0
ASV0319	AGCATGATCTGGAATAATTGGAACTTCCCTAAGAATTTTAATTCGTGCTGAATTAGGGCATCCAGGAGCATTAATTGGTGACGATCAAATTTATAATGTAATTGTTACAGCTCATGCATTTATTATAATTTTTTTTATAGTAATACCTATTATAATT	157	Metazoa	Arthropoda	Insecta	Diptera	Muscidae	Neomyia	Unclassified	Coprophag		6	37076	0	0	0	0	0	0	0	0	0	0	0	0	0	0	0	0	0	0	0	0	0	0	4	0	0	0	0	0	0	0	0	0	0	0	0	0
ASV0335	AATTTGAGCAGGTATATTAGGTACTTCACTAAGTTTATTAATTCGAGCTGAATTAGGAAACCCAGGCTCTTTGATTGGGGATGATCAAATTTATAATACTATTGTAACAGCTCATGCTTTTATTATAATTTTTTTTATAGTTATACCCATTATAATA	157	Metazoa	Arthropoda	Insecta	Lepidoptera	Unclassified	Unclassified	Unclassified	Herbivore	Unknown	3	27655	0	0	0	0	0	0	0	0	0	0	0	0	0	0	0	0	0	0	0	0	0	0	0	0	0	0	0	0	0	0	0	0	0	0	0	0
ASV0349	AGCCTGATCAGGAATAGTAGGAACCTCTCTCAGACTACTAATCCGTATTGAATTAGGAAATCCTGGAACTTTAATTGGAAATGATCAAATTTATAATACAATTGTTACAGCACATGCTTTTATCATAATTTTCTTCATAGTTATACCGATTATAATT	157	Metazoa	Arthropoda	Insecta	Coleoptera	Chrysomelidae	Unclassified	Unclassified	Herbivore	Exophag	5	21562	0	0	0	0	0	0	0	0	0	0	0	0	0	0	0	0	0	0	0	0	0	0	0	0	4	0	0	0	0	0	0	0	6	0	0	0
ASV0358	AGCTTGAGCTGGAATAGTAGGTACTTCTTTAAGTTTACTTATTCGAGCTGAATTAAGTCAACCTGGAGTATTTATTGGAAATGATCAAATTTATAATGTTATTGTAACTGCACATGCATTTATTATAATTTTTTTTATAGTAATACCAATTATAATT	157	Metazoa	Arthropoda	Insecta	Diptera	Culicidae	Culex	Unclassified	Aquatic		4	7301	0	0	0	0	0	0	0	0	0	0	0	0	0	0	0	0	0	0	0	0	0	0	0	0	0	0	0	0	0	0	0	0	0	0	0	0
ASV0384	AATCTGAGCTGGAATAGTCGGAACATCATTAAGAATTTTAGTACGAGCTGAATTAGGAAATCCCGGAACCCTAATTGGTAATGACCAAATTTATAATGTAATTGTAACTGCCCATGCATTTATTATAATTTTCTTTATAGTAATACCTATTATAATT	157	Metazoa	Arthropoda	Insecta	Coleoptera	Chrysomelidae	Pyrrhalta	Pyrrhalta aenescens	Herbivore	Exophag	12	36948	0	0	0	0	0	0	13	13	0	0	0	6	0	0	36873	0	0	0	0	0	0	0	0	0	0	0	0	0	0	0	0	0	0	0	0	0
ASV0396	AGCATGAGCTGGAATAGTAGGAACATCAATAAGAATAATTATTCGTACAGAATTAGGACAACCAGGATCATTAATTGGAGATGATCAAATTTATAATGTAATTGTTACAGCACACGCATTTGTTATAATTTTCTTCATGGTTATACCTATTATAATT	157	Metazoa	Arthropoda	Insecta	Orthoptera	Acrididae	Epacromius	Epacromius coerulipes	Herbivore	Exophag	4	4902	0	0	0	0	0	0	0	0	0	0	0	0	0	0	0	0	0	0	0	0	0	0	0	0	0	0	0	0	0	0	0	0	0	0	0	0
ASV0401	AGCTTGAGCTGGAATAGTAGGTACATCAATAAGAATTTTAATTCGGTCAGAATTAGGACATCCAGGATCCCTAATTGGTGATGATCAAATTTATAATGTTATTGTAACAGCTCATGCCTTTGTAATAATTTTTTTTATAGTAATACCTATTATAATT	157	Metazoa	Arthropoda	Insecta	Unclassified	Unclassified	Unclassified	Unclassified	Unknown		2	5552	0	0	0	0	0	0	0	0	0	0	0	0	0	0	0	0	0	0	0	0	0	0	0	0	0	0	0	0	0	0	0	0	0	0	0	0
ASV0403	AATTTGAGCAGGAATAGTAGGCACTACATTAAGTTTATTAATTCGGGCAGAATTAGGAAACCCAGGTTCTTTAATTGAAAATGATCAAATTTATAATACAATTGTTACATCTCATGCATTTATTATAATTTTCTTTATAGTCATACCTATCATAATT	157	Metazoa	Arthropoda	Insecta	Lepidoptera	Sphingidae	Unclassified	Unclassified	Herbivore	Exophag	2	11424	0	0	0	0	0	0	0	0	0	0	0	0	0	0	0	0	0	0	0	0	0	0	0	0	0	0	0	0	0	0	0	0	0	0	0	0
ASV0413	AATTTGAGCAGGAATAGTAGGAACATCTTTAAGATTACTAATTCGAGCAGAATTAGGGAATCCTGGATCATTAATTGGAGATGATCAAATTTATAATACTATTGTAACAGCACATGCTTTTATTATAATTTTTTTCATGGTAATACCAATTATAATT	157	Metazoa	Arthropoda	Insecta	Lepidoptera	Cosmopterigidae	Bifascioides	Bifascioides leucomelanella	Herbivore	Endophag	5	30987	0	0	0	0	0	0	0	0	0	0	0	0	0	0	0	0	0	0	0	0	0	2427	0	0	0	0	0	0	0	0	0	0	0	0	0	0
ASV0432	AATTTGATCAGGAATAGTAGGAACATCATTAAGAATTTTAATTCGAATAGAATTAAGAGGAATCTCTAATTTAATTGGAAATGATCAAATTTATAATGTAATTGTTGCAGCTCACGCTTTTATTATAATTTTTTTTATAGTAATACCTATTTTAATT	157	Metazoa	Arthropoda	Insecta	Diptera	Cecidomyiidae	Unclassified	Unclassified	Unknown		2	2262	0	0	0	0	0	0	0	0	0	0	0	0	0	0	0	0	0	0	0	0	0	0	0	0	0	2239	0	0	0	0	0	0	0	0	0	0
ASV0436	AATTTGATCAGGAATAATTGGATCTTCACTTAGTATTTTAATTCGATTAGAATTAAGACAAATTAATTCAATTATTAATAATAATCAATTATATAATGTAATTGTTACAATTCATGCTTTCATTATAATTTTTTTTATAACTATACCAATTGTAATT	157	Metazoa	Arthropoda	Insecta	Hemiptera	Aphididae	Aphis	Unclassified	Herbivore	Exophag	67	122199	0	0	0	4514	15877	25	17	8415	4667	2632	0	5521	0	0	0	4453	0	27	28	5220	21	25	0	27	0	0	0	7477	0	21	0	11540	0	0	460	0
ASV0453	AGCATGAGCCGGGATAGTAGGAACATCGTTAAGAATTTTAATTCGAGCTGAATTAGGTCATCCAGGAGCATTAATTGGTGATGATCAAATTTATAATGTAATTGTTACTGCTCACGCTTTTGTAATAATTTTTTTTATAGTAATACCTATTATAATT	157	Metazoa	Arthropoda	Insecta	Diptera	Chloropidae	Oscinella	Unclassified	Herbivore	Endophag	2	3602	0	0	0	0	0	0	0	0	0	0	0	0	0	0	0	0	0	0	0	0	0	0	0	0	0	0	0	0	0	0	0	0	0	0	0	0
ASV0459	AGCTTGAGCAGGAATAATTGGAACTTCATTAAGAATTTTAATTCGAGCTGAATTGGGACACCCAGGAGCTTTAATTGGTAATGATCAAATTTATAATGTTATTGTTACTTCTCATGCATTTATTATAATTTTTTTTATAGTTATACCTATTATAATT	157	Metazoa	Arthropoda	Insecta	Diptera	Tephritidae	Trupanea	Trupanea radifera	Herbivore	Endophag	3	707	0	0	0	0	0	0	0	0	0	0	0	0	0	0	0	0	87	0	0	0	0	0	0	0	0	0	0	0	0	0	0	0	0	0	0	0
ASV0460	TGCTTGAGCTGCTATAGTAGGAACTGCAATAAGTGTTTTAATTCGAATGGAATTAGGTCAAGTTGGTAGTTTTTTAGGTAATGATCATTTATATAATGTAATTGTTACTGCACATGCATTTGTAATAATTTTTTTTATAGTAATACCTATTTTAATT	157	Metazoa	Arthropoda	Arachnida	Araneae	Philodromidae	Philodromus	Philodromus sp. 3GAB	Predator		62	135794	11	0	0	0	10	28879	9527	30	0	9	0	16	13	15	7	0	23	0	0	4383	8468	13	0	11	0	19	0	0	0	20	0	0	0	0	0	21
ASV0469	AATTTGAGCAGGTATAGTAGGAACTTCTTTAAGACTCTTAATTCGTGCTGAATTAGGAAATCCTGGATCTTTAATTGGAGATGATCAAATTTATAATACTATTGTTACAGCTCATGCTTTTATTATAATTTTTTTCATAGTTATACCAATTATAATT	157	Metazoa	Arthropoda	Insecta	Lepidoptera	Unclassified	Unclassified	Unclassified	Herbivore	Unknown	2	407	0	0	0	0	0	0	0	0	0	0	0	0	0	0	0	0	0	0	0	0	0	0	0	0	0	0	0	0	0	0	0	0	0	0	0	0
ASV0478	AATTTGAGCAGGAATAGTAGGCACTTCATTAAGTTTATTAATTCGGGCAGAATTAGGGAACCCAGGTTCTTTAATTGAAAATGATCAAATTTATAATACAATTGTTACATCTCATGCATTTATTATAATTTTCTTTATAGTTATACCTATCATAATT	157	Metazoa	Arthropoda	Insecta	Lepidoptera	Unclassified	Unclassified	Unclassified	Herbivore	Unknown	2	25539	0	0	0	0	0	0	0	0	0	0	0	0	0	0	0	0	0	0	0	0	0	0	24915	0	0	0	624	0	0	0	0	0	0	0	0	0
ASV0479	AATTTGAGCAGGAATATTAGGAACATCTCTAAGAATCTTAATTCGAATAGAATTGGGAACTCCAGGCTCATTAATTGGAGATGATCAAATTTATAATACTATTGTCACAGCTCATGCTTTTATCATAATTTTTTTCATAGTAATACCAATTATAATT	157	Metazoa	Arthropoda	Insecta	Lepidoptera	Lycaenidae	Unclassified	Unclassified	Herbivore	Unknown	2	429	0	0	0	0	0	0	0	0	0	0	0	0	0	0	0	0	0	0	0	0	0	0	0	0	0	0	0	0	0	0	0	172	0	0	257	0
ASV0498	AGCTTGATCAGGAATAGTTGGAACTTCTTTAAGAATTTTAATTCGAATAGAATTAGGACATCCTGGAGCACTAATTGGAGATGACCAAATTTATAATGTAATTGTTACTGCTCATGCGTTTGTAATAATTTTCTTTATAGTTATACCAATCATAATT	157	Metazoa	Arthropoda	Insecta	Diptera	Empididae	Hilara	Hilara argentata	Unknown		17	62937	0	0	7	0	0	35317	17	11	0	0	0	0	0	0	0	0	0	0	5	0	0	0	0	5	0	0	0	0	0	0	5	0	0	0	0	0
ASV0503	AATTTGAGCAGGAATAATTGGGACTTCTTTAAGTTTATTAATTCGAGCAGAATTAGGTAACCCAGGATCTTTAATTGGAGATGATCAAATTTATAATACTATTGTAACAGCTCATGCTTTTATTATAATTTTTTTTATAGTTATACCTATTATAATT	157	Metazoa	Arthropoda	Insecta	Lepidoptera	Unclassified	Unclassified	Unclassified	Herbivore	Unknown	20	50193	0	0	0	0	0	0	49	7930	0	0	0	0	0	0	0	79	0	0	0	9028	0	0	0	0	0	0	0	0	0	0	0	86	0	0	2668	0
ASV0510	AATTTGAGCAGGTATAGTGGGAACTTCTTTAAGATTGCTAATTCGAGCAGAATTAGGAAATCCAGGATCTTTAATTGGAGATGATCAAATTTATAATACTATTGTAACAGCTCATGCTTTTATTATAATTTTTTTTATAGTTATACCAATTATAATT	157	Metazoa	Arthropoda	Insecta	Lepidoptera	Unclassified	Unclassified	Unclassified	Herbivore	Unknown	3	6858	0	0	0	0	0	0	6093	21	0	0	0	0	0	0	0	0	0	0	0	0	0	0	0	0	0	0	0	0	0	0	0	0	0	0	0	0
ASV0525	AATCTGAGCAGGAATAGTAGGAACATCATTAAGATTATTAATTCGAGCTGAATTAGGTAATCCAGGCTCATTAATCGGGGATGATCAAATTTATAATACTATTGTTACAGCTCATGCTTTTATTATAATTTTTTTCATGGTAATACCAATTATAATT	157	Metazoa	Arthropoda	Insecta	Lepidoptera	Geometridae	Chariaspilates	Chariaspilates formosaria	Herbivore	Exophag	6	13399	0	0	0	4928	0	8	0	0	0	0	0	0	0	0	0	0	76	0	0	0	0	0	0	0	0	0	0	0	0	0	0	0	0	0	0	0
ASV0531	AGCATGATCTGGTATAATTGGAACTTCACTAAGAATTTTAATTCGAGCTGAATTAGGACACCCTGGTGCACTAATTGGTGATGACCAAATTTATAATGTTATTGTAACAGCCCATGCTTTTATTATAATTTTCTTTATAGTTATACCTATTATAATT	157	Metazoa	Arthropoda	Insecta	Diptera	Muscidae	Musca	Unclassified	Herbivore	Unknown	107	458796	52	0	32	9906	33	6636	45	52	38	44	25830	47	39	6980	32	51	17	115163	44	36	508	22	40	39	0	36	34	0	0	58	40	39	38	0	35	8758
ASV0536	AATTTGAGCAGGAATAGTAGGCACTTCATTAAGTTTATTAATTCGGGCAGAATTAGGAAACCCAGGTTCTTTAACTGAAAATGATCAAATTTATAATACAATTGTTACATCTCATGCATTTATTATAATTTTCTTTATAGTTATACCTATCATAATT	157	Metazoa	Arthropoda	Insecta	Lepidoptera	Sphingidae	Agrius	Agrius convolvuli	Herbivore	Exophag	2	435	0	0	0	0	0	0	0	0	0	0	0	0	0	0	0	0	0	0	0	0	0	0	0	0	0	0	0	0	0	0	0	0	0	0	0	0
ASV0537	AATTTGAGCAGGAATAATTGGAACTTCATTAAGAATTTTAATTCGAATAGAATTAAGAAGAATTAATAATTTAATTGGAAATGATCAAATTTATAATGTTATTGTTACTGCTCATGCATTTATTATAATTTTTTTTATAGTAATACCAATTTTAATT	157	Metazoa	Arthropoda	Insecta	Diptera	Cecidomyiidae	Unclassified	Unclassified	Unknown		2	3802	0	0	0	0	0	0	0	0	0	0	0	0	0	0	0	0	0	0	0	0	0	0	0	0	0	0	0	0	0	0	0	0	0	0	0	0
ASV0540	AATTTGATCAGGTATATTTGGAATATCATTGAGAATTTTAATCCGATTGGAATTAAGAACTATTTCTAATCTAATTGAAAATGATCAAATTTATAATTCGATTGTTACTACTCATGCTTTAATTATAATTTTTTTTATAGTTATACCAATTTTAATT	157	Metazoa	Arthropoda	Insecta	Diptera	Cecidomyiidae	Unclassified	Unclassified	Unknown		2	2171	0	0	0	0	0	0	0	0	0	0	0	0	0	0	0	0	0	0	0	0	0	0	0	0	0	0	0	0	0	0	0	0	0	0	0	0
ASV0543	AATTTGAGCAGGAATATTAGGAACATCTCTAAGAATCTTAATTCGAATAGAATTAGGAACTCCAGGCTCATTAATTGGAGATGATCAAATTTATAATACTATTGTCGCAGCTCATGCTTTTATCATAATTTTTTTCATAGTAATACCAATTATAATT	157	Metazoa	Arthropoda	Insecta	Lepidoptera	Lycaenidae	Unclassified	Unclassified	Herbivore	Unknown	2	14710	0	0	0	0	0	0	0	0	0	0	0	0	0	0	0	0	0	0	0	0	0	0	0	0	0	0	0	0	0	0	0	14701	0	0	0	0
ASV0545	AATTTGAGCAGGAATAATTGGCTCCTCTTTAAGAATTATAATCCGAGCAGAATTAGGTAACCCAGGATCTTTAATTGGAAATGATCAAATTTATAATACAATTGTTACAGCTCATGCATTTATTATAATTTTTTTTATAGTAATACCTATTATAATT	157	Metazoa	Arthropoda	Insecta	Lepidoptera	Gracillariidae	Phyllonorycter	Unclassified	Herbivore	Endophag	2	1185	0	0	0	0	0	0	0	0	0	0	0	0	0	0	0	0	0	0	0	0	0	0	0	0	0	0	0	0	0	0	0	0	0	0	0	0
ASV0548	TATTTGATCAGGAATAATAGGAATGTCAATAAGAAATATTATTCGATTCGAGTTAAGGATTCCATCTTCTTTAATTAATAATGATCAAATTTATAATTCTTTAGTTACTTCCCATGCTTTAGTAATAATTTTTTTCATAGTAATACCAATAATGATT	157	Metazoa	Arthropoda	Arachnida	Trombidiformes	Tarsonemidae	Unclassified	Unclassified	Unknown		3	9697	0	0	0	0	0	0	0	0	0	6466	0	0	0	0	0	0	0	0	0	0	0	0	0	0	0	0	0	0	0	0	0	0	0	0	0	0
ASV0554	AACTTGATCTGGAATAATTGGAACATCCCTAAGACTCCCAATTCGAACTGAATTAGGAACCCCTGGAAAATTAATTGGGAATGATCAAATTTATAATACTATTGTAACTGCTCATGCTTTTATCATAATTTTTTTTATAGTTATACCTATTATAATT	157	Metazoa	Arthropoda	Insecta	Lepidoptera	Unclassified	Unclassified	Unclassified	Herbivore	Unknown	2	6447	0	0	0	0	0	0	0	0	0	0	0	0	0	0	0	0	0	0	0	0	0	0	0	0	12	0	0	0	0	0	0	0	0	0	0	0
ASV0557	GATTTGAGCTGGAATAATTGGAACCTCATTAAGAATTTTAATTCGAATAGAATTGAGTGGAATTAATAATTTAATTGGTAATGATCAAATTTATAATGTTATTGTTACTGCTCATGCATTTATTATAATTTTTTTTATAGTAATACCAATTTTAATT	157	Metazoa	Arthropoda	Insecta	Diptera	Cecidomyiidae	Unclassified	Unclassified	Unknown		16	17905	0	0	0	6491	0	0	0	0	0	0	0	0	0	0	0	0	0	0	0	0	0	0	0	0	0	0	0	5490	0	0	0	0	0	0	290	0
ASV0570	AATTTGATCAGGGATATCTGGAATATCATTGAGAATTTTAATCCGATTGGAATTAAGAACTATTTCTAATTTAATTGAAAATGATCAAATTTATAATTCAATTGTTACTGCTCACGCTTTAATTATAATTTTTTTCATAGTTATACCAATTTTAATT	157	Metazoa	Arthropoda	Insecta	Diptera	Cecidomyiidae	Unclassified	Unclassified	Unknown		2	1331	0	0	0	0	0	0	0	0	0	0	0	0	0	0	0	0	0	0	0	0	0	0	0	0	0	0	0	0	0	0	0	0	0	0	0	0
ASV0573	TATTTGGGCAGGAATAGTAGGTACATCTTTAAGATTACTTATTCGAGCAGAATTGGGAAACCCAGGATCTTTAATTGGAGATGATCAAATCTATAATACTATTGTTACAGCCCATGCTTTTATTATAATTTTTTTTATAGTTATACCAATTATAATC	157	Metazoa	Arthropoda	Insecta	Lepidoptera	Unclassified	Unclassified	Unclassified	Herbivore	Unknown	10	76301	0	0	0	0	0	0	0	0	0	0	19	0	0	0	0	0	0	0	0	0	9	0	0	0	0	0	0	0	0	0	0	0	0	0	0	0
ASV0578	AGCATGAGCAGCAATGGTTGGAACGGCAATAAGTGTATTAATTCGAATAGAATTAGGTCAAGTAGGTAAGTTTTTAGGTGATGATCATTTATATAATGTTATTGTAACTGCACATGCATTTGTAATAATCTTTTTTATAGTAATACCTATTTTAATT	157	Metazoa	Arthropoda	Arachnida	Araneae	Philodromidae	Philodromus	Philodromus cespitum	Predator		15	21283	0	0	0	0	0	0	0	0	0	0	6	0	0	0	0	0	0	0	8484	0	0	0	0	0	0	0	0	0	0	0	0	0	0	0	0	0
ASV0588	AATTTGAGCAGGGATAGTAGGAACATCATTAAGATTATTAATTCGAGCAGAATTAGGAAACCCCGGTTCATTAATTGGAGATGATCAAATTTATAATACAATTGTAACAGCTCATGCTTTTATTATAATTTTTTTTATAGTAATACCAATTATAATT	157	Metazoa	Arthropoda	Insecta	Lepidoptera	Geometridae	Isturgia	Isturgia arenacearia	Herbivore	Exophag	9	21915	0	0	0	0	0	0	0	0	0	0	0	0	0	0	0	0	0	0	0	0	0	0	0	0	0	0	0	14728	0	0	55	0	0	0	0	0
ASV0590	TATTTGATCAGGAATAATAGGGATGTCAATAAGAAATATTATTCGATTCGAGTTAAGAATTCCATCTTCTTTAATTAATAATGATCAAATTTATAATTCTTTAGTTACTTCCCATGCTTTAGTAATAATTTTTTTCATAGTAATACCAATAATGATT	157	Metazoa	Arthropoda	Arachnida	Trombidiformes	Tarsonemidae	Unclassified	Unclassified	Unknown		2	4401	0	0	0	0	0	0	0	4395	0	0	0	0	0	0	0	6	0	0	0	0	0	0	0	0	0	0	0	0	0	0	0	0	0	0	0	0
ASV0603	AATTTGAGCTGGAATAGTAGGAACTTCACTAAGTTTATTAATTCGAGCTGAATTAGGAAACCCCGGGTCTTTAATTGGAGATGATCAAATTTATAACACAATTGTTACAGCACATGCTTTTATTATAATTTTTTTTATAGTAATACCTATTATAATT	157	Metazoa	Arthropoda	Insecta	Lepidoptera	Noctuidae	Agrotis	Agrotis segetum	Herbivore	Exophag	3	10382	0	0	0	0	0	0	0	0	0	0	0	0	0	0	0	0	0	0	0	0	0	0	0	0	0	0	0	0	0	0	0	0	0	0	18	0
ASV0627	AATTTGAGCAGGAATAGTAGGCACTTCATTAAGTTTATTAATTCGGGCAGAATTAGGAAACCCAGGTTCTTTAATTGAAAATGATCAAATTTATAATACAATTGTTACATCTCATGCATTTATTATAATTTTCTTTATAGTTGTACCTATCATAATT	157	Metazoa	Arthropoda	Insecta	Lepidoptera	Sphingidae	Agrius	Agrius convolvuli	Herbivore	Exophag	2	3074	0	0	0	0	0	0	0	0	0	0	1471	0	0	0	0	0	0	0	0	0	0	0	0	0	0	0	0	0	0	0	0	0	0	0	0	0
ASV0638	AATTTGAGCAGGTATAGTAGGTACTTCTTTAAGACTTTTAATTCGAGCTGAATTAGGAAATCCAGGTTCTTTAATTGGAGATGACCAAATTTATAATACTATTGTAACAGCCCATGCATTTATTATAATTTTTTTTATAGTAATACCAATTATAATT	157	Metazoa	Arthropoda	Insecta	Lepidoptera	Unclassified	Unclassified	Unclassified	Herbivore	Unknown	16	21022	0	0	0	0	0	0	0	1908	0	0	0	0	0	0	0	20	0	0	0	0	0	0	0	0	0	0	0	0	0	0	0	0	0	0	1551	0
ASV0662	TATATGAGCAGGAATAATTGGAACTTCTATAAGAATTTTAATCCGATTAGAATTAAGAACTATTAAAAATTTAATTGAAAATGATCAAATTTATAATGTAATTGTAACTACTCATGCATTTATTATAATTTTTTTCATAGTTATACCTATTTTAATT	157	Metazoa	Arthropoda	Insecta	Diptera	Cecidomyiidae	Unclassified	Unclassified	Unknown		13	18560	0	0	782	0	0	0	0	0	0	0	0	0	0	0	0	0	0	0	0	0	0	0	0	0	0	0	0	0	0	0	0	0	0	0	0	0
ASV0674	AGTTTGAGCTGGTATAGTAGGAACTTCATTAAGAATCCTTGTTCGAATTGAATTAGGAAGACCAGGATCTTTAATTGGTAATGATCAAATTTATAATGTAATTGTTACTGCTCATGCTTTTATCATAATTTTTTTTATAGTAATACCTATCATAATT	157	Metazoa	Arthropoda	Insecta	Coleoptera	Chrysomelidae	Galerucella	Galerucella grisescens	Herbivore	Exophag	2	487	0	0	0	0	0	0	0	0	0	0	0	0	0	0	0	0	0	0	0	0	0	0	0	0	0	0	0	0	0	0	0	0	0	0	140	0
ASV0687	TATTTGAGCAGGAATAGTAGGAACTTCATTAAGTTTATTAATTCGAGCTGAATTAGGAACTCCAGGATCTTTAATTGGAGATGATCAAATTTATAATACTATTGTTACAGCTCATGCTTTTATTATAATTTTTTTCATAGTTATACCTATTATAATT	157	Metazoa	Arthropoda	Insecta	Lepidoptera	Unclassified	Unclassified	Unclassified	Herbivore	Unknown	2	5160	0	0	0	0	0	0	0	0	0	0	0	0	0	0	0	0	0	0	0	0	0	0	0	0	0	0	0	0	0	0	0	0	0	0	0	0
ASV0688	TATTTGATCAGGAATAGTAGGAACTCCCTTAAGAATTTTAATTCGAGCTGAATTAGGAACCCCAGGATCTTTAATTGGGGATGACCAAATTTACAATACAATTGTAACTGCACATGCTTTTATTATAATTTTTTTCATAGTTATACCAATTATAATT	157	Metazoa	Arthropoda	Insecta	Lepidoptera	Gracillariidae	Calybites	Calybites phasianipennella	Herbivore	Endophag	2	709	0	0	0	0	0	0	0	0	0	0	0	0	0	0	0	0	0	0	0	0	0	0	0	0	0	0	0	0	0	0	0	0	0	0	0	0
ASV0718	AATTTGAGCAGGAATAGTTGGAACATCTTTAAGATTACTTATTCGAGCTGAATTAGGTAATCCAGGATCTTTAATTGGAAATGATCAAATTTATAACACAATTGTAACAGCTCATGCATTTATTATAATTTTTTTTATAGTTATACCTATTATAATT	157	Metazoa	Arthropoda	Insecta	Lepidoptera	Elachistidae	Elachista	Elachista littoricola	Herbivore	Endophag	4	20783	0	0	0	0	0	0	0	0	0	0	0	0	0	0	0	0	0	0	0	0	0	0	0	0	0	0	0	0	0	0	0	0	0	0	0	0
ASV0722	AATTTGAGCAGGAATAGTAGGCACTTCATTAAGTTTATTAATTCGGGCGGAATTAGGAAACCCAGGTTCTTTAATTGAAAATGATCAAATTTATAATACAATTGTTACATCTCATGCATTTATTATAATTTTCTTTATAGTTATACCTATCATAATT	157	Metazoa	Arthropoda	Insecta	Lepidoptera	Sphingidae	Agrius	Agrius convolvuli	Herbivore	Exophag	2	418	0	0	0	0	0	0	0	0	0	0	0	0	0	0	0	0	0	0	0	0	0	0	0	0	0	0	0	0	0	0	0	0	0	0	0	0
ASV0723	AATTTGAGCAGGAATAGTAGGAACATCTTTAAGAATTTTAATTCGAGCAGAATTAGGTAATCCGGGAACTTTAATTGGAAATGATCAAATTTATAATGTTATTGTAACAGCTCATGCTTTCATTATAATTTTTTTTATAGTTATACCAATTATAATT	157	Metazoa	Arthropoda	Insecta	Unclassified	Unclassified	Unclassified	Unclassified	Unknown		11	13423	0	0	0	0	0	0	0	0	0	0	4591	0	0	0	0	0	0	0	0	0	0	0	0	0	0	1261	0	0	0	0	0	0	0	0	0	102
ASV0724	AATTTGATCAGGGATATTTGGAATATCATTGAGAATTTTAATCCGATTGGAATTAAGAACTATTTCTAATTTAATTGAAAATGATCAAATTTATAATTCAATTGTTACTGCTCACGCTTTAATTATAATTTTTTTCATAGTTATACCAACTTTAATT	157	Metazoa	Arthropoda	Insecta	Diptera	Cecidomyiidae	Unclassified	Unclassified	Unknown		2	1052	0	0	0	0	0	0	0	0	0	0	0	0	0	0	0	0	0	0	0	0	0	0	0	0	0	0	0	0	0	0	0	0	0	0	0	0
ASV0733	AATTTGAGCAGGAATAATTGGAACATCATTAAGAATTATAATTCGAATAGAACTAAGAAGAATTAGAAATTTAATTAGAAATGATCAAATTTATAATGTTATTGTAACTGCTCATGCTTTTATTATAATTTTTTTTATAGTAATACCAATTTTAATT	157	Metazoa	Arthropoda	Insecta	Diptera	Cecidomyiidae	Unclassified	Unclassified	Unknown		52	105885	40	0	19310	65	0	0	52	5931	0	0	0	28	0	12945	0	30	1763	44	0	0	0	0	0	24	0	516	0	0	0	0	28	0	0	0	15	10215
ASV0734	AATTTGAGCAGGATTAATTGGAACATCTCTTAGTTTATTAATTCGAGCTGAATTAGGAACCCCTAATTCTTTAATTGGAGATGATCAAATTTATAATTCAATTGTTACAGCCCATGCTTTCATTATAATTTTTTTTATAGTAATACCAATTATAATT	157	Metazoa	Arthropoda	Insecta	Lepidoptera	Pterophoridae	Unclassified	Pterophoridae sp. BOLD:AAL8472	Herbivore	Endophag	28	25918	0	0	955	0	0	0	0	0	0	1459	0	0	0	0	0	0	8	0	0	0	0	0	0	0	0	0	0	0	0	0	0	0	0	0	2814	0
ASV0750	TATTTGAGCAGGAATATTAGGAACCTCTTTAAGTCTTTTAATTCGAGCAGAATTAGGTAATCCAGGATCTTTAATTGGAGATGATCAAATTTATAATACTATTGTTACAGCTCATGCTTTTATTATAATTTTTTTTATAGTTATACCTATTATAATT	157	Metazoa	Arthropoda	Insecta	Lepidoptera	Unclassified	Unclassified	Unclassified	Herbivore	Unknown	9	64864	0	0	44	0	0	0	0	0	0	0	0	0	0	0	0	0	0	0	0	0	0	27	0	67	0	0	0	0	0	0	0	0	0	0	110	0
ASV0777	AATTTGAGCAGGTATATTAGGTACTTCACCAAGTTTATTAATTCGAGCTGAATTAGGAAACCCAGGCTCTTTAATTGGGGATGATCAAATTTATAATACTATTGTAACAGCTCATGCTTTTATTATAATTTTTTTTATAGTTATACCCATTATAATA	157	Metazoa	Arthropoda	Insecta	Lepidoptera	Unclassified	Unclassified	Unclassified	Herbivore	Unknown	4	30955	0	0	0	0	0	0	0	0	0	0	0	0	0	0	0	0	0	0	0	0	0	0	0	0	25	0	0	0	0	20	0	0	0	0	0	0
ASV0784	AATTTGAGCTGGTATAATAGGAACTTCATTAAGTTTATTAATTCGAGCTGAATTAGGAAATCCTGGTTCTTTAATTGGTGATGATCAAATTTATAATACAATTGTTACAGCTCATGCTTTTATTATAATTTTTTTTATAGTTATACCTATTATAATT	157	Metazoa	Arthropoda	Insecta	Lepidoptera	Coleophoridae	Coleophora	Unclassified	Herbivore	Endophag	2	41372	0	0	0	0	0	0	0	0	0	0	0	0	0	0	0	0	0	0	0	0	0	0	0	0	0	0	71	0	0	0	0	0	0	0	0	0
ASV0789	AATTTGAGCAGGAATAGTAGGCACTTCATTAAGTTTATTAATTCGGGCAGAATTAGGAAACCCAGGTTCTTTAATTGAAAATGATCAAATTTATAATACAATTGTTACATCTCATGCATTTATTATAATTTTCCTTATAGTTATACCTATCATAATT	157	Metazoa	Arthropoda	Insecta	Lepidoptera	Sphingidae	Agrius	Agrius convolvuli	Herbivore	Exophag	2	3271	0	0	0	0	0	0	0	0	0	0	0	0	0	0	0	0	0	0	0	0	0	0	0	0	0	0	0	0	0	0	0	0	0	0	0	0
ASV0794	AATTTGAGCAGGTATAGTAGGAACATCTTTAAGATTATTAATTCGAGCTGAATTAGGAAATCCGGGATCATTAATTGGAAATGATCAAATTTACAATACTATTGTCACAGCTCATGCTTTTATTATAATTTTTTTTATAGTAATACCTATTATAATT	157	Metazoa	Arthropoda	Insecta	Lepidoptera	Unclassified	Unclassified	Unclassified	Herbivore	Unknown	33	109528	0	0	6326	0	0	0	0	6329	0	0	0	0	0	17516	0	58	439	0	0	0	0	0	34	42	0	0	31	0	0	0	0	0	181	10417	1488	0
ASV0804	TGCATGAGCAGGAATAGTAGGAACATCCTTAAGTATATTAATTCGTGCTGAATTAGGAAATCCGGGAGCATTAATTGGTGACGATCAAATTTATAATGTTATTGTAACTGCCCATGCATTTGTAATAATTTTTTTTATAGTAATACCTATTATAATT	157	Metazoa	Arthropoda	Insecta	Coleoptera	Carabidae	Calathus	Unclassified	Predator		2	9214	0	0	0	0	0	0	9197	17	0	0	0	0	0	0	0	0	0	0	0	0	0	0	0	0	0	0	0	0	0	0	0	0	0	0	0	0
ASV0808	AATTTGAGCAGGAATAGTAGGCACTTCATTAAGTTTATTAGTTCGGGCAGAATTAGGAAACCCAGGTTCTTTAATTGAAAATGATCAAATTTATAATACAATTGTTACATCTCATGCATTTATTATAATTTTCTTTATAGTTATACCTATCATAATT	157	Metazoa	Arthropoda	Insecta	Lepidoptera	Sphingidae	Agrius	Agrius convolvuli	Herbivore	Exophag	2	21867	0	0	0	0	0	0	0	0	0	0	0	0	0	0	0	0	0	0	0	0	0	0	0	0	0	0	0	0	0	0	0	0	0	0	0	0
ASV0813	AATTTGAGCAGGATTAATTGGAACATCTCTTAGTTTATTAATTCGAGCTGAATTAGGAACCCCTAATTCTTTAATTGGAGATGATCAGATTTATAATTCAATTGTTACAGCCCATGCTTTCATTATAATTTTTTTTATAGTAATACCAATTATAATT	157	Metazoa	Arthropoda	Insecta	Lepidoptera	Pterophoridae	Unclassified	Pterophoridae sp. BOLD:AAL8472	Herbivore	Endophag	2	3375	0	0	0	0	0	0	0	0	0	3336	0	0	0	0	0	0	0	0	0	0	0	0	0	0	0	0	0	0	0	0	0	0	0	0	0	0
ASV0814	AATTTGATCAGGAATATTAGGAATATCATTAAGAATTTTAATTCGATTAGAACTAAGATCAATTTCTAATTTAATTGAAAATGATCAAATTTATAATTCAATTGTAACAGCTCATGCTTTGATTATAATTTTTTTTATAGTAATACCAATTTTAATT	157	Metazoa	Arthropoda	Insecta	Diptera	Cecidomyiidae	Unclassified	Cecidomyiidae sp. BOLD:ACL3713	Unknown		2	2811	0	0	0	0	0	0	0	125	0	0	0	0	0	0	0	0	0	0	0	2686	0	0	0	0	0	0	0	0	0	0	0	0	0	0	0	0
ASV0826	TATTTGAGCCGGTATAGTAGGAACTTCATTAAGTTTACTTATTCGAGCAGAATTAGGAAATCCTGGATCTTTAATTGGTGATGATCAAATTTATAACACCATTGTAACTGCACATGCATTTATCATAATTTTTTTTATAGTGATACCCATTATAATT	157	Metazoa	Arthropoda	Insecta	Lepidoptera	Tortricidae	Matsumuraeses	Matsumuraeses sp. ANIC1	Herbivore	Endophag	2	9647	0	0	0	0	0	0	0	0	0	0	0	0	0	0	0	0	0	0	0	0	0	0	0	0	0	0	0	0	0	0	0	0	0	0	0	0
ASV0828	AATTTGATCAGGGATATTTGGAATATCATTGAGAATTTTAATCCGATTGGAATTAAGAACTGTTTCTAATTTAATTGAAAATGATCAAATTTATAATTCGATTGTTACTGCTCATGCTTTAATTATAATTTTTTTCATAGTTATACCAATTTTAATT	157	Metazoa	Arthropoda	Insecta	Diptera	Cecidomyiidae	Unclassified	Unclassified	Unknown		2	3925	0	0	0	0	0	0	0	0	0	0	0	0	0	0	0	0	0	0	0	0	0	0	0	0	0	0	0	0	0	0	0	0	0	0	0	0
ASV0833	AGTTTGATCAGGAATAGTAGGGACATCTTTAAGTATATTAATTCGTGCTGAATTAAGTCACCCAGGGATATTTATTGGAAATGATCAAATTTATAACGTAATTGTTACAGCTCATGCATTTATTATAATTTTCTTTATAGTAATACCAATTATAATT	157	Metazoa	Arthropoda	Insecta	Diptera	Culicidae	Aedes	Aedes vexans	Unknown		2	1961	0	0	0	0	0	0	0	0	0	0	0	0	0	0	0	0	0	0	0	0	0	0	0	0	0	0	0	0	0	0	0	0	0	0	0	0
ASV0846	AGCATGATCTGGTATAGTAGGAACTTCATTAAGAATTTTAATTCGAGCTGAATTAGGACACCCTGGTGCATTAATTGGTGATGATCAAATTTATAATGTTATTGTAACAGCTCATGCTTTTATTATAATTTTCTTTATAGTAATACCTATTATAATT	157	Metazoa	Arthropoda	Insecta	Unclassified	Unclassified	Unclassified	Unclassified	Unknown		2	73448	0	0	0	0	0	0	0	0	0	0	0	0	0	0	0	0	0	0	0	0	0	0	0	0	0	0	0	56	0	0	0	0	0	0	0	0
ASV0855	AATTTGATCAGGGATATTTGGAATATCATTGAGAATTTTAATCCGATTGGAATTAAGAACTATTTCTAATTTAATTGAAAATGATCAAATTTATAATTCAATTGTTACTGCTCACGCTTTAATTATAATTTTTTTCATAGTTATACCAATTTTAATT	157	Metazoa	Arthropoda	Insecta	Diptera	Cecidomyiidae	Unclassified	Unclassified	Unknown		123	700673	96	32	8106	5364	12810	76	0	26426	0	14991	87	18193	112	74	88	35883	10315	120	4768	26699	111	89	0	105	79	142	115	0	0	116	21051	15008	82	64	18784	98
ASV0862	AGTTTGAGCTGGTATAGTAAGAACTTCATTAAGAATCCTTGTTCGAGTTGAATTAGGAAGGCCAGGGTCTTTAATTGGTAATGATCAAATTTATAATGTAATTGTTACTGCTCATGCTTTTATCATAATTTTTTTTATAGTAATACCTATCATAATT	157	Metazoa	Arthropoda	Insecta	Coleoptera	Chrysomelidae	Galerucella	Galerucella grisescens	Herbivore	Exophag	2	859	0	0	0	0	0	0	0	0	0	0	0	0	0	0	0	0	0	0	0	0	0	0	0	0	0	0	0	0	0	0	0	0	0	0	0	0
ASV0882	AATTTGAGCAGGAATAGTAGGAACATCTTTAAGAATCTTAATTCGTATAGAATTAGGAACTCCTGGATCTTTAATTGGAGATGATCAAATTTATAATACTATTGTTACAGCTCATGCATTTATCATAATTTTTTTTATAGTTATACCTATTATAATT	157	Metazoa	Arthropoda	Insecta	Lepidoptera	Lycaenidae	Unclassified	Unclassified	Herbivore	Unknown	8	36432	0	0	0	0	23089	0	0	0	0	0	0	28	0	0	0	0	0	0	0	0	0	0	0	0	0	0	0	0	0	0	0	0	0	0	0	0
ASV0883	TATTTGAGCAGGAATAGTAGGAACTTCTTTAAGATTATTAATTCGAGCCGAATTAGGTAATCCAGGTTCTTTAATTGGAGATGATCAAATTTATAATACTATTGTAACAGCTCATGCTTTTATTATAATTTTTTTCATAGTAATACCAATCATAATT	157	Metazoa	Arthropoda	Insecta	Lepidoptera	Erebidae	Pandesma	Pandesma robusta	Herbivore	Exophag	2	3013	0	0	0	0	0	0	0	0	0	0	0	0	0	0	0	0	0	0	0	0	0	0	0	0	0	2950	0	0	0	0	0	0	0	0	0	0
ASV0894	AATTTGAGCAGGATTAATTGGAACATCTCTTAGTTTATTAATTCGAGCTGAATTAGGAACCCCTAATTCTTTAATTGGAGATGATCAAATTTATAATTCAATTGTTACAGCTCATGCTTTCATTATAATTTTTTTTATAGTAATACCAATTATAATT	157	Metazoa	Arthropoda	Insecta	Lepidoptera	Pterophoridae	Unclassified	Pterophoridae sp. BOLD:AAL8472	Herbivore	Endophag	3	931	0	0	0	0	0	0	0	0	0	0	0	0	0	0	0	0	0	0	0	0	0	0	0	0	0	0	0	0	0	0	0	0	0	0	0	0
ASV0901	AGCCTGAGCTGGAATAGTAGGTACTTCTTTAAGTATCTTAATTCGAGCAGAATTAGGGCATCCAGGAGCATTAATTGGTAATGACCAAATTTATAATGTAATTGTTACCGCTCATGCATTTATTATAATTTTTTTTATAGTAATGCCAATTATAATT	157	Metazoa	Arthropoda	Insecta	Diptera	Unclassified	Unclassified	Unclassified	Unknown		2	9782	0	0	0	0	0	0	0	0	0	0	0	0	0	0	0	0	0	0	0	0	0	0	0	0	0	0	0	0	0	0	0	0	0	9773	0	0
ASV0902	TGTTTGAGCTGGAATAATTGGTACCTCTTTAAGATTATTAATTCGAGCTGAATTAGGAAATCCAGGCTCATTAATTGGAGATGATCAAATTTATAATACTATTGTTACTGCTCATGCCTTTATCATAATTTTCTTCATAGTTATACCTATTATAATT	157	Metazoa	Arthropoda	Insecta	Lepidoptera	Unclassified	Unclassified	Unclassified	Herbivore	Unknown	3	1712	0	0	0	0	0	0	0	0	0	0	0	0	0	0	0	0	0	0	0	0	0	0	0	0	0	0	0	0	0	0	0	0	0	0	0	0
ASV0913	TATTTGATCAGGTATAATCGGATCTTCACTTAGAATATTAATTCGATTAGAACTTAGCCAAATTAATTCAATTATTAACAATAATCAACTTTATAATGTAATCGTAACAATTCATGCTTTTATTATAATTTTCTTTATAACTATACCAATTGTAATT	157	Metazoa	Arthropoda	Insecta	Hemiptera	Aphididae	Hyalopterus	Hyalopterus pruni	Herbivore	Exophag	76	130108	0	0	316	2433	43	1926	896	0	0	679	7607	0	112	10	0	0	2633	17	0	64	4386	0	10	0	8	62	0	0	0	17	0	1819	10096	0	817	308
ASV0938	AATTTGATCAGGAATAATTGGATCTTCACTTAGTATTCTAATTCGATTAGAATTAAGACAAATTAATTCAATTATTAATAATAATCAATTATATAATGTAATTGTTACAATTCATGCTTTCATTATAATTTTTTTTATAACTATACCAATTGTAATT	157	Metazoa	Arthropoda	Insecta	Hemiptera	Aphididae	Aphis	Aphis intybi	Herbivore	Endophag	8	7523	0	0	0	0	0	0	0	0	0	0	0	0	0	0	0	1312	0	0	0	0	0	0	0	0	0	0	0	0	0	0	0	0	0	0	0	0
ASV0943	AATTTGATCAGGTATAATTGGATCATCATTAAGAATTTTAATTCGTTTAGAACTAAGTCAAATTAATTCAATTATTAATAATAATCAACTATATAATGTAATTGTTACAATCCATGCTTTTATTATAATTTTTTTTATAACAATACCTATTGTAATT	157	Metazoa	Arthropoda	Insecta	Hemiptera	Aphididae	Unclassified	Unclassified	Herbivore	Exophag	23	15757	0	0	1184	0	0	0	0	0	0	0	16	0	0	0	318	0	0	0	0	0	1712	0	0	0	0	219	0	0	0	0	0	0	0	0	89	0
ASV0945	AGCTTGATCAGGTATAGTAGGAACTTCTCTAAGAATTCTTATTCGAGCAGAATTAGGACATCCAGGAGCATTAATTGGAGATGATCAAATTTATAACGTTATTGTTACAGCTCATGCTTTTATTATGATTTTCTTTATAGTAATACCAATTATAATT	157	Metazoa	Arthropoda	Insecta	Diptera	Sarcophagidae	Ravinia	Ravinia pernix	Coprophag		18	46993	0	0	0	0	0	0	0	9	10	0	0	0	0	0	0	0	18	0	0	11250	0	0	0	0	8	0	0	0	0	0	0	0	0	0	10	0
ASV0948	GATTTGAGCAGGTATAGTAGGAACATCTTTAAGATTATTAATTCGAGCTGAATTAGGAAATCCGGGATCATTAATTGGAAATGATCAAATTTACAATACTATTGTCACAGCTCATGCTTTTATTATAATTTTTTTTATAGTAATACCTATTATAATT	157	Metazoa	Arthropoda	Insecta	Lepidoptera	Tortricidae	Clepsis	Unclassified	Herbivore	Unknown	2	7592	0	0	0	0	0	0	0	0	0	0	0	0	0	0	0	0	0	0	0	0	0	0	0	0	0	0	0	0	0	0	0	0	0	0	0	0
ASV0961	AATTTGATCAGGAATAGTAGGTACATCTTTAAGACTTTTAATTCGAGCTGAATTAGGTACTCCAGGATCTTTAATTGGTGATGATCAAATTTATAATACTATTGTAACTGGTCATGCTTTTATTATAATTTTTTTTATAGTTATACCTATTATAATT	157	Metazoa	Arthropoda	Insecta	Lepidoptera	Pyralidae	Oncocera	Oncocera semirubella	Herbivore	Exophag	12	37444	0	0	0	0	0	0	0	0	0	0	0	22984	0	0	0	0	0	0	0	2628	0	0	0	0	0	0	0	0	0	0	0	0	0	0	0	0
ASV0962	AGTATGGGCAGGTATAGTGGGCACTTCCTTAAGCCTTTTAATTCGAACAGAATTAGGAATACCAGGCTCTCTGATTGGTGATGATCAAATCTATAATGTTATTGTCACCGCTCATGCATTTATTATAATTTTTTTTATAGTTATACCTATAATAATT	157	Metazoa	Arthropoda	Insecta	Unclassified	Unclassified	Unclassified	Unclassified	Unknown		5	11126	0	0	0	0	0	7	0	0	7969	0	0	0	0	0	0	0	0	0	0	0	0	0	4	0	0	0	0	0	0	0	3140	6	0	0	0	0
ASV0963	AGCATGATCTGGTATAGTAGGAACTTCATTAAGAATCTTGATTCGAGCTGAATTAGGACACCCTGGTGCTTTAATTGGTGATGATCAAATTTATAATGTTATTGTAACAGCTCACGCTTTTATTATAATTTTCTTTATAGTTATACCTATTATAATT	157	Metazoa	Arthropoda	Insecta	Diptera	Muscidae	Musca	Unclassified	Herbivore	Unknown	3	4740	0	0	0	0	0	0	0	0	0	0	0	0	0	0	0	0	0	0	0	0	0	0	0	0	0	0	0	0	0	0	0	0	0	0	0	0
ASV0982	AATTTGATCAGGGATATTTGGAATATCATTGAGAATTTTAATCCGATTGGAATTAAGAACTATTTCTAATTTAATTGGAAATGATCAAATTTATAATTCAATTGTTACTGCTCACGCTTTAATTATAATTTTTTTCATAGTTATACCAATTTTAATT	157	Metazoa	Arthropoda	Insecta	Diptera	Cecidomyiidae	Unclassified	Unclassified	Unknown		2	390	0	0	0	0	0	0	0	0	0	0	0	0	0	0	0	0	0	0	0	0	0	0	0	0	0	0	0	0	0	0	0	0	0	0	0	0
ASV0985	AATTTGAGCAGGAATATTAGGAACATCTCTAAGAATCTTAATTCGAATAGAATTAGGAACTCCAGGCTCATTAATTGGAGATGATCAAATTTATAATACTATTGTCACAGCTCATGCTTTTATCATAATTTTTTTCATAGTAATACCAATTATAATT	157	Metazoa	Arthropoda	Insecta	Lepidoptera	Lycaenidae	Unclassified	Unclassified	Herbivore	Unknown	83	173298	24	0	5006	10039	35	33	40	31	24497	12	0	25	18	0	24	0	0	0	21	31	20	12	24	0	14	18	15	30	0	27	19735	17620	13	8	5636	0
ASV0986	TGCGTGGGCTGCTATAGTTGGTACTGCAATAAGTGTATTAATTCGTATAGAATTAGGACAGGTTGGTAAGTTTTTGGGCGATGATCATATATATAATGTAATTGTTACTGCACATGCATTTGTAATAATTTTTTTCATAGTGATGCCTGTTTTGATT	157	Metazoa	Arthropoda	Arachnida	Araneae	Philodromidae	Tibellus	Tibellus asiaticus	Predator		2	10478	0	0	0	0	0	0	0	0	0	0	0	0	0	0	0	0	0	0	0	0	0	0	0	0	0	0	0	0	0	0	0	0	0	0	0	0
ASV0987	AACTTGATCTGGAATAATTGGGACATCCCTAAGACTCCTAATCCGAACTGAATTAGGAACCCCTGGAAAATTAATTGGGAATGATCAAATTTATAATACTATTGTAACTGCTCATGCTTTTATCATAATTTTTTTTATAGTTATACCTATTATAATT	157	Metazoa	Arthropoda	Insecta	Lepidoptera	Unclassified	Unclassified	Unclassified	Herbivore	Unknown	2	1436	0	0	0	0	0	0	0	0	0	0	0	0	0	0	0	0	0	0	0	0	0	0	0	0	0	0	0	0	0	0	0	0	0	0	0	0
ASV0994	TATTTGATCAGGAATAGTAGGAACTTCTTTAAGATTATTAATTCGATTTGAATTAAGAACAATTTCTAATTTAATTGAAAATGATCAAATTTATAATGTAATTGTTACAGCTCATGCATTTATTATAATTTTTTTTATAGTTATACCAATCTTAATT	157	Metazoa	Arthropoda	Insecta	Diptera	Cecidomyiidae	Unclassified	Unclassified	Unknown		7	5639	0	0	0	0	0	0	0	0	0	0	0	0	0	0	0	0	0	0	0	0	0	0	0	0	0	0	0	0	0	0	0	0	0	0	0	0
ASV0999	AATTTGAGCTGGTTTAATTGGAACTTCCCTAAGATTATTAATTCGAGCTGAATTAGGAAATCCAGGATCATTAATTGGAGATGATCAAATTTATAATACTATTGTAACAGCACATGCTTTTATTATAATTTTTTTTATAGTTATACCAATTATAATT	157	Metazoa	Arthropoda	Insecta	Lepidoptera	Unclassified	Unclassified	Unclassified	Herbivore	Unknown	3	1454	0	0	0	0	0	0	0	0	0	0	0	0	0	0	0	0	0	0	0	0	0	0	0	0	0	0	0	0	0	0	0	0	0	0	0	0
ASV1002	AGTTTGATCCGGAATAGTAGGAACATCTCTTAGAGTTTTAATTCGAGCAGAACTTGGAAATCCAGGAACATTAATTGGCAATGATCAAATTTATAATGTAATTGTAACAGCCCATGCATTCATTATAATTTTTTTTATAGTAATACCAATTATAGTT	157	Metazoa	Arthropoda	Insecta	Coleoptera	Staphylinidae	Unclassified	Pselaphinae sp. 1 EF-2015	Predator		23	58861	0	0	51	5079	0	6	6	8	0	0	0	0	0	0	0	0	0	0	3	8	0	0	0	0	0	0	0	14177	0	0	0	0	0	0	248	22910
ASV1008	AATTTGAGCAGGAATAGTAGGCACTTCATTAAGTTTATTAATTCGGGCAGAATTAGGAAACCCAGGTTCTTTAATTGAAAATGATCAAATTTATAATACAATTGTTACATCTCATGCATTTATTATAATTCTCTTTATAGTTATACCTATCATAATT	157	Metazoa	Arthropoda	Insecta	Lepidoptera	Sphingidae	Agrius	Agrius convolvuli	Herbivore	Exophag	3	2795	448	0	0	0	0	0	0	0	0	0	0	0	0	0	0	0	0	0	0	0	0	0	0	0	0	0	0	0	0	0	0	0	0	0	0	0
ASV1009	AATTTGATCAGGGATATTTGGAATATCATTGAGAATTTTAATCCGATTGGAATTAAGGACTATTTCTAATTTAATTGAAAATGATCAAATTTATAATTCAATTGTTACTGCTCACGCTTTAATTATAATTTTTTTCATAGTTATACCAATTTTAATT	157	Metazoa	Arthropoda	Insecta	Diptera	Cecidomyiidae	Unclassified	Unclassified	Unknown		2	1480	0	0	0	0	0	0	0	0	0	0	0	0	0	0	0	0	0	0	0	0	0	0	0	0	0	0	0	0	0	0	0	0	0	0	0	0
ASV1015	AACTTGATCTGGAATAATTGGAACATCCCTAAGACTCCTAATTCGAACTGAATTAGGAACCCCTGGAAAATTAACTGGGAATGATCAAATTTATAATACTATTGTAACTGCTCATGCTTTTATCATAATTTTTTTTATAGTTATACCTATTATAATT	157	Metazoa	Arthropoda	Insecta	Lepidoptera	Unclassified	Unclassified	Unclassified	Herbivore	Unknown	5	19920	0	0	0	0	0	0	0	0	0	0	0	0	0	0	0	0	0	0	0	0	0	0	0	0	0	0	0	0	0	0	0	0	0	0	0	0
ASV1025	AATTTGATCAGGGATATTTGGAATATCATTGAGAATTTTAATCCGACTGGAATTAAGAACTATTTCTAATTTAATTGAAAATGATCAAATTTATAATTCAATTGTTACTGCTCACGCTTTAATTATAATTTTTTTCATAGTTATACCAATTTTAATT	157	Metazoa	Arthropoda	Insecta	Diptera	Cecidomyiidae	Unclassified	Unclassified	Unknown		2	1485	0	0	0	0	0	0	0	0	0	0	0	0	0	0	0	662	0	0	0	0	0	0	0	0	0	0	0	0	0	0	0	0	0	0	0	0
ASV1027	AATTTGATCAGGAATAGTAGGTACATCTTTAAGTCTTTTAATTCGAGCTGAATTAGGAACTCCTGGGTCTTTAATTGGAGATGACCAAATTTATAATACTATTGTAACAGGTCATGCTTTTATTATAATTTTTTTTATAGTAATACCCATTATAATT	157	Metazoa	Arthropoda	Insecta	Lepidoptera	Pyralidae	Sciota	Sciota fumella	Herbivore	Exophag	3	9323	0	0	0	0	0	0	0	0	0	0	0	0	0	0	0	0	0	0	0	0	0	0	0	0	0	0	0	0	0	0	0	0	0	0	0	0
ASV1035	ATTCTGATCTGGAATATTAGGACTATCATTTAGAATACTAATTCGAACAGAATTAGGAATACCAGGATCAATAATTGGAGATGATCAAATTTATAATGTAATTGTAACTTCACATGCATTTTTAATAATTTTTTTCATAGTAATACCAATTATAATT	157	Metazoa	Arthropoda	Insecta	Hymenoptera	Tenthredinidae	Unclassified	Unclassified	Herbivore	Unknown	4	19558	0	0	0	0	0	0	0	0	0	0	0	0	0	0	0	0	0	0	0	0	0	0	5	0	0	0	0	0	0	0	0	0	0	0	0	0
ASV1042	AATTTGAGCAGGAATAGTAGGCACTTCATTAAGTTTATTAATTCGGGCAGAATTAGGAAACCCAGGTTCTTTAATTGAAAATGGTCAAATTTATAATACAATTGTTACATCTCATGCATTTATTATAATTTTCTTTATAGTTATACCTATCATAATT	157	Metazoa	Arthropoda	Insecta	Lepidoptera	Sphingidae	Agrius	Agrius convolvuli	Herbivore	Exophag	3	12417	0	0	0	0	0	0	0	0	0	11692	0	0	0	0	0	0	0	0	0	0	0	0	0	0	0	0	0	0	0	0	0	0	0	0	0	0
ASV1061	AATTTGAGCAGGAATAGTAGGCACTTCATTAAGTTTATTAATTCGGGCAGAATTAGGAAACCCAGGTTCTTTAATTGAAAATGATCAAATTTATAATACAATTATTACATCTCATGCATTTATTATAATTTTCTTTATAGTTATACCTATCATAATT	157	Metazoa	Arthropoda	Insecta	Lepidoptera	Sphingidae	Agrius	Agrius convolvuli	Herbivore	Exophag	2	720	449	0	0	0	0	0	0	0	0	0	0	0	0	0	0	0	0	0	0	0	0	0	0	0	0	0	0	0	0	0	0	0	0	0	0	0
ASV1062	GATTTGAGCTGGAATAGTAGGAACATCATTAAGTCTATTAATTCGAGCAGAACTAGGTAATCCAGGATCATTAATTGGAGACGACCAAATTTATAATACTATTGTAACAGCACATGCTTTTATTATAATTTTTTTCATAGTAATACCTATTATAATT	157	Metazoa	Arthropoda	Insecta	Lepidoptera	Crambidae	Glyphodes	Glyphodes quadrimaculalis	Herbivore	Exophag	2	16182	0	0	0	0	0	0	0	0	0	0	0	0	0	0	0	0	0	0	0	0	0	0	0	0	0	0	0	0	0	0	0	0	0	0	0	0
ASV1075	AATTTGAGCAGGTATATTAGGTACTTCACTAAGTTTATTAATTCGAGCTGAATTAGGAAATCCAGGCTCTCTAATTGGGGATGACCAAATTTATAATACTATTGTAACAGCTCATGCTTTTATTATAATTTTTTTTATAGTTATACCCATTATAATA	157	Metazoa	Arthropoda	Insecta	Lepidoptera	Unclassified	Unclassified	Unclassified	Herbivore	Unknown	13	49508	0	0	0	0	0	0	0	0	0	0	0	0	17	0	0	0	0	0	0	0	0	0	0	31	0	0	0	0	0	0	0	0	0	0	13	30
ASV1076	AATTTGAGCAGGAATAGTAGGAACATCTTTAAGTTTATTAATTCGTGCTGAATTAGGTAATCCAGGTTCATTAATTGGAGACGATCAAATTTATAATACTATTGTAACAGCTCATGCTTTTATTATAATTTTTTTTATAGTTATACCTATTATAATT	157	Metazoa	Arthropoda	Insecta	Lepidoptera	Noctuidae	Unclassified	Unclassified	Herbivore	Unknown	9	14410	0	0	0	0	0	0	0	0	0	0	0	0	0	0	0	0	0	0	0	0	0	0	0	0	0	31	0	0	0	82	0	0	0	0	1484	0
ASV1077	AATTTGAGCAGGAATAGTTGGAACCTCATTAAGACTTTTAATTCGAGCAGAATTAGGAACCCCAGGGTCTTTAATTGGAGATGACCAAATCTATAATACCATTGTAACAGCTCATGCTTTTATTATAATTTTTTTCATAGTTATACCTATTATAATT	157	Metazoa	Arthropoda	Insecta	Lepidoptera	Saturniidae	Antheraea	Antheraea pernyi	Herbivore	Exophag	2	11513	0	0	0	0	0	0	0	0	0	0	0	0	0	0	0	0	0	0	0	0	0	0	0	0	0	0	0	0	0	0	0	0	0	0	0	0
ASV1078	AGTTTGATCAGGAATAGTTGGAACATCATTAAGAGTTTTAATTCGTGCTGAATTAAGTCAACCAGGTATATTTATTGGAAATGACCAAATTTATAATGTAATTGTTACAGCTCATGCTTTTATTATAATTTTCTTTATAGTAATACCTATTATAATT	157	Metazoa	Arthropoda	Insecta	Diptera	Culicidae	Unclassified	Unclassified	Aquatic		7	6470	0	0	0	0	0	0	0	0	0	0	0	0	0	0	0	0	0	0	0	0	0	0	0	0	0	0	0	0	0	0	0	0	0	0	276	0
ASV1079	AATTTGAAGAGGAATAGTAGGAACATCTTTAAGTTTATTAATTCGAGCTGAATTAGGTAATCCAGGCTCATTAATTGGAGATGATCAAATTTATAATACAATTGTTACAGCTCATGCATTTATTATAATTTTTTTTATGGTTATACCTATTATAATT	157	Metazoa	Arthropoda	Insecta	Lepidoptera	Crambidae	Anania	Anania verbascalis	Herbivore	Exophag	4	3007	0	0	0	0	0	0	0	0	0	0	0	0	0	0	0	0	0	0	0	0	0	0	0	0	0	0	0	0	0	0	0	0	0	0	0	0
ASV1103	AATTTGAGCAGGAATAGTAGGCACTTCATTAAGTTTATTAATTCGGGCAGAATTAGGAAACCCAGGTTCTTTAATTGAAAATGATCAAATTTATAATACAATTGCTACATCTCATGCATTTATTATAATTTTCTTTATAGTTATACCTATCATAATT	157	Metazoa	Arthropoda	Insecta	Lepidoptera	Sphingidae	Agrius	Agrius convolvuli	Herbivore	Exophag	3	1758	0	0	0	0	0	0	0	0	0	0	0	0	0	0	0	0	0	0	0	0	0	0	0	0	0	0	515	0	0	0	0	0	0	0	0	0
ASV1105	AATTTGAGCTGGAATAGTAGGAACTTCTTTAAGATTATTAATTCGAGCTGAATTAGGAAATCCTGGATCATTGATTGGTGATGATCAAATTTATAATACAATTGTTACTGCTCATGCTTTTATTATAATTTTCTTTATAGTTATACCCATTATAATT	157	Metazoa	Arthropoda	Insecta	Lepidoptera	Coleophoridae	Coleophora	Coleophora deviella	Herbivore	Endophag	6	25659	0	0	0	0	0	0	0	0	0	0	0	0	0	0	0	0	0	0	0	0	0	0	0	0	0	0	0	0	0	0	0	0	0	0	35	0
ASV1107	AGCTTGAGCTGGAATAGTAGGAACATCTTTAAGTATTTTAATTCGTATAGAACTTGGTCATCCAGGAGCATTAATTGGAGATGATCAAATTTATAATGTAATTGTTACTGCACATGCTTTTGTTATAATTTTTTTTATAGTAATACCTATTATAATT	157	Metazoa	Arthropoda	Insecta	Diptera	Syrphidae	Unclassified	Unclassified	Predator		7	8750	0	0	0	0	0	0	0	0	0	0	0	0	0	0	331	0	0	0	0	0	0	0	0	0	0	0	0	0	0	0	0	0	0	0	0	0
ASV1108	TGCATGAGCAGGAATAGTAGGAACATCCTTAAGTATATTAATTCGTGCTGAATTAGGAAATCCAGGAGCATTAATTGGTGACGATCAAATTTATAATGTTATTGTAACTGCCCATGCATTTGTAATAATTTTTTTTATAGTAATACCTATTATAATT	157	Metazoa	Arthropoda	Insecta	Coleoptera	Carabidae	Calathus	Calathus micropterus	Herbivore	Exophag	38	90030	9	0	0	0	0	0	0	0	0	0	0	0	0	0	8	0	0	0	0	0	0	13	0	0	16	0	11	0	0	18	0	21	0	11811	97	0
ASV1111	AATTTGAGCTGGAATAGTAGGTACATCATTAAGATTATTAATTCGAGCAGAATTAGGTAACCCAGGGTCTTTAATTGGTGATGATCAAATTTATAATACCATTGTAACTGCTCACGCTTTTATTATAATTTTTTTTATAGTTATACCAATCATAATT	157	Metazoa	Arthropoda	Insecta	Lepidoptera	Geometridae	Hypomecis	Unclassified	Herbivore	Exophag	5	30550	0	0	0	0	0	0	0	0	0	0	0	0	0	0	0	0	0	0	0	0	0	0	0	0	0	0	0	0	0	0	0	0	0	0	0	0
ASV1113	AATTTGAGCTGGAATAGTAGGAACATCATTAAGTCTATTAATTCGAGCAGAACTAGGTAATCCAGGATCATTAATTGGAGACGACCAAATTTATAATACTATTGTAACAGCACATGCTTTTATTATAATTTTTTTCATAGTAATACCTATTATAATT	157	Metazoa	Arthropoda	Insecta	Lepidoptera	Crambidae	Glyphodes	Glyphodes quadrimaculalis	Herbivore	Exophag	2	4976	0	0	0	0	0	0	0	0	0	0	0	0	1904	0	0	0	0	0	0	0	0	0	0	0	0	0	0	0	0	0	0	0	0	0	0	0
ASV1125	AGCATGATCTGGTATAATTGGAACTTCACTAAGAATTTTAATTCGAGCTGAATTAGGACACCCTGGTGCACTAATTGGTGATGACCAAATTTATGATGTTATTGTAACAGCCCATGCTTTTATTATAATTTTCTTTATAGTTATACCTATTATAATT	157	Metazoa	Arthropoda	Insecta	Diptera	Muscidae	Musca	Musca autumnalis	Coprophag		2	1309	0	0	0	0	0	0	0	0	0	0	0	0	0	0	0	0	0	0	0	0	0	0	0	0	0	0	0	0	0	0	0	0	0	0	0	0
ASV1130	GATTTGAGCTGGAATAATAGGAACTTCTTTAAGTTTATTAATTCGAGCTGAATTAGGAAATCCTGGTTCATTAATTGGTGATGATCAAATTTATAATACAATTGTTACAGCTCATGCTTTTATTATAATTTTTTTTATAGTTATACCTATTATAATT	157	Metazoa	Arthropoda	Insecta	Lepidoptera	Coleophoridae	Coleophora	Coleophora versurella	Herbivore	Endophag	3	10471	0	0	0	0	0	0	0	0	0	0	0	0	0	0	0	0	0	0	0	0	0	0	0	0	0	0	0	0	0	0	0	0	0	0	0	0
ASV1131	AATTTGATCAGGGATATTTGGAATATCATTGAGAATTTTAATCCGATTGGAGTTAAGAACTATTTCTAATTTAATTGAAAATGATCAAATTTATAATTCAATTGTTACTGCTCACGCTTTAATTATAATTTTTTTCATAGTTATACCAATTTTAATT	157	Metazoa	Arthropoda	Insecta	Diptera	Cecidomyiidae	Unclassified	Unclassified	Unknown		17	27214	0	0	0	0	0	0	0	0	0	0	0	0	0	0	0	0	0	0	0	0	0	0	0	0	0	0	0	0	0	0	0	0	0	0	0	0
ASV1135	TGCCTGATCAGGAATAGTTGGTACTTCTCTAAGAATCTTAATTCGAGCTGAATTAGGTCACGCCGGATCATTAATTGGTGATGATCAAATTTATAATGTAATTGTTACAGCTCACGCTTTTGTTATAATTTTTTTTATAGTTATACCTATTTTAATT	157	Metazoa	Arthropoda	Insecta	Diptera	Chironomidae	Cricotopus	Cricotopus ornatus	Aquatic		2	3095	0	0	0	0	0	0	0	0	0	0	0	0	0	0	0	0	0	0	0	0	2532	0	0	0	0	0	0	0	0	0	0	0	0	0	0	0
ASV1139	AATTTGATCAGGAATAGTTGGAACATCATTAAGAATTTTAATCCGAATAGAATTAAGAAGAATTTCTAATTTAATTGGAAATGATCAAATTTATAATGTAATTGTAACTGCTCATGCTTTCATTATAATTTTTTTTATAGTTATACCGATTTTAATT	157	Metazoa	Arthropoda	Insecta	Diptera	Cecidomyiidae	Unclassified	Unclassified	Unknown		6	65249	0	0	0	0	0	0	0	0	0	0	0	0	0	0	0	0	0	0	0	0	0	0	0	0	0	0	0	0	0	0	0	0	0	0	0	0
ASV1144	AATTTGATCTGGTATAGTAGGAACTTCTCTTAGTTTATTAATTCGAGCTGAATTAGGGAATCCTGGATCACTAATTGGTAATGATCAAATTTACAATACAATTGTAACTGGACATGCTTTTATTATAATTTTTTTTATAGTTATACCTATTATAATT	157	Metazoa	Arthropoda	Insecta	Lepidoptera	Pyralidae	Endotricha	Endotricha kuznetzovi	Herbivore	Exophag	2	10005	0	0	0	0	0	0	0	0	0	0	0	0	0	0	0	2324	0	0	0	0	0	0	0	0	0	0	0	0	0	0	0	0	0	0	0	0
ASV1146	TGCTTGATCTGGTATAGTAGGTACTTCTTTAAGAATTCTAATTCGTTCAGAACTTGGTAATCCTGGGGCATTAATTGGAGATGACCAAATTTATAACGTTATTGTTACTGCACATGCATTTATTATAATTTTTTTTATAGTAATACCAATTATAATT	157	Metazoa	Arthropoda	Insecta	Coleoptera	Anobiidae	Lasioderma	Lasioderma serricorne	Herbivore	Exophag	19	61020	0	0	0	0	0	0	49457	61	9	0	0	0	0	0	0	0	1381	0	0	0	0	0	0	0	9	0	9	0	0	0	0	0	0	0	0	0
ASV1148	TATTTGAGCAGGAATATTAGGAACCTCTTTAAGTCTTTTAATTCGAGCAGAATTAGGTAATCCAGGACCTTTAATTGGAGATGATCAAATTTATAATACTATTGTTACAGCTCATGCTTTTATTATAATTTTTTTTATAGTTATACCTATTATAATT	157	Metazoa	Arthropoda	Insecta	Lepidoptera	Unclassified	Unclassified	Unclassified	Herbivore	Unknown	3	22679	0	0	0	0	0	0	0	0	0	0	0	0	0	0	0	0	0	0	67	0	0	0	0	0	0	0	0	0	0	0	0	0	0	0	0	0
ASV1161	AGCATGATCAGCTATAGTAGGAACAGCGATAAGTGTGTTAATTCGTATGGAATTAGGGCAAACAGGTTCATTTTTGGGAAATGATCATATATATAATGTAATTGTGACGGCTCATGCTTTTGTTATAATTTTTTTTATAGTTATACCAATTTTAATT	157	Metazoa	Arthropoda	Arachnida	Araneae	Salticidae	Unclassified	Unclassified	Predator		2	2427	0	0	0	0	0	0	0	0	0	0	0	0	0	0	0	0	2115	0	0	0	0	0	0	0	0	0	0	0	0	0	0	0	0	0	0	0
ASV1164	AGTATGGGCAGGTATAGTGGGTACTTCCTTAAGCCTTTTAATTCGAACAGAATTAGGAATACCAGGCTCTCTGATTGGTGATGATCAAATCTATAATGTTATTGTCACCGCTCATGCATTTATTATAATTTTTTTTATAGTTATACCTATAATAATT	157	Metazoa	Arthropoda	Insecta	Unclassified	Unclassified	Unclassified	Unclassified	Unknown		6	13420	0	0	0	0	0	0	0	0	0	0	0	0	0	0	0	0	0	0	0	1197	0	0	0	0	0	0	0	0	0	0	0	0	0	0	0	0
ASV1166	AATTTGAGCAGGAATAGTAGGCACTTCATTAAGTTTATTAATTCGGGCAGAATTAGGAAACCCAGGTTCTTTAATTGAAAATGATCAAATTTATAATACAATTGTTACATCTCACGCATTTATTATAATTTTCTTTATAGTTATACCTATCATAATT	157	Metazoa	Arthropoda	Insecta	Lepidoptera	Sphingidae	Agrius	Agrius convolvuli	Herbivore	Exophag	2	839	0	0	0	0	0	0	0	0	0	0	0	0	0	0	0	0	0	0	0	0	0	0	0	0	0	0	0	0	0	0	0	0	0	0	0	0
ASV1170	GGCTTGATCTGCTATAGCAGGTACTGCTATAAGAATTATAATTCGAATAGAGTTAGGACAGGTTGGTTCTTTTTTAGGAGATGATCAATTGTATAATGTTGTAGTAACTGCACATGCTTTTGTTATAATTTTTTTTATAGTAATACCAATTTTAATT	157	Metazoa	Arthropoda	Arachnida	Araneae	Anyphaenidae	Negayan	Negayan excepta	Predator		2	1169	0	0	0	0	0	0	0	0	0	0	0	0	0	0	0	0	0	0	0	0	0	0	0	0	0	1162	0	0	0	0	0	0	0	0	0	0
ASV1173	AGCTTGAGCAGGAATAGTAGGAACCTCATTAAGATTACTAATTCGAGCAGAATTAGGCCAACCAGGACATCTTATTGGAGATGACCAAATCTATAATGTAATTGTTACGGCACATGCCTTTGTAATAATCTTTTTTATAGTAATACCCATTATAATT	157	Metazoa	Arthropoda	Insecta	Orthoptera	Tettigoniidae	Conocephalus	Conocephalus chinensis	Herbivore	Exophag	5	4741	0	0	0	0	0	0	0	0	0	0	0	0	0	0	0	0	0	0	0	0	0	0	0	0	0	0	0	0	0	0	0	0	0	2704	0	0
ASV1179	AGCATGATCTGGTATAGTAGGAACTTCATTAAGAATTTTAATTCGAGCTGAATTAGGACACCCTGGTGCACTAATTGGTGATGATCAAATTTATAATGTTATTGTAACAGCTCATGCTTTTATTATAATTTTCTTTATAGTAATACCTATTATAATT	157	Metazoa	Arthropoda	Insecta	Diptera	Muscidae	Musca	Unclassified	Herbivore	Unknown	5	56824	0	0	0	0	0	0	0	0	0	0	0	0	0	0	0	0	0	0	0	0	0	0	0	0	2101	0	0	0	0	0	0	0	0	0	0	0
ASV1193	TATATGAGCAGGAATAATTGGAACTTCTATAAGAATTTTAATCCGATTAGAATTAAGAACTATTAAAAATTAAATTGGAAATGATCAAATTAATTGTAACTGCTCATGCATTTATTATAATTTTTTTCATAGTTATACCTATTTTAATT	149	Metazoa	Arthropoda	Insecta	Diptera	Cecidomyiidae	Unclassified	Unclassified	Unknown		2	1540	0	0	0	0	0	0	0	0	0	0	0	0	0	0	0	0	0	0	0	0	0	0	0	0	0	0	0	0	0	0	0	0	0	0	1535	0
ASV1197	AGCATGAGCTGGAATAGTAGGAACATCACTAAGAATTTTAATTCGAGCTGAATTAGGACACCCAGGAGCATTAATTGGAAATGATCAGATTTATAATGTAATTGTTACTGCACATGCCTTTGTAATAATTTTTTTTATAGTAATACCAATTATAATT	157	Metazoa	Arthropoda	Insecta	Diptera	Chloropidae	Unclassified	Unclassified	Unknown		2	1046	0	0	0	0	0	0	0	0	0	0	0	0	0	0	0	0	0	0	0	0	0	0	0	0	0	0	0	0	0	0	0	0	0	0	0	0
ASV1200	AATTTGAGCAGGAATAATTGGGACTTCTTTAAGTTTATTAATTCGAGCAGAATTAGGTAACCCAGGATCTTTAATTGGGGATGATCAAATTTATAATACTATTGTAACAGCTCATGCTTTTATTATAATTTTTTTTATAGTTATACCTATTATAATT	157	Metazoa	Arthropoda	Insecta	Lepidoptera	Geometridae	Unclassified	Unclassified	Herbivore	Exophag	3	1508	0	0	0	0	0	0	0	0	0	0	0	0	0	0	0	0	0	0	0	0	0	0	0	0	0	0	0	0	0	0	0	0	0	0	0	0
ASV1202	AATTTGAGCAGGAATATTAGGTACATCTCTTAGACTTTTAATTCGAGCTGAATTAGGTAATCCTGGTTCTTTAATTGGAGATGATCAAATTTATAACACTATTGTAACAGCTCATGCTTTTATTATAATTTTTTTTATAGTTATACCTATTATAATT	157	Metazoa	Arthropoda	Insecta	Lepidoptera	Gelechiidae	Unclassified	Unclassified	Herbivore	Endophag	27	75525	25	0	951	0	0	0	0	248	15052	0	0	0	0	0	0	0	0	45	0	6584	0	0	17	0	30	0	0	22	0	0	0	0	0	0	0	0
ASV1203	AATTTGAGCAGGAATAATTGGAACATCAATAAGAATTTTGATTCGAATAGAATTATCTTCAACATCAAATTTAATTGGGAATGATCAAATTTATAATGTAATTGTTACTGCTCATGCTTTCATTATAATTTTCTTTATAGTAATACCGATTTTAATT	157	Metazoa	Arthropoda	Insecta	Diptera	Cecidomyiidae	Unclassified	Unclassified	Unknown		4	7269	0	0	0	0	0	0	0	0	0	0	0	0	0	0	0	0	0	0	0	0	0	0	0	0	0	0	0	0	0	0	0	0	0	0	0	0
ASV1207	AATTTGGGCAGGAATAGTAGGAACATCATTAAGACTATTAATTCGAGCAGAATTAGGAAATCCAGGATCTTTAATTGGAGATGACCAAATTTATAATACAATTGTAACAGCCCATGCATTTATTATAATTTTTTTTATAGTTATACCTATTATAATT	157	Metazoa	Arthropoda	Insecta	Lepidoptera	Sphingidae	Laothoe	Laothoe amurensis	Herbivore	Exophag	3	8351	0	0	0	0	0	0	0	0	0	0	0	0	0	0	0	0	0	0	0	0	0	0	0	0	0	1413	0	0	0	0	0	0	0	0	0	0
ASV1214	AATTTGAGCAGGAATAGTAGGCACTTCATTAAGTTTATTAATTCGGGCAGAATTAGGAAACCCAGGTTCTTTAATTGAAAATGATCAAATTTATAATACAATTGTTACATCTCATGCATCTATTATAATTTTCTTTATAGTTATACCTATCATAATT	157	Metazoa	Arthropoda	Insecta	Lepidoptera	Sphingidae	Agrius	Agrius convolvuli	Herbivore	Exophag	2	671	0	0	0	0	0	0	0	0	0	0	0	0	0	0	0	0	0	0	0	0	0	0	0	0	0	0	0	0	0	0	0	0	0	0	0	0
ASV1236	AATTTGAGCTGGAACTGTGGGTACAAGACTAAGAATTTTAATTCGGACAGAATTAGGAAATCCTGGATCTTTAATCGGAAACGACCAAATTTATAATACAATTGTAACAGCACATGCATTTATTATAATTTTTTTTATAGTAATACCAATTATAATT	157	Metazoa	Arthropoda	Insecta	Unclassified	Unclassified	Unclassified	Unclassified	Unknown		2	121	0	0	0	0	0	0	0	0	0	0	0	0	0	0	0	0	0	0	0	0	0	0	0	0	0	0	0	0	0	0	0	0	0	0	0	0
ASV1243	TAGATGAGCCGGAACAGTTGGAACCTCGTTAAGAATAATCATTCGAACCGAACTAGGAACCCCAGGAAGCCTAATTGGTAATGATCAAATCTACAATTCAATTGTAACAGCACATGCCTTTATTATAATTTTTTTTATAGTAATACCAATCCTAATT	157	Metazoa	Arthropoda	Insecta	Coleoptera	Curculionidae	Amalus	Amalus scortillum	Herbivore	Exophag	2	3487	0	0	0	0	0	0	0	0	0	0	0	0	0	0	0	0	0	0	0	0	0	0	0	0	0	0	0	0	0	0	0	0	0	0	0	0
ASV1251	AATTTGGTCAGGGATAGTGGGTACGTCCCTAAGGATTTTAATTCGAATGGAATTGGGAGGGGTGAATAATTTGATCGGGAACGATCAAATTTATAATGTAATTGTAACTGCCCACGCTTTCATTATAATTTTTTTCATAGTAATACCAATTTTAATT	157	Metazoa	Arthropoda	Insecta	Diptera	Cecidomyiidae	Unclassified	Unclassified	Unknown		3	339	0	0	0	0	0	0	0	0	0	0	0	0	0	0	0	0	0	0	0	0	0	0	0	0	0	0	0	0	0	0	0	0	0	0	0	0
ASV1263	TATTTGATCAGGAATAGTAGGAACTTCTTTAAGATTATTAATTCGATTTGAGTTAAGAACAATTTCTAATTTAATTGAAAATGATCAAATTTATAATATAATTGTTACAGCTCATGCATTTATTATAATTTTTTTTATAGTTATACCAATCTTAATT	157	Metazoa	Arthropoda	Insecta	Diptera	Cecidomyiidae	Unclassified	Unclassified	Unknown		6	11238	0	0	0	0	0	0	0	0	0	0	0	0	0	0	0	0	1265	0	0	0	0	0	0	0	0	0	0	0	0	0	0	0	0	0	0	0
ASV1264	AATTTGAGCAGGAATAGTAGGCACTTCATTAAGTTTATTAATTCGGGCAGAATTAGGAAACCCAGGTTCTTTAATTGAAAATGACCAAATTTATAATACAATTGTTACATCTCATGCATTTATTATAATTTTCTTTATAGTTATACCTATCATAATT	157	Metazoa	Arthropoda	Insecta	Lepidoptera	Sphingidae	Agrius	Agrius convolvuli	Herbivore	Exophag	3	1888	0	0	0	0	0	0	0	0	0	0	0	0	0	0	0	0	0	0	0	0	0	0	0	995	0	0	0	0	0	0	0	0	0	0	0	0
ASV1271	AACTTGATCTGGAATAATTGGAACATCCCTAAGACTCCTAATTCGAACTGAATTAGGAACCCCTGGAAAATTAATTGGGAATGATCAAATTTATAATACTATTGTAACTGCTCATGCTTTTATCATAATTTTTTTTATAGTTATACCTATTATAGTT	157	Metazoa	Arthropoda	Insecta	Lepidoptera	Unclassified	Unclassified	Unclassified	Herbivore	Unknown	2	8174	0	0	0	0	0	0	0	0	0	0	0	0	0	0	0	0	0	0	0	0	0	0	23	0	0	0	0	0	0	0	0	0	0	0	0	0
ASV1277	GAGATGAGCTGGAATAGTAGGCACTTCTCTAAGTCTACTTATTCGAGCCGAATTAGGAAACCCCGGAACTTTAATTGGGGATGATCAAATTTATAATGTTATTGTAACTGCTCATGCTTTTGTAATAATTTTCTTTATAGTTATACCTATTTTAATT	157	Metazoa	Arthropoda	Insecta	Coleoptera	Scarabaeidae	Aphodius	Unclassified	Coprophag		3	4760	0	0	0	0	0	0	0	0	0	0	0	0	0	0	0	0	0	0	0	0	0	0	0	0	0	0	0	0	0	0	0	0	0	0	0	0
ASV1279	AGCTTGAGCTGCTATGGTAGGAACTGCAATAAGAGTACTAATTCGAATAGAATTAGGACAAACAGGAAGTTTTTTAGGTAATGAACATTTGTACAATGTTATTGTTACTGCTCATGCATTTGTTATAACTTTTTTTATAGTTATACCGATTTTGATT	157	Metazoa	Arthropoda	Arachnida	Araneae	Salticidae	Thyene	Thyene imperialis	Predator		6	40830	0	0	0	0	0	5	3	0	0	0	0	0	0	0	0	0	0	0	0	0	0	0	0	0	0	0	0	0	0	0	0	0	0	0	0	0
ASV1291	AATTTGAGCAGGAATAGTAGGCACTTCATTAAGTTTATTAACTCGGGCAGAATTAGGAAACCCAGGTTCTTTAATTGAAAATGATCAAATTTATAATACAATTGTTACATCTCATGCATTTATTATAATTTTCTTTATAGTTATACCTATCATAATT	157	Metazoa	Arthropoda	Insecta	Lepidoptera	Sphingidae	Agrius	Agrius convolvuli	Herbivore	Exophag	2	722	0	0	0	0	0	0	0	0	0	0	0	0	0	383	0	0	0	0	0	0	0	0	0	0	0	0	0	0	0	0	0	0	0	0	0	0
ASV1293	AATTTGAGCAGGAGTAGTAGGCACTTCATTAAGTTTATTAATTCGGGCAGAATTAGGAAACCCAGGTTCTTTAATTGAAAATGATCAAATTTATAATACAATTGTTACATCTCATGCATTTATTATAATTTTCTTTATAGTTATACCTATCATAATT	157	Metazoa	Arthropoda	Insecta	Lepidoptera	Sphingidae	Agrius	Agrius convolvuli	Herbivore	Exophag	2	1216	0	0	0	0	0	0	0	0	0	0	0	0	0	0	0	0	0	0	0	0	0	0	565	0	0	0	0	0	0	0	0	0	0	0	0	0
ASV1302	AGCTTGATCAGGTATAATAGGGACTTCATTAAGTATTCTAATTCGAGCTGAATTAGGACACCCTGGAGCTTTAATTGGAGATGATCAAATTTATAATGTAATTGTAACAGCTCATGCTTTTATTATAATTTTCTTTATAGTAATACCTATTATAATT	157	Metazoa	Arthropoda	Insecta	Diptera	Anthomyiidae	Unclassified	Unclassified	Unknown		2	13457	0	0	0	0	0	0	0	0	0	0	0	0	0	0	0	0	0	0	0	0	0	0	0	0	0	0	0	0	0	0	0	0	0	0	0	0
ASV1308	GGCTTGGGCTGCAATGGTTGGAACAGCAATAAGAGTATTAATTCGAATTGAGTTAGGTCAAACGGGTAGATTTATGGGTGATGATCAATTATATAATGTAATTGTAACGGCTCATGCATTTGTAATAATTTTTTTTATAGTAATACCAATTTTAATT	157	Metazoa	Arthropoda	Arachnida	Araneae	Unclassified	Unclassified	Unclassified	Predator		2	1383	0	0	0	66	0	0	0	0	0	0	0	0	0	0	0	0	0	0	0	0	0	0	0	0	0	0	0	0	0	0	0	1317	0	0	0	0
ASV1314	GATTTGATCGGGAATAATTGGCACTTCATTAAGAATATTAATTCGTTTAGAATTAGGAACAACTAATAATTTAATTGGAAATGACCAAATTTATAATGTAATTGTTACAGCCCATGCTTTTATTATAATTTTTTTCATAGTAATACCTATTTTAATT	157	Metazoa	Arthropoda	Insecta	Diptera	Cecidomyiidae	Unclassified	Unclassified	Unknown		3	436	0	0	0	0	0	0	0	0	0	0	0	43	0	0	0	107	0	0	0	0	0	0	0	0	0	0	0	0	0	0	0	0	0	0	0	0
ASV1318	AGTTTGAGCTGGTATAGTAGGAACTTCATTAAGAATCCTTGTTCGAGTTGAATTAGGAAGGCCAGGGTCTTTAATTGGTAATGATCAAATTTATAATGTAATTGTTACTGCTCATGCTTTTATCATAATTTTTTTTATAGTAATACCTATCATAATT	157	Metazoa	Arthropoda	Insecta	Coleoptera	Chrysomelidae	Galerucella	Galerucella grisescens	Herbivore	Exophag	39	112624	0	0	442	950	0	0	0	21	0	27	19	108	19	0	0	280	0	0	0	0	0	0	0	0	0	769	0	0	0	0	0	0	22998	0	0	0
ASV1328	AATTTGAGCAGGAATAGTAGGCACTTCATTAAGTTTATTAATTCGGGCAGAATTAGGAAACCCAGGTTCTTTAATTGAAAATGATCAAATTTATAATACAATTGTTACATCTCATGCATTTATTATAATTTTCTTTATAGTTATACCTACCATAATT	157	Metazoa	Arthropoda	Insecta	Lepidoptera	Sphingidae	Agrius	Agrius convolvuli	Herbivore	Exophag	3	1390	0	0	0	0	0	0	0	0	0	0	0	0	0	0	0	0	0	0	0	0	0	0	0	0	0	0	581	0	0	0	0	0	0	0	0	0
ASV1333	TGCGTGGGCTGCTATAGTTGGTACTGCAATAAGTGTATTAATTCGTATAGAATTAGGACAGGTTGGTAAGTTTTTGGGTGATGATCATATATATAATGTAATTGTTACTGCACATGCATTTGTAATAATTTTTTTCATAGTGATGCCTGTTTTGATT	157	Metazoa	Arthropoda	Arachnida	Araneae	Philodromidae	Tibellus	Tibellus asiaticus	Predator		3	7041	0	0	0	0	0	0	0	0	0	0	0	0	0	0	0	0	0	0	0	0	0	0	0	0	0	0	0	0	0	0	0	0	0	0	0	0
ASV1334	AATTTGAGCAGGAATAATTGGAACATCATTAAGAATTATAATTCGAATAGAATTAAGAAGAATTAGAAATTTAATTAGAAATGATCAAATTTATAATGTTATTGTAACTGCTCATGCTTTTATTATAATTTTTTTTATAGTAATACCAATTTTAATT	157	Metazoa	Arthropoda	Insecta	Diptera	Cecidomyiidae	Unclassified	Cecidomyiidae sp. BOLD:ACM0355	Unknown		2	848	0	0	0	0	0	0	0	0	0	0	0	0	0	0	0	0	0	0	0	0	0	0	0	0	0	0	0	0	0	0	0	0	0	0	0	0
ASV1357	AGCTTGATCAGGTATAGTAGGGACTTCATTAAGTATTCTAATTCGAGCTGAATTAGGACACCCTGGAGCTTTAATTGGAGATGATCAAATTTATAATGTAATTGTAACAGCTCATGCTTTTATTATAATTTTCTTTATAGTAATGCCTATTATAATT	157	Metazoa	Arthropoda	Insecta	Diptera	Anthomyiidae	Unclassified	Unclassified	Unknown		52	203508	28	0	0	37	46	22	33	39	29	0	26	49	67256	26	18	24	0	27	32	0	20	105565	30	29	0	0	23	17	0	35	24	0	13	0	30	0
ASV1358	TATTTGAGCAGGTATGGTAGGTACTTCATTAAGATTATTAATTCGAGCTGAATTAGGAAATCCCGGATCTTTAATTGGAGATGATCAAATTTATAATACTATTGTAACAGCCCATGCTTTTATTATAATTTTTTTTATAGTTATACCTATTATAATT	157	Metazoa	Arthropoda	Insecta	Lepidoptera	Unclassified	Unclassified	Unclassified	Herbivore	Unknown	3	4574	0	0	0	0	20	0	0	0	0	0	0	0	0	0	0	0	0	0	0	0	0	0	0	0	0	0	0	0	0	0	0	0	0	0	0	0
ASV1372	AGCTTGATCTGGAATAGTAGGAACATCTTTAAGAATTTTAATCCGAACAGAATTAGGACAACCAGGATATCTTATTGGCGATGATCAAACTTATAATGTTATTGTTACTGCACATGCATTTATCATAATTTTTTTTATAGTAATACCAATTATAATT	157	Metazoa	Arthropoda	Insecta	Orthoptera	Gryllidae	Teleogryllus	Teleogryllus infernalis	Herbivore	Exophag	3	702	0	0	0	0	0	0	0	0	504	0	0	0	0	0	0	0	0	0	0	0	0	0	0	0	0	0	0	0	0	0	0	0	0	0	0	0
ASV1376	AGCTTGATCTGGAATAGTAGGAACTTCTTTAAGAATTCTTATTCGTGCTGAATTAGGTTATCCAGGTGCCTTAATTGGTGATGATCAAATTTATAATGTAATTGTTACAGCTCATGCATTCATTATAATTTTCTTTATAGTAATACCTATTATAATT	157	Metazoa	Arthropoda	Insecta	Diptera	Muscidae	Hydrotaea	Hydrotaea velutina	Coprophag		2	221	0	0	0	0	0	0	0	0	0	0	0	0	0	0	216	0	0	0	0	0	0	0	0	0	0	0	0	0	0	0	0	0	0	0	0	0
ASV1386	AATTTGATCAGGTATATTTGGAATATCATTGAGAATTTTAATCCGATTGGAATTAAGAACTATTTCTAATTTAATTGAAAATGATCAAATCTATAATTCAATTGTCACTGCTCATGCTTTAATTATAATTTTTTTCATAGTTATACCAATTTTAATT	157	Metazoa	Arthropoda	Insecta	Diptera	Cecidomyiidae	Unclassified	Unclassified	Unknown		2	939	0	0	0	0	0	0	0	0	0	0	0	0	0	0	0	0	0	0	0	0	0	0	0	0	0	0	0	0	0	0	0	0	0	0	752	0
ASV1393	AGCTTGAGCGGGAATAGTAGGAACTTCATTAAGAATTTTAATTCGAGCTGAATTAGGACACCCTGGAGCTTTAATTGGTGATGACCAAATTTATAACGTAATTGTTACAGCCCATGCTTTCGTAATAATTTTCTTTATAGTAATACCTATTATAATT	157	Metazoa	Arthropoda	Insecta	Diptera	Sepsidae	Sepsis	Sepsis thoracica	Coprophag		2	10	0	0	0	0	0	0	0	0	0	0	0	0	0	0	0	0	0	0	0	0	0	0	0	0	5	0	0	0	0	0	0	0	0	0	0	0
ASV1398	AATTTGATCAGGAATAATTGGATCTTCACTTAGTATTTTAATTCGATTAGGATTAAGACAAATTAATTCAATTATTAATAATAATCAATTATATAATGTAATTGTTACAATTCATGCTTTCATTATAATTTTTTTTATAACTATACCAATTGTAATT	157	Metazoa	Arthropoda	Insecta	Hemiptera	Aphididae	Aphis	Unclassified	Herbivore	Exophag	2	247	0	0	0	0	0	0	0	0	0	0	0	0	35	0	0	0	0	0	0	0	0	0	0	0	0	0	0	0	0	0	0	0	0	0	0	0
ASV1401	AATTTGAGCCGGAATAGTTGGGACTTCTTTAAGTTTACTAATTCGAGCGGAATTAGGTAATCCAGGATCTTTAATTGGAGATGATCAAATCTATAATACTATTGTAACAGCTCATGCATTTATTATAATTTTTTTTATAGTTATACCTATTATAATT	157	Metazoa	Arthropoda	Insecta	Lepidoptera	Unclassified	Unclassified	Unclassified	Herbivore	Unknown	3	27444	0	0	0	0	0	0	0	0	0	0	0	0	0	0	0	0	0	0	0	0	0	0	0	0	0	0	0	0	0	0	0	0	0	0	0	0
ASV1407	TATATGAACTGCTATATTAGGGACTTCTTTAAGAAATATTATTCGTTTCGAACTAAGAATACCAAATAGAATTATTAAAGATGATCAAATTTACAATTCTTTAGTTACAGCTCATGCTTTAGTAATAATTTTTTTTATAATTATACCAGTAATAATT	157	Metazoa	Arthropoda	Arachnida	Trombidiformes	Tarsonemidae	Unclassified	Tarsonemidae sp. BIOUG25926-A09	Unknown		2	1598	0	0	0	0	0	0	0	0	0	0	0	0	0	0	0	0	0	0	0	0	0	0	0	0	0	0	0	0	0	0	0	0	0	0	623	0
ASV1418	TATTTGAGCAGGAATAGTAGGAACTTCTTTAAGATTATTAATTCGAGCTGAATTAGGTAACCCAGGTTCATTAATTGGAGATGATCAAATTTATAATACTATTGTAACAGCTCATGCTTTTATTATAATTTTTTTTATAGTTATACCTATTATAATT	157	Metazoa	Arthropoda	Insecta	Lepidoptera	Tortricidae	Cochylidia	Cochylidia subroseana	Herbivore	Endophag	2	5726	0	0	0	0	0	0	0	0	0	0	0	0	0	0	0	0	0	0	0	0	0	0	0	0	0	0	0	0	0	0	0	0	0	0	0	0
ASV1421	AATTTGATCAGGGATATTTGGAATATCATTGAGAATTTTAATCCGATTGGAATTAAGAACTATTTCTAATTTAATTGAAAATGGTCAAATTTATAATTCAATTGTTACTGCTCACGCTTTAATTATAATTTTTTTCATAGTTATACCAATTTTAATT	157	Metazoa	Arthropoda	Insecta	Diptera	Cecidomyiidae	Unclassified	Unclassified	Unknown		2	1949	0	0	0	0	0	0	0	0	0	0	0	0	0	0	0	549	0	0	0	0	0	0	0	0	0	0	0	0	0	0	0	0	0	0	0	0
ASV1422	AATTTGAGCAGGGATATTAGGTACATCTCTTAGACTTTTAATTCGAGCTGAATTAGGTAATCCTGGTTCTTTAATTGGAGATGATCAAATTTATAACACTATCGTAACAGCTCATGCTTTTATTATAATTTTTTTTATAGTTATACCTATTATAATT	157	Metazoa	Arthropoda	Insecta	Lepidoptera	Unclassified	Unclassified	Unclassified	Herbivore	Unknown	2	337	0	0	0	0	0	0	0	0	0	0	0	0	0	0	0	0	0	0	0	0	0	0	0	0	0	0	0	0	0	0	0	0	0	0	0	0
ASV1435	TGCTTGAGCTGGTATATTAGGAACATCATTAAGTATTTTAATTCGAACAGAATTAGGTCAACCAGGTTCATTAATTGGAGATGATCAAATCTATAATGTTATTGTTACTGCTCACGCCTTCATTATAATTTTTTTTATAGTTATACCAATTATGATT	157	Metazoa	Arthropoda	Insecta	Orthoptera	Acrididae	Gastrimargus	Gastrimargus marmoratus	Herbivore	Exophag	10	7189	0	0	0	154	0	0	0	0	1185	0	0	0	0	0	0	0	0	0	0	0	0	0	0	0	0	0	0	0	0	0	0	0	0	0	0	0
ASV1440	AGTATGGGTAGGTATAGTGGGTACTTCCTTAAGCCTTTTAATTCGAACAGAATTAGGAATACCAGGCTCTCTGATTGGTGATGATCAAATCTATAATGTTATTGTCACCGCTCATGCATTTATTATAATTTTTTTTATAGTTATACCTATAATAATT	157	Metazoa	Arthropoda	Insecta	Unclassified	Unclassified	Unclassified	Unclassified	Unknown		2	1363	0	0	0	0	0	0	0	0	0	0	0	0	0	0	0	0	0	0	0	0	0	0	0	0	0	0	0	0	0	0	1359	0	0	0	0	0
ASV1442	AATTTGAGCTGGAATAGTAGGAACATCATTAAGAATTTTAATTCGATTAGAATTAAGAACAATTTCAAATTTAATTGGTAATGATCAAATTTATAATGTTATTGTTACAGCACATGCATTTATTATAATTTTTTTTATAGTTATACCTATTTTAATT	157	Metazoa	Arthropoda	Insecta	Diptera	Cecidomyiidae	Mycodiplosis	Unclassified	Herbivore	Endophag	2	736	0	0	0	0	0	0	0	0	0	0	0	0	0	0	0	0	0	0	0	0	0	0	0	0	0	0	0	0	0	0	0	0	0	0	0	0
ASV1448	AATTTGAGCAGGAATAGTAGGCACTTCATTAAGTTTATTAATTCGGGCAGAATTAGGAGACCCAGGTTCTTTAATTGAAAATGATCAAATTTATAATACAATTGTTACATCTCATGCATTTATTATAATTTTCTTTATAGTTATACCTATCATAATT	157	Metazoa	Arthropoda	Insecta	Lepidoptera	Sphingidae	Agrius	Agrius convolvuli	Herbivore	Exophag	2	16184	0	0	0	0	0	0	0	0	0	0	0	0	0	0	0	0	0	0	0	0	0	0	0	0	0	0	0	0	0	0	0	0	0	0	0	0
ASV1452	AATTTGATCAGGGATATTTGGAATATCATTGAGAATTTTAATCCGATTGGAATTAAGAACAATTTCTAATATAATTGAAAACGATCAAATTTATAATTCTATTGTTACTGCTCATGCTTTAATTATAATTTTTTTCATAGTTATACCAATTTTAATT	157	Metazoa	Arthropoda	Insecta	Diptera	Cecidomyiidae	Unclassified	Unclassified	Unknown		3	1042	0	0	0	0	0	0	0	0	0	0	0	0	0	0	0	0	0	0	0	0	0	0	0	0	0	0	0	0	0	0	0	0	0	0	489	0
ASV1453	AATCTGAGCAGGAATAGTAGGAACTTCATTAAGATTACTAATTCGTGCAGAATTAGGAAACCCCGGATCTTTAATTGGAGATGATCAAATTTATAATACTATTGTAACAGCTCATGCTTTTATTATAATTTTTTTTATAGTTATACCAATTATAATT	157	Metazoa	Arthropoda	Insecta	Lepidoptera	Gelechiidae	Monochroa	Monochroa niphognatha	Herbivore	Endophag	4	6528	0	0	0	0	0	0	0	0	0	0	0	0	0	0	0	0	0	0	0	0	0	0	0	0	0	0	0	0	0	0	0	0	0	0	0	0
ASV1455	AATTTGAGCAGGAATAGTAGGCACTTCATTAAGTTTATTAATTCGGGCAGAATTAGGAAACCCAGGTTCTTTAATTGAAAATGATCAAATTCATAATACAATTGTTACATCTCATGCATTTATTATAATTTTCTTTATAGTTATACCTATCATAATT	157	Metazoa	Arthropoda	Insecta	Lepidoptera	Sphingidae	Agrius	Agrius convolvuli	Herbivore	Exophag	2	1528	0	0	0	0	0	0	0	0	0	0	0	0	0	0	0	0	0	0	0	0	0	0	0	0	0	0	0	0	0	0	0	0	0	0	0	0
ASV1457	AGCTTGAGCTGGAATAGTAGGTACTTCATTAAGTATTTTAATTCGTGCTGAATTAGGTCATCCTGGTGCATTAATTGGAGATGATCAAATTTATAATGTAATTGTAACAGCTCATGCATTCGTAATAATTTTTTTTATAGTAATACCAATTATAATT	157	Metazoa	Arthropoda	Insecta	Diptera	Syrphidae	Paragus	Paragus haemorrhous	Predator		2	866	0	0	0	0	0	0	0	0	0	0	0	0	0	0	0	0	0	0	0	0	0	0	0	0	0	0	0	0	0	0	0	0	0	0	0	0
ASV1460	AGCTTGAGCAGGAATAGTTGGTACATCTTTAAGATTATTAATTCGAGCCGAATTAGGTACTCCTGGTTCATTAATTGGAGATGATCAAATTTATAATGTAATTGTTACTGCACATGCTTTTATTATAATTTTTTTTATAGTTATACCAATTTTAATT	157	Metazoa	Arthropoda	Insecta	Coleoptera	Unclassified	Unclassified	Unclassified	Unknown		12	57613	0	0	0	0	0	0	0	0	0	0	6	0	0	6	0	0	0	0	11	0	0	0	0	0	0	0	0	0	0	0	0	0	0	0	0	0
ASV1463	GGCATGAGCTGGAATAGTAGGAACTTCATTAAGAATTTTAATTCGAGCTGAATTAGGTCACCCAGGAGCCCTAATTGGAGATGATCAAATTTATAATGTAATTGTAACTGCTCACGCATTTGTAATAATTTTTTTTATAGTAATACCAATTATAATT	157	Metazoa	Arthropoda	Insecta	Diptera	Chloropidae	Unclassified	Chloropidae sp. BIOUG02207-A04	Unknown		2	17	0	0	0	0	0	0	0	0	0	0	0	0	0	0	0	0	0	0	0	13	0	0	0	0	0	0	0	0	0	0	0	0	0	0	0	0
ASV1477	TATTTGATCAGGTATAATCGGATCTTCACTTAGAATATTAATTCGATTAGAACTTAGCCAAATCAATTCAATTATTAATAATAATCAACTTTATAATGTAATTGTAACAATTCATGCTTTTATTATAATTTTCTTTATAACTATACCAATCGTAATT	157	Metazoa	Arthropoda	Insecta	Hemiptera	Aphididae	Hyalopterus	Hyalopterus pruni	Herbivore	Exophag	10	10742	0	0	662	0	0	0	0	0	0	0	0	0	0	0	0	0	0	0	0	2001	0	0	0	0	0	0	0	0	0	0	0	0	0	0	0	0
ASV1483	AGCTTGATCAGGTATAATTGGTACTTCATTAAGAATTTTAATCCGAGCTGAATTAGGACATCCCGGTGCTTTAATTGGAGATGATCAAATCTATAATGTAATTGTAACAGCACATGCTTTTATTATAATTTTTTTTATAGTAATACCAATCATAATT	157	Metazoa	Arthropoda	Insecta	Diptera	Muscidae	Myospila	Myospila meditabunda	Coprophag		3	10900	4	0	0	0	0	0	0	0	0	0	0	0	0	0	0	0	0	0	0	0	0	0	0	0	0	0	0	0	0	0	0	0	0	0	0	0
ASV1488	ATTATGAGCTGGTATACTCGGAACATCATTAAGAATTTTAATTCGTATAGAATTAAGAGGATTGATAAATCTTATTACTAACGATCAAATTTATAATGTAATTGTTACTAGTCATGCATTTATTATAATTTTCTTTATAGTAATACCAATTTTAATT	157	Metazoa	Arthropoda	Insecta	Diptera	Cecidomyiidae	Unclassified	Unclassified	Unknown		2	337	0	0	0	0	0	0	0	0	140	0	0	0	0	0	0	0	0	0	0	0	0	0	0	0	0	0	0	0	0	0	0	0	0	0	0	0
ASV1495	AGCTTGAGCAGGAATAGTTGGTACTTCATTAAGAATTTTAATTCGAACTGAATTAGGACACCCAGGTGCTTTAATTGGTAATGATCAAATTTATAATGTAATTGTAACAGCTCATGCTTTCGTAATAATTTTTTTTATAGTGATACCTATTATAATT	157	Metazoa	Arthropoda	Insecta	Diptera	Drosophilidae	Drosophila	Drosophila anceps	Herbivore	Endophag	3	1900	0	0	0	0	0	0	0	0	0	0	0	0	0	0	0	0	0	0	0	0	0	0	0	0	0	0	0	0	0	0	0	0	0	0	0	0
ASV1507	AATTTGAGCAGGAATAGTAGGAACTTCACTAAGTTTATTAATTCGAGCTGAACTAGGTAACCCTGGATCTTTAATTGGAGATGATCAAATTTATAATACAATTGTTACAGCTCATGCTTTTATTATAATTTTTTTTATGGTTATACCTATTATAATT	157	Metazoa	Arthropoda	Insecta	Lepidoptera	Unclassified	Unclassified	Unclassified	Herbivore	Unknown	4	6432	0	0	4267	0	0	0	0	0	0	0	0	0	0	0	0	0	0	0	0	0	0	0	0	0	0	0	0	0	0	0	0	0	0	0	0	0
ASV1509	TGTATGATCAGCTATAGTGGGAACGGCTTTCAGAGTTTTAATCCGCCTAGAATTAGGCCAACCAGGAAGACTAATTGGTAACGATCAAATTTATAATGTAATAGTTACTGCCCATGCATTTATTATAATTTTTTTTATAGTAATACCTATCATAATT	157	Metazoa	Arthropoda	Collembola	Entomobryomorpha	Paronellidae	Akabosia	Akabosia matsudoensis	Aquatic		3	124	0	0	0	0	0	0	0	0	0	0	0	0	0	0	0	0	0	0	0	0	0	0	0	0	0	0	0	0	0	0	0	0	0	0	0	0
ASV1510	AACTTGATCTGGAATAATTGGAACATCCCTAAGACTCCTAATCCGAACTGAATTAGGAACCCCTGGAAAATTAATTGGGAATGATCAAATTTATAATACTATTGTAACTGCTCATGCTTTTATCATAATTTTTTTTATAGTTATACCTATTATAATT	157	Metazoa	Arthropoda	Insecta	Lepidoptera	Unclassified	Unclassified	Unclassified	Herbivore	Unknown	22	78954	0	0	14	0	0	0	0	0	0	0	0	14	0	0	0	0	0	8	0	0	13	0	0	0	0	0	13	0	0	0	0	0	0	0	0	0
ASV1513	AATTTGAGCAGGAATAGTAGGCACTTCATTAAGTTTATTAATTCGGGCAGAATTAGGAAACCCAGGTTCTTTAATCGAAAATGATCAAATTTATAATACAATTGTTACATCTCATGCATTTATTATAATTTTCTTTATAGTTATACCTATCATAATT	157	Metazoa	Arthropoda	Insecta	Lepidoptera	Sphingidae	Agrius	Agrius convolvuli	Herbivore	Exophag	2	1197	0	0	0	0	0	0	0	0	0	0	0	0	0	0	0	0	0	0	0	0	0	0	0	0	0	0	0	0	0	0	0	0	0	0	0	0
ASV1524	AATTTGAGCAGGTATAATTGGAACTTCATTAAGATTACTAATTCGAGCTGAATTAGGAACCCCCGGATCTTTAATTGGAGATGATCAAATTTATAATACCATTGTTACAGCTCATGCTTTTATTATAATTTTTTTTATAGTAATACCAATTATAATT	157	Metazoa	Arthropoda	Insecta	Lepidoptera	Geometridae	Unclassified	Unclassified	Herbivore	Exophag	2	2802	0	0	1844	0	0	0	0	0	0	0	0	0	0	0	0	0	0	0	0	0	0	0	0	0	0	0	0	0	0	0	0	0	0	0	0	0
ASV1525	TGCTTGATCAGGAATAGTAGGAACATCATTAAGAATTTTAGTACGAGCAGAATTAGGGCATCCAGGAGCTTTAATTGGTGATGATCAAATTTATAATGTAATTGTTACAGCTCATGCTTTCATTATAATTTTTTTTATAGTTATACCTATTATAATT	157	Metazoa	Arthropoda	Insecta	Diptera	Tachinidae	Aphria	Aphria ocypterata	Parasitoid		3	5302	0	0	0	0	0	0	0	0	0	0	0	0	0	0	0	0	0	0	0	0	0	0	0	0	0	0	0	0	0	0	0	0	0	0	0	0
ASV1528	AGCATGGTCTGCTATGGTAGGAACCGCAATAAGAGTTTTAATTCGAATAGAATTAGGTCAGACTGGTAGATTTTTGGGAAACGATCATATGTATAATGTAATTGTAACAGCACATGCTTTTGTTATAATTTTTTTTATAGTAATACCAATTCTAATT	157	Metazoa	Arthropoda	Arachnida	Araneae	Salticidae	Heliophanus	Heliophanus ussuricus	Predator		5	878	0	0	33	0	0	0	0	0	0	0	0	0	0	0	0	0	0	0	0	0	0	0	0	0	0	0	0	0	0	0	0	0	0	0	0	0
ASV1560	TATTTGATCAGGAATAGTAGGAACTTCCTTAAGAATTTTAATTCGAGCTGAATTAGGAACCCCAGGATCTTTAATTGGGGATGACCAAATTTACAATACAATTGTAACTGCACATGCTTTTATTATAATTTTTTTCATAGTTATACCAATTATAATT	157	Metazoa	Arthropoda	Insecta	Lepidoptera	Gracillariidae	Calybites	Calybites phasianipennella	Herbivore	Endophag	7	20098	0	0	2187	0	0	0	0	0	0	0	0	0	0	0	0	0	0	3	0	0	0	0	0	0	0	0	0	0	0	0	0	0	0	0	0	0
ASV1561	AATTTGAGCTGGAATAATTGGAACATCATTAAGATTATTAATTCGAGCTGAATTAAGAATACCCGGATCATTAATTGGAAATGATCAAATTTATAATTCTATTGTAACTGCTCATGCATTTATTATAATTTTTTTTATAGTAATACCAATTATAATT	157	Metazoa	Arthropoda	Insecta	Lepidoptera	Unclassified	Unclassified	Unclassified	Herbivore	Unknown	4	10410	0	0	0	0	0	0	0	0	0	0	0	0	0	0	0	0	0	0	0	0	0	0	0	0	0	0	0	0	0	0	0	0	0	0	0	0
ASV1580	AATTTGATCTGGAATAATTGGAACTTCATTAAGAATAATTATTCGATTTGAATTAATAACAATTTCTAATATAATTGGAAATGATCAAATTTATAATGTAATTGTAACAGCTCATGCATTTATTATAATTTTTTTTATAGTAATACCTATTTTAATT	157	Metazoa	Arthropoda	Insecta	Diptera	Cecidomyiidae	Unclassified	Cecidomyiidae sp. BOLD-2016	Unknown		2	6283	0	0	0	0	0	0	0	0	0	0	0	0	0	0	0	0	0	0	0	0	0	0	0	0	0	1771	0	0	0	0	0	0	0	0	0	0
ASV1581	AGCTTGATCTGGAATAATTGGAACTTCATTAAGAATCTTAATTCGAGCTGAATTAGGACATCCTGGAGCTTTAATTGGTGATGATCAAATTTATAATGTAATTGTTACAGCTCATGCATTTATTATAATTTTCTTTATAGTAATACCTATTATAATT	157	Metazoa	Arthropoda	Insecta	Diptera	Muscidae	Haematobia	Haematobia irritans	Coprophag		3	10305	0	0	0	0	0	0	0	0	0	0	0	0	0	0	0	0	0	0	0	0	0	0	0	0	0	0	0	0	0	0	0	0	0	0	21	0
ASV1585	AATTTGGGCAGGAATAGTAGGCACTTCATTAAGTTTATTAATTCGGGCAGAATTAGGAAACCCAGGTTCTTTAATTGAAAATGATCAAATTTATAATACAATTGTTACATCTCATGCATTTATTATAATTTTCTTTATAGTTATACCTATCATAATT	157	Metazoa	Arthropoda	Insecta	Lepidoptera	Sphingidae	Agrius	Agrius convolvuli	Herbivore	Exophag	3	24523	0	0	0	0	0	0	0	0	0	0	0	0	0	0	0	0	0	0	0	0	0	0	0	0	0	0	0	0	0	0	0	0	0	0	0	0
ASV1591	AGCATGAGCCGGTATAATTGGTACTTCATTAAGTATCCTAATTCGTGCTGAATTAGGACACCCTGGATCATTAATTGGTGATGACCAAATTTATAATGTAATTGTAACTGCACATGCTTTTGTCATAATTTTCTTTATAGTAATACCTATTATAATT	157	Metazoa	Arthropoda	Insecta	Diptera	Unclassified	Unclassified	Diptera sp. DSP-2011a	Unknown		2	9822	0	0	0	0	0	0	0	0	0	0	0	0	0	0	0	0	0	0	0	0	0	0	0	0	0	0	0	0	0	0	0	0	0	0	0	0
ASV1595	AATTTGAGCAGGAATAGTAGGCACTTCATTAAGTTTATTAATTCGGGCAGAATTAGGAAACCCAGGTTCTTTAATTGAAAATGATCAAATTTATAATACAATTGTTACATCCCATGCATTTATTATAATTTTCTTTATAGTTATACCTATCATAATT	157	Metazoa	Arthropoda	Insecta	Lepidoptera	Sphingidae	Unclassified	Unclassified	Herbivore	Exophag	2	2209	0	0	0	0	0	0	0	0	0	0	0	0	0	0	0	0	0	0	0	0	0	0	0	0	0	0	1990	0	0	0	0	0	0	0	0	0
ASV1597	TATTTGATCAGGTATAATTGGATCATCTCTTAGAATCTTAATTCGATTAGAATTAAGACAAATTAATTCTATTATTAATAATAATCAACTATATAATGTAATTGTTACAATCCATGCTTTTATTATAATTTTTTTTATAACAATACCAATTGTTATT	157	Metazoa	Arthropoda	Insecta	Hemiptera	Aphididae	Unclassified	Unclassified	Herbivore	Exophag	5	919	0	0	0	0	0	0	0	0	0	0	0	0	0	0	0	0	0	0	0	0	0	0	0	0	0	0	0	0	0	0	0	0	0	0	5	0
ASV1608	AGCTTGAGCAGGAATAGTAGGAACTTCATTAAGAATTCTTATTCGTGCTGAATTAGGACACCCCGGTGCTTTAATTGGAAATGATCAAATTTATAACGTAATTGTTACAGCACATGCTTTTGTAATAATTTTTTTCATAGTAATGCCTATTATAATT	157	Metazoa	Arthropoda	Insecta	Diptera	Limoniidae	Dicranomyia	Unclassified	Aquatic		5	9164	0	0	0	0	0	0	0	0	0	0	0	0	0	0	0	0	0	0	0	0	0	0	0	0	0	5784	0	0	0	0	0	0	3	0	0	0
ASV1610	TGCTTGAGCGGCTATAGTTGGTACGGCTATAAGAGTTTTAATTCGAATTGAATTAGGTCAGTCTGGGAGGTTTTTAGGAGATGATCAGCTTTATAATGTAATTGTTACAGCTCATGCATTTGTAATAATTTTTTTTATAGTAATACCTATTTTGATT	157	Metazoa	Arthropoda	Arachnida	Araneae	Araneidae	Hypsosinga	Hypsosinga sanguinea	Predator		4	3687	0	0	0	0	0	0	0	0	0	0	0	0	0	0	0	0	0	0	0	0	0	0	0	0	0	0	0	0	0	0	0	0	0	0	1517	0
ASV1611	GATATGGGCTGGAGCTGTTGGTACAAGATTAAGAATTTTAATTCGAACAGAATTAGGAAACCCCGGATCATTAATTGGTAACGACCAAATTTACAACACCATTGTGACCGCACATGCTTTTATTATAATTTTCTTCATGGTTATGCCTATTATAATT	157	Metazoa	Arthropoda	Insecta	Unclassified	Unclassified	Unclassified	Unclassified	Unknown		4	37949	0	0	0	0	0	0	0	0	0	0	0	0	0	0	0	0	0	0	0	0	0	0	0	0	0	0	0	0	0	0	0	0	0	0	3	0
ASV1616	TATTTGAGCAGGAATAGTAGGTACTTCACTAAGATTACTAATTCGAGCAGAATTAGGAACCCCCGGATCTTTAATTGGAGATGATCAAATTTATAATACTATTGTAACAGCTCATGCCTTCATTATAATTTTTTTTATAGTAATACCTATTATAATT	157	Metazoa	Arthropoda	Insecta	Lepidoptera	Noctuidae	Simyra	Unclassified	Herbivore	Exophag	7	37687	0	0	0	0	0	0	0	0	0	0	0	0	0	0	0	0	0	0	0	0	0	9	0	0	0	0	0	0	0	0	0	0	0	0	0	0
ASV1618	AATTTGATCAGGGATATTTGGAATATCATTGAGAATTCTAATCCGATTGGAATTAAGAACTATTTCTAATTTAATTGAAAATGATCAAATTTATAATTCAATTGTTACTGCTCACGCTTTAATTATAATTTTTTTTATAGTTATACCAATTTTAATT	157	Metazoa	Arthropoda	Insecta	Diptera	Cecidomyiidae	Unclassified	Unclassified	Unknown		2	342	0	0	0	0	0	0	0	0	0	0	0	0	0	0	0	0	0	0	0	0	0	0	0	0	0	0	0	0	0	0	0	0	0	0	187	0
ASV1633	TGCTTGATCGGGAATGGTGGGAACAGCTCTTAGAATACTAATTCGAACTGAGCTGGGCAATCCCGGAGCATTAATTGGTAATGATCAAATCTATAATGTTATTGTAACCGCGCACGCTTTTATTATAATTTTTTTTATGGTTATACCCATTATAATA	157	Metazoa	Arthropoda	Insecta	Unclassified	Unclassified	Unclassified	Unclassified	Unknown		2	99	0	0	0	0	0	0	0	0	0	0	0	0	0	0	0	0	0	0	0	0	0	0	0	0	0	0	0	0	0	0	0	0	0	0	0	0
ASV1643	TATCTGGGCCGGAATCATAGGAATATCTATAAGAAATATTATTCGTTTTGAACTAAGAATTCCTTCTTCTATTATTAATAGAGATCAAATTTATAATAGTTTAGTAACTTCTCACGCTTTGGTAATAATTTTTTTTATAGTTATACCCATTATAATT	157	Metazoa	Arthropoda	Arachnida	Trombidiformes	Tarsonemidae	Unclassified	Tarsonemidae sp. BIOUG26319-A03	Unknown		6	3680	0	0	0	0	0	0	0	1287	0	0	0	0	0	0	0	0	0	0	0	0	0	0	0	0	0	0	0	0	0	0	0	0	0	0	0	0
ASV1661	AATTTGAGCAGGAATAGTAGGCACTTCATTAAGTTTATTAATTCGGGCAGAATTGGGAAACCCAGGTTCTTTAATTGAAAATGATCAAATTTATAATACAATTGTTACATCTCATGCATTTATTATAATTTTCTTTATAGTTATACCTATCATAATT	157	Metazoa	Arthropoda	Insecta	Lepidoptera	Sphingidae	Agrius	Agrius convolvuli	Herbivore	Exophag	2	1212	954	0	0	0	0	0	0	0	0	0	0	0	0	0	0	0	0	0	0	0	0	0	0	0	0	0	0	0	0	0	0	0	0	0	0	0
ASV1664	AGCTTGATCAGGAATAGTAGGTACTTCTCTAAGAATCTTAATTCGAGCTGAATTAGGTCATGCGGGTTCATTAATTGGTGATGACCAAATTTATAATGTTATTGTTACAGCTCATGCTTTTGTAATAATTTTTTTCATGGTTATACCTATTTTAATT	157	Metazoa	Arthropoda	Insecta	Diptera	Chironomidae	Cricotopus	Unclassified	Aquatic		9	18988	0	0	0	0	0	0	662	3	0	0	0	0	0	0	0	0	0	0	0	0	0	3	0	0	0	0	0	0	0	0	0	0	2532	0	0	562
ASV1678	AATTTGATCAGGGATATTTGGAATATCATTGAGAATTTTAATCCGATTGGAATTAAGAACTATTTCTAATTTAATTGAAAATGATCAAATTTATAATTCAATTGTTACTGCTCACGCTTTAATTATAATTTTCTTCATAGTTATACCAATTTTAATT	157	Metazoa	Arthropoda	Insecta	Diptera	Cecidomyiidae	Unclassified	Unclassified	Unknown		3	1384	0	0	0	0	169	0	0	0	0	271	0	0	0	0	0	0	0	0	0	0	0	0	0	0	0	0	0	0	0	0	0	0	0	0	0	0
ASV1686	AACTTGATCTGGAATAATTGGAACATCCCTAAGACTCCTAATTCGAACTGAATTAGGAACCCCTGGAAAATTAATTGGGAATGATCAAATTTATAATACTATTGTAACTGCTCATGCTTTTATCATAATTTTTTTTATAGTTATACCTATTATAATT	157	Metazoa	Arthropoda	Insecta	Lepidoptera	Unclassified	Unclassified	Unclassified	Herbivore	Unknown	11	27877	0	0	0	0	0	0	0	0	0	0	0	0	0	0	0	0	0	0	0	0	0	0	0	0	0	0	0	0	0	0	0	0	0	0	12	0
ASV1688	AATTTGAGCTGGAATAATAGGAACTTCATTAAGTTTATTAATTCGAGCTGAATTAGGAAATCCAGGATCATTAATTGGAGATGATCAAATTTATAATACAATTGTTACAGCTCATGCCTTTATTATAATTTTTTTCATGGTAATACCTATTATAATT	157	Metazoa	Arthropoda	Insecta	Lepidoptera	Coleophoridae	Coleophora	Coleophora helgada	Herbivore	Endophag	4	6431	0	0	0	0	0	0	0	0	0	0	0	0	0	0	0	0	0	0	0	0	0	0	0	0	0	0	0	0	0	0	0	0	0	0	0	0
ASV1693	AATTTGAGCAGGTATAATAGGAACATCTTTAAGATTATTAATTCGAGCTGAATTAGGAAATCCGGGTTCATTAATTGAAAATGATCAAATTTACAATACTATTGTTACAGCTCATGCTTTTATTATAATTTTTTTTATAGTAATACCTATTATAATT	157	Metazoa	Arthropoda	Insecta	Lepidoptera	Unclassified	Unclassified	Unclassified	Herbivore	Unknown	2	25370	0	0	0	0	20633	0	0	4737	0	0	0	0	0	0	0	0	0	0	0	0	0	0	0	0	0	0	0	0	0	0	0	0	0	0	0	0
ASV1700	ATCTTGGGCTGCTATAGTAGGAACTGCAATAAGAGTATTAATTCGAATAGAATTAGGGCAAACGGGAAGTTTGTTAGGAGATGATCATCTTTATAATGTAATTGTTACGGCTCATGCATTTGTAATAATTTTTTTTATAGTAATACCAATTTTGATT	157	Metazoa	Arthropoda	Arachnida	Araneae	Gnaphosidae	Gnaphosa	Gnaphosa kompirensis	Predator		6	5188	0	0	315	0	0	0	0	0	0	0	0	0	0	0	0	0	0	0	0	0	0	0	0	0	0	0	0	0	0	0	0	0	4538	0	6	0
ASV1708	AGCTTGATCTGGAATAGTAGGAACTTCTTTAAGAATTCTTATTCGTGCTGAATTAGGTCATCCAGGTGCCTTAATTGGTGATGATCAAATTTATAATGTAATTGTTACAGCTCATGCATTCATTATAATTTTCTTTATAGTAATACCTATTATAATT	157	Metazoa	Arthropoda	Insecta	Diptera	Unclassified	Unclassified	Unclassified	Unknown		3	14129	0	0	0	0	0	0	0	0	0	0	0	0	0	0	14118	0	0	0	0	0	0	0	0	0	0	0	0	0	0	0	0	0	0	0	0	0
ASV1719	TGCTTGATCAGGTATAGTAGGAACTTCTTTAAGAATTTTAATCCGCGCAGAATTAGGACATGCCGGAGCTTTAATTGGAGATGATCAAATTTATAACGTAATTGTAACTGCTCATGCTTTTGTAATAATTTTTTTTATAGTAATGCCAATTTTAATT	157	Metazoa	Arthropoda	Insecta	Diptera	Chironomidae	Unclassified	Unclassified	Aquatic		4	15183	0	0	0	0	0	0	0	0	0	0	0	0	0	0	0	0	0	0	0	0	0	0	0	0	0	0	0	0	0	0	0	0	0	0	0	0
ASV1721	AATTTGAGCAGGAATAGTAGGCACTTCATTAAGTTTATTAATTCGGGCAGAATTAGGAAACCCAGGTTCTTTAATTGAAAATGATCAAATTTATAATACAATTGTTACGTCTCATGCATTTATTATAATTTTCTTTATAGTTATACCTATCATAATT	157	Metazoa	Arthropoda	Insecta	Lepidoptera	Sphingidae	Agrius	Agrius convolvuli	Herbivore	Exophag	4	2194	0	0	0	0	0	0	0	0	0	0	0	0	0	0	0	0	0	0	0	0	0	0	0	0	0	0	0	0	0	0	0	0	0	0	0	0
ASV1732	AATTTGAAGAGGAATAGTAGGAACATCTTTAAGACTTCTAATTCGTGCTGAATTAGGAAATCCAGGATCATTAATTGGAGATGATCAAATTTATAATACAATTGTTACAGCTCATGCATTTATTATAATTTTTTTTATAGTAATACCAATTATAATT	157	Metazoa	Arthropoda	Insecta	Lepidoptera	Crambidae	Sitochroa	Sitochroa verticalis	Herbivore	Exophag	8	13555	0	0	0	0	0	0	0	0	0	0	0	0	0	0	0	0	0	0	0	0	0	0	0	0	0	0	0	0	0	0	0	0	0	0	0	0
ASV1735	AATTTGAGCCGGAATAATTGGAACATCATTAAGAATTTTAATTCGAATAGAATTAAGAAGAATTAGAAATTTAATTGGAAATGATCAAATTTATAATGTAATTGTAACTGCTCATGCTTTTATTATAATTTTTTTCATGGTTATACCAATTTTAATT	157	Metazoa	Arthropoda	Insecta	Diptera	Cecidomyiidae	Unclassified	Unclassified	Unknown		20	68930	0	0	0	0	33	0	0	10430	0	0	0	0	0	0	0	30	0	0	0	0	0	0	31	0	0	0	0	12895	0	0	0	0	0	0	1508	0
ASV1747	AGCATGAGCTGGGATAGTAGGAACTTCTTTAAGAATCTTAATCCGAGCTGAACTAGGTCACCCTGGAGCCCTAATTGGTGATGATCAAATTTATAATGTCATTGTAACTGCACATGCATTTGTAATAATTTTTTTTATAGTAATACCTATTATAATT	157	Metazoa	Arthropoda	Insecta	Diptera	Chloropidae	Cryptonevra	Cryptonevra flavitarsis	Herbivore	Endophag	2	499	0	0	0	0	0	0	0	0	0	0	0	0	0	0	0	0	0	0	0	0	0	0	0	0	0	0	0	0	0	0	0	0	0	0	34	0
ASV1748	AGCATGAGCTGGAATAGTAGGAACATCACTAAGAATTTTAATTCGAGCTGAATTAGGACACCCAGGAGCATTAATTGGAGATGATCAGATTTATAATGTAATTGTTACTGCACATGCCTTTGTAATAATTTTTTTTATAGTAATACCAATTATAATT	157	Metazoa	Arthropoda	Insecta	Diptera	Chloropidae	Unclassified	Unclassified	Unknown		12	24995	0	0	0	0	0	0	0	0	0	0	0	0	0	0	0	0	0	0	0	0	0	0	0	5	0	0	0	0	0	0	0	0	0	8271	0	10141
ASV1759	AAGATGAGCTGGAATAGTAGGCACTTCTCTAAGTCTACTTATTCGAGCCGAATTAGGAAACCCCGGAACTTTAATTGGGGATGATCAAATTTATAATGTTATTGTAACTGCTCATGCTTTTGTAATAATTTTCTTTATAGTTATACCTATTTTAATT	157	Metazoa	Arthropoda	Insecta	Coleoptera	Scarabaeidae	Aphodius	Unclassified	Coprophag		2	19378	0	0	0	0	0	0	0	0	0	0	0	0	0	0	0	0	0	0	7	0	0	0	0	0	0	0	0	0	0	0	0	0	0	0	0	0
ASV1766	TATTTGAGCCGGTATAGTAGGAACTTCATTAAGTTTACTTATTCGAGCAGAATTAGGAAATCCTGGATCTTTAATTGGTGATGATCAAATTTATAACACCATTGTAACTGCACATGCATTTATTATAATTTTTTTTATAGTGATACCCATTATAATT	157	Metazoa	Arthropoda	Insecta	Lepidoptera	Tortricidae	Matsumuraeses	Matsumuraeses sp. ANIC1	Herbivore	Endophag	2	10813	0	0	0	0	0	0	0	0	0	9545	0	0	0	0	0	0	0	0	0	0	0	0	0	0	0	0	0	0	0	0	0	0	0	0	0	0
ASV1773	AATTTGAGCAGGAATAGTAGGTACATCTTTAAGACTTCTAATTCGTGCTGAATTAGGTACTCCCGGGTCTTTAATTGGAGATGATCAAATTTATAATACTATTGTAACAGCTCATGCTTTTATTATAATTTTTTTTATAGTAATACCTATTATAATT	157	Metazoa	Arthropoda	Insecta	Lepidoptera	Nolidae	Earias	Unclassified	Herbivore	Endophag	3	5913	0	0	0	0	0	0	0	0	0	0	0	0	34	0	0	0	0	0	0	0	0	0	0	0	0	0	0	0	0	0	0	0	0	0	0	0
ASV1785	AATTTTTTCTGGTATTTTGGGTACTTCTCTTAGAAATATTATTCGATTTGAACTAAGTATTCCATCAATATTAATTGGAGATGATCAAATTTATAATTCAATTGTTACATCCCACGCTTTAATTATAATTTTTTTCATAGTAATACCAATCATAATT	157	Metazoa	Arthropoda	Insecta	Hymenoptera	Unclassified	Unclassified	Hymenoptera sp. BOLD:AAH4935	Unknown		9	37745	0	0	0	0	0	0	0	0	0	0	0	3	0	0	0	0	0	0	0	0	0	0	0	0	0	37563	0	22	0	0	0	0	0	3	0	0
ASV1798	AATTTGAGCAGGAATAGTAGGCACTTCATTAAGTTTATTAATTCGGGCAGAATTAGGAAACCCAGGTTCCTTAATTGAAAATGATCAAATTTATAATACAATTGTTACATCTCATGCATTTATTATAATTTTCTTTATAGTTATACCTATCATAATT	157	Metazoa	Arthropoda	Insecta	Lepidoptera	Unclassified	Unclassified	Unclassified	Herbivore	Unknown	3	1491	0	0	0	0	0	0	0	0	0	0	0	0	0	0	0	0	0	0	0	0	0	0	873	0	0	0	0	0	0	0	0	0	0	0	0	0
ASV1807	AGCATGATCAGGGATAGTGGGAACATCGCTAAGAATCTTAATTCGTACAGAATTAGGAAATCCAGGATCCCTTATTGGCGACGACCAAATTTATAACGTAATCGTAACTGCCCATGCTTTCATCATAATTTTTTTCATAGTTATACCTATAATAATT	157	Metazoa	Arthropoda	Insecta	Coleoptera	Unclassified	Unclassified	Unclassified	Unknown		11	7704	0	0	0	0	0	0	0	106	1067	0	0	0	0	0	0	0	0	0	0	839	0	0	0	0	0	0	0	0	0	0	0	1159	0	0	0	0
ASV1813	AATTTGAGCAGGAATAGTAGGAACCTCATTAAGATTATTAATTCGAGCAGAATTAGGAAATCCCGGTTCTTTAATTGGTGATGATCAAATTTATAATACTATTGTAACAGCTCATGCTTTTATTATAATTTTTTTTATAGTAATACCAATTATAATT	157	Metazoa	Arthropoda	Insecta	Lepidoptera	Unclassified	Unclassified	Unclassified	Herbivore	Unknown	7	73512	0	0	0	0	0	0	0	0	0	0	0	0	0	0	0	0	0	0	0	0	0	0	0	0	0	0	0	0	0	0	0	0	0	0	0	0
ASV1816	AATTTGATCAGGAATATTAGGAACTTCCTTAAGTATATTAATTCGAGCTGAATTAGGAAACCCCGGATCATTAATTGGAGATGATCAAATTTATAATACAATTGTCACAGCTCATGCATTTATTATAATTTTTTTTATAGTTATACCTATTATAATT	157	Metazoa	Arthropoda	Insecta	Lepidoptera	Gracillariidae	Philodoria	Philodoria nr. floscula CLV6239	Herbivore	Endophag	2	11379	0	0	0	0	0	0	0	0	0	0	0	0	0	0	0	0	0	0	0	0	0	0	0	0	0	0	0	0	0	0	0	0	0	0	0	0
ASV1817	AGCATGATCTGGTATAGTAGGAACTTCATTAAGAATTTTGATTCGAGCTGAATTAGGACACCCTGGTGCTTTAATTGGTGATGATCAAATTTATAATGTTATTGTAACAGCTCACGCTTTTATTATAATTTTCTTTATAGTTATACCTATTATAATT	157	Metazoa	Arthropoda	Insecta	Diptera	Muscidae	Unclassified	Unclassified	Unknown		3	8362	0	0	0	0	0	0	0	0	0	0	0	0	0	0	0	0	0	0	0	0	0	0	0	0	0	4512	0	0	0	0	0	0	0	0	0	0
ASV1823	AGCATGATCTGGTATAATTGGAACTTCACTAAGAATTTTAATTCGAGCTGAATTAGGACACCCTGGTGCACTAATTGGTGATGACCAAATTTATAATGTTATTGTAACAGCCCATGCTTTTATTATAACTTTCTTTATAGTTATACCTATTATAATT	157	Metazoa	Arthropoda	Insecta	Diptera	Muscidae	Musca	Musca autumnalis	Coprophag		4	4787	0	0	0	0	0	2571	0	0	0	0	0	0	0	727	0	0	0	0	0	0	0	0	0	0	0	0	0	0	0	0	0	0	0	0	0	0
ASV1830	AATTTGAGCTGGAATAGTAGGAACTTCTTTAAGATTATTAATTCGAGCTGAATTAGGAAATCCTGGATCATTAATTGGTGATGATCAAATTTATAATACAATTGTTACTGCTCATGCTTTTATTATAATTTTCTTTATAGTTATACCCATTATAATT	157	Metazoa	Arthropoda	Insecta	Lepidoptera	Coleophoridae	Coleophora	Coleophora deviella	Herbivore	Endophag	12	56404	0	0	0	0	0	0	5485	30	0	0	0	0	0	0	0	0	0	0	0	0	0	0	0	0	0	4015	0	0	0	0	0	0	30977	13581	0	0
ASV1846	AATTTGAGCAGGAATAGTAGGAACTTCATTAAGTTTATTAATTCGAGCAGAATTAGGAAACCCAGGATCATTAATTGGAGATGACCAAATTTATAATACTATTGTAACTGCCCATGCTTTTATTATAATTTTTTTTATAGTAATACCAATTATAATT	157	Metazoa	Arthropoda	Insecta	Lepidoptera	Notodontidae	Furcula	Furcula occidentalis	Herbivore	Exophag	2	14989	0	0	0	0	0	0	0	0	0	0	0	0	0	0	0	0	0	0	0	0	0	0	0	0	0	0	0	0	0	0	0	0	0	0	0	0
ASV1847	AATTTGATCAGGAATAGTAGGTACATCTTTAAGAATTTTAATTCGAATAGAATTAAGAAGAATTTCAAATTTAATTGGTAATGATCAAATTTATAATGTTATTGTAACTGCACATGCTTTTATTATAATTTTTTTCATAGTTATACCAATTTTAATT	157	Metazoa	Arthropoda	Insecta	Diptera	Cecidomyiidae	Unclassified	Unclassified	Unknown		3	11713	0	0	0	0	0	0	0	0	0	0	0	0	0	0	0	0	0	0	0	0	0	0	0	0	0	0	0	0	0	0	0	0	0	0	0	0
ASV1855	TATATGAACTGCCATATTGGGGACTTCTTTAAGAAATATTATTCGTTTCGAACTAAGAATACCAAATAGAATTATTAAAGATGATCAAATTTACAATTCTTTAGTTACAGCTCATGCTTTAGTAATAATTTTTTTTATAATTATACCAGTAATAATT	157	Metazoa	Arthropoda	Arachnida	Trombidiformes	Tarsonemidae	Unclassified	Tarsonemidae sp. BIOUG25926-A09	Unknown		2	514	0	0	0	0	0	0	0	0	0	0	0	0	0	0	0	0	0	0	0	0	0	0	0	0	0	0	0	0	0	0	0	0	0	0	67	0
ASV1871	AATTTGATCAGGAATAGTAGGAACATCATTAAGAATTTTAATTCGAATAGAATTAAGAGGAATCTCTAATTTAATTGGAAATGATCAAATTTATAATGTAATTGTTACAGCTCACGCTTTTATTATAATTTTTTTTATAGTAATACCTATTTTAATT	157	Metazoa	Arthropoda	Insecta	Diptera	Cecidomyiidae	Unclassified	Unclassified	Unknown		15	51106	0	0	0	0	40	0	0	0	0	0	0	0	0	0	0	0	0	0	0	0	0	0	37	0	2063	4102	28	0	0	0	0	0	0	0	83	0
ASV1872	AATTTGATCAGGGATATTTGGAATATCATTGAGAATTTTAATCCGATTAGAATTAAGAATTATTTCTAATCTAATTGAAAATGATCAAATTTATAATTCAATTGTTACTGCTCATGCTTTAATTATAATTTTTTTTATAGTTATACCAATTTTAATC	157	Metazoa	Arthropoda	Insecta	Diptera	Cecidomyiidae	Unclassified	Unclassified	Unknown		3	11104	0	0	0	0	0	0	0	0	11029	0	0	0	0	0	0	0	0	0	0	0	0	0	0	0	0	0	0	0	0	0	0	0	0	0	0	0
ASV1874	ATTCTGATCTGGTATATTAGGATTATCATTTAGAATATTAATTCGAAGAGAATTAGGGACTCCTAATTCATTAATTGGAGATGATCAAATTTATAATACAATTATTACATCACATGCATTTTTAATAATTTTTTTTATAGTAATACCCGTAATAATT	157	Metazoa	Arthropoda	Insecta	Hymenoptera	Cimbicidae	Corynis	Corynis obscura	Herbivore	Exophag	2	3850	0	0	0	0	0	0	0	0	0	0	0	0	0	0	0	0	0	0	0	0	0	0	0	0	0	0	0	0	0	0	0	0	0	0	0	0
ASV1876	AGCTTGAGCAGGAATAGTAGGTACATCTCTTAGACTATTAATTCGAGCAGAATTAGGAAATCCTGGATCATTAATTGGTGATGATCAAATTTATAATGTAATTGTTACTGCTCATGCATTTATTATAATTTTTTTTATAGTAATACCTATTGTTATT	157	Metazoa	Arthropoda	Insecta	Coleoptera	Staphylinidae	Aleochara	Unclassified	Coprophag		3	14704	0	0	0	0	0	0	0	0	0	0	0	5	0	0	0	0	0	0	0	0	0	0	0	0	0	0	0	0	0	0	0	0	0	0	0	0
ASV1885	AATTTGAGCAGGAATAGTTGGTACATCATTAAGAATTTTAATTCGAATAGAATTAAGAAGAATTAGAAATTTAATTGGAAATGATCAAATTTATAATGTAATTGTAACTTCTCATGCTTTCATTATAATTTTTTTTATAGTAATACCAATTTTAATT	157	Metazoa	Arthropoda	Insecta	Diptera	Cecidomyiidae	Unclassified	Unclassified	Unknown		7	12235	0	0	0	0	0	0	0	0	0	0	0	0	0	0	7282	0	0	0	0	0	134	0	0	0	0	0	0	0	0	0	0	0	0	0	0	0
ASV1886	AATTTGAGCAGGTATAATAGGAACATCTTTAAGATTATTAATTCGAGCTGAATTAGGAAATCCAGGATCATTAATTGGGAATGATCAAATTTACAATACTATTGTTACAGCTCACGCTTTTATTATAATTTTTTTTATAGTAATACCTATTATAATT	157	Metazoa	Arthropoda	Insecta	Lepidoptera	Tortricidae	Unclassified	Unclassified	Herbivore	Endophag	7	32956	0	0	0	0	0	0	0	5080	0	0	0	0	0	0	0	0	0	0	0	0	0	0	0	0	0	0	0	0	0	0	0	0	0	0	0	0
ASV1890	AACTTGATCTGGAATAATTGGGACATCCCTAAGACTCCTAATTCGAACTGAATTAGGAACCCCTGGAAAATTAATTGGGAATGGTCAAATTTATAATACTATTGTAACTGCTCATGCTTTTATCATAATTTTTTTTATAGTTATACCTATTATAATT	157	Metazoa	Arthropoda	Insecta	Lepidoptera	Lasiocampidae	Alompra	Alompra roepkei	Herbivore	Exophag	3	16298	0	0	0	0	0	0	0	0	0	0	0	0	0	0	0	0	0	0	0	0	0	0	0	0	0	0	0	0	0	0	0	0	0	0	0	0
ASV1891	AATTTGAGCAGGAATAATCGGAACAAGATTAAGAATTTTAATTCGAATAGAATTATCAACAACATCAAATTTAATTGAGAACGATCAAATTTATAATGTAATTGTAACTGCTCATGCTTTCATTATAATTTTTTTTATAGTTATACCAATTTTAATT	157	Metazoa	Arthropoda	Insecta	Diptera	Cecidomyiidae	Unclassified	Unclassified	Unknown		4	8585	0	0	0	0	0	0	0	2213	0	0	0	0	0	0	0	0	0	0	0	0	0	0	0	8	0	0	0	0	0	0	6350	0	0	0	0	0
ASV1894	AGCATGAGCCGGTATAGTAGGGACATCCCTCAGTTTATTAATTCGAGCTGAATTAGGCCAACCAGGATATTTAATTGGTGACGACCAAATTTATAATGTAATCGTTACTGCCCACGCATTTGTAATAATTTTCTTTATAGTTATACCTATTATAATT	157	Metazoa	Arthropoda	Insecta	Orthoptera	Tettigoniidae	Metrioptera	Metrioptera bonneti	Herbivore	Exophag	4	16749	0	0	0	0	0	0	0	0	7664	0	0	4	0	0	0	0	0	0	0	0	0	0	0	0	0	0	0	0	0	0	0	0	0	0	0	0
ASV1896	AGCTTGAGCCGGAATAGTAGGAACTTCTTTAAGTATTCTAATTCGAGCTGAATTAGGTCATCCTGGTGCTTTTATTGGAGATGATCAAATTTATAATGTTATTGTAACAGCACACGCTTTTATTATAATTTTTTTTATAGTTATACCTATTATAATT	157	Metazoa	Arthropoda	Insecta	Diptera	Culicidae	Anopheles	Unclassified	Unknown		3	3277	0	0	0	0	0	0	0	0	0	0	0	0	0	0	0	0	0	0	0	0	0	0	0	0	0	0	0	0	0	0	0	0	0	0	0	0
ASV1898	TATGTGATCTGGTATATTAGGTTTATCTATAAGATTAATTATTCGAATAGAATTAAGTGTAGCAGGTAGATTTATTGGAAGAGATCAAATTTATAATAGAATTGTTACTGCTCATGCTTTTGTAATAATTTTTTTTATGGTTATGCCTATTATAATT	157	Metazoa	Arthropoda	Insecta	Hymenoptera	Braconidae	Unclassified	Unclassified	Parasitoid		9	18693	0	0	0	0	0	0	0	0	0	0	0	0	0	0	10140	0	0	0	4	0	0	0	0	0	0	0	0	0	0	0	0	0	0	0	0	0
ASV1905	AGCCTGATCAGGAATAGTAGGAACATCCCTCAGCCTACTAATTCGAATTGAATTAGGTAATCCAGGAACACTAATCGGTAATGATCAAATTTATAATACAATTGTTACAGCCCATGCATTTATTATAATTTTTTTCATAGTTATACCTATCATAATT	157	Metazoa	Arthropoda	Insecta	Coleoptera	Chrysomelidae	Pseudocolaspis	Pseudocolaspis sp. EMHAU_15070625	Herbivore	Exophag	3	10172	0	0	0	0	0	0	0	2668	0	0	0	0	0	0	0	5	0	0	0	0	0	0	0	0	0	0	0	0	0	0	0	0	0	0	0	0
ASV1919	AGCATGAGCTGGAATAGTAGGTACATCAATAAGAATAATTATTCGTACAGAACTTGGACAACCAGGATCTATAATTGGAAATGATCAAATCTATAATGTTATTATTACAGCACATGCATTTGTAATAATTTTCTTCATAGTAATACCTATTATAATC	157	Metazoa	Arthropoda	Insecta	Orthoptera	Acrididae	Unclassified	Unclassified	Herbivore	Exophag	3	5401	0	0	0	0	0	0	0	0	0	0	0	0	0	0	0	0	0	0	0	0	0	0	0	0	0	5373	0	0	0	0	0	0	0	0	0	0
ASV1920	AGTTTGATCAGGAATAGTAGGAACATCTTTAAGTATATTAATTCGTGCTGAATTAAGTCACCCAGGGATATTTATTGGAAATGATCAAATTTATAACGTAATTGTTACAGCTCATGCATTTATTATAATTTTCTTTATAGTAATACCAATTATAATT	157	Metazoa	Arthropoda	Insecta	Diptera	Culicidae	Unclassified	Unclassified	Aquatic		3	3521	0	0	0	0	0	0	0	0	0	0	0	0	0	0	0	0	0	0	0	0	0	0	0	0	0	0	0	0	0	0	0	0	0	0	0	0
ASV1921	AGCTTGATCAGGAATGGTTGGAACTTCTTTAAGAATGTTAATTCGAGCAGAATTAGGTCGGCCAGGGACATTTATCGGGGACGACCAAATTTATAATGTTGTTGTAACAGCACACGCTTTTATTATAATTTTTTTCATAGTTATACCAATTTTAATT	157	Metazoa	Arthropoda	Insecta	Diptera	Chironomidae	Unclassified	Unclassified	Aquatic		2	308	0	0	0	0	0	0	0	0	0	0	0	0	0	0	0	0	0	0	0	0	0	0	0	0	0	0	0	0	0	0	0	0	0	0	0	0
ASV1923	AATCTGATCAGGAATAGTAGGAACATCTTTAAGACTTCTTATTCGAGCTGAATTAGGAAACCCTGGCTCATTAATTGGAGATGATCAAATTTATAATACTATTGTAACAGCTCATGCTTTTATTATAATTTTTTTTATAGTAATACCAATTATAATT	157	Metazoa	Arthropoda	Insecta	Lepidoptera	Limacodidae	Narosoideus	Narosoideus flavidorsalis	Herbivore	Exophag	3	2214	0	0	0	0	0	0	0	0	0	0	0	0	0	0	0	0	0	0	0	0	0	0	0	0	0	0	0	0	0	0	0	0	0	0	23	0
ASV1926	AATTTGATCAGGGATATTTGGAATATCATTGAGAATCTTAATCCGATTGGAATTAAGAACTATTTCTAATTTAATTGAAAATGATCAAATTTATAATTCAATTGTTACTGCTCACGCTTTAATTATAATTTTTTTCATAGTTATACCAATTTTAATT	157	Metazoa	Arthropoda	Insecta	Diptera	Cecidomyiidae	Unclassified	Unclassified	Unknown		2	3637	0	0	0	0	0	0	0	0	0	0	0	0	0	0	0	0	246	0	0	0	0	0	0	0	0	0	0	0	0	0	0	0	0	0	0	0
ASV1946	AGCATGAGCTGGGATAGTAGGAACATCAATAAGAATAATTATCCGAATAGAATTAGGACAGCCAGGATCAATAATTGGAGATGATCAAATCTATAATGTAATTATTACAGCACATGCATTTGTAATAATTTTCTTTATAGTTATACCAATTATAATT	157	Metazoa	Arthropoda	Insecta	Orthoptera	Acrididae	Oedaleus	Unclassified	Herbivore	Exophag	2	65	0	0	0	0	0	0	0	0	0	0	0	0	0	0	0	0	0	0	0	0	0	0	0	0	0	0	0	0	0	0	0	0	0	0	0	0
ASV1964	TGCGTGGGCTGCTATAGTTGGTACTGCAATAAGTGTATTAATTCGTATGGAATTAGGACAGGTTGGTAAGTTTTTGGGCGATGATCATATATATAATGTAATTGTTACTGCACATGCATTTGTAATAATTTTTTTCATAGTGATGCCTGTTTTGATT	157	Metazoa	Arthropoda	Arachnida	Araneae	Philodromidae	Tibellus	Unclassified	Predator		3	15324	0	0	0	0	0	0	0	0	0	0	0	0	0	0	0	0	0	0	0	0	0	0	0	0	0	0	0	0	0	0	0	0	0	0	0	0
ASV1970	TATATGAGCAGGAATAGTGGGAACTTCCTTAAGAATTTTAATTCGATTAGAATTAGGGTCAACAGGAAGATTAATCGGAAATGACCAAATTTATAATGTTATTGTAACTGCGCACGCATTTATCATAATTTTTTTCATAGTAATGCCGATTATAATT	157	Metazoa	Arthropoda	Insecta	Coleoptera	Coccinellidae	Coccinula	Coccinula quatuordecimpustulata	Predator		4	436	0	0	0	0	0	0	0	0	0	0	0	0	0	0	0	0	0	0	0	0	0	0	0	0	0	0	0	0	0	0	0	0	0	0	0	0
ASV1972	ATCTTGAGCTGGAATAGTAGGAACATCTTTAAGAATACTAATTCGTACAGAATTAGGAAATCCGGGAAGATTAATTGGAGATGATCAAATTTATAATAGTATTGTTACAGCCCATGCATTTATTATAATTTTTTTTATAGTAATACCTATTATAATC	157	Metazoa	Arthropoda	Insecta	Lepidoptera	Unclassified	Unclassified	Unclassified	Herbivore	Unknown	2	2081	0	0	0	0	0	0	0	0	0	0	0	0	0	0	0	0	0	0	0	0	0	0	0	0	0	0	0	0	0	0	0	0	0	0	0	0
ASV1975	AATTTGAGCAGGAATAGTAGGAACATCTTTAAGTTTATTAATTCGTGCTGAATTAGGTAATCCAGGATCATTAATTGGAGATGATCAAATTTATAATACTATTGTAACAGCTCATGCTTTTATTATAATTTTCTTTATAGTTATACCTATTATAATT	157	Metazoa	Arthropoda	Insecta	Lepidoptera	Unclassified	Unclassified	Unclassified	Herbivore	Unknown	3	4451	0	0	0	0	0	0	0	0	0	0	0	0	0	0	0	0	0	0	0	0	0	0	0	0	0	0	0	0	0	0	0	0	0	0	0	0
ASV1976	AGAATGAGCCGGAATAGTAGGAACATCAATAAGAATAATTATCCGTGCAGAACTTTGACAACCAGGATCTATAATTGGTGATGATCAAATCTATACTATTATTACAGCACATGCATTTGTAATACTTTTCTTCATAGTAATACCCATTATAATT	154	Metazoa	Arthropoda	Insecta	Orthoptera	Acrididae	Unclassified	Unclassified	Herbivore	Exophag	2	1665	0	0	0	0	0	0	0	0	0	0	0	0	0	0	0	0	0	0	0	0	0	0	0	0	0	0	0	0	0	0	0	0	0	0	0	0
ASV1980	AGCTTGAGCAGGAATAGTAGGAACTTCATTAAGAATTTTAATTCGAGCTGAATTAGGACACCCTGGAGCTTTAATTGGTGATGACCAAATTTATAATGTAATTGTTACAGCCCATGCTTTTGTAATAATTTTCTTTATAGTAATACCTATTATAATT	157	Metazoa	Arthropoda	Insecta	Diptera	Sepsidae	Sepsis	Sepsis thoracica	Coprophag		2	5645	0	0	0	0	0	0	13	0	0	0	0	0	0	0	0	5632	0	0	0	0	0	0	0	0	0	0	0	0	0	0	0	0	0	0	0	0
ASV2001	AATTTGATCAGGAATAGTTGGTACATCATTAAGACTTCTTCTTCGTGCTGAATTAGGAACTTCAGGTTCTTTAATTGGAGATGATCAAATTTATAATACTATTGTTACTAGACATGCTTTTATTATAATTTTTTTTATAGTTATACCAATTATAATT	157	Metazoa	Arthropoda	Insecta	Lepidoptera	Pyralidae	Emmalocera	Emmalocera sp. KLM Lep 03010	Herbivore	Endophag	2	6540	0	0	0	0	0	0	0	0	0	0	0	0	0	0	0	0	0	0	0	0	0	0	0	0	0	0	0	0	0	0	0	0	0	0	0	0
ASV2011	GGTTTGATCTGCTATGGTGGGGACTGCTATAAGAGTTTTAATTCGAATTGAATTAGGGCAATCTGGTAGATTTTTAGGTGACGATCAAGTTTATAATGTGATTGTTACGGCACACGCTTTTGTTATGATTTTTTTTATAGTTATACCTATTTTAATT	157	Metazoa	Arthropoda	Arachnida	Araneae	Tetragnathidae	Pachygnatha	Pachygnatha quadrimaculata	Predator		4	3764	0	0	0	0	0	0	0	0	0	0	0	0	0	0	0	0	0	0	0	0	0	0	0	0	0	0	0	0	0	0	0	0	0	0	0	0
ASV2027	AATTTGAGCAGGAATAGTAGGAACCTCATTAAGACTTCTAATTCGAGCAGAATTAGGAACCCCAGGGTCTTTAATTGGAGATGACCAAATCTATAATACCATTGTAACAGCTCATGCTTTTATTATAATTTTTTTCATAGTTATACCTATCATAATT	157	Metazoa	Arthropoda	Insecta	Lepidoptera	Saturniidae	Antheraea	Antheraea pernyi	Herbivore	Exophag	3	21616	0	0	0	0	0	0	0	0	0	0	0	0	0	0	0	0	0	0	0	0	0	0	0	0	0	0	0	0	0	0	0	0	0	0	0	0
ASV2034	AATTTGATCAGGGATATTTGGAATATCATTGAGAATTTTAATCCGATTGGAATTAAGAACTATTTCTAATTTAATTGAAAGTGATCAAATTTATAATTCAATTGTTACTGCTCACGCTTTAATTATAATTTTTTTCATAGTTATACCAATTTTAATT	157	Metazoa	Arthropoda	Insecta	Diptera	Cecidomyiidae	Unclassified	Unclassified	Unknown		5	1517	0	0	0	0	0	0	0	0	0	0	0	136	0	0	0	0	0	0	0	0	0	0	0	0	0	0	0	0	0	0	0	0	0	0	0	0
ASV2036	AATTTGAGCTGGAATAGTAGGAACTTCTTTAAGTTTATTAATTCGAGCCGAATTAGGAAATCCCGGCTCATTAATTGGTGACGATCAAATTTATAATACAATTGTCACAGCTCATGCTTTTATTATAATTTTTTTTATAGTTATACCTATCATAATT	157	Metazoa	Arthropoda	Insecta	Lepidoptera	Coleophoridae	Coleophora	Unclassified	Herbivore	Endophag	4	2944	0	0	0	0	0	0	0	0	0	0	0	0	0	0	0	0	0	0	0	0	0	0	0	0	0	0	0	0	0	0	0	0	0	0	0	0
ASV2037	AACATGAGCTGGAATAGTAGGTACATCAATAAGAATAATTATTCGTGCAGAACTTGGACAACCAGGATCTATAATTGGAGATGATCAAATCTATAATGTTATTATTACAGCACATGCATTTGTAATAATTTTCTTCATGGTAATACCTATTATAATT	157	Metazoa	Arthropoda	Insecta	Orthoptera	Acrididae	Pseudoeoscyllina	Pseudoeoscyllina xilingensis	Herbivore	Exophag	8	9252	0	0	58	3017	0	8	0	0	0	0	0	0	0	0	0	0	0	0	0	0	0	0	0	0	0	0	0	0	0	0	0	0	0	0	0	0
ASV2047	GATTTGAGCAGGAATAGTAGGAACTTCTTTAAGTTTATTAATTCGGGCAGAATTAGGTAATCCTGGATCTTTAATTGGAGATGATCAAATTTATAATACTATCGTTACAGCTCATGCTTTTATTATAATTTTCTTTATAGTAATACCAATTATAATT	157	Metazoa	Arthropoda	Insecta	Lepidoptera	Noctuidae	Heliothis	Heliothis adaucta	Herbivore	Exophag	2	39389	0	0	0	0	0	0	0	0	0	0	0	0	0	0	0	0	0	0	0	0	0	0	0	0	0	0	0	0	0	0	0	0	0	0	0	0
ASV2054	AGCATGATCTGGTATAGTTGGAACTTCATTAAGAATTTTAATTCGAGCAGAATTAGGACACCCTGGTGCACTAATTGGTGACGACCAAATTTATAATGTAATTGTAACAGCTCATGCTTTTATTATAATTTTCTTTATAGTAATACCTATTATAATT	157	Metazoa	Arthropoda	Insecta	Diptera	Muscidae	Musca	Unclassified	Herbivore	Unknown	2	9614	0	0	6068	0	0	0	0	0	0	0	0	0	0	0	0	0	0	0	0	0	0	0	0	0	0	0	0	0	0	0	0	0	0	0	0	0
ASV2072	AATTTGAAGAGGAATAGTAGGAACATCTTTAAGACTTCTAATTCGTGCTGAATTAGGAAATCCAGGATCATTAATTGGAGATGACCAAATTTATAATACAATTGTTACAGCTCATGCATTTATTATAATTTTTTTTATAGTAATACCAATTATAATT	157	Metazoa	Arthropoda	Insecta	Lepidoptera	Crambidae	Sitochroa	Sitochroa verticalis	Herbivore	Exophag	19	60023	0	0	0	0	0	0	0	0	0	0	0	0	0	0	0	0	255	10	33173	0	0	0	16	0	0	0	0	10	0	22	19780	0	0	0	0	19
ASV2088	TGCATGAGCAGGAATAGTAGGAACATCCTTAAGTATATTAATTCGTGCTAAATTAGGAAATCCGGGAGCATTAATTGGTGACGATCAAATTTATAATGTTATTGTAACTGCCCATGAATTTGTAATAATTTTTTTTATAGTAATACCTATTATAATT	157	Metazoa	Arthropoda	Insecta	Coleoptera	Carabidae	Calathus	Calathus micropterus	Herbivore	Exophag	2	11939	0	0	0	0	0	0	0	0	0	0	0	0	0	0	0	0	0	0	0	0	0	0	0	0	0	0	0	0	0	0	0	0	0	0	0	0
ASV2091	AATTTGAGCAGGAATAATCGGAACAAGATTAAGAATTTTAATTCGAATAGAATTATCAACAACATCAAATTTGATTGAGAACGATCAAATTTATAATGTAATTGTAACTGCTCATGCTTTCATTATAATTTTTTTTATAGTTATACCAATTTTAATT	157	Metazoa	Arthropoda	Insecta	Diptera	Cecidomyiidae	Unclassified	Unclassified	Unknown		6	18608	0	0	0	7	0	0	0	0	0	0	0	0	0	0	0	109	0	0	16335	0	0	0	0	0	0	0	0	0	0	0	0	0	0	0	0	0
ASV2100	TATTTGATCTGGAATAGTAGGAACTTCATTAAGAATTTTAATTCGAATAGAATTAAGTAGAATTTCAAATTTAATTGGTAATGATCAAATTTATAATGTAATTGTAACAGCTCATGCTTTTATTATAATTTTTTTCATAGTAATACCAATTTTAATT	157	Metazoa	Arthropoda	Insecta	Diptera	Cecidomyiidae	Unclassified	Unclassified	Unknown		9	12187	0	0	4301	0	0	0	0	0	0	0	28	0	0	0	0	0	0	0	0	0	0	0	0	0	0	0	0	0	0	0	0	0	0	0	0	0
ASV2110	AATTTGAGCAGGAATAATTGGGACATCTTTAAGTCTTTTAATTCGGGCTGAATTGGGGAATCCAGGATCATTAATTGGTGATGACCAAATTTATAATACAATTGTTACAGCTCATGCTTTTATTATAATTTTTTTTATAGTTATACCTATTATAATT	157	Metazoa	Arthropoda	Insecta	Lepidoptera	Unclassified	Unclassified	Unclassified	Herbivore	Unknown	6	5272	0	0	0	1957	0	0	0	0	0	0	0	0	0	0	0	0	0	0	0	0	0	0	0	0	0	0	0	0	0	0	0	0	0	0	0	0
ASV2131	AGCTTGATCAGGTATAGTAGGAACTTCTCTAAGAATTCTTATTCGAGCAGAATTAGGACATCCAGGAGCATTAATTGGAGATGATCAAATTTATAACGTTATTGTTACAGCTCATGCTTTTATTATGATTTTCTTTATAGTAATACCAATTATGATT	157	Metazoa	Arthropoda	Insecta	Diptera	Sarcophagidae	Ravinia	Ravinia pernix	Coprophag		3	10367	0	0	0	0	0	0	0	0	0	0	0	0	0	0	0	0	0	0	0	0	0	0	0	0	0	0	0	0	0	0	0	0	9	0	0	0
ASV2139	AGCTTGATCTGGAATAGTAGGAACATCAATAAGTATAATTATTCGTGCAGAATTAGGACAACCAGGATATTTAATTGGAGATGATCAAATTTATAATGTAATTATTACAGCTCATGCATTTGTAATAATTTTTTTTATAGTAATACCTATTATAATT	157	Metazoa	Arthropoda	Insecta	Orthoptera	Acrididae	Euchorthippus	Euchorthippus unicolor	Herbivore	Exophag	13	11287	0	0	0	0	0	0	0	0	0	4	0	0	0	0	0	0	0	0	0	0	0	0	0	0	0	0	6	0	0	0	0	0	0	0	0	0
ASV2151	AATTTGAGCAGGAATAGTAGGCACTTCATTAAGTTTATTAATTCGGGCAGAATTAGGAAACCCAGGTTCTTTAATTGAAAATGATCAAATTTATAATACAATTGTTACATCTCATGCATTTATTATAATTTTCTTTATAGTTATACCTATCATAATG	157	Metazoa	Arthropoda	Insecta	Lepidoptera	Sphingidae	Agrius	Agrius convolvuli	Herbivore	Exophag	2	1542	0	0	0	0	0	0	0	0	0	0	0	0	0	0	0	0	0	0	0	0	0	0	0	1411	0	0	0	0	0	0	0	0	0	0	0	0
ASV2152	AATTTGAGCAGGGATATTAGGTACATCTCTTAGACTTTTAATTCGAGCTGAATTAGGTAATCCTGGTTCTTTAATTGGAGATGATCAAATTTATAACACTATTGTAACAGCTCATGCTTTTATTATAATTTTTTTTATAGTTATACCTATTATAATT	157	Metazoa	Arthropoda	Insecta	Lepidoptera	Unclassified	Unclassified	Unclassified	Herbivore	Unknown	9	30499	0	0	0	0	0	0	0	0	0	0	0	0	0	14	0	0	0	0	0	0	0	0	0	0	0	0	0	0	0	0	0	0	0	0	0	0
ASV2153	AATTTGATCAGGGATATTTGGAATATCATTGAGAATTTTAATCCGATTGGAATTAAGAACTATTTCTAATTTAATTGAAAATGATCAAATTTATAATTCAATTGTTACTGCTCACGCTTTAATTATAATTTTTTTTATAGTTATACCAATTTTAATT	157	Metazoa	Arthropoda	Insecta	Diptera	Cecidomyiidae	Unclassified	Unclassified	Unknown		52	250284	0	0	1264	0	3697	0	10627	4301	8641	1113	0	43040	0	0	0	0	627	0	15613	4952	0	0	7775	0	0	0	0	6381	0	0	0	4831	0	0	8220	0
ASV2162	AGTATGAGCAGGAATAATTGGAACTTCTTTAAGTTTAATAATTCGTACAGAATTAGGTAACCCTGGGTCACTAATTGGAGATGATCAAATTTATAATACTATTGTTACAGCTCATGCTTTTATTATAATTTTTTTTATAGTTATACCAATTATAATT	157	Metazoa	Arthropoda	Insecta	Lepidoptera	Pieridae	Colias	Unclassified	Herbivore	Exophag	5	11011	0	0	0	0	0	0	0	0	0	0	0	0	0	0	0	0	0	0	0	0	0	0	0	0	0	0	0	0	0	0	0	0	0	0	0	0
ASV2165	AATTTGAAGAGGAATAGTAGGAACATCTTTAAGACTTCTAATTCGTGCTGAATTAGGAAATCCAGGATCATTAATTGGTGATGATCAAATTTATAATACAATTGTTACAGCTCATGCATTTATTATAATTTTTTTTATAGTAATACCAATTATAATT	157	Metazoa	Arthropoda	Insecta	Lepidoptera	Crambidae	Sitochroa	Sitochroa verticalis	Herbivore	Exophag	9	13847	0	0	0	0	0	0	0	0	0	0	0	0	0	0	0	0	0	0	0	0	0	0	0	0	0	0	0	0	0	0	0	0	0	0	1531	0
ASV2171	AATTTGAGCAGGAATAGTAGGAACTTCATTAAGATTACTAATTCGAGCAGAATTAGGAACCCCAGGATCTTTAATTGGAGATGATCAAATTTATAATACAATTGTAACAGCACATGCATTTATTATAATTTTCTTTATAGTAATACCAATTATAATT	157	Metazoa	Arthropoda	Insecta	Lepidoptera	Sphingidae	Hyles	Hyles euphorbiae	Herbivore	Exophag	3	12208	0	0	0	11366	0	17	0	0	825	0	0	0	0	0	0	0	0	0	0	0	0	0	0	0	0	0	0	0	0	0	0	0	0	0	0	0
ASV2172	AATTTGATCAGGAATAGTAGGAACATCTTTAAGAATTTTAATTCGAATAGAATTAAGAAGAATTTCAAATTTAATTGGAAATGATCTAATTTATAATGTTATTGTAACAGCTCATGCTTTTATTATAATTTTTTTTATAGTAATACCTATTTTAATT	157	Metazoa	Arthropoda	Insecta	Diptera	Cecidomyiidae	Ozirhincus	Unclassified	Herbivore	Endophag	2	8890	0	0	0	0	0	0	0	0	0	0	0	0	0	0	0	0	0	0	0	0	0	0	0	0	0	0	0	0	0	0	0	0	0	0	0	0
ASV2184	AATTTGATCAGGGATATTTGGAATATCATTGAGAATTTTAATCCGATTGGAGTTAAGAACTATTTCTAATTTAATTGAAAATGATCAAATTTATAATTCAATTGTTACTGCTCATGCTTTAATTATAATTTTTTTCATAGTTATACCAATTTTAATT	157	Metazoa	Arthropoda	Insecta	Diptera	Cecidomyiidae	Unclassified	Unclassified	Unknown		29	102086	0	0	6100	0	3578	0	0	626	0	3348	0	764	0	0	0	0	5800	0	0	0	0	0	0	0	0	0	0	0	0	0	0	0	0	0	8313	0
ASV2188	AGTTTGATCAGGAATAATCGGAACTTCATTAAGTCTCCTAATTCGAGCTGAATTAGGAACTCCTGGTTCTTTAATTGGGGATGATCAAATTTATAATACTATTGTTACAGGACATGCTTTTATTATAATTTTTTTTATAGTAATACCTATTATAATT	157	Metazoa	Arthropoda	Insecta	Lepidoptera	Pyralidae	Lixa	Lixa sp. ANIC a	Unknown		3	13457	0	0	0	0	0	0	0	0	0	0	0	0	0	0	0	0	0	0	0	0	0	0	0	0	0	0	0	0	0	0	0	0	0	0	0	0
ASV2192	TATTTGATCAGGTATAATCGGATCTTCACTTAGAATATTAATTCGATTAGAACTTAGTCAAATCAATTCAATTATTAATAATAATCAACTTTATAATGTAATTGTAACAATTCATGCTTTTATTATAATTTTCTTTATAACTATACCAATTGTAATT	157	Metazoa	Arthropoda	Insecta	Hemiptera	Aphididae	Hyalopterus	Hyalopterus pruni	Herbivore	Exophag	7	5995	0	0	0	0	0	0	0	0	0	0	0	0	0	0	0	0	0	0	0	0	0	0	0	0	0	0	0	0	0	0	0	0	0	0	0	0
ASV2197	TGCATGAGCAGGAATAGTAGGAACATCCTTAAGTATATTAATTCGTGCTGAATTAGGAAATCCGGGAGCATTAATTGGTGACGATCAAATTTATAATGTTATTGTAACTGCCCATGCATTTGTTATAATTTTTTTTATAGTAATACCTATTATAATT	157	Metazoa	Arthropoda	Insecta	Coleoptera	Carabidae	Calathus	Calathus micropterus	Herbivore	Exophag	2	3864	0	0	0	0	0	0	0	0	0	0	0	0	0	0	0	0	0	0	0	0	0	0	0	0	0	0	0	0	0	0	0	0	0	0	0	0
ASV2198	TATGTGATCTGGTATATTAGGTTTATCTATAAGATTAATTATTCGAATAGAATTAAGTGTTGCAGGTAGATTTATTGGAAGAGATCAAATTTATAATAGAATTGTTACTGCTCATGCTTTTGTAATAATTTTTTTTATGGTTATGCCTATTATAATT	157	Metazoa	Arthropoda	Insecta	Hymenoptera	Braconidae	Unclassified	Unclassified	Parasitoid		2	2797	0	0	0	0	0	0	9	0	0	0	0	0	0	0	0	2788	0	0	0	0	0	0	0	0	0	0	0	0	0	0	0	0	0	0	0	0
ASV2209	AATTTGAAGAGGAATAGTAGGAACATCTTTAAGTCTTTTAATTCGTGCTGAATTAGGTAATCCAGGATCATTAATTGGAGATGATCAAATTTATAATACAATTGTTACAGCTCATGCATTTATTATAATTTTTTTTATGGTTATACCTATTATAATT	157	Metazoa	Arthropoda	Insecta	Lepidoptera	Crambidae	Loxostege	Loxostege turbidalis	Herbivore	Endophag	2	1318	0	0	0	0	0	0	0	0	0	0	0	0	0	0	0	0	0	0	0	0	0	0	0	0	0	0	0	0	0	0	0	0	0	0	0	0
ASV2216	TATTTGATCTGGTATAATCGGTACTTCATTAAGAATATTAATTCGATTAGAATTAAGAACTATTTCAAATTTAATTGGTAATGATCAAATCTATAATGTTATTGTTACAGCACATGCATTTATTATAATTTTTTTTATAGTAATACCAATTCTAATT	157	Metazoa	Arthropoda	Insecta	Diptera	Cecidomyiidae	Unclassified	Unclassified	Unknown		2	313	0	0	0	0	0	0	0	0	0	0	0	0	0	0	0	0	0	0	0	0	0	0	0	0	0	0	0	0	0	0	0	0	0	0	0	0
ASV2227	AATTTGAGCAGGAATAGTAGGCACTTCATTAAGTTTATTAATTCGGGCAGAATTAGGAAACCCAGGTTCTTTAATTGAAAATGATCAAATTTATAATACAATTGTTACATCTCATGCATTTATTATAATTTTCTTTATAGTTATACCTATCATAATT	157	Metazoa	Arthropoda	Insecta	Lepidoptera	Sphingidae	Agrius	Agrius convolvuli	Herbivore	Exophag	125	1315434	97900	93	161	158	232	97	217	204	202	13210	32194	189	112	22733	110	140	60	299	150	130	41184	104	66921	100488	173	4866	73591	105	0	179	115	169	126	95	290	23396
ASV2233	TGCTTGATCAGGAATGGTAGGAACTTCTTTAAGAATTTTAATTCGATCAGAATTAGGTAACCCTGGGGCTTTAATTGGAGATGACCAAATTTATAACGTTATTGTTACTGCTCATGCCTTTATTATGATTTTTTTCATAGTTATACCAATTATAATT	157	Metazoa	Arthropoda	Insecta	Diptera	Unclassified	Unclassified	Unclassified	Unknown		5	27872	0	0	0	0	0	0	0	0	0	0	0	0	0	0	0	0	0	0	0	0	0	0	0	0	0	0	0	0	0	0	0	0	0	0	0	0
ASV2236	TATTTGATCAGGAATAGTAGGAACTTCTTTAAGATTATTAATTCGATTTGAGTTAAGAACAATTTCTAATTTAATTGAAAATGATCAAATTTATAATGTAATTGTTACAGCTCATGCATTTATTATAATTTTTTTTATAGTTATACCAATCTTAATT	157	Metazoa	Arthropoda	Insecta	Diptera	Cecidomyiidae	Unclassified	Unclassified	Unknown		9	26199	0	0	0	0	0	0	0	0	0	6265	0	0	0	0	0	0	1687	0	0	0	0	0	0	0	0	0	0	0	0	0	0	0	0	0	0	0
ASV2244	TATTTGATCAGGAATAGTGGGGACATCTTTAAGAATTTTAATTCGAATAGAATTAAGAGGAGTAAATAATTTAATTGGAAATGATCAAATTTATAATGTTATTGTAACTGCTCATGCTTTCATTATAATTTTTTTTATAGTAATACCAATTTTAATT	157	Metazoa	Arthropoda	Insecta	Diptera	Cecidomyiidae	Unclassified	Unclassified	Unknown		2	411	0	0	0	0	0	0	0	0	0	0	0	0	0	0	0	0	0	0	0	0	0	0	0	0	0	0	0	0	0	0	0	0	0	0	0	0
ASV2248	AATTTGAGCAGGTATATTAGGTACTTCACTAAGTTTATTAATTCGAGCTGAATTAGGAAATCCAGGCTCTTTAATTGGGGATGACCAAATTTATAATACTATTGTAACAGCTCATGCTTTTATTATAATTTTTTTTATAGTTATACCCATTATAATA	157	Metazoa	Arthropoda	Insecta	Lepidoptera	Oecophoridae	Philobota	Philobota sp. ANIC208	Herbivore	Exophag	10	40108	0	0	0	0	0	0	0	0	0	0	0	0	0	0	0	0	0	0	0	0	0	0	0	0	0	0	0	0	0	0	0	0	0	0	0	0
ASV2259	AATTTGAGCTGGAATAGTTGGTACTTCATTAAGATTATTAATTCGAGCAGAATTAGGTAATCCTGGATCTTTAATTGGAGATGATCAAATTTATAATACTATTGTAACTGCACATGCTTTTATTATAATTTTCTTTATAGTTATACCTATTATAATT	157	Metazoa	Arthropoda	Insecta	Lepidoptera	Nolidae	Meganola	Meganola albula	Herbivore	Exophag	3	10413	0	0	0	0	0	0	0	0	0	0	0	0	0	0	0	0	0	0	0	0	0	0	0	0	23	0	0	0	0	0	7122	0	0	0	0	0
ASV2260	AATTTGAGCAGGAATAGTAGGCACTTCATTAAGTTTATTAATTCGGGCAGAATTAGGAAACCCAGGTTCTTTAATTGAAAATGATCAGATTTATAATACAATTGTTACATCTCATGCATTTATTATAATTTTCTTTATAGTTATACCTATCATAATT	157	Metazoa	Arthropoda	Insecta	Lepidoptera	Sphingidae	Agrius	Agrius convolvuli	Herbivore	Exophag	2	555	0	0	0	0	0	0	0	0	0	0	349	0	0	0	0	0	0	0	0	0	0	0	0	0	0	0	0	0	0	0	0	0	0	0	0	0
ASV2269	AGCTTGATCGGCTATAGTTGGTACAGCTATAAGAGTATTAATTCGTATGGAATTAGGACAGTCTGGAATATTTTTAGGTGATGACCATTTATATAATGTAGTAGTTACGGCTCATGCTTTTGTTATGATTTTTTTTATAGTTATACCAATTTTAATT	157	Metazoa	Arthropoda	Arachnida	Araneae	Clubionidae	Clubiona	Clubiona kurilensis	Predator		8	2261	0	0	0	0	0	0	0	0	0	0	0	0	0	0	0	0	0	0	0	0	0	0	0	0	0	0	0	0	0	0	0	0	0	0	0	0
ASV2270	AACTTGATCTGGAATAATTGGAACATCCCTAAGACTCCTAATCCGAACTGAATTAGGAACCCCTGGAAAATTAATTGGGAATGATCAAATTTATAATACTATTGTAACTGCTCATGCTTTTATCATAATTTTTTTATAGTTATACCTATTATAATT	156	Metazoa	Arthropoda	Insecta	Lepidoptera	Lasiocampidae	Alompra	Alompra roepkei	Herbivore	Exophag	2	2058	0	0	0	0	0	0	0	0	0	0	0	0	0	0	0	0	0	0	0	0	0	0	0	0	0	0	0	14	0	0	0	0	0	0	0	0
ASV2273	AATTTGGGCTGGAATAGTGGGAACTTCTTTAAGTTTATTAATTCGAGCTGAATTAGGGAACCCTGGCTCATTAATTGGTGATGATCAAATTTATAATACAATTGTTACAGCTCATGCCTTTATTATAATTTTTTTTATAGTTATACCTATTATAATT	157	Metazoa	Arthropoda	Insecta	Lepidoptera	Coleophoridae	Coleophora	Unclassified	Herbivore	Endophag	4	2327	0	0	822	0	0	0	0	0	0	0	0	0	0	0	0	0	0	0	0	0	0	0	0	0	0	0	0	0	0	0	0	0	0	0	240	0
ASV2276	AATTTGAAGAGGAATAGTAGGAACATCTTTAAGTTTATTAATTCGAGCTGAATTAGGTAATCCAGGCTCATTAATTGGAGATGATCAAATTTATAATACAATTGTTACAGCTCATGCATTTATTATAATTTTTTTTATAGTTATACCTATTATAATT	157	Metazoa	Arthropoda	Insecta	Lepidoptera	Crambidae	Anania	Anania verbascalis	Herbivore	Exophag	8	15332	0	0	0	0	0	0	0	0	0	0	0	0	0	0	0	0	0	0	0	0	0	0	0	0	0	0	0	0	0	0	0	0	0	0	3738	0
ASV2278	AATTTGATCAGGAATAGTAGGAACATCTTTAAGAATTTTAATTCGAATAGAATTAAGAAGAATTTCAAATTTAATTGGAAATGATCAAATTTATAATGTTATTGTAACAGCTCATGCTTTTATTATAATTTTTTTTATAGTAATACCTATTTTAATT	157	Metazoa	Arthropoda	Insecta	Diptera	Cecidomyiidae	Ozirhincus	Ozirhincus anthemidis	Herbivore	Endophag	3	16796	0	0	0	0	0	0	0	0	0	0	0	0	0	0	0	0	0	0	0	0	0	0	0	0	0	0	0	0	0	0	0	0	0	0	0	0
ASV2284	AATTTGAGCAGGAATAGTGGGCACTTCATTAAGTTTATTAATTCGGGCAGAATTAGGAAACCCAGGTTCTTTAATTGAAAATGATCAAATTTATAATACAATTGTTACATCTCATGCATTTATTATAATTTTCTTTATAGTTATACCTATCATAATT	157	Metazoa	Arthropoda	Insecta	Lepidoptera	Sphingidae	Agrius	Agrius convolvuli	Herbivore	Exophag	2	1058	0	0	0	0	0	0	0	0	0	0	0	0	0	0	0	0	0	0	0	0	0	0	0	0	0	0	0	0	0	0	0	0	0	0	0	0
ASV2288	AATTTGAGCTGGAATAATAGGAACTTCATTAAGTTTATTAATTCGAGCTGAATTAGGAAATCCAGGATCATTAATTGGAGATGATCAAATTTATAATACAATTGTTACAGCTCATGCCTTTATTATAATTTTTTTTATGGTAATACCTATTATAATT	157	Metazoa	Arthropoda	Insecta	Lepidoptera	Coleophoridae	Coleophora	Coleophora helgada	Herbivore	Endophag	11	38104	0	0	2490	0	0	0	0	0	0	0	0	0	0	11536	0	0	0	0	0	0	0	0	0	0	0	2034	0	0	0	0	0	0	0	0	0	0
[truncated: 98 more columns]
