# Supplementary material for: Incidental Ingestion of Plant‐Dwelling Arthropods by Sheep and Cattle in the Same Habitat
Source: Ecol Evol. 2025 Jul 2;15(7):e71681. doi: 10.1002/ece3.71681 (PMC12222620; doi:10.1002/ece3.71681)
Supplement: Supplementary file 7 — Dataset S5. [file ECE3-15-e71681-s009.xlsx]

## Sheet: Sheep
Data S5A. Plant dwelling arthropods ASVs identified in sheep samples across treatments
S = Sheep
Treatments : T0 = T0, G = Grazed, UG = Ungrazed
ASV	Sequence	Length	Kingdom	Phylum	Class	Order	Family	Genus	Species	Guilds	Niche	Prevalance	total	S.T0-1	S.T0-2	S.T0-3	S.T0-4	S.T0-5	S.T0-6	S.T0-7	S.T0-8	S.T0-9	S.T0-10	S.T0-11	S.T0-12	S.T0-13	S.T0-14	S.T0-15	S.T0-16	S.T0-17	S.T0-18	S.T0-19	S.T0-20	S.T0-21	S.T0-22	S.T0-23	S.T0-24	S.T0-25	S.T0-26	S.T0-27	S.T0-28	S.T0-29	S.T0-30	S.T0-31	S.T0-32	S.T0-33	S.T0-34	S.T0-35	S.T0-36
ASV1569	ATCTTGAGCTGGAATAGTAGGAACATCTTTAAGAATACTAATTCGTACAGAATTAGGAAATCCGGGAAGATTAATTGGAGATGATCAAATTTATAATAGTATTGTTACAGCCCATGCATTTATTATAATTTTTTTTATAGTAATACCTATTATAATC	157	Metazoa	Arthropoda	Insecta	Lepidoptera	unclassified	unclassified	unclassified	Herbivore	Unknown	134	1973793	377	276	212	66	136	448	68	217	228	182	0	382	272	218	116	488	472	200	246	159	151	118	139	213	422	337	40	92	317	203	215	114	189	246	457	417
ASV0866	AATTTGAGCAGGAATATTAGGTACATCTCTTAGACTTTTAATTCGAGCTGAATTAGGTAATCCTGGTTCTTTAATTGGAGATGATCAAATTTATAACACTATTGTAACAGCTCATGCTTTTATTATAATTTTTTTTATAGTTATACCTATTATAATT	157	Metazoa	Arthropoda	Insecta	Lepidoptera	Gelechiidae	unclassified	unclassified	Herbivore	Endophag	115	358913	125	74	68	17	0	0	0	75	64	64	0	95	0	68	0	154	118	52	69	50	0	30	0	55	128	124	0	0	105	62	66	29	61	95	163	153
ASV1350	AATTTGATCAGGAATAATTGGATCTTCACTTAGTATTTTAATTCGATTAGAATTAAGACAAATTAATTCAATTATTAATAATAATCAATTATATAATGTAATTGTTACAATTCATGCTTTCATTATAATTTTTTTTATAACTATACCAATTGTAATT	157	Metazoa	Arthropoda	Insecta	Hemiptera	Aphididae	Aphis	unclassified	Herbivore	Exophag	90	424216	11564	7711	9717	3616	5082	3599	10330	11632	1732	5232	1129	16595	9771	4245	14894	5883	10554	19269	8815	14423	6481	11720	8578	4386	17802	9019	3258	3512	10508	8458	9267	5346	17319	14292	3203	4998
ASV2333	AGCTTGATCAGGAATAGTGGGAACATCCCTTAGAATATTAATTCGATTTGAATTAGGTCACCCAGGAGCCTTAATTGGTAATGATCAAACGTATAATGTTGTAGTTACTGCTCATGCTTTTATTATAATTTTTTTTATAGTAATACCAATTATAATT	157	Metazoa	Arthropoda	Insecta	Diptera	Tachinidae	Voria	Voria ruralis	Parasitoid		89	277420	0	0	0	0	0	0	0	0	0	0	0	0	0	0	0	0	0	0	0	0	0	0	0	0	0	0	0	0	0	0	0	0	0	0	0	0
ASV0082	TATTTGAGCAGGAATAATTGGAACTTCTTTAAGTTTATTAATTCGAGCTGAATTAGGAAATCCTGGTTCTTTAATTGGTGATGATCAAATTTATAATACTATTGTTACAGCTCATGCTTTTATTATAATTTTTTTTATAGTTATACCTATTATAATT	157	Metazoa	Arthropoda	Insecta	Lepidoptera	unclassified	unclassified	unclassified	Herbivore	Unknown	82	212698	0	0	0	0	0	0	0	0	0	0	0	0	103	66	0	0	98	0	71	0	0	0	0	74	134	0	0	32	0	0	68	0	0	0	0	0
ASV1259	AATTTGAGCAGGGATATTAGGTACATCTCTTAGACTTTTAATTCGAGCTGAATTAGGTAATCCTGGTTCTTTAATTGGAGATGATCAAATTTATAACACTATTGTAACAGCTCATGCTTTTATTATAATTTTTTTTATAGTTATACCTATTATAATT	157	Metazoa	Arthropoda	Insecta	Lepidoptera	unclassified	unclassified	unclassified	Herbivore	Unknown	81	147085	0	0	0	0	59	0	0	0	0	0	0	0	0	0	0	0	0	0	0	0	0	0	0	0	0	0	0	0	0	0	0	0	0	0	0	0
ASV2136	TATTTGAGCAGGGATAATTGGAACTTCTTTAAGTTTATTAATTCGAGCTGAATTAGGAAATCCTGGTTCTTTAATTGGTGATGATCAAATTTATAATACTATTGTTACAGCTCATGCTTTTATTATAATTTTTTTTATAGTTATACCTATTATAATT	157	Metazoa	Arthropoda	Insecta	Lepidoptera	unclassified	unclassified	unclassified	Herbivore	Unknown	72	136729	0	0	0	0	0	0	0	0	0	0	0	93	0	0	0	121	0	42	0	0	0	0	29	0	0	0	0	0	0	0	0	0	0	0	123	0
ASV2035	AATTTGAGCAGGAATAGTAGGAACTTCATTAAGATTATTAATTCGAGCTGAATTAGGAAACCCTGGATCTTTAATTGGAGATGATCAAATTTATAATACTATTGTAACAGCTCATGCTTTTATTATAATTTTTTTTATAGTTATACCTATTATAATT	157	Metazoa	Arthropoda	Insecta	Lepidoptera	Noctuidae	Anarta	Anarta trifolii	Herbivore	Exophag	69	198339	0	3657	3459	3163	0	2325	3410	1656	11571	111	0	0	232	26533	0	1398	15123	4367	12042	911	11394	3335	902	0	2140	1849	5701	1025	1594	10724	2537	0	115	1363	4690	3607
ASV2167	AATTTGAGCAGGATTAATTGGAACATCTCTTAGTTTATTAATTCGAGCTGAATTAGGAACCCCTAATTCTTTAATTGGAGATGATCAAATTTATAATTCAATTGTTACAGCCCATGCTTTCATTATAATTTTTTTTATAGTAATACCAATTATAATT	157	Metazoa	Arthropoda	Insecta	Lepidoptera	Pterophoridae	unclassified	Pterophoridae sp. BOLD:AAL8472	Herbivore	Endophag	68	31690	0	0	0	0	0	0	0	0	0	0	0	0	0	0	0	0	0	0	0	0	0	0	0	0	0	0	0	0	0	0	0	0	0	0	0	0
ASV1056	AATTTGAGCTGGAATAGTAGGAACTTCACTAAGTTTATTAATTCGAGCTGAATTAGGAAACCCCGGGTCTTTAATTGGAGATGATCAAATTTATAACACAATTGTTACAGCACATGCTTTTATTATAATTTTTTTTATAGTAATACCTATTATAATT	157	Metazoa	Arthropoda	Insecta	Lepidoptera	Noctuidae	Agrotis	Agrotis segetum	Herbivore	Exophag	61	161867	26223	58	3913	0	4432	598	1622	748	9123	2080	0	8121	5323	227	1675	672	4001	2294	6554	2848	1232	3806	0	3840	4483	26706	0	1586	8025	1606	2816	0	470	145	823	50
ASV2150	AATTTGAAGAGGAATAGTAGGAACATCTTTAAGACTTCTAATTCGTGCTGAATTAGGAAATCCAGGATCATTAATTGGAGATGACCAAATTTATAATACAATTGTTACAGCTCATGCATTTATTATAATTTTTTTTATAGTAATACCAATTATAATT	157	Metazoa	Arthropoda	Insecta	Lepidoptera	Crambidae	Sitochroa	Sitochroa verticalis	Herbivore	Exophag	59	62752	0	24	0	0	0	0	0	0	0	0	0	0	0	0	0	0	0	0	0	0	0	0	0	0	0	0	0	0	0	0	0	0	0	0	0	0
ASV0542	TATTTGAGCTGGAATAGTAGGAACGTCTTTAAGATTATTAATTCGAGCAGAATTAGGAACCCCCGGATCTTTAATTGGAGATGACCAAATTTATAATACTATTGTAACAGCTCATGCATTTATTATAATTTTTTTTATAGTTATACCTATTATAATT	157	Metazoa	Arthropoda	Insecta	Lepidoptera	Noctuidae	unclassified	unclassified	Herbivore	Unknown	57	49623	0	0	0	0	0	0	0	0	0	0	0	0	0	0	0	0	0	0	0	0	0	0	0	0	0	0	0	0	0	0	0	0	0	0	0	0
ASV0213	AATTTGAGCAGGTATAGTAGGTACTTCTTTAAGACTTTTAATTCGAGCTGAATTAGGAAATCCAGGTTCTTTAATTGGAGATGACCAAATTTATAATACTATTGTAACAGCCCATGCATTTATTATAATTTTTTTTATAGTAATACCAATTATAATT	157	Metazoa	Arthropoda	Insecta	Lepidoptera	unclassified	unclassified	unclassified	Herbivore	Unknown	56	71077	0	0	0	0	0	21	0	0	0	0	0	0	0	0	0	0	0	0	0	0	0	0	0	0	0	0	0	0	0	0	0	0	0	0	0	0
ASV2401	AGCTTGGGCTGCAATAGTAGGAACAGCAATAAGTGTATTAATTCGAGTTGAATTAGGTCAAACTGGTAGATTTATAGGTGATGATCAATTATATAATGTAATTGTAACAGCTCATGCTTTTGTAATAATTTTTTTTATAGTAATACCTATTTTAATT	157	Metazoa	Arthropoda	Arachnida	Araneae	Theridiidae	Cryptachaea	Cryptachaea riparia	Predator		56	96480	0	14325	0	0	0	28	5	5377	0	624	0	3299	872	910	0	4022	4481	5538	0	4379	7720	4482	8448	0	9693	0	0	0	0	3319	4247	3272	0	252	2281	29
ASV1798	AATTTGAGCAGGAATATTAGGAACATCTCTAAGAATCTTAATTCGAATAGAATTAGGAACTCCAGGCTCATTAATTGGAGATGATCAAATTTATAATACTATTGTCACAGCTCATGCTTTTATCATAATTTTTTTCATAGTAATACCAATTATAATT	157	Metazoa	Arthropoda	Insecta	Lepidoptera	Lycaenidae	unclassified	unclassified	Herbivore	Unknown	55	78030	0	0	0	0	0	0	0	0	0	0	0	0	0	0	0	0	0	0	0	0	0	0	0	0	0	0	0	0	0	0	0	0	0	0	0	0
ASV0109	TATTTGAGCAGGAATAGTAGGAACATCATTAAGATTACTAATTCGAGCAGAATTAGGAAATCCAGGATCATTAATTGGTGATGATCAAATTTATAATACTATTGTAACAGCACATGCATTTATTATAATTTTTTTCATAGTAATACCAATTATAATT	157	Metazoa	Arthropoda	Insecta	Lepidoptera	Plutellidae	Homadaula	Homadaula myriospila	Herbivore	Endophag	51	99237	81	42	40	0	0	5748	0	49	48	0	0	88	0	73	9249	0	0	40	5482	0	0	0	3654	15466	0	65	0	9408	0	0	35	0	50	0	96	117
ASV2171	AGCTTGATCAAGTATAATTGGAACTTCTTTAAGTATACTAATTCGAATTGAATTAGGTCATCCTGGTTCTTTAATTGGAAATGATCAAATTTATAATGTAATTGTAACTGCTCATGCATTTATTATAATTTTTTTTATAGTAATACCAATTATAATT	157	Metazoa	Arthropoda	Insecta	Diptera	Tachinidae	unclassified	unclassified	Parasitoid		49	82156	0	0	0	0	0	0	0	0	0	0	0	0	0	0	0	0	0	0	0	0	0	0	0	0	0	0	0	0	0	0	0	0	0	0	0	0
ASV1789	GGCTTGATCAGCTATAGCAGGTACTGCTATAAGAATTATAATTCGAATAGAGTTAGGACAGGTTGGTTCTTTTTTAGGAGATGATCAATTGTATAATGTTGTAGTAACTGCACATGCTTTTGTTATAATTTTTTTTATAGTAATACCAATTTTAATT	157	Metazoa	Arthropoda	Arachnida	Araneae	unclassified	unclassified	unclassified	Predator		44	29252	1981	0	3364	0	50	2135	0	0	0	0	0	5	0	0	0	86	0	0	554	0	40	0	0	0	81	3419	0	0	0	115	0	0	0	0	2550	3746
ASV1065	AATATGATCAGGTATAATTGGAACATCATTAAGAATTTTAATTCGACTAGAACTAGGAACTACTAATAGATTAATCGGAAACGATCAAATTTATAATGTAATTGTTACAGCTCATGCTTTTATTATAATTTTCTTTATAGTTATACCAATCATAATT	157	Metazoa	Arthropoda	Insecta	Coleoptera	Coccinellidae	Coccinella	unclassified	Predator		42	32915	0	758	859	2714	4307	1347	1013	3968	19	628	220	638	2862	906	9	176	116	0	52	30	269	20	22	0	4254	174	0	0	16	2062	23	0	1728	0	19	0
ASV2170	TATATGAGCAGGAATAGTGGGAACTTCCTTAAGAATTTTAATTCGATTAGAATTAGGGTCAACAGGAAGATTAATCGGAAATGACCAAATTTATAATGTTATTGTAACTGCGCACGCATTTATCATAATTTTTTTCATAGTAATGCCGATTATAATT	157	Metazoa	Arthropoda	Insecta	Coleoptera	Coccinellidae	Coccinula	Coccinula quatuordecimpustulata	Predator		42	10653	0	0	0	0	0	0	0	0	0	0	0	0	0	0	0	0	0	0	0	0	0	0	0	0	0	0	0	0	0	0	0	0	0	0	0	0
ASV2123	AATTTGATCAGGAATAGTAGGTACATCTTTAAGACTTTTAATTCGAGCTGAATTAGGTACTCCAGGATCTTTAATTGGTGATGATCAAATTTATAATACTATTGTAACTGGTCATGCTTTTATTATAATTTTTTTTATAGTTATACCTATTATAATT	157	Metazoa	Arthropoda	Insecta	Lepidoptera	Pyralidae	Oncocera	Oncocera semirubella	Herbivore	Exophag	41	23560	0	0	0	0	0	0	0	0	0	0	0	0	0	0	0	0	0	0	0	0	0	0	0	0	0	0	0	0	0	0	0	0	0	0	0	0
ASV0510	AACTTGATCTGGAATAATTGGAACATCCCTAAGACTCCTAATCCGAACTGAATTAGGAACCCCTGGAAAATTAATTGGGAATGATCAAATTTATAATACTATTGTAACTGCTCATGCTTTTATCATAATTTTTTTTATAGTTATACCTATTATAATT	157	Metazoa	Arthropoda	Insecta	Lepidoptera	unclassified	unclassified	unclassified	Herbivore	Unknown	39	25192	0	0	0	0	0	0	0	0	0	0	0	0	0	0	0	0	0	0	0	0	0	0	0	0	0	0	0	0	0	0	0	0	0	0	0	0
ASV1049	TATTTGAGCTGGAATAGTAGGGACATCTTTAAGATTATTAATTCGAGCAGAATTAGGAACCCCCGGATCTTTAATTGGAGATGATCAAATTTATAATACTATTGTAACAGCTCATGCATTTATTATAATTTTTTTTATAGTTATACCTATTATAATT	157	Metazoa	Arthropoda	Insecta	Lepidoptera	Noctuidae	Macdunnoughia	Macdunnoughia confusa	Herbivore	Exophag	39	37704	0	0	0	0	0	26	0	0	0	0	0	0	0	0	0	0	0	0	0	0	0	0	0	0	0	0	0	0	0	0	0	0	0	0	0	0
ASV0584	AATTTGAGCAGGAATAATTGGGACTTCTTTAAGTTTATTAATTCGAGCAGAATTAGGTAACCCAGGATCTTTAATTGGAGATGATCAAATTTATAATACTATTGTAACAGCTCATGCTTTTATTATAATTTTTTTTATAGTTATACCTATTATAATT	157	Metazoa	Arthropoda	Insecta	Lepidoptera	unclassified	unclassified	unclassified	Herbivore	Unknown	38	55605	0	0	0	0	0	0	0	0	0	0	0	0	0	0	0	0	0	0	0	0	0	0	0	0	0	36	0	0	0	0	0	0	0	0	0	0
ASV1134	AATTTGAAGAGGAATAGTAGGAACATCTTTAAGACTTCTAATTCGTGCTGAATTAGGAAATCCAGGATCATTAATTGGAGATGATCAAATTTATAATACAATTGTTACAGCTCATGCATTTATTATAATTTTTTTTATAGTAATACCAATTATAATT	157	Metazoa	Arthropoda	Insecta	Lepidoptera	Crambidae	Sitochroa	Sitochroa verticalis	Herbivore	Exophag	37	53481	0	0	0	0	400	53	0	0	0	0	0	0	0	0	0	0	0	0	0	0	0	0	0	0	0	0	0	0	0	0	0	0	0	23	0	0
ASV2031	AATTTGAGCTGGAATAGTAGGAACTTCTTTAAGATTATTAATTCGAGCAGAATTAGGTAACCCAGGTTCTTTAATTGGTGATGATCAAATTTATAATACTATTGTAACAGCTCATGCTTTTATTATAATTTTTTTTATAGTTATACCTATTATAATT	157	Metazoa	Arthropoda	Insecta	Lepidoptera	Pterophoridae	Emmelina	Emmelina monodactyla	Herbivore	Exophag	37	106324	0	5938	0	0	0	0	0	0	4833	0	0	0	0	0	0	1688	257	0	39984	3760	0	3875	0	0	2870	572	0	0	0	0	2341	0	114	0	0	0
ASV1772	TATTTGAGCTGGTATAATTGGAACTTCTTTAAGATTATTAATTCGAGCTGAATTAGGAACTCCAGGATCTTTAATCGGAGATGATCAAATTTATAATACAATTGTAACTGCACATGCTTTTATTATAATTTTTTTTATAGTAATACCTATTATAATT	157	Metazoa	Arthropoda	Insecta	Lepidoptera	Tortricidae	Eucosma	Eucosma wimmerana	Herbivore	Endophag	36	34029	0	0	0	0	0	0	0	0	0	0	0	0	0	0	0	0	0	0	0	0	0	0	0	0	0	0	0	0	0	0	0	0	0	0	0	0
ASV2372	TATTTGATCAGGTATAATTGGTTCTTCTCTTAGAATTCTAATCCGATTAGAATTAAGTCAAATTAATTCAATTATTAATAATAATCAATTATATAATGTAATTGTTACAATTCATGCTTTTATTATAATTTTTTTTATAACTATACCAATCGTTATT	157	Metazoa	Arthropoda	Insecta	Hemiptera	Aphididae	Aphis	unclassified	Herbivore	Exophag	36	39858	5312	273	1208	0	3236	155	72	0	1298	0	163	4107	2872	0	1643	355	728	0	164	50	235	414	399	2184	1377	1886	78	473	1964	0	352	243	340	0	152	833
ASV0029	ATCTTGAGCTGGAATAGTAGGAACATCCTTAAGAATACTAATTCGTACAGAATTAGGAAATCCGGGAAGATTAATTGGAGATGATCAAATTTATAATAGTATTGTTACAGCCCATGCATTTATTATAATTTTTTTTATAGTAATACCTATTATAATC	157	Metazoa	Arthropoda	Insecta	Lepidoptera	unclassified	unclassified	unclassified	Herbivore	Unknown	35	44620	0	0	0	0	0	0	0	0	0	0	0	0	0	0	0	0	0	0	0	0	0	0	0	0	0	0	0	0	0	0	0	0	0	0	0	0
ASV1541	AATATGAGCAGGTATATTAGGAACTTCACTTAGATGAATCATCCGAATTGAGTTAGGAATACCAGGATCATTTATTGGAGATGATCAAACATATAATGTTGTAGTAACAGCCCATGCATTTGTAATGATCTTTTTTATAGTGATACCTATTATAATT	157	Metazoa	Arthropoda	Insecta	Hemiptera	Miridae	Deraeocoris	Deraeocoris punctulatus	Predator		35	45362	97	10	116	0	0	0	37	0	3	0	8	0	0	0	0	238	431	0	0	54	0	0	0	0	892	677	0	0	0	0	136	0	0	0	0	39716
ASV1637	TATTTGATCAGGAATAGTAGGAACTTCCTTAAGAATTTTAATTCGAGCTGAATTAGGAACCCCAGGATCTTTAATTGGGGATGACCAAATTTACAATACAATTGTAACTGCACATGCTTTTATTATAATTTTTTTCATAGTTATACCAATTATAATT	157	Metazoa	Arthropoda	Insecta	Lepidoptera	Gracillariidae	Calybites	Calybites phasianipennella	Herbivore	Endophag	34	45526	0	0	0	0	0	0	0	0	0	0	0	0	0	0	0	0	0	0	0	0	0	0	0	0	0	0	0	0	0	0	0	0	0	0	0	0
ASV1942	TATTTGATCAGGTATAATTGGATCATCTCTTAGAATTTTAATTCGTCTTGAATTAAGTCAAATTAATTCAATTATTAACAATAATCAATTATACAATGTTATCGTTACAATTCATGCTTTTATTATAATTTTTTTTATAACAATACCAATTGTAATT	157	Metazoa	Arthropoda	Insecta	Hemiptera	Aphididae	Phorodon	Phorodon cannabis	Herbivore	Exophag	32	5954	0	0	67	0	0	0	18	0	77	0	0	0	1410	0	0	0	0	0	0	0	37	0	0	0	174	1677	0	0	0	155	34	0	0	0	26	122
ASV2148	TATTTGAGCAGGAATAGTAGGAACTTCTTTAAGATTATTAATTCGAGCTGAATTAGGTAACCCAGGTTCATTAATTGGAGATGATCAAATTTATAATACTATTGTAACAGCTCATGCTTTTATTATAATTTTTTTTATAGTTATACCTATTATAATT	157	Metazoa	Arthropoda	Insecta	Lepidoptera	Tortricidae	Cochylidia	Cochylidia subroseana	Herbivore	Endophag	32	68866	0	0	0	0	0	134	0	0	0	3763	0	0	0	0	0	0	4091	0	0	0	0	0	0	2880	0	0	0	0	17397	0	0	0	0	0	0	0
ASV1742	AATTTGAGCAGGAATAGTAGGAACTTCTTTAAGTTTATTAATTCGGGCAGAATTAGGTAATCCTGGATCTTTAATTGGAGATGATCAAATTTATAATACTATCGTTACAGCTCATGCTTTTATTATAATTTTCTTTATAGTAATACCAATTATAATT	157	Metazoa	Arthropoda	Insecta	Lepidoptera	Noctuidae	Heliothis	Heliothis adaucta	Herbivore	Exophag	30	23628	0	0	0	0	0	0	0	0	0	0	0	0	0	0	0	0	0	0	0	0	0	0	0	0	0	0	0	0	0	0	0	0	0	0	0	0
ASV2026	AATTTGATCTGGATTAGTAGGTACAAGATTAAGTTTATTGATTCGAGCTGAATTAGGTCAACCAGGTTCTTTAATTGGTGATGATCAAATTTATAATGTAATTGTTACAGCACATGCTTTTATTATAATTTTTTTTATAGTAATACCTATTGTAATT	157	Metazoa	Arthropoda	Insecta	Neuropterida	Chrysopidae	Chrysoperla	unclassified	Predator		29	4001	0	93	0	0	0	0	0	0	0	0	0	0	0	0	0	0	4	0	0	0	0	0	0	0	0	0	0	21	0	77	0	0	0	0	0	0
ASV1051	AATTTGAGCAGGTATAGTAGGAACATCTTTAAGATTATTAATTCGAGCTGAATTAGGAAATCCAGGATCATTAATTGGAAATGATCAAATTTACAATACTATTGTCACAGCTCATGCTTTTATTATAATTTTTTTTATAGTAATACCTATTATAATT	157	Metazoa	Arthropoda	Insecta	Lepidoptera	unclassified	unclassified	unclassified	Herbivore	Unknown	27	39332	0	0	2450	0	0	0	0	0	0	0	0	2635	0	0	0	0	0	0	0	0	0	0	0	0	0	0	0	0	0	0	4528	0	0	0	0	0
ASV1080	GATATGAGCAGGAATAGTGGGAACTTCCCTAAGAATTTTGATTCGTGCAGAATTAGGAAACCCAGGAACATTAATTGGAAATGATCAAATTTATAATGTAATTGTAACTGCCCATGCTTTCATTATAATTTTCTTCATAGTTATACCAATTATAATT	157	Metazoa	Arthropoda	Insecta	Coleoptera	Chrysomelidae	unclassified	unclassified	Herbivore	Exophag	26	30317	0	0	0	0	0	6	0	6	0	0	0	0	0	0	0	0	0	0	0	4	0	0	0	0	0	0	0	0	0	0	0	0	0	0	0	0
ASV0625	AATTTGAGCAGGAATAGTAGGAACCTCATTAAGTTTATTAATTCGAGCAGAATTAGGAAATCCAGGTTCTTTAATTGGAGATGATCAAATTTATAACACTATCGTTACAGCTCATGCTTTTATTATAATTTTTTTTATAGTTATACCTATTATAATT	157	Metazoa	Arthropoda	Insecta	Lepidoptera	Gelechiidae	Recurvaria	Recurvaria nanella	Herbivore	Endophag	24	21878	0	0	0	0	0	0	0	3449	0	0	0	0	0	0	0	0	0	0	0	0	0	0	0	0	0	0	0	0	0	0	0	0	0	0	0	0
ASV1932	AATTTGAGCAGGGATAGTAGGAACATCATTAAGATTATTAATTCGAGCAGAATTAGGAAACCCCGGTTCATTAATTGGAGATGATCAAATTTATAATACAATTGTAACAGCTCATGCTTTTATTATAATTTTTTTTATAGTAATACCAATTATAATT	157	Metazoa	Arthropoda	Insecta	Lepidoptera	Geometridae	Isturgia	Isturgia arenacearia	Herbivore	Exophag	24	22122	0	0	0	0	0	0	0	0	0	0	0	0	0	0	0	0	0	0	0	0	0	0	0	0	0	0	0	0	0	0	0	0	0	0	0	0
ASV0984	TATTTGATCAGGTATAATTGGATCTTCACTTAGAATTTTAATTCGATTAGAATTAAGACAAATTAATTCAATTATTAATAATAATCAATTATATAATGTAATTGTTACAATTCATGCTTTTATTATAATTTTTTTTATAACTATACCAATTGTAATT	157	Metazoa	Arthropoda	Insecta	Hemiptera	Aphididae	Aphis	Aphis kurosawai	Herbivore	Exophag	23	6150	161	0	260	0	0	0	18	0	537	174	103	54	75	0	380	0	207	452	54	234	966	0	0	886	227	254	0	0	0	184	201	0	0	0	0	84
ASV2289	GGCTTGATCTGCTATAGCAGGTACTGCTATAAGAATTATAATTCGAATAGAGTTAGGACAGGTTGGTTCTTTTTTAGGAGATGATCAATTGTATAATGTTGTAGTAACTGCACATGCTTTTGTTATAATTTTTTTTATAGTAATACCAATTTTAATT	157	Metazoa	Arthropoda	Arachnida	Araneae	Anyphaenidae	Negayan	Negayan excepta	Predator		23	18422	0	478	0	0	0	254	42	0	708	0	0	0	0	0	0	0	621	0	0	364	0	1298	0	1693	419	0	0	0	0	0	0	320	2836	39	0	0
ASV0237	TATTTGATCAGGAATAATTGGATCTTCACTTAGAATTTTGATTCGATTAGAACTAAGTCAAATCAATTCAATTATCAATAATAACCAATTATATAATGTAATTGTTACAATTCATGCTTTTATTATAATTTTTTTTATAACTATACCAATTGTAATT	157	Metazoa	Arthropoda	Insecta	Hemiptera	Aphididae	unclassified	unclassified	Herbivore	Exophag	22	39735	0	0	0	0	0	0	0	0	0	0	0	0	1122	0	0	0	179	814	813	138	0	317	56	2043	9627	2974	22	0	4580	0	2619	0	3303	1356	0	503
ASV1409	ATCTTGAGCTGGAATAGTAGGAACATCTTTAAGAATACTAATTCGTACAGAATTAGGAAATCCAGGAAGATTAATTGGAGATGATCAAATTTATAATAGTATTGTTACAGCCCATGCATTTATTATAATTTTTTTTATAGTAATACCTATTATAATC	157	Metazoa	Arthropoda	Insecta	Lepidoptera	unclassified	unclassified	unclassified	Herbivore	Unknown	22	24902	0	0	0	0	0	0	0	0	0	0	0	0	0	0	0	0	0	0	0	0	0	0	0	0	0	0	0	0	0	0	0	0	0	0	0	0
ASV2037	ATTATGATCAGGTATAATTGGTACATCATTAAGTTTAATTATTCGAGCTGAATTAGGAAACCCAGGATCATTAATTGGAGATGATCAAATTTATAATACTATTGTTACAGCTCATGCTTTTATTATAATTTTTTTTATAGTTATACCTATTATAATT	157	Metazoa	Arthropoda	Insecta	Lepidoptera	Plutellidae	Acrolepiopsis	Acrolepiopsis leucoscia	Herbivore	Endophag	22	22784	0	0	0	0	0	0	0	0	0	0	0	0	0	0	0	0	0	0	0	0	0	0	0	0	0	0	0	0	0	0	0	0	0	0	0	0
ASV2062	AATCTGATCTGGAATAGTAGGTACATCTTTAAGATTACTTATTCGAGCTGAACTTGGTAATCCAGGATCATTAATTGGAGATGATCAAATTTATAATACTATTGTTACAGCTCATGCTTTTATTATAATTTTTTTTATAGTAATACCTATTATAATT	157	Metazoa	Arthropoda	Insecta	Lepidoptera	Limacodidae	Parasa	Parasa consocia	Herbivore	Exophag	22	43230	0	0	0	0	0	0	0	0	35	0	0	0	0	0	0	0	0	5171	0	0	0	0	0	0	25	0	0	0	0	0	0	0	4	0	0	0
ASV2153	TATTTGAGCTGGAATAGTAGGAACTTCTTTAAGATTATTAATTCGAGCTGAATTAGGAAACCCAGGATCTTTAATTGGGAATGACCAAATTTATAACACAATTGTTACAGCTCATGCATTTATTATAATTTTTTTTATAGTTATACCAATTATAATT	157	Metazoa	Arthropoda	Insecta	Lepidoptera	Bucculatricidae	Bucculatrix	unclassified	Herbivore	Endophag	21	49082	0	0	0	0	0	0	0	0	0	0	0	0	0	0	0	0	0	0	0	0	0	0	0	0	0	0	0	0	0	0	0	0	0	0	0	0
ASV0833	AATCTGAGCAGGAATAGTTGGAACTTCTTTAAGATTATTAATTCGAGCTGAATTAGGTAATCCTGGTTCTTTAATTGGAGATGATCAAATTTATAATACTATTGTAACAGCTCATGCTTTTATTATAATTTTTTTCATAGTAATACCAATTATAATT	157	Metazoa	Arthropoda	Insecta	Lepidoptera	unclassified	unclassified	unclassified	Herbivore	Unknown	20	14758	0	0	0	0	0	18	0	0	0	0	0	0	0	0	0	0	0	0	0	0	0	0	0	0	0	0	0	0	0	0	0	0	0	0	0	0
ASV1546	AATTTGAGCAGGTATAGTTGGTACTTCATTAAGATTACTAATTCGAGCTGAATTAGGAAATCCTGGTTCTTTAATTGGTGATGATCAAATTTATAATACTATTGTCACAGCTCATGCCTTTATTATAATTTTCTTCATAGTTATACCTATTATAATT	157	Metazoa	Arthropoda	Insecta	Lepidoptera	Coleophoridae	Coleophora	Coleophora klimeschiella	Herbivore	Endophag	20	22605	0	0	0	0	0	0	0	0	0	0	39	0	454	0	0	1357	345	0	945	1933	0	1607	1739	0	0	364	0	0	1265	0	0	0	33	290	0	0
ASV1739	TATCTGATCAGGTATAATTGGATCTTCTCTTAGAATTTTAATTCGATTAGAATTAAGTCAAATTAATTCAATTATTAATAATAATCAATTATATAATGTTATTGTAACAATTCATGCTTTTATTATAATTTTTTTTATAACTATACCAATTGTTATT	157	Metazoa	Arthropoda	Insecta	Hemiptera	Aphididae	Aulacorthum	Aulacorthum nipponicum	Herbivore	Exophag	20	16033	0	0	0	0	0	0	0	0	0	0	0	0	144	0	0	0	147	0	0	0	7380	0	3010	120	0	0	0	0	111	0	0	391	0	141	824	0
ASV1090	AGCTTGAGCAGGTATAGTAGGGACATCTTTAAGTATATTAATTCGTGCTGAACTTGGTCATCCAGGTGCTTTAATTGGAGATGATCAAATTTATAATGTAATTGTTACAGCTCATGCTTTTGTTATAATTTTTTTTATAGTTATACCAATTATAATT	157	Metazoa	Arthropoda	Insecta	Diptera	Syrphidae	Melanostoma	unclassified	Predator		18	2424	0	0	0	0	0	0	0	0	11	0	0	0	0	0	0	0	0	0	0	0	0	0	0	0	0	0	0	0	0	0	0	0	0	0	0	0
ASV1152	ATTCTGATCAGGAATAGTCGGAACATCATTAAGAATTTTAATCCGAATAGAATTAGGTAGACCAGGATCTCTAATTGGGAATGATCAAATTTATAACTCAATTGTAACTGCACATGCATTTATTATAATTTTTTTTATAGTTATACCGATTATAATT	157	Metazoa	Arthropoda	Insecta	Coleoptera	Chrysomelidae	Cassida	Cassida sp. EMHAU-15090501	Herbivore	Exophag	18	8441	54	0	661	0	8	890	0	0	16	0	0	25	191	0	53	0	0	0	4140	0	0	0	0	832	155	328	0	5	0	0	715	0	0	0	0	330
ASV0006	AATTTGAGCTGGAATAGTTGGAACATCTTTAAGACTTTTAATTCGAGCTGAATTAGGAACTCCTGGCTCATTAATTGGAGATGATCAAATTTACAATACAATTGTTACAGCTCATGCTTTTATTATAATTTTTTTCATAGTTATACCTATTATAATT	157	Metazoa	Arthropoda	Insecta	Lepidoptera	unclassified	unclassified	unclassified	Herbivore	Unknown	17	5126	0	0	0	0	0	0	0	0	0	0	0	0	0	0	0	0	0	0	0	0	0	0	0	0	0	0	0	0	0	0	0	0	0	0	0	0
ASV0362	AATTTGAGCAGGTATAATAGGAACATCTTTAAGATTATTAATTCGAGCTGAATTAGGAAATCCAGGATCATTAATTGGGAATGATCAAATTTACAATACTATTGTTACAGCTCACGCTTTTATTATAATTTTTTTTATAGTAATACCTATTATAATT	157	Metazoa	Arthropoda	Insecta	Lepidoptera	Tortricidae	unclassified	unclassified	Herbivore	Endophag	17	52182	12120	5651	7919	0	0	7246	0	0	0	0	0	0	0	0	0	0	0	0	0	20	0	0	0	0	0	0	0	0	0	0	0	0	8106	0	0	0
ASV0457	TATTTGATCAGGTATAATCGGATCTTCACTTAGAATATTAATTCGATTAGAACTTAGCCAAATTAATTCAATTATTAACAATAATCAACTTTATAATGTAATCGTAACAATTCATGCTTTTATTATAATTTTCTTTATAACTATACCAATTGTAATT	157	Metazoa	Arthropoda	Insecta	Hemiptera	Aphididae	Hyalopterus	Hyalopterus pruni	Herbivore	Exophag	17	11814	0	0	0	0	0	0	0	0	0	0	0	0	0	0	0	0	0	0	0	0	0	0	0	0	0	0	0	0	0	0	0	0	0	0	0	0
ASV2444	TATTTGAGCAGGAATAGTAGGAACATCTTTAAGTTTATTAATTCGAGCAGAATTAGGTAATCCAGGATCACTTATTGGTGATGATCAAATTTATAATACTATTGTAACAGCTCATGCTTTTATTATAATTTTTTTTATAGTTATACCTATTATAATT	157	Metazoa	Arthropoda	Insecta	Lepidoptera	unclassified	unclassified	unclassified	Herbivore	Unknown	17	15596	0	0	0	0	0	0	0	0	0	0	0	0	0	0	0	0	0	0	0	0	0	0	0	0	0	0	0	0	0	0	0	0	0	0	0	0
ASV1101	AATTTGAGCAGGAATAGTAGGTACATCTTTAAGACTTCTAATTCGTGCTGAATTAGGTACTCCCGGGTCTTTAATTGGAGATGATCAAATTTATAATACTATTGTAACAGCTCATGCTTTTATTATAATTTTTTTTATAGTAATACCTATTATAATT	157	Metazoa	Arthropoda	Insecta	Lepidoptera	Nolidae	Earias	unclassified	Herbivore	Endophag	16	14326	0	0	0	0	0	48	0	0	0	0	0	0	0	0	0	0	0	0	0	0	0	0	0	0	0	0	0	0	0	0	0	0	0	0	0	0
ASV1325	AGCTTGATCAGCTATGGTTGGAACAGCTATAAGAGTATTAATTCGAATAGAATTAGGACAATCTGGAATGTTTTTAGGAGATGACCATTTATATAATGTGGTGGTTACGGCTCATGCTTTTGTTATAATCTTTTTTATAGTAATACCAATTTTAATT	157	Metazoa	Arthropoda	Arachnida	Araneae	unclassified	unclassified	unclassified	Predator		16	2641	0	0	0	0	0	0	0	12	0	0	0	0	0	0	0	0	274	0	0	592	0	0	220	0	0	0	0	0	0	0	0	0	0	0	0	0
ASV1515	TATTTGAGCAGGAATAGTAGGAACATCTTTAAGTTTATTAATTCGAGCAGAATTAGGTAATCCAGGATCACTTATTGGTGATGATCAAATTTATAATACTATTGTAACAGCCCATGCTTTTATTATAATTTTTTTTATAGTTATACCTATTATAATT	157	Metazoa	Arthropoda	Insecta	Lepidoptera	unclassified	unclassified	unclassified	Herbivore	Unknown	15	7439	0	0	0	0	0	0	0	0	0	0	0	0	0	0	0	0	0	0	0	0	0	0	0	0	0	0	0	0	0	0	0	0	0	0	0	0
ASV1429	AGCTTGAGCAGGAATAATTGGAACTTCATTAAGAATTTTAATTCGAGCTGAATTGGGACACCCAGGAGCTTTAATTGGTAATGATCAAATTTATAATGTTATTGTTACTTCTCATGCATTTATTATAATTTTTTTTATAGTTATACCTATTATAATT	157	Metazoa	Arthropoda	Insecta	Diptera	Tephritidae	Trupanea	Trupanea radifera	Herbivore	Endophag	14	3820	0	0	0	0	0	0	0	0	0	0	0	0	0	0	0	0	0	0	0	0	0	0	0	0	0	0	0	0	0	0	0	0	0	0	0	0
ASV0666	AATTTGAGCAGGAATAGTAGGAACTTCATTAAGTTTATTAATTCGAGCTGAATTAGGAAACCCTGGATCTTTAATTGGAGATGATCAAATTTATAATACTATTGTTACAGCTCATGCTTTTATTATAATTTTTTTTATAGTTATACCTATTATAATT	157	Metazoa	Arthropoda	Insecta	Lepidoptera	Noctuidae	Mamestra	Mamestra brassicae	Herbivore	Endophag	13	38477	2479	2555	3784	0	0	1541	0	1878	0	0	0	4731	0	196	0	0	0	0	0	0	0	2566	0	0	0	0	0	51	0	0	0	1573	0	0	0	0
ASV0992	AATTTGAAGAGGAATAGTAGGAACATCTTTAAGACTTCTAATTCGTGCTGAATTAGGAAATCCAGGATCATTAATTGGTGATGATCAAATTTATAATACAATTGTTACAGCTCATGCATTTATTATAATTTTTTTTATAGTAATACCAATTATAATT	157	Metazoa	Arthropoda	Insecta	Lepidoptera	Crambidae	Sitochroa	Sitochroa verticalis	Herbivore	Exophag	13	19776	0	0	0	0	0	0	0	0	0	0	0	0	0	0	0	0	0	0	0	0	0	0	1520	0	0	0	0	0	0	0	0	0	27	0	0	0
ASV1111	AATTTGAGCAGGAATAATTGGGACTTCTTTAAGTTTATTAATTCGAGCAGAATTAGGTAACCCAGGATCTTTAATTGAAGATGATCAAATTTATAATACTATTGTAACAGCTCATGCTTTTATTATAATTTTTTTTATAGTTATACCTATTATAATT	157	Metazoa	Arthropoda	Insecta	Lepidoptera	unclassified	unclassified	unclassified	Herbivore	Unknown	13	21928	0	0	0	0	0	0	0	0	0	0	0	0	0	0	0	0	0	0	0	0	0	0	0	0	0	0	0	0	0	0	0	0	0	0	0	0
ASV1272	TATTTGAGCAGGAATAGTTGGAACCTCTTTAAGTTTATTAATTCGCGCAGAATTAGGTAACCCTGGATCATTAATTGGAGATGATCAAATTTATAATACTATTGTAACAGCACATGCTTTTATTATAATTTTTTTTATAGTTATACCAATTATAATT	157	Metazoa	Arthropoda	Insecta	Lepidoptera	unclassified	unclassified	unclassified	Herbivore	Unknown	13	14910	0	0	0	0	0	0	0	0	0	0	0	0	0	0	0	0	0	0	0	0	0	0	0	0	0	0	0	0	0	0	0	0	0	0	0	0
ASV0359	AATTTGATCTGGAATAGTAGGAACATCATTAAGAATTTTAATTCGAATAGAATTAAGAAGAATTTCTAATTTAATTGGAAATGATCAAATTTATAATGTAATTGTAACAGCTCATGCTTTTATTATAATTTTTTTTATAGTAATACCTATTTTAATT	157	Metazoa	Arthropoda	Insecta	Diptera	Cecidomyiidae	Ozirhincus	unclassified	Herbivore	Endophag	12	14953	433	0	4625	0	0	0	0	3193	0	778	0	0	0	0	0	0	0	0	2269	0	0	0	238	0	0	1138	0	0	0	308	0	0	438	808	0	0
ASV1109	ATCTTGAGCTGGAATAGTAGGAACATCTTTAAGAATACTAATTCGTACAGAATTAGGAAATCCGGGAAGATTAATTGGAGATGATCAAATTTATAATAGTATTGTTACAGTCCATGCATTTATTATAATTTTTTTTATAGTAATACCTATTATAATC	157	Metazoa	Arthropoda	Insecta	Lepidoptera	unclassified	unclassified	unclassified	Herbivore	Unknown	12	9543	0	0	0	0	0	0	0	0	0	0	0	0	0	0	0	0	0	0	0	0	0	0	0	0	0	0	0	0	0	0	0	0	0	0	0	0
ASV1652	AATTTGAGCAGGTATAGTAGGAACATCTTTAAGATTATTAATTCGAGCTGAATTAGGAAATCCGGGATCATTAATTGGAAATGATCAAATTTACAATACTATTGTCACAGCTCATGCTTTTATTATAATTTTTTTTATAGTAATACCTATTATAATT	157	Metazoa	Arthropoda	Insecta	Lepidoptera	unclassified	unclassified	unclassified	Herbivore	Unknown	12	15404	0	0	0	0	0	284	0	0	0	0	0	0	0	0	0	0	0	0	0	5392	0	0	0	0	0	1180	0	0	0	0	0	0	0	0	0	0
ASV2174	AATTTGAGCTGGAATAGTAGGAACTTCTTTAAGTTTATTAATTCGAGCTGAATTAGGAAACCCTGGTTCATTAATTGGAGATGATCAAATTTATAATACAATTGTTACTGCTCATGCTTTTATTATAATTTTTTTTATAGTAATACCTATTATAATT	157	Metazoa	Arthropoda	Insecta	Lepidoptera	Coleophoridae	Coleophora	unclassified	Herbivore	Endophag	12	6018	0	0	0	0	0	0	0	0	0	0	0	0	0	0	0	0	0	0	0	0	0	0	0	0	0	0	0	0	0	0	0	0	0	0	0	0
ASV2369	AGCATGAGCTGGGATAGTAGGAACATCAATAAGAATAATTATCCGAATAGAATTAGGACAGCCAGGATCAATAATTGGAGATGATCAAATCTATAATGTAATTATTACAGCACATGCATTTGTAATAATTTTCTTTATAGTTATACCAATTATAATT	157	Metazoa	Arthropoda	Insecta	Orthoptera	Acrididae	Oedaleus	unclassified	Herbivore	Exophag	12	4411	0	0	0	0	0	0	478	451	0	0	0	0	0	0	0	7	0	0	116	296	0	0	0	0	20	0	0	0	0	0	51	0	0	0	0	0
ASV1773	AGCTTGAGCTGGAATAGTAGGAACATCTTTAAGTATTTTAATTCGTATAGAACTTGGTCATCCAGGAGCATTAATTGGAGATGATCAAATTTATAATGTAATTGTTACTGCACATGCTTTTGTTATAATTTTTTTTATAGTAATACCTATTATAATT	157	Metazoa	Arthropoda	Insecta	Diptera	Syrphidae	unclassified	unclassified	Predator		11	7770	0	353	0	635	0	0	0	0	0	55	564	0	0	0	0	0	448	0	0	0	3161	0	0	0	120	0	0	0	0	0	428	0	0	0	0	0
ASV1861	AATTTGAAGAGGAATAGTAGGAACATCTTTAAGTTTATTAATTCGAGCTGAATTAGGTAATCCGGGCTCATTAATTGGAGATGATCAAATTTATAATACAATTGTTACAGCTCATGCATTTATTATAATTTTTTTTATAGTTATACCTATCATAATT	157	Metazoa	Arthropoda	Insecta	Lepidoptera	Crambidae	unclassified	unclassified	Herbivore	Unknown	11	4525	0	0	0	0	0	0	0	0	0	0	0	0	0	0	0	0	0	0	0	0	0	0	0	0	0	0	0	0	0	0	0	0	0	0	0	0
ASV2192	AATTTGAGCTGGAATAATTGGAACATCATTAAGATTATTAATTCGAGCTGAATTAAGAATACCCGGATCATTAATTGGAAATGATCAAATTTATAATTCTATTGTAACTGCTCATGCATTTATTATAATTTTTTTTATAGTAATACCAATTATAATT	157	Metazoa	Arthropoda	Insecta	Lepidoptera	unclassified	unclassified	unclassified	Herbivore	Unknown	11	45857	8201	0	0	0	4016	3898	11146	0	0	0	0	0	0	0	0	62	0	0	0	0	0	0	0	0	0	0	0	0	0	0	0	0	6280	1396	759	0
ASV2234	TATTTGAGCTGGCATAGTTGGAACTTCTTTAAGATTATTAATTCGAGCTGAATTAGGTAATCCTGGATCTTTAATTGGAGATGACCAAATTTATAATACAATTGTTACTGCTCATGCTTTTATTATAATTTTTTTCATAGTTATACCTATTATAATT	157	Metazoa	Arthropoda	Insecta	Lepidoptera	Tortricidae	Eucosma	unclassified	Herbivore	Exophag	11	4029	0	0	0	0	0	0	0	0	0	0	0	0	0	0	0	0	0	0	0	0	0	0	0	0	0	0	0	0	0	0	0	0	0	0	0	0
ASV0559	AGTTTGAGCTGGAATAGTGGGAACTTCTTTAAGTTTATTAATTCGAGCTGAATTAGGAAATCCTGGCTCATTAATTGGAGATGACCAAATTTATAATACAATTGTGACAGCTCATGCTTTTATTATAATTTTCTTTATAGTTATACCTATTATAATT	157	Metazoa	Arthropoda	Insecta	Lepidoptera	Coleophoridae	Coleophora	Coleophora amarchana	Herbivore	Endophag	10	44509	0	0	0	0	0	0	0	0	0	0	0	0	0	0	0	0	0	0	0	0	7	0	0	0	0	0	0	0	0	0	0	0	0	0	0	0
ASV1150	AGTTTGAGCTGGAATAGTAGGAACTTCTTTAAGTTTATTAATTCGAGCTGAATTAGGAAATCCTGGCTCATTAATTGGAGATGACCAAATTTATAATACAATTGTGACAGCTCATGCTTTTATTATAATTTTCTTTATAGTTATACCTATTATAATT	157	Metazoa	Arthropoda	Insecta	Lepidoptera	Coleophoridae	Coleophora	Coleophora amarchana	Herbivore	Endophag	10	15826	0	0	0	0	0	0	0	0	0	0	0	0	0	0	0	0	0	0	0	0	0	0	0	0	0	0	0	0	0	0	0	0	0	0	0	0
ASV1738	AACTTGATCTGGAATAATTGGAACATCCCTAAGACTCCTAATTCGAACTGAATTAGGAACCCCTGGAAAATTAATTGGGAATGATCAAATTTATAATACTATTGTAACTGCTCATGCTTTTATCATAATTTTTTTTATAGTTATACCTATTATAATT	157	Metazoa	Arthropoda	Insecta	Lepidoptera	unclassified	unclassified	unclassified	Herbivore	Unknown	10	23104	0	0	0	0	0	0	0	0	0	0	0	0	0	0	0	0	0	0	0	0	0	0	0	0	0	0	0	0	0	0	0	0	0	0	0	0
ASV2093	AGCATGGTCTGCTATGGTAGGAACCGCAATAAGAGTTTTAATTCGAATAGAATTAGGTCAGACTGGTAGATTTTTGGGAAACGATCATATGTATAATGTAATTGTAACAGCACATGCTTTTGTTATAATTTTTTTTATAGTAATACCAATTCTAATT	157	Metazoa	Arthropoda	Arachnida	Araneae	Salticidae	Heliophanus	Heliophanus ussuricus	Predator		10	1741	0	0	0	0	0	0	0	0	0	0	0	0	0	0	0	0	0	0	0	0	0	0	0	0	0	0	0	0	0	0	0	0	0	0	0	0
ASV0186	GATTTGAGCTGGAATAATAGGAACTTCTTTAAGTTTATTAATTCGAGCTGAATTAGGAAATCCTGGTTCATTAATTGGTGATGATCAAATTTATAATACAATTGTTACAGCTCATGCTTTTATTATAATTTTTTTTATAGTTATACCTATTATAATT	157	Metazoa	Arthropoda	Insecta	Lepidoptera	Coleophoridae	Coleophora	Coleophora versurella	Herbivore	Endophag	9	6365	0	0	0	0	0	0	0	0	0	0	0	0	0	0	240	0	1977	0	0	0	0	0	0	0	0	0	0	0	0	0	0	0	0	0	0	0
ASV0499	AATTTGAGCAGGAATATTAGGTACATCTCTTAGACTTTTAATTCGAGCTGAATTAGGTAACCCTGGTTCTTTAATTGGAGATGATCAAATTTATAACACTATTGTAACAGCTCATGCTTTTATTATAATTTTTTTTATAGTTATACCTATTATAATT	157	Metazoa	Arthropoda	Insecta	Lepidoptera	Gelechiidae	Caryocolum	Caryocolum tischeriella	Herbivore	Exophag	9	6293	0	0	0	0	0	0	0	0	0	0	0	0	0	0	0	0	0	0	0	0	0	0	0	0	0	0	0	0	0	0	0	0	0	0	0	0
ASV1928	AGCTTGATCTGGAATAGTAGGAACATCAATAAGTATAATTATTCGTGCAGAATTAGGACAACCAGGATATTTAATTGGAGATGATCAAATTTATAATGTAATTATTACAGCTCATGCATTTGTAATAATTTTTTTTATAGTAATACCTATTATAATT	157	Metazoa	Arthropoda	Insecta	Orthoptera	Acrididae	Euchorthippus	Euchorthippus unicolor	Herbivore	Exophag	9	9337	0	0	0	0	0	0	0	0	0	0	0	0	0	0	3842	0	0	0	0	0	0	0	0	0	0	0	1020	0	0	0	0	0	49	0	0	532
ASV1937	AGCTTGAGCTGGAATAGTGGGAACTTCATTAAGTATCCTTATTCGGGCTGAATTAGGGCACCCTGGTGCTTTAATTGGAGATGACCAAATTTATAATGTTATTGTTACTGCCCATGCTTTTATTATAATTTTTTTTATGGTAATACCTATTATAATT	157	Metazoa	Arthropoda	Insecta	Diptera	Agromyzidae	unclassified	Agromyzidae sp. BOLD:ACC0247	Herbivore	Endophag	9	10292	0	0	0	0	0	0	0	0	0	0	0	0	0	0	0	0	0	0	0	0	0	196	0	0	0	539	0	4246	0	0	0	0	0	49	777	0
ASV0566	TATTTGAGCAGGAATAGTTGGAACTTCTTTAAGTCTTCTTATTCGTGCAGAATTAGGAAATCCCGGATCATTAATTGGAGATGATCAAATTTATAATACTATTGTAACAGCTCATGCATTTATTATAATTTTTTTTATAGTAATACCAATTATAATT	157	Metazoa	Arthropoda	Insecta	Lepidoptera	Tortricidae	Grapholita	Grapholita delineana	herbivore	Endophag	8	650	0	0	0	0	0	0	0	0	0	0	0	0	0	0	0	0	0	0	0	0	0	0	0	0	0	0	0	0	0	0	0	0	0	0	0	0
ASV0588	GATTTGATCGGGATTAATAGGAAGAAGATTAAGAATATTAATTCGTCTAGAATTAGGAACACCTTCATCTTTAATTGGGAATGATCAAATTTATAATTCAATTGTAACAGCTCATGCTTTAATTATAATTTTTTTTACAATTATACCAATTATATTA	157	Metazoa	Arthropoda	Insecta	Hymenoptera	Platygastridae	unclassified	unclassified	Parasitoid		8	1190	0	0	0	0	0	0	0	0	0	0	0	0	0	0	0	0	0	0	0	0	0	0	0	0	0	0	0	0	0	0	0	0	0	0	0	0
ASV1422	TATTTGAGCAGGAATAGTAGGAACTTCATTAAGTTTATTAATTCGAGCTGAATTAGGAACTCCAGGATCTTTAATTGGAGATGATCAAATTTATAATACTATTGTTACAGCTCATGCTTTTATTATAATTTTTTTCATAGTTATACCTATTATAATT	157	Metazoa	Arthropoda	Insecta	Lepidoptera	unclassified	unclassified	unclassified	Herbivore	Unknown	8	18000	0	0	0	0	0	0	0	0	0	0	0	0	0	0	0	0	0	0	0	0	0	0	0	0	0	0	0	0	0	0	0	0	0	0	0	0
ASV0278	TATTTGAGCTGGCATAATTGGAACTTCTTTAAGATTATTAATTCGAGCTGAATTAGGTAATCCCGGATCTTTAATTGGAGATGACCAAATTTATAATACAATTGTTACTGCTCATGCTTTTATTATAATTTTTTTTATAGTTATGCCTATTATAATT	157	Metazoa	Arthropoda	Insecta	Lepidoptera	Tortricidae	Eucosma	Eucosma obumbratana	Herbivore	Endophag	7	3801	0	0	0	0	0	0	0	0	0	0	0	0	0	0	0	0	0	0	0	0	0	0	0	0	0	0	0	0	0	0	0	0	0	0	0	0
ASV0822	AATTTGAGCAGGAATATTAGGTACATCTCTTAGACTTTTAATTCGAGCTGAATTAGGTAATCCTGGTTCTTTAATTGGAGATGATCAAATTTATAACACTATTGTAACAGCTCATGCTTTTATTATAATTTTTTTTATAGTTATGCCTATTATAATT	157	Metazoa	Arthropoda	Insecta	Lepidoptera	unclassified	unclassified	unclassified	Herbivore	Unknown	7	2881	0	0	0	0	0	0	0	0	0	0	0	0	0	0	0	0	0	0	0	0	0	0	0	0	0	0	0	0	0	0	0	0	0	0	0	0
ASV1967	AGCTTGAGCAGGAATAATTGGAACTTCTTTAAGAATTTTAATTCGAGCTGAATTAGGACATCCAGGAGCTTTAATTGGAAATGATCAAATTTATAATGTCATTGTTACTTCTCATGCATTTATTATAATTTTTTTTATAGTTATACCTATTATAATT	157	Metazoa	Arthropoda	Insecta	Diptera	Tephritidae	unclassified	unclassified	Herbivore	Unknown	7	39067	0	0	0	0	0	0	0	0	0	0	0	0	0	0	0	9655	0	0	0	0	0	0	0	0	0	0	0	0	0	0	0	0	0	11659	0	0
ASV2113	TATATGAGCAGGAATAATTGGATCATCTATAAGATTAATTATTCGTATAGAATTAAGAAATCCTGGATATTTAATTAAAAATGATCAAATTTATAACTCTCTTGTAACTGCTCATGCTTTTATTATAATTTTTTTTATAGTTATACCAATTATAATT	157	Metazoa	Arthropoda	Insecta	Hymenoptera	Ichneumonidae	unclassified	unclassified	Parasitoid		7	260	0	0	0	0	0	0	0	0	0	0	0	0	0	0	0	0	0	0	0	0	0	0	0	0	0	0	0	0	0	0	0	0	0	0	0	0
ASV2271	AATTTGAAGAGGAATAGTAGGAACATCTTTAAGTCTTTTAATTCGTGCTGAATTAGGTAATCCAGGATCATTAATTGGAGATGATCAAATTTATAATACAATTGTTACAGCTCATGCATTTATTATAATTTTTTTTATGGTTATACCTATTATAATT	157	Metazoa	Arthropoda	Insecta	Lepidoptera	Crambidae	Loxostege	Loxostege turbidalis	Herbivore	Endophag	7	3129	0	0	0	0	0	0	0	0	0	0	0	0	0	0	0	0	0	0	0	0	0	0	0	0	0	0	0	0	0	0	0	0	0	0	0	0
ASV0088	AATTTGAGCCGGAATAGTAGGAACATCATTAAGAATTTTAATTCGATTAGAATTAAGAACAATTTCAAATTTAATTGGTAATGATCAAATTTATAATGTTATTGTCACAGCTCATGCATTTATTATAATTTTTTTTATAGTTATACCTATCCTAATT	157	Metazoa	Arthropoda	Insecta	Diptera	Cecidomyiidae	Mycodiplosis	Mycodiplosis sp. T383	Herbivore	Endophag	6	473	0	0	0	0	0	0	0	0	0	0	0	0	0	0	0	0	0	0	0	0	0	0	0	0	0	0	0	0	0	0	0	0	0	0	0	0
ASV0257	AATTTGAGCAGGTATAGTAGGTACTTCTTTAAGACTTTTAATTCGAGCTGAATTAGGAAATCCAGGTTCTTTAATTGGAGATGACCAAATTTATAATACTATTGTAACAGCTCATGCATTTATTATAATTTTTTTTATAGTAATACCAATTATAATT	157	Metazoa	Arthropoda	Insecta	Lepidoptera	unclassified	unclassified	unclassified	Herbivore	Unknown	6	2188	0	0	0	0	0	0	0	0	0	0	0	0	0	0	0	0	0	0	0	0	0	0	0	0	0	0	0	0	0	0	0	0	0	0	0	0
ASV0442	GTTTTGATCAGGAATATTAGGATTATCATTAAGGTTACTTATTCGTATAGAGTTATCTAGACCCGGTAGATTTCTAGGGGATGATCAAATTTATAATAGAGTTGTGACAGCTCATGCATTTGTAATAATTTTTTTTATAGTAATACCTGTAATAATT	157	Metazoa	Arthropoda	Insecta	Hymenoptera	Braconidae	Meteorus	Meteorus versicolor	Parasitoid		6	1173	0	0	0	0	0	0	0	0	0	0	0	0	0	0	0	0	0	0	0	0	0	0	0	0	0	0	0	0	0	0	0	0	0	0	0	0
ASV0828	TATATGAGCAGGAATAGTGGGAACTTCCTTAAGAATTTTAATTCGATTAGAATTAGGGTCAACAGGAAGATTAATCGGAAATGACCAAATTTATAATGTTATTGTAACTGCGCACGCATTTATCATAATTTTTTTCATAGTAATACCGATTATAATT	157	Metazoa	Arthropoda	Insecta	Coleoptera	Coccinellidae	Coccinula	Coccinula quatuordecimpustulata	Predator		6	2869	0	0	0	0	0	0	0	0	0	0	0	0	0	0	0	0	0	0	0	0	0	0	0	0	0	0	0	0	0	0	0	0	0	0	0	0
ASV1007	AATTTGAGCAGGTATAGTAGGAACTTCTTTAAGTTTATTAATCCGAGCAGAATTAGGAAACCCCGGTTCTTTAATTGGAGATGATCAAATTTATAATACTATTGTAACAGCTCATGCTTTTATTATAATTTTCTTTATAGTTATACCAATTATAATT	157	Metazoa	Arthropoda	Insecta	Lepidoptera	Tortricidae	Paraccra	Paraccra mimesa	Herbivore	Endophag	6	5518	0	0	0	0	0	37	0	0	0	0	0	0	0	0	0	0	0	0	0	0	0	0	0	0	3841	0	0	0	0	0	0	1020	0	0	0	456
ASV1324	AATTTGAGCAGGAATATTAGGTACTTCTCTTAGATTATTAATTCGAGCTGAATTAGGAAACCCTGGATCTTTAATTGGTGATGACCAAATTTATAATACTATTGTAACTGCCCATGCTTTTATTATAATTTTTTTTATAGTTATGCCAATTATAATT	157	Metazoa	Arthropoda	Insecta	Lepidoptera	Gelechiidae	Helcystogramma	Helcystogramma arulensis	Herbivore	Exophag	6	2942	0	0	0	0	0	0	0	0	0	0	0	0	0	0	0	0	0	0	0	0	0	0	0	0	0	0	0	0	0	0	0	0	0	0	0	0
ASV1556	AATTTGAGCAGGAATAGTTGGAACTTCTTTAAGATTATTAATTCGAGCTGAATTAGGTAATCCTGGTTCTTTAATTGGAGATGATCAAATTTATAATACTATTGTAACAGCTCATGCTTTTATTATAATTTTTTTCATAGTAATACCAATTATAATT	157	Metazoa	Arthropoda	Insecta	Lepidoptera	Erebidae	Catocala	Catocala elocata	Herbivore	Exophag	6	1402	0	0	0	0	0	0	0	0	0	0	0	0	0	0	0	0	0	0	0	0	0	0	0	0	0	0	0	0	0	0	0	0	0	0	0	0
ASV1578	ATCATGATCAGGAATAATAGGGACTTCCTTAAGTATACTAATTCGTTCTGAATTAGGAAGACCAGGTAGATTAATTGGAGATGACCAAATTTATAATAGAATTGTTACTGCTCATGCATTTATTATAATTTTTTTTATAGTAATACCAATTATAATT	157	Metazoa	Arthropoda	Insecta	Coleoptera	Curculionidae	Tychius	Tychius picirostris	Herbivore	Exophag	6	95	0	0	0	0	0	0	0	0	0	0	0	0	0	0	0	0	0	0	0	0	0	0	0	0	0	0	0	0	0	0	0	0	0	0	0	0
ASV1753	AATTTGAGCAGGGATATTAGGCACATCTCTTAGACTTTTAATTCGAGCTGAATTAGGTAATCCTGGTTCTTTAATTGGAGATGATCAAATTTATAACACTATTGTAACAGCTCATGCTTTTATTATAATTTTTTTTATAGTTATACCTATTATAATT	157	Metazoa	Arthropoda	Insecta	Lepidoptera	unclassified	unclassified	unclassified	Herbivore	Unknown	6	2840	0	0	0	0	0	0	0	0	0	0	0	0	0	0	0	0	0	0	0	0	0	0	0	0	0	0	0	0	0	0	0	0	0	0	0	0
ASV1782	AATCTGAAGAGGAATAGTAGGAACATCCTTAAGTTTATTAATTCGTGCTGAATTAGGTAATCCAGGATCATTAATTGGAGATGATCAAATTTATAATACAATTGTTACAGCTCATGCATTTATTATAATTTTTTTTATAGTTATACCTATTATAATT	157	Metazoa	Arthropoda	Insecta	Lepidoptera	Crambidae	Loxostege	Loxostege sticticalis	Herbivore	Exophag	6	11750	0	0	0	0	0	0	1365	0	0	0	0	0	0	0	0	5251	0	2278	0	1365	628	0	0	0	0	0	0	0	0	0	0	0	0	0	0	0
ASV1857	AATTTGAAGAGGAATAGTAGGAACATCTTTAAGACTTCTAATTCGTGCTGAATTAGGAAATCCAGGATCATTAATTGGAGATGATCAAATTTATAATACAATTGTTACAGCTCATGCATTTATTATAATTTTTTTTATAGTAATACCAATTATAATC	157	Metazoa	Arthropoda	Insecta	Lepidoptera	Crambidae	Sitochroa	Sitochroa verticalis	Herbivore	Exophag	6	10426	3341	0	0	0	0	0	0	3324	0	0	0	0	2391	0	0	0	1157	0	0	0	0	0	0	0	0	0	0	0	0	0	0	0	0	0	0	0
ASV1906	TAGATGAGCCGGAACAGTTGGAACCTCGTTAAGAATAATCATTCGAACCGAACTAGGAACCCCAGGAAGCCTAATTGGTAATGATCAAATCTACAATTCAATTGTAACAGCACATGCCTTTATTATAATTTTTTTTATAGTAATACCAATCCTAATT	157	Metazoa	Arthropoda	Insecta	Coleoptera	Curculionidae	Amalus	Amalus scortillum	Herbivore	Exophag	6	1387	0	0	0	0	0	0	0	0	0	0	0	0	0	0	0	0	0	0	0	0	0	0	0	0	0	0	0	0	0	0	0	0	0	0	0	0
ASV2168	AGCTTGAGCAGGTATAGTAGGAACATCTTTAAGTATACTAATTCGTGCTGAACTTGGTCATCCAGGTGCTTTAATTGGAGATGATCAAATTTATAATGTAATTGTTACAGCTCATGCTTTTGTTATAATTTTTTTTATAGTTATACCAATTATAATT	157	Metazoa	Arthropoda	Insecta	Diptera	Syrphidae	Melanostoma	unclassified	Predator		6	630	0	0	0	0	0	0	0	0	0	0	0	0	0	0	0	0	0	0	0	0	0	0	0	0	0	0	0	0	0	0	0	0	0	0	0	0
ASV0073	TGTTTGAGCTGGAATAATTGGAACTTCCTTAAGATTATTAATTCGAGCTGAACTAGGAAATCCAGGATCATTAATTGGAGATGACCAAATCTATAATACTATTGTTACTGCTCATGCCTTTATTATAATTTTTTTTATAGTTATACCTATTATAATT	157	Metazoa	Arthropoda	Insecta	Lepidoptera	Tortricidae	Celypha	unclassified	Herbivore	Unknown	5	5984	0	0	0	0	0	0	0	0	0	0	0	0	0	0	0	0	0	0	0	0	0	0	0	0	0	0	0	0	0	0	0	0	0	0	0	0
ASV0139	TATATGATCTGGAATATTAGGTTTATCTATAAGATTAATTATTCGTATAGAATTAAGAGTAGCAGGAAGATTTATTGGAAGTGATCAAATTTATAATAGTATTGTTACAGCTCATGCTTTTGTAATAATTTTTTTTATAGTTATACCTATTATAATT	157	Metazoa	Arthropoda	Insecta	Hymenoptera	Braconidae	Lysiphlebus	unclassified	Parasitoid		5	9172	839	0	0	0	0	0	0	0	0	0	0	0	0	0	0	0	0	0	0	2221	0	0	0	0	0	0	1438	0	0	0	0	0	2544	0	0	0
ASV0156	AATTTGAGCAGGAATATTAGGTACATCTCTTAGACTTTTAATTCGAGCTGAATTAGGTAATCCTGGTTCTTTAATTGGAGATGATCAAATTTATAATACTATTGTAACAGCTCATGCTTTTATTATAATTTTTTTTATAGTTATACCTATTATAATT	157	Metazoa	Arthropoda	Insecta	Lepidoptera	unclassified	unclassified	unclassified	Herbivore	Unknown	5	1765	0	0	0	0	0	0	0	0	0	0	0	0	0	0	0	0	0	0	0	0	0	0	0	0	0	0	0	0	0	0	0	0	0	0	0	0
ASV0206	AGCATGATCAAGAATAATTGGAACTTCTTTAAGAATATTAGTTCGAGTAGAATTAGGGCATCCTGGTTCTTTAATCGGAAATGATCAAATTTATAATGTAATTGTAACAGCTCATGCTTTCATTATAATTTTTTTTATAGTAATACCTATTATAATT	157	Metazoa	Arthropoda	Insecta	Diptera	Tachinidae	Pales	Pales pavida	Parasitoid		5	11523	0	0	0	7	0	0	0	0	0	0	0	0	0	0	0	0	0	0	0	0	0	0	0	0	0	0	0	0	0	0	0	0	0	0	0	0
ASV0233	AGCATGGTCTGCTATGGTAGGAACTGCAATAAGAGTTTTAATTCGAATAGAATTAGGTCAGACTGGTAGATTTTTGGGGAATGATCATATGTATAACGTAATTGTAACAGCACATGCTTTTGTTATAATTTTTTTTATAGTGATACCAATTCTAATT	157	Metazoa	Arthropoda	Arachnida	Araneae	Salticidae	Heliophanus	Heliophanus ussuricus	Predator		5	645	0	0	0	0	0	0	0	0	0	0	0	0	0	0	0	0	0	0	0	0	0	0	0	0	0	0	0	0	0	0	0	0	0	0	0	0
ASV0236	AATTTGAGCAGGATTAATTGGAACATCTCTTAGTTTATTAATTCGAGCTGAATTAGGAACCCCTAATTCTTTAATTGGAGATGATCAAATTTATAACTCAATTGTTACAGCCCATGCTTTCATTATAATTTTTTTTATAGTAATACCAATTATAATT	157	Metazoa	Arthropoda	Insecta	Lepidoptera	Pterophoridae	unclassified	unclassified	Herbivore	Endophag	5	1165	0	0	0	0	0	0	0	0	0	0	0	0	0	0	0	0	0	0	0	0	0	0	0	0	0	0	0	0	0	0	0	0	0	0	0	0
ASV0297	ATCTTGAGCTGGAATAGTAGGGACATCTTTAAGAATACTAATTCGTACAGAATTAGGAAATCCGGGAAGATTAATTGGAGATGATCAAATTTATAATAGTATTGTTACAGCCCATGCATTTATTATAATTTTTTTTATAGTAATACCTATTATAATC	157	Metazoa	Arthropoda	Insecta	Lepidoptera	unclassified	unclassified	unclassified	Herbivore	Unknown	5	3662	0	0	0	0	0	0	0	0	0	0	0	0	0	0	0	0	0	0	0	0	0	0	0	0	0	0	0	0	0	0	0	0	0	0	0	0
ASV0424	GTTCTGATCAGGAATAGTAGGAACATCATTGAGAATCCTCATCCGATTAGAGCTTGGTAGTCCTGGATCATTAATTGGGAATGATCAAATTTACAATTCAATTGTAACTGCACATGCATTTATTATAATTTTTTTTATGGTAATACCAATTATAATT	157	Metazoa	Arthropoda	Insecta	Coleoptera	Chrysomelidae	Cassida	Cassida sp. EMHAU-15090501	Herbivore	Exophag	5	1479	0	0	0	0	116	0	0	0	0	0	0	0	0	0	80	0	0	0	0	0	0	0	0	0	313	0	0	0	0	0	0	0	0	0	0	0
ASV0441	AATTTGAGCAGGAATAATTGGAACTTCACTAAGCTTATTAATTCGAGCAGAATTAGGTACCCCAGGATCATTAATTGGAGATGATCAAATTTATAATACCATTGTAACAGCTCATGCTTTTATTATAATTTTTTTCATAGTTATACCAATTATAATT	157	Metazoa	Arthropoda	Insecta	Lepidoptera	unclassified	unclassified	unclassified	Herbivore	Unknown	5	3111	0	0	0	0	0	0	0	0	0	0	0	0	0	0	0	0	0	0	0	0	0	0	0	0	0	0	0	0	0	0	0	0	0	0	0	0
ASV0590	GTTCTGATCTGGAATAATCGGAACATCATTAAGAATTTTGATTCGAGCAGAACTTGGTAACCCAGGAACATTAATTGGAAATGATCAAATTTATAATTCTATTGTTACAGCTCATGCTTTTATTATAATCTTCTTCATAGTTATACCAATTATAATT	157	Metazoa	Arthropoda	Insecta	Coleoptera	Chrysomelidae	Hypocassida	Hypocassida subferruginea	Herbivore	Exophag	5	2203	0	0	0	0	0	0	0	2058	0	0	0	0	18	0	0	0	0	0	0	0	0	0	0	0	0	0	0	0	0	0	0	55	0	0	41	0
ASV0592	AATTTGAGCAGGAATATTAGGTACATCTCTCAGACTTTTAATTCGAGCTGAATTAGGTAATCCTGGTTCTTTAATTGGAGATGATCAAATTTATAACACTATTGTAACAGCTCATGCTTTTATTATAATTTTTTTTATAGTTATACCTATTATAATT	157	Metazoa	Arthropoda	Insecta	Lepidoptera	Gelechiidae	Caryocolum	Caryocolum tischeriella	Herbivore	Exophag	5	4538	0	0	0	0	0	0	0	0	0	0	0	0	0	0	0	0	0	0	0	0	0	0	0	0	0	0	0	0	0	0	0	0	0	0	0	0
ASV0967	AGCTTGATCGGGAATAGTTGGGACTTCTCTAAGTATTTTAATTCGAATAGAATTAGGACACCCGGGGGCATTAATTGGAGATGATCAAATTTATAATGTTATTGTTACTGCACATGCTTTTGTAATAATTTTTTTTATAGTTATACCTATTATAATT	157	Metazoa	Arthropoda	Insecta	Diptera	Chamaemyiidae	unclassified	unclassified	Predator		5	9478	0	0	0	0	0	0	0	0	0	0	0	4253	0	0	0	0	33	0	0	0	4265	420	0	0	0	0	0	0	0	0	0	0	0	0	507	0
ASV0997	AATTTGAGCTGGTATAGTTGGAACTTCATTAAGATTATTAATTCGAGCTGAATTAGGAACCCCCGGATCTTTAATTGGAGATGATCAAATTTATAATACTATTGTGACAGCCCATGCTTTTATTATAATTTTTTTTATAGTTATACCTATTATAATT	157	Metazoa	Arthropoda	Insecta	Lepidoptera	unclassified	unclassified	unclassified	Herbivore	Unknown	5	2220	0	0	0	0	0	0	0	0	0	0	0	0	0	0	0	0	0	0	0	0	0	0	0	0	0	0	0	0	0	0	0	0	0	0	0	0
ASV1052	AATTTGATCAGGAATAGTAGGAACATCATTAAGATTATTAATTCGAGCTGAATTAGGAAATCCAGGTTCATTAATTGGAGATGACCAAATTTATAATACAATTGTTACCGCTCATGCTTTTATTATAATTTTTTTTATAGTTATACCTATCATAATT	157	Metazoa	Arthropoda	Insecta	Lepidoptera	unclassified	unclassified	unclassified	Herbivore	Unknown	5	20098	0	0	0	0	0	0	0	0	0	0	0	0	0	0	0	0	0	0	0	0	0	0	0	0	0	0	0	0	0	0	0	0	16655	0	0	0
ASV1053	AATTTGATCTGGAATAGTAGGAACATCATTAAGAATTTTAATTCGAATAGAATTAAGAAGAATTTCTAATTTAATTGAAAATGATCAAATTTATAATGTAATTGTAACAGCTCATGCTTTTATTATAATTTTTTTTATAGTAATACCTATTTTAATT	157	Metazoa	Arthropoda	Insecta	Diptera	Cecidomyiidae	Ozirhincus	unclassified	Herbivore	Endophag	5	3386	0	0	570	0	0	0	0	0	114	0	0	0	0	0	0	0	0	0	1066	0	0	0	0	0	1073	0	0	0	0	0	0	0	0	0	0	563
ASV1302	AATTTGAAGAGGAATAGTAGGAACATCTTTAAGTTTATTAATTCGAGCTGAATTAGGTAATCCAGGCTCATTAATTGGAGATGATCAAATTTATAATACAATTGTTACAGCTCATGCATTTATTATAATTTTTTTTATAGTTATACCTATTATAATT	157	Metazoa	Arthropoda	Insecta	Lepidoptera	Crambidae	Anania	Anania verbascalis	Herbivore	Exophag	5	6650	0	0	0	0	0	0	0	0	0	0	0	0	0	0	0	0	0	0	0	0	0	0	0	0	0	0	0	0	0	0	0	0	0	0	0	0
ASV1788	AATTTGATCAGGATTAATTGGAACTATATTGAGTATATTAATTCGATTAGAATTAGGTAACCCAGGATCATTTTTATCAAATGATCAAATTTATAATACTGTTGTTACAGCTCATGCTTTTATTATAATTTTTTTTATAGTTATACCTATTATAATT	157	Metazoa	Arthropoda	Insecta	Lepidoptera	Lyonetiidae	Leucoptera	Leucoptera sinuella	Herbivore	Endophag	5	7555	0	0	0	0	3921	0	0	0	0	0	0	0	0	0	0	0	0	0	0	0	0	0	3	0	0	0	0	0	0	0	0	0	0	0	0	0
ASV1887	AGTATGATCTGCTATAGTTGGAACAGCTATAAGAGTTTTAATTCGAATGGAATTAGGTCAGGTTGGTAGTTTTTTAGGAAGAGATCATATATATAATGTTATTGTTACTGCTCATGCTTTTGTTATAATTTTTTTTATAGTTATACCTATTTTAATT	157	Metazoa	Arthropoda	Arachnida	Araneae	Salticidae	Sibianor	Sibianor aurocinctus	Predator		5	187	0	0	0	0	0	0	0	0	0	0	0	0	0	0	0	0	0	0	0	0	0	0	0	0	0	0	0	0	0	0	0	0	0	0	0	0
ASV2151	ATCTTGAGCTGGAATAGTAGGAACATCCTTAAGTATACTAATTCGTACAGAATTAGGAAATCCGGGAAGATTAATTGGAGATGATCAAATTTATAATAGTATTGTTACAGCCCATGCATTTATTATAATTTTTTTTATAGTAATACCTATTATAATC	157	Metazoa	Arthropoda	Insecta	Lepidoptera	unclassified	unclassified	unclassified	Herbivore	Unknown	5	2895	0	0	0	0	0	0	0	0	0	0	0	0	0	0	0	0	0	0	0	0	0	0	0	0	0	0	0	0	0	0	0	0	0	0	0	0
ASV2305	AATTTGAAGAGGAATAGTAGGAACATCCTTAAGACTTCTAATTCGTGCTGAATTAGGAAATCCAGGATCATTAATTGGAGATGACCAAATTTATAATACAATTGTTACAGCTCATGCATTTATTATAATTTTTTTTATAGTAATACCAATTATAATT	157	Metazoa	Arthropoda	Insecta	Lepidoptera	Crambidae	Sitochroa	Sitochroa verticalis	Herbivore	Exophag	5	4591	0	0	0	0	0	0	0	0	0	0	0	0	0	0	0	0	0	0	0	0	0	0	0	0	0	0	0	0	0	0	0	0	0	0	0	0
ASV2330	GATTTGAGCAGGAATAATTGGGACTTCTTTAAGTTTATTAATTCGAGCAGAATTAGGTAACCCAGGATCTTTAATTGGAGATGATCAAATTTATAATACTATTGTAACAGCTCATGCTTTTATTATAATTTTTTTTATAGTTATACCTATTATAATT	157	Metazoa	Arthropoda	Insecta	Lepidoptera	unclassified	unclassified	unclassified	Herbivore	Unknown	5	4232	0	0	0	0	0	0	0	0	0	0	0	0	0	0	0	0	0	0	0	0	0	0	0	0	0	0	0	0	0	0	0	0	0	0	0	0
ASV2421	AATTTGAAGAGGAATAGTAGGAACATCTTTAAGACTTCTAATTCGTGCTGAATTAGGAAATCCAGGATCATTAATTGGTGATGATCAAATTTATAATACAATTGTTACAGCCCATGCATTTATTATAATTTTTTTTATAGTAATACCAATTATAATT	157	Metazoa	Arthropoda	Insecta	Lepidoptera	Crambidae	Sitochroa	Sitochroa verticalis	Herbivore	Exophag	5	9955	0	0	0	0	0	0	0	0	0	0	0	0	0	0	0	0	0	0	0	0	0	0	0	0	0	0	0	0	0	0	0	0	0	0	0	0
ASV0308	AATTTGAGCAGGAATATTAGGTACATCTCTTAGACTTTTAATTCGAGCTGAATTAGGTAATCCTGGTTCTTTAATTGGAAATGATCAAATTTATAACACTATTGTAACAGCTCATGCTTTTATTATAATTTTTTTTATAGTTATACCTATTATAATT	157	Metazoa	Arthropoda	Insecta	Lepidoptera	Gelechiidae	Caryocolum	Caryocolum tischeriella	Herbivore	Endophag	4	959	0	0	0	0	0	0	0	0	0	0	0	0	0	0	0	0	0	0	0	0	0	0	0	0	0	0	0	0	0	0	0	0	0	0	0	0
ASV0691	TATTTGAGCAGGTATAGTAGGAACTTCTCTGAGATTATTGATTCGAGCTGAATTAGGTAATCCTGGATCTTTAATTGGAGATGATCAAATTTATAATACTATTGTTACAGCTCATGCTTTTATTATAATTTTTTTTATAGTTATACCTATTATAATT	157	Metazoa	Arthropoda	Insecta	Lepidoptera	unclassified	unclassified	unclassified	Herbivore	Unknown	4	891	0	167	0	0	0	0	0	0	0	0	0	0	0	0	0	0	0	0	0	0	0	0	0	0	0	0	0	0	0	0	0	0	0	0	0	0
ASV0800	CATTTGAGCCGGAATAATTGGAACTTCTTTAAGTTTATTAATTCGAACTGAATTAGGAAATCCTGGATCTTTAATTGGAGATGATCAAATTTATAATACAATTGTAACAGCTCATGCCTTTATTATAATTTTTTTTATAGTAATACCAATTATAATT	157	Metazoa	Arthropoda	Insecta	Lepidoptera	Coleophoridae	Coleophora	Coleophora changaica	Herbivore	Exophag	4	1700	0	0	0	0	0	0	0	0	0	0	0	0	0	0	0	0	0	0	0	0	0	0	0	0	0	0	0	0	0	0	0	0	0	0	0	0
ASV0916	AATTTGATCAGGAATAGTTGGAACTTCTTTAAGTCTTTTAATTCGAGCTGAATTAGGAACCCCTGGATCTTTAATTGGAGATGATCAAATTTATAATACTATTGTAACTGGACATGCTTTTATTATAATTTTTTTTATAGTAATACCAATTATAATT	157	Metazoa	Arthropoda	Insecta	Lepidoptera	Pyralidae	unclassified	unclassified	Herbivore	Endophag	4	29214	0	0	0	0	0	0	0	0	0	0	0	0	0	0	0	16	0	0	0	11545	0	0	0	0	0	0	0	0	13190	0	0	0	0	0	0	0
ASV0924	AATTTGAGCAGGATTAATTGGAACATCTCTTAGTTTATTAATTCGAGCTGAATTAGGAACCCCTAATTCTTTAATTGGAGATGACCAAATTTATAATTCAATTGTTACAGCCCATGCTTTCATTATAATTTTTTTTATAGTAATACCAATTATAATT	157	Metazoa	Arthropoda	Insecta	Lepidoptera	Pterophoridae	unclassified	Pterophoridae sp. BOLD:AAL8472	Herbivore	Endophag	4	1109	0	0	0	0	0	0	0	0	0	0	0	0	0	0	0	0	0	0	0	0	0	0	0	0	0	0	0	0	0	0	0	0	0	0	0	0
ASV1255	TGCTTGAGCAGGAATAGTTGGTACTTCATTAAGACTTCTAATTCGAACAGAATTAGGTACCCCTGGGTCTTTAATTGGAGATGATCAAATCTACAATGTTATTGTAACAGCTCATGCTTTTGTTATAATTTTTTTTATAGTAATACCTTTTATAATC	157	Metazoa	Arthropoda	Insecta	Coleoptera	Phalacridae	Olibrus	unclassified	Herbivore	Endophag	4	6207	0	0	0	0	0	0	0	0	0	0	0	0	0	0	2258	0	0	3404	523	0	0	0	0	0	22	0	0	0	0	0	0	0	0	0	0	0
ASV1295	TGCTTGAGCTGCTATAGTAGGAACTGCAATAAGTGTTTTAATTCGAATGGAATTAGGTCAAGTTGGTAGTTTTTTAGGTAATGATCATTTATATAATGTAATTGTTACTGCACATGCATTTGTAATAATTTTTTTTATAGTAATACCTATTTTAATT	157	Metazoa	Arthropoda	Arachnida	Araneae	Philodromidae	Philodromus	Philodromus sp. 3GAB	Predator		4	846	0	0	0	0	0	0	0	0	0	0	0	0	0	0	0	0	0	0	0	0	0	0	0	0	0	0	0	0	0	0	0	0	0	0	0	0
ASV1351	TATTTGATCAGGTATAATTGGTTCTTCTCTTAGAATTTTAATCCGATTAGAATTAAGTCAAATTAATTCAATTATTAATAATAATCAATTATATAATGTAATTGTTACAATTCATGCTTTTATTATAATTTTTTTTATAACTATACCAATCGTTATC	157	Metazoa	Arthropoda	Insecta	Hemiptera	Aphididae	Aphis	Aphis sumire	Herbivore	Exophag	4	1966	0	0	0	0	0	0	0	0	0	0	0	0	0	321	0	64	0	0	0	0	0	0	0	0	0	0	0	0	259	0	0	0	0	0	0	0
ASV1863	TATTTGATCAGGAATATTAGGAACATCTTTAAGACTTTTAATTCGTGCTGAATTAGGAAATCCAGGCTCTTTAATTGGTGATGATCAAATTTATAATACTATTGTTACAGCTCATGCTTTTATTATAATTTTCTTTATGGTTATACCTATTATAATT	157	Metazoa	Arthropoda	Insecta	Lepidoptera	unclassified	unclassified	unclassified	Herbivore	Unknown	4	28715	0	0	0	0	0	0	0	0	0	0	0	0	0	0	0	0	16037	0	0	0	0	0	0	0	0	0	0	0	0	0	0	0	0	0	0	0
ASV1931	AATTTGAAGAGGAATAGTAGGAACATCTTTAAGTCTACTCATTCGTGCTGAATTAGGTAATCCAGGATCATTAATTGGAGATGATCAAATTTATAATACAATTGTTACAGCTCATGCATTTATTATAATTTTTTTTATGGTTATACCTATTATAATT	157	Metazoa	Arthropoda	Insecta	Lepidoptera	Crambidae	Loxostege	Loxostege deliblatica	Herbivore	Endophag	4	5341	0	0	0	0	0	0	0	0	0	0	0	0	0	0	0	0	0	0	0	0	0	0	0	0	0	0	0	0	0	0	0	0	0	0	0	0
ASV2110	AATTTGAGCGGGAATAGTTGGTACATCTTTAAGACTTTTAATTCGAGCTGAATTAGGAAATCCCGGTTCATTAATTGGTGATGATCAAATTTATAATACAATTGTTACAGCTCATGCTTTTATTATAATTTTTTTTATAGTTATACCTATTATAATT	157	Metazoa	Arthropoda	Insecta	Lepidoptera	unclassified	unclassified	unclassified	Herbivore	Unknown	4	10018	0	0	0	0	0	0	0	0	0	0	0	0	0	0	0	0	0	0	0	0	0	0	0	0	0	0	0	0	0	0	0	0	0	0	0	0
ASV2318	TATTTGAGCAGGAATAGTAGGAACCTCTTTAAGATTATTAATTCGAGCTGAATTAGGTAATCCAGGTTCATTAATTGGAGATGACCAAATTTATAATACAATTGTAACAGCTCATGCTTTTATTATAATTTTTTTTATAGTTATACCAATTATAATT	157	Metazoa	Arthropoda	Insecta	Lepidoptera	Tortricidae	Cochylidia	Cochylidia richteriana	Herbivore	Endophag	4	3773	0	0	0	0	0	0	0	0	0	0	0	0	0	0	0	0	371	0	0	0	0	0	0	0	0	0	0	0	0	0	0	0	0	0	0	0
ASV2339	AATTTGAGCAGGATTAATTGGAACATCTCTTAGTTTATTAATTCGAGCTGAATTAGGAACCCCTAATTCTTTAATTGGGGATGATCAAATTTATAATTCAATTGTTACAGCCCATGCTTTCATTATAATTTTTTTTATAGTAATACCAATTATAATT	157	Metazoa	Arthropoda	Insecta	Lepidoptera	unclassified	unclassified	unclassified	Herbivore	Unknown	4	826	0	0	0	0	0	0	0	0	0	0	0	0	0	0	0	0	0	0	0	0	0	0	0	0	0	0	0	0	0	0	0	0	0	0	0	0
ASV2420	ATCATGATCAGGAATAATAGGGACTTCCTTAAGTATACTAATTCGTTCTGAATTAGGAAGACCAGGTAGATTAATTGGAGATGACCAAATTTACAATAGAATTGTTACTGCTCATGCATTTATTATAATTTTTTTTATAGTAATACCAATTATAATT	157	Metazoa	Arthropoda	Insecta	Coleoptera	Curculionidae	Tychius	Tychius picirostris	Herbivore	Exophag	4	159	0	0	0	0	0	0	0	0	0	0	0	0	0	0	0	0	0	0	0	0	0	0	0	0	0	0	0	0	0	0	0	0	0	0	0	0
ASV0019	AGCTTGAGCTGGAATAGTAGGTACGTCAATAAGAATTTTAATTCGGTCAGAATTAGGACATCCAGGATCCCTAATTGGTGATGATCAAATTTATAATGTTATTGTAACAGCTCATGCCTTTGTAATAATTTTTTTTATAGTAATACCTATTATAATT	157	Metazoa	Arthropoda	Insecta	Diptera	Empididae	Hemerodromia	Hemerodromia sp. BOLD:ACA7482	Predator		3	897	0	0	0	0	0	0	0	0	0	0	0	0	0	0	0	0	0	0	0	0	0	0	0	0	0	0	0	0	0	0	0	0	0	0	0	0
ASV0074	AGCTTGATCAGGAATAGTGGGAACATCCCTTAGAATATTAATTCGATTTGAATTAGGTCACCCAGGAGCCTTAATTGGTAATGATCAAACGTATAATGTTGTAGTTACTGCTCACGCTTTTATTATAATTTTTTTTATAGTAATACCAATTATAATT	157	Metazoa	Arthropoda	Insecta	Diptera	Tachinidae	Voria	Voria ruralis	Parasitoid		3	374	0	0	0	0	0	0	0	0	0	0	0	0	0	0	0	0	0	0	0	0	0	0	0	0	0	0	0	0	0	0	0	0	0	0	0	0
ASV0113	CATTTGAGCCGGAATAATTGGAACTTCTTTAAGTTTATTAATTCGAACTGAATTAGGAAATCCTGGATCCTTAATTGGAGATGATCAAATTTATAATACAATTGTAACAGCTCATGCCTTTATTATAATTTTTTTTATAGTAATACCAATTATAATT	157	Metazoa	Arthropoda	Insecta	Lepidoptera	Coleophoridae	Coleophora	Coleophora changaica	Herbivore	Endophag	3	1801	0	0	0	0	0	0	0	0	0	0	0	0	0	0	0	0	0	0	0	0	0	0	0	0	0	0	0	0	0	0	0	0	0	0	0	0
ASV0198	ATCTTGAGCTGGAATAGTAGGAACATCCTTAAGAATGCTAATTCGTACAGAATTAGGAAATCCGGGAAGATTAATTGGAGATGATCAAATTTATAATAGTATTGTTACAGCCCATGCATTTATTATAATTTTTTTTATAGTAATACCTATTATAATC	157	Metazoa	Arthropoda	Insecta	Lepidoptera	Lycaenidae	Hemiargus	Hemiargus sp. BioLep41	Herbivore	Exophag	3	555	0	0	0	0	0	0	0	0	0	0	0	0	0	0	0	0	0	0	0	0	0	0	0	0	0	0	0	0	0	0	0	0	0	0	0	0
ASV0309	AATTTGATCTGGAATATTAGGATTTTCAATAAGTTTAATTATTCGTTTGGAATTAGGTATACCAGGTAGTTTAATTGGTAATGAACAAATTTATAATAGTATTGTAACTTCTCATGCTTTTATTATAATTTTTTTTATAGTTATACCAATTATAATT	157	Metazoa	Arthropoda	Insecta	Hymenoptera	Braconidae	Microplitis	Microplitis sp. jft91	Parasitoid		3	979	0	0	0	0	0	0	0	0	0	0	0	14	0	0	0	396	0	0	0	569	0	0	0	0	0	0	0	0	0	0	0	0	0	0	0	0
ASV0310	TATTTGAGCTGGAATAATCGGAACTTCTTTAAGTTTATTAATTCGTATAGAATTAGGAAATCCTGGATCTTTAATTGGCGATGATCAAATTTATAATACTATTGTAACTGCCCATGCTTTTATTATAATTTTTTTTATGGTAATACCAATTATAATT	157	Metazoa	Arthropoda	Insecta	Lepidoptera	unclassified	unclassified	unclassified	Herbivore	Unknown	3	70	0	0	0	0	0	0	0	0	0	0	0	0	0	0	0	0	0	0	0	0	0	0	0	0	0	0	0	0	0	0	0	0	0	0	0	0
ASV0444	TATTTGAGCAGGAATAGTGGGAACTTCATTAAGTTTATTAATTCGAGCTGAATTAGGAACTCCAGGATCTTTAATTGGAGATGATCAAATTTATAATACTATTGTTACAGCTCATGCTTTTATTATAATTTTTTTCATAGTTATACCTATTATAATT	157	Metazoa	Arthropoda	Insecta	Lepidoptera	unclassified	unclassified	unclassified	Herbivore	Unknown	3	6863	0	0	0	0	0	0	0	0	0	0	0	0	0	0	0	0	0	0	0	0	0	0	0	0	0	0	0	0	0	0	0	0	0	0	0	0
ASV0494	GTTCTGATCAGGGATAGTAGGAACATCATTGAGAATCCTCATCCGATTAGAGCTTGGTAGTCCTGGATCATTAATTGGGAATGATCAAATTTACAATTCAATTGTAACTGCACATGCATTTATTATAATTTTTTTTATGGTAATACCAATTATAATT	157	Metazoa	Arthropoda	Insecta	Coleoptera	Chrysomelidae	Cassida	Cassida sp. EMHAU-15090501	Herbivore	Exophag	3	1106	0	0	0	0	286	0	0	0	0	0	0	0	0	0	0	0	0	0	8	0	0	0	0	0	0	0	0	0	0	0	0	0	0	0	0	0
ASV0565	ATCTTGAGCAGGAATAGTGGGAACATCATTAAGAATACTAATTCGTACAGAATTAGGAAATCCAGGAAGATTAATTGGAGATGATCAAATTTATAATAGTATTGTTACAGCCCATGCATTTATTATAATTTTTTTTATAGTAATACCTATTATAATC	157	Metazoa	Arthropoda	Insecta	Lepidoptera	unclassified	unclassified	unclassified	Herbivore	Unknown	3	2114	0	0	0	0	0	0	0	0	0	0	0	0	0	0	0	0	0	0	0	0	0	0	0	0	0	0	0	0	0	0	0	0	0	0	0	0
ASV0623	TGCATGAGCAGCAATAGTTGGAACTGCAATAAGTGTTTTAATTCGAATAGAATTAGGTCAAGTAGGTAAATTTTTAGGTGATGATCATTTATATAATGTTATTGTAACTGCACATGCATTTGTTATAATTTTTTTTATAGTTATGCCTATTTTAATT	157	Metazoa	Arthropoda	Arachnida	Araneae	Philodromidae	Philodromus	Philodromus rufus	Predator		3	2529	0	0	0	0	0	0	0	0	0	0	0	0	0	0	0	0	0	0	0	0	0	0	0	0	0	0	0	0	422	0	0	0	0	0	0	0
ASV0717	AATTTGAGCAGGATTAGTAGGAACTTCATTAAGTTTATTAATTCGAGCTGAATTAGGAAATCCTGGATCTTTAATTGGAGATGATCAAATTTATAATACAATTGTAACTGCTCATGCTTTTATTATAATTTTTTTTATAGTTATACCTATTATAATT	157	Metazoa	Arthropoda	Insecta	Lepidoptera	Coleophoridae	Coleophora	Coleophora parthenica	Herbivore	Exophag	3	363	0	0	0	0	0	0	0	0	0	0	0	0	0	0	0	0	0	0	0	0	0	0	0	0	0	0	0	0	0	0	0	0	0	0	0	0
ASV0752	ATCTTGAGCTGGAATAGTAGGAACATCATTAAGAATGCTAATTCGTACAGAATTAGGAAATCCAGGAAGATTAATTGGAGATGATCAAATTTATAATAGTATTGTTACAGCCCATGCATTTATTATAATTTTTTTTATAGTAATACCTATTATAATC	157	Metazoa	Arthropoda	Insecta	Lepidoptera	unclassified	unclassified	unclassified	Herbivore	Unknown	3	1628	0	0	0	0	0	0	0	0	0	0	0	0	0	0	0	0	0	0	0	0	0	0	0	0	0	0	0	0	0	0	0	0	0	0	0	0
ASV1005	AATTTGAGCTGGAATAGTAGGAACTTCTTTAAGTTTATTAATTCGAGCAGAATTAGGAAATCCTGGATCATTAATTGGTGATGATCAAATTTATAATACAATTGTAACAGCTCATGCTTTTATTATAATTTTTTTTATAGTTATGCCTATTATAATT	157	Metazoa	Arthropoda	Insecta	Lepidoptera	Coleophoridae	Coleophora	Coleophora obscenella	Herbivore	Exophag	3	1338	0	0	0	0	0	0	0	0	0	0	0	0	0	0	0	0	0	0	0	0	0	0	0	0	0	0	0	0	0	0	0	0	0	0	0	0
ASV1103	AGCATGATCAGGAATAGTGGGAACATCATTAAGAATATTGATCCGTTCTGAATTAGGGAATCCCGGAACCCTAATTGGAAATGACCAAATTTATAATGTAATTGTAACAGCCCATGCATTTATCATAATTTTCTTTATAGTTATACCTATTGTTATT	157	Metazoa	Arthropoda	Insecta	Coleoptera	Anthicidae	Cyclodinus	Cyclodinus humilis	Herbivore	Exophag	3	402	0	0	0	0	0	0	0	0	0	0	0	0	0	0	0	0	0	0	0	0	0	0	0	0	0	0	0	0	0	0	0	0	0	0	0	0
ASV1154	AGCGTGGTCTGCTATAGTTGGTACTGCTATAAGAGTATTAATTCGAATAGAATTAGGACAGACTGGAAGTTTTTTAGGAAATGATCATTTGTATAATGTTATTGTTACAGCACATGCATTTGTTATAATTTTTTTTATAGTAATACCTATTATAATT	157	Metazoa	Arthropoda	Arachnida	Araneae	Salticidae	Philaeus	Philaeus chrysops	Predator		3	2687	0	0	0	0	0	0	0	0	0	0	0	0	0	0	0	0	0	0	0	0	0	0	0	0	0	0	0	0	0	0	0	0	0	0	0	0
ASV1178	AACTTGATCGGCTATAGTTGGTACAGCTATAAGAGTATTAATTCGTATGGAATTAGGACAGTCTGGAATATTTTTAGGTGATGACCATTTATATAATGTAGTAGTTACGGCTCATGCTTTTGTTATGATTTTTTTTATAGTTATACCAATTTTAATT	157	Metazoa	Arthropoda	Arachnida	Araneae	Clubionidae	Clubiona	Clubiona kurilensis	Predator		3	137	0	0	0	0	0	0	0	0	0	0	0	0	0	0	0	0	0	0	0	0	0	0	0	0	0	0	0	0	0	0	0	0	0	0	0	0
ASV1182	AATTTGATCAGGATTAATAGGAAGAAGATTAAGAATACTAATTCGTATAGAATTAGGAACACCTTCATCTTTAATTGGGAATGATCAAATTTATAACTCAATTGTAACAGCTCATGCTTTAATTATAATTTTTTTCACAATTATACCAATTATACTA	157	Metazoa	Arthropoda	Insecta	Hymenoptera	Platygastridae	unclassified	unclassified	Parasitoid		3	3495	0	0	0	0	0	0	0	0	0	0	0	0	0	0	0	0	0	0	0	0	0	0	0	0	0	0	0	0	0	0	0	0	0	0	0	0
ASV1248	GATTTGAGCAGGTATAGTAGGAACATCTTTAAGATTATTAATTCGAGCTGAATTAGGAAATCCGGGATCATTAATTGGAAATGATCAAATTTACAATACTATTGTCACAGCTCATGCTTTTATTATAATTTTTTTTATAGTAATACCTATTATAATT	157	Metazoa	Arthropoda	Insecta	Lepidoptera	Tortricidae	Clepsis	unclassified	Herbivore	Unknown	3	4190	0	0	0	0	0	0	0	0	0	0	0	0	0	0	0	0	0	0	0	0	0	0	0	0	0	0	0	0	0	0	0	0	0	0	0	0
ASV1252	AATTTGAGCTGGAATAATAGGAACTTCATTAAGATTATTAATTCGAGCTGAATTAGGAAATCCTGGCTCATTAATTGGAGATGATCAAATTTATAATACGATTGTTACAGCTCATGCTTTTATTATAATTTTTTTTATAGTTATACCTATTATAATT	157	Metazoa	Arthropoda	Insecta	Lepidoptera	Coleophoridae	Coleophora	Coleophora uniphalli	Herbivore	Endophag	3	6643	0	0	0	0	0	0	0	0	0	102	0	0	0	0	0	0	0	0	0	0	0	2767	0	0	0	0	0	0	3774	0	0	0	0	0	0	0
ASV1363	TATATGAGCAGGAATAGTAGGATCTGCAATAAGATTAATTATTCGAATCGAATTAGGACAACCCGGTAGATTCATTGGAGATGATCAAATTTATAATGTTGTAGTTACAGCGCATGCCTTTGTTATAATTTTCTTCATAGTTATACCAATTATAATT	157	Metazoa	Arthropoda	Insecta	Hemiptera	Pentatomidae	Arma	unclassified	Predator		3	770	0	0	0	0	0	0	0	0	0	0	0	0	0	0	0	0	0	0	0	0	0	0	0	0	0	0	0	0	0	0	0	0	0	0	0	0
ASV1391	AATTTGAGCAGGAATAGTAGGAACTTCTCTAAGATTATTAATTCGAGCAGAATTAGGAAATCCAGGATCATTAATTGGTGATGATCAAATTTATAATACTATTGTAACAGCTCATGCTTTTATTATAATTTTTTTTATGGTTATACCTATTATAATT	157	Metazoa	Arthropoda	Insecta	Lepidoptera	Noctuidae	Protoschinia	Protoschinia scutosa	Herbivore	Exophag	3	126	0	0	0	0	0	0	0	0	0	0	0	0	0	0	0	0	0	0	0	0	0	0	0	0	0	0	0	0	0	0	0	0	0	0	0	0
ASV1396	ATCTTGAGCAGGAATGGCCGGGACATCTTTAAGTATACTAATTCGAATTGAATTAGGAAACCCAGGAAGATTGATTGGAAATGACCAAATTTACAATTCAATTGTTACAGCACACGCATTCATTATAATTTTTTTTATAGTTATGCCTATTTTAATT	157	Metazoa	Arthropoda	Insecta	Hymenoptera	Crabronidae	Harpactus	Harpactus pulchellus	Parasitoid		3	2269	0	0	0	0	0	0	0	0	0	0	0	0	0	0	0	0	0	0	0	0	0	0	0	0	0	0	0	0	0	0	0	0	0	0	0	0
ASV1537	AGCATGGTCTGCTATAGTAGGAACTGCAATAAGAGTTTTAATTCGAATAGAATTAGGTCAGACTGGTAGATTTTTGGGGAATGATCATATGTATAACGTAATTGTAACAGCACATGCTTTTGTTATAATTTTTTTTATAGTGATGCCAATTCTAATT	157	Metazoa	Arthropoda	Arachnida	Araneae	Salticidae	Heliophanus	Heliophanus ussuricus	Predator		3	888	0	0	0	0	0	0	0	0	0	0	0	0	0	0	0	0	0	0	0	0	0	0	0	0	0	0	0	0	0	0	0	0	0	0	0	0
ASV1599	AATTTGAGCAGGATTAGTAGGAACTTCATTAAGTTTATTAATTCGAGCTGAATTAGGTAATCCCGGATCTTTAATTGGAGATGATCAAATTTATAATACAATTGTAACTGCTCATGCTTTTATTATAATTTTTTTTATAGTTATACCTATTATAATT	157	Metazoa	Arthropoda	Insecta	Lepidoptera	Coleophoridae	Coleophora	Coleophora parthenica	Herbivore	Exophag	3	757	0	0	0	0	0	0	0	0	0	0	0	0	0	0	0	0	0	0	0	0	0	0	0	0	0	0	0	0	0	0	0	0	0	0	0	0
ASV1648	TATTTGATCAGGAATAGTTGGAACTTCTTTAAGTTTATTAATTCGAGCTGAATTAGGAACCCCTGGATCATTAATTGGAGATGATCAAATTTACAATACTATTGTAACTGGACATGCTTTCATTATAATTTTTTTTATAGTTATACCTATTATAATT	157	Metazoa	Arthropoda	Insecta	Lepidoptera	unclassified	unclassified	unclassified	Herbivore	Unknown	3	12726	0	0	0	0	0	0	0	0	0	0	0	0	0	0	0	0	0	0	0	0	0	0	12701	0	0	0	0	0	0	0	7	0	0	0	0	0
ASV1716	TTTTTGAGCAGGAATAACGGGAACATCTTTAAGTATTTTAATTCGAGCTGAATTAGGAAATCCGGGTACATTAATTGGGAACGACCAAATTTATAATGTAATTGTAACAGCCCATGCATTCATTATAATTTTCTTTATAGTTATGCCTATTATGATT	157	Metazoa	Arthropoda	Insecta	Coleoptera	Chrysomelidae	Chrysomela	Chrysomela populi	Herbivore	Exophag	3	7009	0	0	0	0	0	348	0	0	0	0	0	6655	0	0	0	0	0	0	0	0	0	0	0	0	0	0	0	0	0	0	0	0	0	0	0	0
ASV1837	AATTTGAGCCGGAATAGTAGGAACATCATTAAGAATTTTAATTCGATTAGAATTAAGAACAATTTCAAATTTAATTGGTAATGATCAAATTTATAATGTTATTGTCACAGCTCATGCATTTATTATAATTTTTTTTATAGTTATACCTATTTTAATT	157	Metazoa	Arthropoda	Insecta	Diptera	Cecidomyiidae	Mycodiplosis	Mycodiplosis sp. T383	Herbivore	Endophag	3	239	0	0	0	0	0	0	0	0	0	0	0	0	0	0	0	0	0	0	0	0	0	0	0	0	0	0	0	0	0	0	0	0	0	0	0	0
ASV1842	ATCTTGAGCTGGAATAGTAGGAACATCTTTAAGAATACTAATTCGTACAGAATTAGGAAATCCGGGAAGATTAATTGGAGATGATCAAATTTATAATAGTATTGTTACAGCCCATGCATTTATTATAATTCTTTTTATAGTAATACCTATTATAATC	157	Metazoa	Arthropoda	Insecta	Lepidoptera	unclassified	unclassified	unclassified	Herbivore	Unknown	3	1584	0	0	0	0	0	0	0	0	0	0	0	0	0	0	0	0	0	0	0	0	0	0	0	0	0	0	0	0	0	0	0	0	0	0	0	0
ASV1849	ATCTTGAGCTGGGATAGTAGGAACATCTTTAAGAATACTAATTCGTACAGAATTAGGAAATCCGGGAAGATTAATTGGAGATGATCAAATTTATAATAGTATTGTTACAGCCCATGCATTTATTATAATTTTTTTTATAGTAATACCTATTATAATC	157	Metazoa	Arthropoda	Insecta	Lepidoptera	unclassified	unclassified	unclassified	Herbivore	Unknown	3	880	0	0	0	0	0	0	0	0	0	0	0	0	0	0	0	0	0	0	0	0	0	0	0	0	0	0	0	0	0	0	0	0	0	0	0	0
ASV1990	AGCTTGATCGGCTATAGTTGGTACAGCTATAAGAGTATTAATTCGTATGGAATTAGGACAGTCTGGAATATTTTTAGGTGATGACCATTTATATAATGTAGTAGTTACGGCTCATGCTTTTGTTATGATTTTTTTTATAGTTATACCAATTTTAATT	157	Metazoa	Arthropoda	Arachnida	Araneae	Clubionidae	Clubiona	Clubiona kurilensis	Predator		3	271	0	0	0	0	0	0	0	0	0	0	0	0	0	0	0	0	0	0	0	0	0	0	0	0	0	0	0	0	0	0	0	0	0	0	0	0
ASV2128	CTTTTGAAGAGCTTTTTATGGTTCTTCTCTCAGAATAGTTATGCGTATAGAGCTCAGTCAACCTGGTTCTTTTATTTATCATGATCATGTCTATAATGTCTTTGTCACTTCTCATGCTTTTATTATGATTTTTTTTGTTGTTATACCAGTTCTTATA	157	Metazoa	Arthropoda	Arachnida	Trombidiformes	Eriophyidae	Aceria	Aceria eximia	Herbivore	Endophag	3	374	0	0	0	0	0	0	0	0	0	0	0	0	0	0	0	0	0	0	0	0	0	0	0	0	0	0	0	0	0	0	0	0	0	0	0	0
ASV2131	AGCTTGATCTGGTATAGTAGGAACTTCATTAAGAATTTTAATTCGAGCAGAATTAGGACACCCAGGTGCTTTAATTGGAGACGATCAAATTTATAATGTTATTGTAACTGCTCATGCATTTATTATAATTTTCTTTATGGTAATACCTATTATAATC	157	Metazoa	Arthropoda	Insecta	Diptera	Ephydridae	Psilopa	unclassified	Herbivore	Endophag	3	2779	0	0	0	0	0	0	0	0	0	0	0	0	0	0	0	0	0	0	0	0	0	0	0	0	0	0	0	0	0	0	0	0	0	0	0	0
ASV2142	AATATGATCAGGAATTTTAGGTTTATCTATAAGAATAATTATTCGAATAGAATTAAGTAATCCTGGTTCATTAATTGGAAATGATCAAATTTACAATTCAATTGTTACAACTCATGCATTTGTTATAATTTTTTTTTTTGTAATACCTGTAATAATA	157	Metazoa	Arthropoda	Insecta	Hymenoptera	Pteromalidae	Pachyneuron	Pachyneuron aphidis	Parasitoid		3	754	0	0	0	0	0	0	0	618	0	0	0	0	0	0	0	0	0	0	0	0	0	0	0	0	0	0	0	0	133	0	0	0	3	0	0	0
ASV2146	AATTTGAGCTGGTATAATTGGTACTTCTTTAAGATTATTAATTCGAGCGGAATTAGGAAATCCAGGATCTCTTATTGGAGATGATCAAATTTACAATACTATTGTAACTGCTCATGCTTTTATTATAATTTTTTTTATAGTTATACCAATTATAATT	157	Metazoa	Arthropoda	Insecta	Lepidoptera	Tortricidae	Gypsonoma	Gypsonoma minutana	Herbivore	Endophag	3	18687	3911	0	0	0	0	0	0	0	0	0	0	0	0	0	0	0	0	0	0	0	0	0	0	0	0	0	0	0	0	0	0	0	0	0	0	0
ASV2255	ATCTTGAGCTGGAATAGTAGGAACATCTTTAAGAATACTAATTCGTACAGAATTAGGAAATCCGGGAAGATTAATTGGAGGTGATCAAATTTATAATAGTATTGTTACAGCCCATGCATTTATTATAATTTTTTTTATAGTAATACCTATTATAATC	157	Metazoa	Arthropoda	Insecta	Lepidoptera	unclassified	unclassified	Lepidoptera sp. BOLD:AAA0340	Herbivore	Unknown	3	1033	0	0	0	0	0	0	0	0	0	0	0	0	0	0	0	0	0	0	0	0	0	0	0	0	0	0	0	0	0	0	0	0	0	0	0	0
ASV2310	AATTTGAGCTGGAATAGTAGGAACTTCTTTAAGTTTATTAATTCGAGCTGAATTAGGAAATCCTGGTTCATTAATTGGAGATGATCAAATTTATAATACAATTGTTACAGCCCATGCCTTCATTATAATTTTTTTTATAGTTATACCTATTATAATT	157	Metazoa	Arthropoda	Insecta	Lepidoptera	Coleophoridae	Coleophora	unclassified	Herbivore	Unknown	3	614	0	0	0	0	0	0	0	0	0	0	0	0	0	0	0	0	0	0	0	0	0	0	282	0	0	0	0	0	0	0	0	0	0	0	0	0
ASV2403	AATTTGAGCTGGAATAGTAGGAACTTCACTAAGTTTATTAATTCGAGCTGAATTAGGAAACCCCGGATCTTTAATTGGAGATGATCAAATTTATAACACAATTGTTACAGCACATGCTTTTATTATAATTTTTTTTATAGTAATACCTATTATAATT	157	Metazoa	Arthropoda	Insecta	Lepidoptera	Noctuidae	Agrotis	Agrotis segetum	Herbivore	Exophag	3	2832	0	0	0	0	0	0	0	0	0	0	0	0	0	0	0	0	0	0	0	0	0	0	0	0	0	0	0	0	0	0	318	0	0	0	0	0
ASV2437	AGCTTGATCAGCTATAGTTGGTACGGCTATGAGAGTATTAATTCGTATGGAATTAGGACAGTCTGGAATATTTTTAGGTGATGACCATCTGTATAATGTAGTAGTTACGGCTCATGCTTTTGTTATGATTTTTTTTATAGTTATACCAATTTTAATT	157	Metazoa	Arthropoda	Arachnida	Araneae	Clubionidae	Clubiona	Clubiona kurilensis	Predator		3	1330	0	0	0	0	0	0	0	0	0	0	0	0	0	0	0	0	0	0	0	0	0	0	0	0	0	0	0	0	0	0	0	0	0	0	0	0
ASV0021	AATTTGATCAGGAATAATTGGATCTTCACTTAGTATTTTAATTCGATTAGAATTAAGACAAATTAATTCAATTATTAATAATAATCAATTATATAATGTAATTGTTACGATTCATGCTTTCATTATAATTTTTTTTATAACTATACCAATTGTAATT	157	Metazoa	Arthropoda	Insecta	Hemiptera	Aphididae	Aphis	unclassified	Herbivore	Exophag	2	462	193	0	0	0	0	0	0	0	0	0	0	0	0	0	0	0	0	0	0	0	0	0	0	0	269	0	0	0	0	0	0	0	0	0	0	0
ASV0116	TGCTTGGGCCTCTATAGTGGGAACAGCAATAAGAGTATTGATTCGAATCGAATTAGGTCAGTCGGGTAGGTTTATTGGGGATGATCAAATTTATAATGTTATTGTAACGGCTCATGCTTTTGTAATAATTTTTTTTATAGTAATACCTATCTTAATT	157	Metazoa	Arthropoda	Arachnida	Araneae	Araneidae	Gibbaranea	Gibbaranea gibbosa	Predator		2	89	0	0	0	0	0	0	0	0	0	0	0	0	76	0	0	0	0	0	0	0	0	0	0	0	0	0	13	0	0	0	0	0	0	0	0	0
ASV0162	AATATGATCAGGTATAATTGGAACATCATTAAGAATTTTAATTCGACTAGAACTAGGAACTACTAATAGATTAATCGGAAATGATCAAATTTATAATGTAATTGTTACAGCTCATGCTTTTATTATAATTTTCTTTATAGTTATACCAATCATAATT	157	Metazoa	Arthropoda	Insecta	Coleoptera	Coccinellidae	Coccinella	unclassified	Predator		2	5597	0	0	0	0	0	0	0	0	0	0	0	0	0	2496	0	0	0	0	0	0	0	0	0	0	0	0	0	0	0	0	0	0	3101	0	0	0
ASV0222	ATCTTGAGCTGGAATAGTAGGAACATCTTTAAGAATACTAATTCGTACAGAACTAGGAAATCCGGGAAGATTAATTGGAGATGATCAAATTTATAATAGTATTGTTACAGCCCATGCATTTATTATAATTTTTTTTATAGTAATACCTATTATAATC	157	Metazoa	Arthropoda	Insecta	Lepidoptera	unclassified	unclassified	unclassified	Herbivore	Unknown	2	552	0	0	0	0	0	0	0	0	0	0	0	0	0	0	0	0	0	0	0	0	0	0	0	0	0	0	0	0	0	0	0	0	0	0	0	0
ASV0226	ATCTTGAGCTGGAATAGTAGGAACATCTTTAAGGATACTAATTCGTACAGAATTAGGAAATCCGGGAAGATTAATTGGAGATGATCAAATTTATAATAGTATTGTTACAGCCCATGCATTTATTATAATTTTTTTTATAGTAATACCTATTATAATC	157	Metazoa	Arthropoda	Insecta	Lepidoptera	unclassified	unclassified	unclassified	Herbivore	Unknown	2	1084	0	0	0	0	0	0	0	0	0	0	0	0	0	0	0	0	0	0	0	0	0	0	0	0	0	0	0	0	0	0	0	0	0	0	0	0
ASV0281	ATCTTGAGCTGGAATAGTAGGAACATCTTTAAGAATACTAATTCGTACAGAATTAGGAAATCCGGGAGGATTAATTGGAGATGATCAAATTTATAATAGTATTGTTACAGCCCATGCATTTATTATAATTTTTTTTATAGTAATACCTATTATAATC	157	Metazoa	Arthropoda	Insecta	Lepidoptera	unclassified	unclassified	unclassified	Herbivore	Unknown	2	1135	0	0	0	0	0	0	0	0	0	0	0	0	0	0	0	0	0	0	0	0	0	0	0	0	0	0	0	0	0	0	0	0	0	0	0	0
ASV0290	TATTTGATCAGGTATATTAGGATTTTCAATAAGTTTAATTATTCGTTTAGAATTAGGTATACCTGGAAGTTTAATTGGAAATGAACAAATTTATAATAGAATTGTTACTTCTCATGCATTTATTATAATTTTTTATATAGTTATACCAGTTATGATT	157	Metazoa	Arthropoda	Insecta	Hymenoptera	Braconidae	Microplitis	Microplitis sp. BIOUG21692-A06	Parasitoid		2	111	0	0	0	0	0	0	0	0	0	0	0	0	0	0	0	0	0	0	0	0	0	0	0	0	0	0	0	0	0	0	0	0	0	0	0	0
ASV0301	ATCTTGAGCTGGAATAGTAGGAACATCTTTAAGAATACTAATTCGTACAGAATTAGGAAATCCGGGAAGATTGATTGGAGATGATCAAATTTATAATAGTATTGTTACAGCCCATGCATTTATTATAATTTTTTTTATAGTAATACCTATTATAATC	157	Metazoa	Arthropoda	Insecta	Lepidoptera	unclassified	unclassified	unclassified	Herbivore	Unknown	2	431	0	0	0	0	0	0	0	0	0	0	0	0	0	0	0	0	0	0	0	0	0	0	0	0	0	0	0	0	0	0	0	0	0	0	0	0
ASV0315	ATTTTGAAGAGCTTTTTATGGTTCTTCTTTAAGTATGGTGATACGTATGGAATTAAGCCAACCTGGTTCTTTCATTTTCCATGATCACGTTTACAATGTTTTCGTTACTTCTCATGCATTTATTATGATTTTCTTCGTAGTTATACCAGTTTTAATA	157	Metazoa	Arthropoda	Arachnida	Trombidiformes	Eriophyidae	Aceria	Aceria tulipae	Herbivore	Endophag	2	293	0	0	0	0	0	0	0	0	0	0	0	0	0	0	0	0	0	0	0	0	0	0	0	0	0	0	0	0	0	0	0	0	4	0	0	0
ASV0365	AATTTGAGCTGGATTCCTTGGAGCCTCTTTTAGAGTATTAATTCGTATAGAATTAGGAATACCAGGTACAATTATTATAAATGATCAAATTTATAATTCAACAGTAACATCACATGCATTTATCATAATTTTTTTTATAGTTATACCATTAATATTA	157	Metazoa	Arthropoda	Insecta	Hymenoptera	Platygastridae	unclassified	unclassified	Parasitoid		2	1480	0	0	0	0	0	0	0	0	0	0	0	0	0	0	0	0	0	0	0	0	0	0	0	0	0	0	0	0	0	0	0	0	0	0	0	0
ASV0379	AATTTGATCAGGAATAATTGGATCTTCACTTAGTATTTTAATTCGATTAGAATTAAGACGAATTAATTCAATTATTAATAATAATCAATTATATAATGTAATTGTTACAATTCATGCTTTCATTATAATTTTTTTTATAACTATACCAATTGTAATT	157	Metazoa	Arthropoda	Insecta	Hemiptera	Aphididae	Aphis	unclassified	Herbivore	Exophag	2	348	0	0	0	0	0	0	0	0	0	0	0	0	0	0	0	0	0	0	0	0	0	0	0	0	0	179	0	0	169	0	0	0	0	0	0	0
ASV0404	AGCTTGATCGGGAATAGTAGGAACTTCTTTAAGAATTCTTATTCGAGCAGAATTAGGACATCCAGGTGCACTAATTGGTGATGACCAAATTTATAATGTAATTGTAACTGCTCATGCTTTTGTAATAATTTTTTTTATAGTAATACCAATTATAATT	157	Metazoa	Arthropoda	Insecta	Diptera	Hybotidae	unclassified	unclassified	Predator		2	2109	0	0	0	0	0	0	0	0	0	0	0	0	0	0	0	0	0	0	0	0	0	0	0	0	0	0	0	0	0	0	0	0	0	0	0	0
ASV0431	GACTTGATCTGGAATAATTGGAACATCCCTAAGACTCCTAATCCGAACTGAATTAGGAACCCCTGGAAAATTAATTGGGAATGATCAAATTTATAATACTATTGTAACTGCTCATGCTTTTATCATAATTTTTTTTATAGTTATACCTATTATAATT	157	Metazoa	Arthropoda	Insecta	Lepidoptera	unclassified	unclassified	unclassified	Herbivore	Unknown	2	9986	0	0	0	0	0	0	0	0	0	0	0	0	0	0	0	0	0	0	0	0	0	0	0	0	0	0	0	0	0	0	0	0	0	0	0	0
ASV0437	TTTTTGAGCAGGAATAACAGGAACATCTTTAAGTATTTTAATTCGAGCTGAATTAGGAAATCCAGGTACATTAATTGGAAACGACCAAATTTATAATGTAATTGTCACAGCCCATGCATTCATTATAATTTTCTTTATAGTTATACCTATTATGATT	157	Metazoa	Arthropoda	Insecta	Coleoptera	Chrysomelidae	Chrysomela	Chrysomela populi	Herbivore	Exophag	2	1975	0	0	3	1972	0	0	0	0	0	0	0	0	0	0	0	0	0	0	0	0	0	0	0	0	0	0	0	0	0	0	0	0	0	0	0	0
ASV0465	GGCTTGAGCTGGAATATTAGGATTATCATTAAGTATATTAATTCGATTAGAATTAGGGAATCCTGGATCAATAATTGGAAATGATCAAATTTATAATTCTATTGTTACAACTCATGCATTTATTATAATTTTTTTTTTTGTAATGCCTGTAATAATA	157	Metazoa	Arthropoda	Insecta	Hymenoptera	Eulophidae	unclassified	unclassified	Parasitoid		2	108	0	0	0	0	0	0	0	0	0	0	0	0	0	0	0	0	0	0	0	0	0	0	0	0	0	0	0	0	0	0	0	0	0	0	0	0
ASV0471	ATCTTGAGCTGGAATAGTAGGAACATCTTTAAGAATACTAATTCGTACAGAATTAGGAAATCCGGGAAGATTAATTGGAGATGATCAAATTTATAATAGTATTGTTACAGCCCGTGCATTTATTATAATTTTTTTTATAGTAATACCTATTATAATC	157	Metazoa	Arthropoda	Insecta	Lepidoptera	unclassified	unclassified	unclassified	Herbivore	Unknown	2	759	0	0	0	0	0	0	0	0	0	0	0	0	0	0	0	0	0	0	0	0	0	0	0	0	0	0	0	0	0	0	0	0	0	0	0	0
ASV0502	TGCTTGAGCGGCTATAGTTGGTACGGCTATAAGAGTTTTAATTCGAATTGAATTAGGTCAGTCTGGGAGGTTTTTAGGAGATGATCAACTTTATAATGTAATTGTTACAGCTCATGCATTTGTAATAATTTTTTTTATAGTAATACCTATTTTGATT	157	Metazoa	Arthropoda	Arachnida	Araneae	Araneidae	Hypsosinga	Hypsosinga sanguinea	Predator		2	2475	0	0	0	0	0	0	0	0	0	0	0	0	0	0	0	0	0	0	0	0	0	0	0	0	0	0	0	0	0	0	0	0	0	0	0	0
ASV0505	ATCTTGAGCTGGAATAGTAGGAACATCTTTAAGAATACTAATTCGTACAGAATTAGGAAATCCGGGAAGATTAATTGGAGATGATCAAATTTATAATAGTATTGTTACAGCCTATGCATTTATTATAATTTTTTTTATAGTAATACCTATTATAATC	157	Metazoa	Arthropoda	Insecta	Lepidoptera	unclassified	unclassified	unclassified	Herbivore	Unknown	2	1180	0	0	0	0	0	0	0	0	0	0	0	0	0	0	0	0	0	0	0	0	0	0	0	0	0	0	0	0	0	0	0	0	0	0	0	0
ASV0562	AATTTGAGCAGGAATAGTAGGAACATCTTTAAGAATCTTAATTCGTATAGAATTAGGAACTCCTGGATCTTTAATTGGAGATGATCAAATTTATAATACTATTGTTACAGCTCATGCATTTATCATAATTTTTTTTATAGTTATACCTATTATAATT	157	Metazoa	Arthropoda	Insecta	Lepidoptera	Lycaenidae	unclassified	unclassified	Herbivore	Unknown	2	5489	0	0	0	0	0	0	0	0	0	0	0	0	0	0	0	0	0	4815	0	0	0	0	0	0	0	0	0	0	0	0	0	0	0	0	0	0
ASV0596	TGCTTGAGCTGCTATAGTGGGAACAGCAATGAGAGTATTAATTCGAGTTGAATTAGGTCAGCCGGGAAGATTTATAGGTGATGATCAGTTGTATAATGTAATTGTAACGGCTCATGCATTTGTAATAATTTTTTTTATAGTAATACCAATTTTAATT	157	Metazoa	Arthropoda	Arachnida	Araneae	Theridiidae	Theridion	Theridion petraeum	Predator		2	282	0	0	0	0	0	0	0	0	0	0	0	0	157	0	0	0	0	0	0	0	0	0	0	0	0	0	0	0	0	0	0	0	0	0	0	0
ASV0605	AATTTGAGCAGGAATAGTAGGAACTTCATTAAGATTATTAATTCGAGCTGAATTAGGAAACCCTGGATCTTTAATTGGAGATGATCAAATTTATAATACTATTGTAACAGCTCATGCTCTTATTATAATTTTTTTTATAGTTATACCTATTATAATT	157	Metazoa	Arthropoda	Insecta	Lepidoptera	Noctuidae	Anarta	Anarta trifolii	Herbivore	Exophag	2	360	0	0	0	0	0	0	163	0	0	0	0	0	0	0	0	0	197	0	0	0	0	0	0	0	0	0	0	0	0	0	0	0	0	0	0	0
ASV0656	ATCTTGAGCTGGAATAGTAGGAACATTTTTAAGAATACTAATTCGTACAGAATTAGGAAATCCGGGAAGATTAATTGGAGATGATCAAATTTATAATAGTATTGTTACAGCCCATGCATTTATTATAATTTTTTTTATAGTAATACCTATTATAATC	157	Metazoa	Arthropoda	Insecta	Lepidoptera	unclassified	unclassified	unclassified	Herbivore	Unknown	2	2573	0	0	0	0	0	0	0	0	0	0	0	0	0	0	0	0	0	0	0	0	0	0	0	0	0	0	0	0	0	0	0	0	0	0	0	0
ASV0661	AGCTTGATCAGGAATAGTGGGGACATCACTTAGAATACTAAATAGATTTGAATTAGGTCACCCAGGAGCTTTCATTGGTAATGACCAAACATAACATATAATGTTATCGTTACTGCTCATGCTTTTATTATAATTTTTTTTTATAGTAATACCAATTATAATT	163	Metazoa	Arthropoda	Insecta	Diptera	Tachinidae	unclassified	unclassified	Parasitoid		2	3475	0	0	0	0	0	9	0	0	0	0	0	0	0	0	0	0	0	0	0	0	0	0	0	0	0	0	0	0	0	0	0	0	0	0	0	0
ASV0683	AATTTGAGCTGGAATAGTAGGAACTTCACTAAGTTTATTAATTCGAGCTGAATTAGGAAACCCCGGGTCCTTAATTGGAGATGATCAAATTTATAACACAATTGTTACAGCACATGCTTTTATTATAATTTTTTTTATAGTAATACCTATTATAATT	157	Metazoa	Arthropoda	Insecta	Lepidoptera	Noctuidae	Agrotis	Agrotis segetum	Herbivore	Exophag	2	1619	0	0	0	0	0	0	0	0	0	0	0	0	0	0	0	0	0	0	0	0	0	0	0	0	299	1320	0	0	0	0	0	0	0	0	0	0
ASV0745	TATTTGAGCTGGCATAATTGGAACTTCTTTAAGATTATTAATTCGAGCTGAATTAGGAAACCCTGGATCTTTAATTGGAGATGACCAAATTTACAATACAATTGTTACTGCTCATGCTTTTATTATAATTTTTTTCATAGTAATACCTATTATAATT	157	Metazoa	Arthropoda	Insecta	Lepidoptera	unclassified	unclassified	unclassified	Herbivore	Unknown	2	2812	0	0	0	0	0	0	0	0	0	0	0	0	0	0	0	0	0	0	0	0	0	0	0	0	0	0	0	0	0	0	0	0	0	0	0	0
ASV0765	AATTTGAGCTGGAATAGTTGGAACTTCTTTAAGATTATTAATTCGAGCTGAATTAGGAAACCCTGGATCATTAATCGGAGATGATCAAATTTATAATACAATTGTTACAGCTCATGCTTTTATTATAATTTTCTTCATAGTGATACCTATTATAATT	157	Metazoa	Arthropoda	Insecta	Lepidoptera	Tortricidae	Acroclita	Acroclita subsequana	herbivore	Endophag	2	1070	0	0	0	0	0	0	0	0	0	0	0	0	0	0	0	0	0	0	0	0	0	0	0	0	0	0	0	0	0	0	0	0	0	0	0	0
ASV0780	TATCTGATCAGGTATAATTGGATCATCTCTTAGAATTTTAATTCGTCTAGAATTAAGACAAATTAATTCAATTATTAATAACAATCAATTATACAATGTAATTGTAACAATTCATGCTTTTATTATAATTTTTTTTATAACTATACCAATTGTAATT	157	Metazoa	Arthropoda	Insecta	Hemiptera	Aphididae	unclassified	unclassified	Herbivore	Exophag	2	604	0	0	0	0	0	0	0	0	0	0	0	0	0	0	15	0	0	0	0	0	0	0	0	0	0	0	0	0	0	0	0	0	0	0	0	589
ASV0788	ATCTTGAGCTGGAATAGTAGGAACATCTTTAAGAATACTAATTCGTACAGAATTAGGAAATCCGGGAAGATTAATTGGAGATGATCAAATTTATAATAGTATTGTTACGGCCCATGCATTTATTATAATTTTTTTTATAGTAATACCTATTATAATC	157	Metazoa	Arthropoda	Insecta	Lepidoptera	unclassified	unclassified	unclassified	Herbivore	Unknown	2	1139	0	0	0	0	0	0	0	0	0	0	0	0	0	0	0	0	0	0	0	0	0	0	0	0	0	0	0	0	0	0	0	0	0	0	0	0
ASV0793	TATTTGATCAGGTATAATTGGATCTTCACTTAGAATTCTAATTCGTTTAGAATTAAGTCAAATTAATTCTATTATTAACAATAATCAATTATATAATGTAATTGTTACAATTCATGCTTTTATTATAATTTTTTTTATAACTATACCAATTGTAATT	157	Metazoa	Arthropoda	Insecta	Hemiptera	Aphididae	unclassified	unclassified	Herbivore	Exophag	2	8286	0	0	0	0	184	0	0	0	0	0	0	0	0	8102	0	0	0	0	0	0	0	0	0	0	0	0	0	0	0	0	0	0	0	0	0	0
ASV0845	ATCATGAGCTGGAATAGTAGGAACATCTTTAAGAATACTAATTCGTACAGAATTAGGAAATCCGGGAAGATTAATTGGAGATGATCAAATTTATAATAGTATTGTTACAGCCCATGCATTTATTATAATTTTTTTTATAGTAATACCTATTATAATC	157	Metazoa	Arthropoda	Insecta	Lepidoptera	unclassified	unclassified	unclassified	Herbivore	Unknown	2	645	0	0	0	0	0	0	0	0	0	0	0	0	0	0	0	0	0	0	0	0	0	0	0	0	0	0	0	0	0	0	0	0	0	0	0	0
ASV0871	AATTTGAGCAGGAATAGTTGGAACATCTTTAAGATTACTTATTCGAGCTGAATTAGGTAATCCAGGATCTTTAATTGGAAATGATCAAATTTATAACACAATTGTAACAGCTCATGCATTTATTATAATTTTTTTTATAGTTATACCTATTATAATT	157	Metazoa	Arthropoda	Insecta	Lepidoptera	Elachistidae	Elachista	Elachista littoricola	Herbivore	Endophag	2	3615	0	0	0	0	0	0	0	0	0	0	0	0	0	0	0	0	0	0	0	0	0	0	0	0	0	0	0	0	0	0	0	0	0	0	0	0
ASV0884	ATCTTGAGCTTGAATAGTAGGAACATCTTTAAGAATACTAATTCGTACAGAATTAGGAAATCCGGGAAGATTAATTGGAGATGATCAAATTTATAATAGTATTGTTACAGCCCATGCATTTATTATAATTTTTTTTATAGTAATACCTATTATAATC	157	Metazoa	Arthropoda	Insecta	Lepidoptera	unclassified	unclassified	unclassified	Herbivore	Unknown	2	466	0	0	0	0	0	0	0	0	0	0	0	0	0	0	0	0	0	0	0	0	0	0	0	0	0	0	0	0	0	0	0	0	0	0	0	0
ASV0902	AATATGAGCAGGAATATTAGGAACATCATTAAGATGAATTATTCGAATTGAATTGGGGCAACCAGGATCATTCATTGGAGATGACCAAATTTATAATGTTGTAGTTACAGCACACGCATTCATTATAATTTTCTTCATAGTTATACCAATTATAATT	157	Metazoa	Arthropoda	Insecta	Hemiptera	Anthocoridae	Orius	Orius minutus	Predator		2	120	0	0	0	0	0	0	0	0	0	0	0	0	0	0	0	0	0	0	0	0	0	0	0	0	0	0	0	0	0	0	0	0	0	0	0	0
ASV0941	ATTCTGATCAGGGATAGTCGGAACATCATTAAGAATTTTAATCCGAATAGAATTAGGTAGACCAGGATCTCTAATTGGGAATGATCAAATTTATAACTCAATTGTAACTGCACATGCATTTATTATAATTTTTTTTATAGTTATACCGATTATAATT	157	Metazoa	Arthropoda	Insecta	Coleoptera	Chrysomelidae	Cassida	Cassida sp. EMHAU-15090501	Herbivore	Exophag	2	747	0	0	0	0	0	0	0	0	0	0	0	0	50	0	0	0	0	0	0	0	0	0	0	0	0	0	0	0	0	0	0	0	697	0	0	0
ASV0946	TATTTGATCAGGATTAGTAGGTACAAGTTTAAGATTATTAATTCGTGCTGAATTAGGTCAACCAGGATCTCTAATTGGAGATGATCAAATTTATAATGTAATTGTTACAGCTCATGCATTTATTATAATTTTTTTTATAGTAATACCAATTGTAATT	157	Metazoa	Arthropoda	Insecta	Neuropterida	Chrysopidae	Chrysopa	Chrysopa phyllochroma	Predator		2	11441	0	0	0	0	0	0	0	5751	0	0	0	0	0	0	0	0	0	0	0	0	0	0	0	0	0	0	0	0	0	0	0	0	0	0	0	0
ASV0968	GATATGAGCAAGAATAGTGGGAACTTCCCTAAGAATTTTGATTCGTGCAGAATTAGGAAACCCAGGAACATTAATTGGAAATGATCAAATTTATAATGTAATTGTAACTGCCCATGCTTTCATTATAATTTTCTTCATAGTTATACCAATTATAATT	157	Metazoa	Arthropoda	Insecta	Coleoptera	Chrysomelidae	unclassified	unclassified	Herbivore	Exophag	2	1157	0	0	0	0	0	0	0	0	0	0	0	0	0	0	0	0	0	0	0	0	0	0	0	0	0	0	0	0	0	0	0	0	0	0	0	0
ASV0985	AATTTGAGCAGGAATAGTAGGAACTTCATTAAGATTATTAATTCGAGCTGAATTAGGAAACCCTGGATCTTTAATTGGAGATGATCAAATTTATAATACTATTGTAACAGCTCATGCTTTTATTATAATTTTTTTTATAGTTATACCTACTATAATT	157	Metazoa	Arthropoda	Insecta	Lepidoptera	Noctuidae	Anarta	Anarta trifolii	Herbivore	Exophag	2	323	0	0	0	124	0	0	0	0	0	0	0	0	0	0	0	0	0	0	0	0	0	0	0	0	0	0	0	0	0	0	0	0	0	199	0	0
ASV0988	AATTTGATCAGGAATAGTAGGAACTTCTTTAAGTCTTTTAATTCGAGCTGAATTAGGAACACCTGGATCTTTAATTGGAGATGATCAAATTTATAATACCATTGTAACTGGTCGTGCTTTTATTATAATTTTTTTTATAGTTATACCTATTATAATT	157	Metazoa	Arthropoda	Insecta	Lepidoptera	Pyralidae	unclassified	unclassified	Herbivore	Endophag	2	9381	0	0	0	0	0	0	0	0	0	0	0	0	0	0	0	0	0	0	0	0	0	0	0	0	0	0	0	0	0	0	0	0	0	0	0	0
ASV1038	AATTTGATCAGGAATAGTAGGAACTTCTTTAAGTCTTTTAATTCGAGCTGAATTAGGAACACCTGGATCTTTAATTGGAGATGATCAAATTTATAATACCATTGTAACTGGTCATGCTTTTATTATAATTTTTTTTATAGTTATACCTATTATAATT	157	Metazoa	Arthropoda	Insecta	Lepidoptera	Pyralidae	unclassified	unclassified	Herbivore	Endophag	2	14695	0	0	0	0	0	0	0	0	0	0	0	0	0	0	0	0	7553	0	0	0	0	0	0	0	0	7142	0	0	0	0	0	0	0	0	0	0
ASV1043	AATTTGAGCAGGATTAATTGGAACATCTCTTAGTTTATTAATTCGAGCTGAATTAGGAACCCCTAATTCTTTAATTGGAGATGATCAGATTTATAATTCAATTGTTACAGCCCATGCTTTCATTATAATTTTTTTTATAGTAATACCAATTATAATT	157	Metazoa	Arthropoda	Insecta	Lepidoptera	Pterophoridae	unclassified	Pterophoridae sp. BOLD:AAL8472	Herbivore	Endophag	2	322	0	0	0	0	0	0	0	0	0	0	0	0	0	0	0	0	0	0	0	0	0	0	0	0	0	0	0	0	0	0	0	0	0	0	0	0
ASV1100	ATCTTGAGCTGGAATAGTAGGAACATCTTTAAGAATACTAATTCGTACAGAATTAGGAAATCCGGGAAGATTAATTGGAGATGATCAAATCTATAATAGTATTGTTACAGCCCATGCATTTATTATAATTTTTTTTATAGTAATACCTATTATAATC	157	Metazoa	Arthropoda	Insecta	Lepidoptera	unclassified	unclassified	unclassified	Herbivore	Unknown	2	375	0	0	0	0	0	0	0	0	0	0	0	0	0	0	0	0	0	0	0	0	0	0	0	0	0	0	0	0	0	0	0	0	0	0	0	0
ASV1115	GGCTTGAGCTGCTATAGTAGGGACTGCAATAAGAGTTTTAATTCGAATAGAATTAGGTCAAACAGGTAGATTTTTAGGTAATGAACATTTATATAATGTAATTGTTACTGCTCATGCTTTTGTTATAATTTTTTTTATAGTAATACCTATTTTAATT	157	Metazoa	Arthropoda	Arachnida	Araneae	Salticidae	Evarcha	unclassified	Predator		2	5613	0	0	0	0	0	0	0	0	4240	0	0	0	0	0	0	0	0	0	0	0	0	0	0	0	0	0	0	0	0	0	0	0	0	0	0	0
ASV1256	ATCTTGGGCAGGAATAGTGGGAACATCATTAAGAATATTAATTCGTACAAAATTAGGAAATCCAGGAAGATTAATTGGAGATGATCAAATTTATAATAGTATTGTCACAGCCCATGCATTTATTATAATTTTTTTTATAGTAATACCTATTATAATC	157	Metazoa	Arthropoda	Insecta	Lepidoptera	Crambidae	Lamprosema	Lamprosema sp. pelealisDHJ03	Herbivore	Endophag	2	2187	0	0	0	0	0	0	0	0	0	0	0	0	0	0	0	0	0	0	0	0	0	0	0	0	0	0	0	0	0	0	0	0	0	0	0	0
ASV1265	AGTGTGATCTGCTATAGCTGGAACAGCTATAAGAGTTTTAATTCGAATGGAATTAGGTCAGGTTGGTAGTTTTTTAGGAAGAGATCATATATATAATGTTATTGTTACTGCTCATGCTTTTGTTATAATTTTTTTTATAGTTATACCTATTTTAATT	157	Metazoa	Arthropoda	Arachnida	Araneae	Salticidae	Sibianor	Sibianor aurocinctus	Predator		2	1201	0	0	0	0	0	0	0	0	0	0	0	0	0	0	0	0	0	0	0	0	0	0	0	0	0	0	0	0	0	0	0	0	0	0	0	0
ASV1280	AGCTTGATCAGGAATAGTGGGAACATCCCTTAGAATATTAATTCGATTTGAATTAGGTCACCCAGGAGCTTTAATTGGTAATGATCAAACGTATAATGTTGTAGTTACTGCTCATGCTTTTATTATAATTTTTTTTATAGTAATACCAATTATAATT	157	Metazoa	Arthropoda	Insecta	Diptera	Tachinidae	unclassified	unclassified	Parasitoid		2	4521	0	0	0	0	0	0	0	0	0	0	0	0	0	0	0	0	0	0	0	0	0	0	0	0	0	0	0	0	0	0	0	0	0	0	0	0
ASV1286	TATTTGAGCAGGAATAGTAGGAACTTCTTTAAGATTATTAATTCGAGCTGAATTAGGTAATCCAGGTTCATTAATTGGAGATGACCAAATTTATAATACAATTGTAACAGCTCATGCTTTTATTATAATTTTTTTTATAGTTATACCAATTATAATT	157	Metazoa	Arthropoda	Insecta	Lepidoptera	Tortricidae	Cochylidia	Cochylidia richteriana	Herbivore	Exophag	2	1487	0	0	0	0	0	0	0	0	0	0	0	0	0	0	0	0	0	0	0	0	0	0	0	0	0	0	0	0	0	0	0	0	0	0	0	0
ASV1287	ATCTTGAGCTGGAATAGTAGGAACATCTTTAAGAATACTAATTTGTACAGAATTAGGAAATCCGGGAAGATTAATTGGAGATGATCAAATTTATAATAGTATTGTTACAGCCCATGCATTTATTATAATTTTTTTTATAGTAATACCTATTATAATC	157	Metazoa	Arthropoda	Insecta	Lepidoptera	unclassified	unclassified	unclassified	Herbivore	Unknown	2	847	0	0	0	0	0	0	0	0	0	0	0	0	0	0	0	0	0	0	0	0	0	0	0	0	0	0	0	0	0	0	0	0	0	0	0	0
ASV1326	ATCTTGAGCTGGAATAGTAGGAACATCTTTAAGAATACTAATTCGTACAGAATTAGGAAATCCGGGAAGATTAATTGGAGATGATCAAATTTATAATAGTATTGTTACAGCCCATGCGTTTATTATAATTTTTTTTATAGTAATACCTATTATAATC	157	Metazoa	Arthropoda	Insecta	Lepidoptera	unclassified	unclassified	unclassified	Herbivore	Unknown	2	727	0	0	0	0	0	0	0	0	0	0	0	0	0	0	0	0	0	0	0	0	0	0	0	0	0	0	0	0	0	0	0	0	0	0	0	0
ASV1359	AATTTGATCAGGAATAATTGGATCTTCACTTAGTATTTTAATTCGATTAGAATTAAGACAGATTAATTCAATTATTAATAATAATCAATTATATAATGTAATTGTTACAATTCATGCTTTCATTATAATTTTTTTTATAACTATACCAATTGTAATT	157	Metazoa	Arthropoda	Insecta	Hemiptera	Aphididae	Aphis	unclassified	Herbivore	Exophag	2	334	213	0	0	0	0	0	0	0	0	0	0	0	0	0	0	0	0	0	0	0	0	0	0	0	0	0	121	0	0	0	0	0	0	0	0	0
ASV1373	ATCTTGAGCTGGAATAGTAGGAACATCTTTAAGAATACTAATTCGTACAGAATTAGGAAGTCCGGGAAGATTAATTGGAGATGATCAAATTTATAATAGTATTGTTACAGCCCATGCATTTATTATAATTTTTTTTATAGTAATACCTATTATAATC	157	Metazoa	Arthropoda	Insecta	Lepidoptera	Lycaenidae	Hemiargus	Hemiargus sp. BioLep41	Herbivore	Exophag	2	1121	0	0	0	0	0	0	0	0	0	0	0	0	0	0	0	0	0	0	0	0	0	0	0	0	0	0	0	0	0	0	0	0	0	0	0	0
ASV1380	AATTTGAGCAGGAATATTAGGTACGTCTCTTAGACTTTTAATTCGAGCTGAATTAGGTAATCCTGGTTCTTTAATTGGAGATGATCAAATTTATAACACTATTGTAACAGCTCATGCTTTTATTATAATTTTTTTTATAGTTATACCTATTATAATT	157	Metazoa	Arthropoda	Insecta	Lepidoptera	unclassified	unclassified	unclassified	Herbivore	Unknown	2	338	0	0	0	0	0	0	0	0	0	0	0	0	0	0	0	0	0	0	0	0	0	0	0	0	0	0	0	0	0	0	0	0	0	0	0	0
ASV1454	AATTTGAGCAGGAATAGTAGGAACTTCTTTAAGTTTATTAATTCGAGCAGAATTAGGAAACCCAGGTTCATTAATTGGTGATGATCAAATTTATAATACAATTGTTACAGCTCATGCCTTTATTATAATTTTTTTCATAGTTATACCTATTATAATT	157	Metazoa	Arthropoda	Insecta	Lepidoptera	Coleophoridae	Coleophora	Coleophora vestianella	Herbivore	Endophag	2	2970	0	0	0	0	0	0	0	0	0	0	0	0	0	0	0	0	0	0	0	0	0	0	0	0	0	0	0	0	0	0	0	0	0	0	0	0
ASV1485	AATTTGATCAGGAATAATTGGATCTTCACTTAGTATTTTAATTCGATTAGAATTAAGACAAATTAATTCAATTATTAATAATAATCAATTATATAATGTAATTGTTACAATTCATGCTTTCATTATAATTTTTTTTATAACTATACTAATTGTAATT	157	Metazoa	Arthropoda	Insecta	Hemiptera	Aphididae	Aphis	unclassified	Herbivore	Exophag	2	968	0	0	155	0	0	0	0	0	0	0	0	0	0	0	0	0	0	0	0	0	0	0	0	0	0	0	0	0	0	0	0	0	0	0	0	0
ASV1562	TGCTTGATCAGGGATAGTAGGAACCTCATTAAGAATAATAATTCGAACAGAGCTAGGCAACCCGGGCTCTTTAATCGGAAATGATCAAATTTATAATGTAATTGTCACTGCTCATGCTTTTATTATAATTTTTTTTATAGTTATACCTATTATAATT	157	Metazoa	Arthropoda	Insecta	Coleoptera	Chrysomelidae	unclassified	unclassified	Herbivore	Exophag	2	6057	0	0	0	0	0	0	0	0	0	0	0	0	0	0	0	0	0	0	0	0	0	0	0	0	0	0	0	0	0	0	0	0	0	253	0	0
ASV1583	AGCTTGATCTGGAATAGTCGGAACCTCTTTAAGTATTTTAATTCGAGCTGAATTAGGTCATCCTGGAGCCCTTATTGGTAATGATCAAATCTATAACGTAATTGTTACAGCTCATGCATTTGTTATAATTTTCTTTATAGTAATACCAATTATAATT	157	Metazoa	Arthropoda	Insecta	Diptera	Ephydridae	Psilopa	unclassified	Herbivore	Endophag	2	1775	0	0	0	0	0	0	0	0	0	0	0	0	0	0	0	0	0	0	0	0	0	0	0	0	0	0	0	0	0	0	0	0	0	0	0	0
ASV1630	AATTTGAGCAGGGATATTAGGTACACCTCTTAGACTTTTAATTCGAGCTGAATTAGGTAATCCTGGTTCTTTAATTGGAGATGATCAAATTTATAACACTATTGTAACAGCTCATGCTTTTATTATAATTTTTTTTATAGTTATACCTATTATAATT	157	Metazoa	Arthropoda	Insecta	Lepidoptera	Gelechiidae	unclassified	unclassified	Herbivore	Unknown	2	422	0	0	0	0	0	0	0	0	0	0	0	0	0	0	0	0	0	0	0	0	0	0	0	0	0	0	0	0	0	0	0	0	0	0	0	0
ASV1643	AACTTGATCTGGAATAATTGGAACATCCCTAAGACTCCTAATTCGAACTGAACTAGGAACCCCTGGAAAATTAATTGGGAATGATCAAATTTATAATACTATTGTAACTGCTCATGCTTTTATCATAATTTTTTTTATAGTTATACCTATTATAATT	157	Metazoa	Arthropoda	Insecta	Lepidoptera	unclassified	unclassified	unclassified	Herbivore	Unknown	2	8891	0	0	0	0	0	0	0	0	0	0	0	0	0	0	0	0	0	0	0	0	0	0	0	0	0	0	0	0	0	0	8860	0	0	0	0	0
ASV1649	AATTTGAGCAGGTATAGTAGGTACTTCTTTAAGACTTTTAATTCGAGCTGAATTAGGAAATCCAGGTTCTTTAATTGGAGATGACCAAATTTATAATACTACTGTAACAGCCCATGCATTTATTATAATTTTTTTTATAGTAATACCAATTATAATT	157	Metazoa	Arthropoda	Insecta	Lepidoptera	unclassified	unclassified	unclassified	Herbivore	Unknown	2	231	0	0	0	0	0	0	0	0	0	0	0	0	0	0	0	0	0	0	0	0	0	0	0	0	0	0	0	0	0	0	0	0	0	0	0	0
ASV1673	ATCTTGAGCTGGAATAGTAGGAACATCTTTAAGAATACTAATTCGTACAGAATTAGGAAATCCGGGAAGATTAATTGGAGATGATCAAATTTATAATAGTATTGTTACAGCCCATGCATTTATTATAATTTTTTCTATAGTAATACCTATTATAATC	157	Metazoa	Arthropoda	Insecta	Lepidoptera	unclassified	unclassified	unclassified	Herbivore	Unknown	2	664	0	0	0	0	0	0	0	0	0	0	0	0	0	0	0	0	0	0	0	0	0	0	0	0	0	0	0	0	0	0	0	0	0	0	0	0
ASV1684	AATTTGAAGAGGAATAGTAGGAACATCTTTAAGTTTATTAATTCGAGCTGAATTAGGTAATCCAGGCTCATTAATTGGAGATGATCAAATTTATAATACAATTGTTACAGCTCATGCATTTATTATAATTTTTTTTATGGTTATACCTATTATAATT	157	Metazoa	Arthropoda	Insecta	Lepidoptera	Crambidae	Anania	Anania verbascalis	Herbivore	Exophag	2	108	0	0	0	0	0	0	0	0	0	0	0	0	0	0	0	0	0	0	0	0	0	0	0	0	0	0	0	0	0	0	0	0	0	0	0	0
ASV1688	AATTTGAGCAGGATTAATTGGAACATCTCTTAGTTTATTAATTCGAGCTGAGTTAGGAACCCCTAATTCTTTAATTGGAGATGATCAAATTTATAATTCAATTGTTACAGCCCATGCTTTCATTATAATTTTTTTTATAGTAATACCAATTATAATT	157	Metazoa	Arthropoda	Insecta	Lepidoptera	Pterophoridae	unclassified	Pterophoridae sp. BOLD:AAL8472	Herbivore	Endophag	2	296	0	0	0	0	0	0	0	0	0	0	0	0	0	0	0	0	0	0	0	0	0	0	0	0	0	0	0	0	0	0	0	0	0	0	0	0
ASV1735	TCTTTGAGCAGGGATATTTGGGACTGCTCTTAGAATAATTATTCGGTTTGAATTAAGAACATCAGGCCCATTATTTAACAATGATCAAATTTATAATGCTACTGTTACAAATCATGCCTTTATTATAATTTTTTTTATAGTTATACCTTTCATAATT	157	Metazoa	Arthropoda	Insecta	Hymenoptera	Dryinidae	unclassified	Dryinidae sp. BOLD:AAY6804	Parasitoid		2	2267	0	0	0	0	0	0	0	0	0	0	0	0	0	0	0	0	0	0	0	0	1765	0	0	0	0	0	0	0	0	502	0	0	0	0	0	0
ASV1768	AATTTGAGCAGGATTAATTGGAACATCTCTTAGTTTATTAATTCGAGCTGAACTAGGAACCCCTAATTCTTTAATTGGGGATGATCAAATTTATAACTCAATTGTTACAGCTCATGCTTTCATTATAATTTTTTTTATAGTAATACCAATTATAATT	157	Metazoa	Arthropoda	Insecta	Lepidoptera	unclassified	unclassified	unclassified	Herbivore	Unknown	2	893	0	0	0	0	0	0	0	0	0	0	0	0	0	0	0	0	0	0	0	0	0	0	0	0	0	0	0	0	0	0	0	0	0	0	0	0
ASV1786	AGCTTGAGCAGGAATAGTGGGAACATCATTAAGAATCCTGATTCGAGCAGAACTTGGACACCCGGGAGCTTTAATTGGAAATGACCAAATTTATAATGTAATTGTTACTGCACATGCATTTGTAATAATTTTTTTTATAGTAATACCAATTATAATT	157	Metazoa	Arthropoda	Insecta	Diptera	Drosophilidae	Colocasiomyia	Colocasiomyia steudnerae	Herbivore	Endophag	2	613	0	0	0	0	0	0	0	0	0	0	0	0	0	0	0	0	0	0	0	0	0	0	0	535	0	78	0	0	0	0	0	0	0	0	0	0
ASV1822	AATATGAGCAGGTATAGTAGGAACATCTTTAAGATTATTAATTCGAGCTGAATTAGGAAATCCAGGATCATTAATTGGAAATGATCAAATTTACAATACTATTGTCACAGCTCATGCTTTTATTATAATTTTTTTTATAGTAATACCTATTATAATT	157	Metazoa	Arthropoda	Insecta	Lepidoptera	unclassified	unclassified	unclassified	Herbivore	Unknown	2	2307	0	0	0	0	0	0	0	0	0	0	0	0	2289	0	0	0	0	0	18	0	0	0	0	0	0	0	0	0	0	0	0	0	0	0	0	0
ASV1856	AGCTTGATCAAGTATAATTGGAACTTCTTTAAGTATACTAATTCGAATTGAATTAGGTCATCCTGGTTCTTTAATTGGAAATGATCAAATTTATAATGTAATTGTAACTGCTCATGCATTTATTATAATTTTTTTTATAGTAGTACCAATTATAATT	157	Metazoa	Arthropoda	Insecta	Diptera	Tachinidae	unclassified	unclassified	Parasitoid		2	205	0	0	0	0	0	0	0	0	0	0	0	0	0	0	0	0	0	0	0	0	0	0	0	0	0	0	0	0	0	0	0	0	19	0	0	0
ASV1869	AATTTGATCTGGAATATTAGGATTTTCTATAAGTTTAATTATTCGTTTGGAATTAGGTATACCAGGTAGTTTAATTGGTAATGAACAAATTTATAATAGTATTGTAACTTCTCATGCTTTTATTATAATTTTTTTTATAGTTATACCAATTATAATT	157	Metazoa	Arthropoda	Insecta	Hymenoptera	Braconidae	Microplitis	Microplitis sp. jft91	Parasitoid		2	119	0	0	0	0	0	0	0	0	0	0	0	0	0	0	0	0	12	0	0	0	0	0	0	0	0	0	0	107	0	0	0	0	0	0	0	0
ASV1970	TGCTTGATCAGGAATAGTAGGATTATCCTTAAGATTATTAATTCGTTCAGAATTAAGAATCCCAGGAACCTTAATTGGAAATGATCAAATTTATAATGTAATTGTTACTGCTCATGCTTTTATTATAATTTTTTTTATAGTTATACCGATTTTAATT	157	Metazoa	Arthropoda	Insecta	Coleoptera	Melyridae	Clanoptilus	Clanoptilus geniculatus	Predator		2	1848	0	0	0	0	0	0	0	0	0	0	0	0	0	0	0	0	0	0	0	0	0	0	0	0	0	0	0	0	0	0	0	0	0	0	0	0
ASV1996	AGCATGAGCTGGAATAGTAGGTACATCAATAAGAATAATTATTCGTACAGAACTTGGACAACCAGGATCTTTAATTGGAGATGATCAAATCTATAATGTTATCATTACAGCACATGCATTTGTAATAATTTTTTTTATAGTAATACCTATTATAATT	157	Metazoa	Arthropoda	Insecta	Orthoptera	Acrididae	unclassified	unclassified	Herbivore	Unknown	2	25	0	0	0	0	0	0	21	0	0	0	0	4	0	0	0	0	0	0	0	0	0	0	0	0	0	0	0	0	0	0	0	0	0	0	0	0
ASV2025	ATCTTGAGTTGGAATAGTAGGAACATCTTTAAGAATACTAATTCGTACAGAATTAGGAAATCCGGGAAGATTAATTGGAGATGATCAAATTTATAATAGTATTGTTACAGCCCATGCATTTATTATAATTTTTTTTATAGTAATACCTATTATAATC	157	Metazoa	Arthropoda	Insecta	Lepidoptera	unclassified	unclassified	unclassified	Herbivore	Unknown	2	430	0	0	0	0	0	0	0	0	0	0	0	0	0	0	0	0	0	0	0	0	0	0	0	0	0	0	0	0	0	0	0	0	0	0	0	0
ASV2108	AATTTGATCAGGAATAATTGGATCTTCACTTAGTATTTTAATTCGATTAGAATTAAGACAAATTAATTCAATTATTAATAATAATCAACTATATAATGTAATTGTTACAATTCATGCTTTCATTATAATTTTTTTTATAACTATACCAATTGTAATT	157	Metazoa	Arthropoda	Insecta	Hemiptera	Aphididae	Aphis	unclassified	Herbivore	Exophag	2	1083	0	0	0	0	0	0	0	0	0	0	0	0	0	671	0	0	0	0	0	0	0	0	0	0	0	0	0	0	0	0	0	0	0	0	0	0
ASV2199	AATTTGAGCAAGAATAGTAGGAACTTCATTAAGATTATTAATTCGAGCTGAATTAGGTACCCCTGGATCTTTAATTGGAGATGATCAAATTTATAATACTATTGTAACAGCTCATGCTTTTATTATAATTTTTTTTATAGTAATACCTATTATAATT	157	Metazoa	Arthropoda	Insecta	Lepidoptera	Noctuidae	Trachea	Trachea atriplicis	Herbivore	Exophag	2	4700	0	0	0	0	0	0	0	0	0	0	0	0	0	0	0	0	0	0	0	0	0	0	0	0	0	0	0	0	0	0	0	0	0	0	0	0
ASV2232	AGTTTGAGCTGGAATAGTAGGAACTTCTTTAAGTTTATTAATTCGAGCTGAATTAGGAAATCCTGGTTCATTAATTGGAGATGGCCAAATTTATAACACAATTGTAACAGCTCATGCTTTTATTATAATTTTCTTTATAGTTATACCTATTATAATT	157	Metazoa	Arthropoda	Insecta	Lepidoptera	Coleophoridae	Coleophora	Coleophora amarchana	Herbivore	Endophag	2	2343	0	0	0	0	0	0	0	0	0	0	0	0	0	0	0	0	0	0	0	0	0	0	0	0	0	0	0	0	0	0	0	0	0	0	0	0
ASV2253	AGCTTGATCAGGAATAGTGGGAACATCCCTTAGAATATTAATTCGATTTGAATTAGGTCACCCAGGAGCCTTAATTGGTAATGATCAAACGTATAATGTTGTAGTTACTGCTCATGCTCTTATTATAATTTTTTTTATAGTAATACCAATTATAATT	157	Metazoa	Arthropoda	Insecta	Diptera	Tachinidae	Voria	Voria ruralis	Parasitoid		2	480	0	0	0	0	0	0	0	0	0	0	0	0	0	0	0	0	0	0	0	0	0	0	0	0	0	0	0	0	0	0	0	0	0	0	0	0
ASV2269	AATTTGATCAGGAATAGTAGGAACATCTTTAAGAATTTTAATTCGAATAGAATTAAGAAGAATTTCAAATTTAATTGGAAATGATCAAATTTATAATGTAATTGTAACAGCTCATGCTTTTATTATAATTTTTTTTATAGTAATACCTATTTTAATT	157	Metazoa	Arthropoda	Insecta	Diptera	Cecidomyiidae	Ozirhincus	unclassified	Herbivore	Endophag	2	198	0	0	0	0	0	0	0	0	0	0	0	0	0	0	0	0	0	0	0	0	0	0	0	0	0	0	0	0	0	0	0	0	0	0	0	0
ASV2298	TATATGAGCAGGAATAGTGGGAACTTCCTTAAGAATTTTAATTCGATTAGAATTAGGGTCAACAGGAAGATTAATCGGAAATGACCAAATTTATAATGTTATTGTAACTGCACACGCATTTATCATAATTTTTTTCATAGTAATGCCGATTATAATT	157	Metazoa	Arthropoda	Insecta	Coleoptera	Coccinellidae	Coccinula	Coccinula quatuordecimpustulata	Predator		2	480	0	0	0	0	0	0	0	0	0	0	0	0	0	0	0	0	0	0	0	0	0	0	0	0	0	0	0	0	0	0	0	0	0	0	0	0
ASV2299	AGCTTGATCAAGTATAATTGGAACTTCTTTAAGTATACTAATTCGAATTGAATTAGGTCATCCTGGTTATTTAATTGGAAATTATCAAATTTATAATATAATTGTAACTGCTCACGCATTTATTATAATTTTTTTTATAGTAATACCAATTATAATT	157	Metazoa	Arthropoda	Insecta	Diptera	Tachinidae	unclassified	unclassified	Parasitoid		2	88	0	0	0	0	0	0	0	0	0	0	0	0	0	0	0	0	0	0	0	0	0	0	0	0	0	0	0	0	0	0	0	0	0	0	0	0
ASV2303	AATATGAGCAGGGATATTAGGAACATCATTAAGATGAATTATTCGTATTGAATTAGGACAACCAGGGTCATTCATTGGAGATGATCAAATTTATAATGTTGTAGTTACAGCTCATGCATTTATTATAATTTTCTTTATAGTTATACCAATTATAATT	157	Metazoa	Arthropoda	Insecta	Hemiptera	Anthocoridae	Orius	unclassified	Predator		2	693	0	0	0	0	0	0	0	0	0	0	0	0	0	0	200	0	0	0	0	0	0	0	0	0	0	0	0	0	0	493	0	0	0	0	0	0
ASV2332	TATTTGAGCGGGAATAGTAGGAACATCATTAAGATTACTAATTCGAGCAGAATTAGGAAATCCAGGATCATTAATTGGTGATGATCAAATTTATAATACTATTGTAACAGCACATGCATTTATTATAATTTTTTTCATAGTAATACCAATTATAATT	157	Metazoa	Arthropoda	Insecta	Lepidoptera	unclassified	unclassified	unclassified	Herbivore	Unknown	2	526	0	0	0	0	0	151	0	0	0	0	0	0	0	0	0	0	0	0	0	0	0	0	0	375	0	0	0	0	0	0	0	0	0	0	0	0
ASV2404	AATTTGGGCAGGTTTAGTGGGTACTACTCTTAGACTATTAATTCGTGCCGAATTAGGAACCCCAGGATCTCTAATTGGGGATGATCAAATTTATAATACTATTGTAACTGCTCATGCTTTTATTATAATTTTTTTTATAGTTATACCTATTATAATT	157	Metazoa	Arthropoda	Insecta	Lepidoptera	Sesiidae	Bembecia	unclassified	Herbivore	Endophag	2	2365	0	0	0	0	0	0	0	0	0	0	0	0	0	0	0	0	0	0	0	0	0	0	0	0	0	0	0	0	0	0	0	0	0	0	0	0
ASV2407	AATTTGAGCAGGATTAATTGGAACATCTCTTAGTTTATTAATTCGAGCTGAATTAGGAACCCCTAATTCTTTAATTGGAGATGATCAAATTTATAATTCAATCGTTACAGCCCATGCTTTCATTATAATTTTTTTTATAGTAATACCAATTATAATT	157	Metazoa	Arthropoda	Insecta	Lepidoptera	Pterophoridae	unclassified	Pterophoridae sp. BOLD:AAL8472	Herbivore	Endophag	2	1005	0	0	0	0	0	0	0	0	0	0	0	0	0	0	0	0	0	0	0	0	0	0	0	0	0	0	0	0	0	0	0	0	0	0	0	0
ASV2413	ATCTTGAGCTGGAATAGTAGGAACATCTTTAAGAATACCAATTCGTACAGAATTAGGAAATCCGGGAAGATTAATTGGAGATGATCAAATTTATAATAGTATTGTTACAGCCCATGCATTTATTATAATTTTTTTTATAGTAATACCTATTATAATC	157	Metazoa	Arthropoda	Insecta	Lepidoptera	unclassified	unclassified	unclassified	Herbivore	Unknown	2	647	0	0	0	0	0	0	0	0	0	0	0	0	0	0	0	0	0	0	0	0	0	0	0	0	0	0	0	0	0	0	0	0	0	0	0	0
ASV2434	TGCTTGATCAAGTATAATTGGAACTTCTTTAAGTATATTAATTCGAGTTGAATTAGGTCATCCAGGTTCATTAATTGGAAATGATCAAATTTATAATGTAATTGTAACAGCTCATGCATTTATTATAATTTTTTTTATAGTAATACCAATTATAATT	157	Metazoa	Arthropoda	Insecta	Diptera	Tachinidae	unclassified	unclassified	Parasitoid		2	2503	0	0	0	0	0	0	0	0	0	0	0	0	0	0	0	0	0	0	0	0	0	0	0	0	0	0	0	0	0	0	0	0	0	0	0	0
ASV2456	GTTCTGATCAGGAATAGTAGGAACATCATTGAGAATCCTCATCCGATTAGAGCTTGGTAGTCCTGGATCATTAATTGGGAATGATCAAATTTACGATTCAATTGTAACTGCACATGCATTTATTATAATTTTTTTTATGGTAATACCAATTATAATT	157	Metazoa	Arthropoda	Insecta	Coleoptera	Chrysomelidae	Cassida	Cassida sp. EMHAU-15090501	Herbivore	Exophag	2	371	0	0	0	0	0	0	0	0	0	0	0	0	0	0	0	0	0	0	0	0	0	0	0	0	0	0	0	0	0	0	0	0	0	0	0	0
[truncated: 99 more columns]

## Sheet: Cattle
Data S5B. Plant dwelling arthropods ASVs identified in cattle samples across treatments
C = Cattle
Treatments : T0 = T0, G = Grazed, UG = Ungrazed
ASV	Sequence	Length	Kingdom	Phylum	Class	Order	Family	Genus	Species	Guild	Niche	Prevalance	Total	C.T0-1	C.T0-2	C.T0-3	C.T0-4	C.T0-5	C.T0-6	C.T0-7	C.T0-8	C.T0-9	C.T0-10	C.T0-11	C.T0-12	C.T0-13	C.T0-14	C.T0-15	C.T0-16	C.T0-17	C.T0-18	C.T0-19	C.T0-20	C.T0-21	C.T0-22	C.T0-23	C.T0-24	C.T0-25	C.T0-26	C.T0-27	C.T0-28	C.T0-29	C.T0-30	C.T0-31	C.T0-32	C.T0-33	C.T0-34	C.T0-35	C.T0-36
ASV0005	TATTTGAGCAGGAATAGTAGGAACATCTTTAAGTTTATTAATTCGAGCAGAATTAGGTAATCCAGGATCACTTATTGGTGATGATCAAATTTATAATACTATTGTAACAGCCCATGCTTTTATTATAATTTTTTTTATAGTTATACCTATTATAATT	157	Metazoa	Arthropoda	Insecta	Lepidoptera	Unclassified	Unclassified	Unclassified	Herbivore	Unknown	6	21427	0	0	0	0	18144	0	0	0	0	0	0	0	0	0	0	0	0	0	0	0	0	0	0	0	0	0	0	0	0	0	0	0	0	0	0	0
ASV0029	AATTTGAGCAGGAATAGTAGGAACCTCATTAAGATTATTAATTCGAGCTGAACTAGGAAATCCTGGATCTTTAATTGGAGACGATCAAATTTATAATACTATTGTAACAGCCCATGCTTTTATTATAATTTTTTTTATAGTTATACCTATTATAATT	157	Metazoa	Arthropoda	Insecta	Lepidoptera	Noctuidae	Pyrrhia	Pyrrhia umbra	Herbivore	Exophag	2	1748	0	0	0	0	0	0	0	0	0	0	0	0	0	0	0	0	0	0	0	0	0	0	0	0	0	0	0	0	0	0	0	0	0	0	0	0
ASV0035	AATTTGAGCTGGAATAGTAGGAACTTCTTTAAGTTTATTAATTCGAGCTGAATTAGGAAACCCTGGTTCATTAATTGGAGATGATCAAATTTATAATACAATTGTTACTGCTCATGCTTTTATTATAATTTTTTTTATAGTAATACCTATTATAATT	157	Metazoa	Arthropoda	Insecta	Lepidoptera	Coleophoridae	Coleophora	Unclassified	Herbivore	Endophag	14	24660	0	0	0	0	0	0	0	0	0	4882	0	0	0	0	0	0	0	0	0	0	0	28	0	0	0	0	0	0	0	0	0	0	0	0	0	0
ASV0042	AATTTGAGCAGGAATAATTGGAACATCTTTAAGACTTTTAATTCGAGCTGAATTAGGAACCCCCGGCTCATTAATTGGAGATGATCAAATTTATAATACTATTGTTACAGCTCATGCTTTTATTATAATTTTTTTTATGGTTATACCTATTATAATT	157	Metazoa	Arthropoda	Insecta	Lepidoptera	Gelechiidae	Scrobipalpa	Scrobipalpa bryophiloides	Herbivore	Unknown	3	21411	0	0	0	0	0	0	0	0	0	0	24	0	0	0	0	0	0	0	0	0	0	0	0	0	0	0	0	0	0	0	0	0	0	0	0	0
ASV0047	GATTTGAGCAGGAATAGTAGGCACTTCATTAAGTTTATTAATTCGGGCAGAATTAGGAAACCCAGGTTCTTTAATTGAAAATGATCAAATTTATAATACAATTGTTACATCTCATGCATTTATTATAATTTTCTTTATAGTTATACCTATCATAATT	157	Metazoa	Arthropoda	Insecta	Lepidoptera	Sphingidae	Agrius	Agrius convolvuli	Herbivore	Exophag	3	5671	0	0	0	0	0	0	0	0	0	0	0	0	0	0	0	0	0	0	0	0	0	0	0	0	0	0	0	0	0	0	0	0	0	0	0	0
ASV0050	AATTTGAAGAGGAATAGTAGGAACATCTTTAAGACTTCTAATTCGTGCTGAATTAGGAAATCCAGGATCATTAATTGGAGATGATCAAATTTATAATACAATTGTTACAGCTCATGCATTTATTATAATTTTTTTTATAGTAATACCAATTATAATC	157	Metazoa	Arthropoda	Insecta	Lepidoptera	Crambidae	Sitochroa	Sitochroa verticalis	Herbivore	Exophag	3	6511	0	0	0	0	0	0	0	0	0	0	0	0	0	0	0	0	0	0	0	0	0	0	0	0	0	0	0	0	0	0	0	0	0	0	0	0
ASV0054	AATTTGAGCAGGAATAGTAGGCACTTCATTAAGTTTATTAATTCGGGCAGAATTAGGAAACCCAGGTTCTTTAATTGAAAATGATCAAATTTATAATACAATTGTTACATCTCATGCATTTATTATAATTTTCTTTATAGTTATACCTGTCATAATT	157	Metazoa	Arthropoda	Insecta	Lepidoptera	Sphingidae	Agrius	Agrius convolvuli	Herbivore	Exophag	2	702	0	0	0	0	0	0	0	0	0	234	0	0	0	0	0	0	0	0	0	0	0	0	0	0	0	0	0	0	0	0	0	0	0	0	0	0
ASV0060	AGTTTGAGCTGGTATAGTAGGAACTTCATTAAGAATCCTTGTTCGAGTTGAATTAGGAAGACCAGGATCTTTAATTGGTAATGATCAAATTTATAATGTAATTGTTACTGCTCATGCCTTTATCATAATTTTTTTTATAGTAATACCTATCATAATT	157	Metazoa	Arthropoda	Insecta	Coleoptera	Chrysomelidae	Galerucella	Galerucella grisescens	Herbivore	Exophag	2	588	0	0	0	0	0	0	0	0	0	0	0	0	0	0	0	0	0	0	0	0	0	0	0	0	0	0	0	0	0	0	0	0	0	0	0	0
ASV0071	AATTTGAGCAGGAATAGTAGGAACTTCATTAAGTTTATTAATTCGAGCTGAATTAGGTAACCCTGGATCTTTAATTGGAGATGATCAAATTTATAATACAATTGTTACAGCTCATGCTTTTATTATAATTTTTTTTATAGTTATACCTATTATAATT	157	Metazoa	Arthropoda	Insecta	Lepidoptera	Unclassified	Unclassified	Unclassified	Herbivore	Unknown	5	26710	0	0	0	0	0	74	0	0	0	0	0	0	0	0	0	0	0	0	0	0	0	0	0	0	0	0	0	0	0	0	0	0	0	0	0	0
ASV0090	AATTTGAGCAGGAATAGTAGGAACATCTTTAAGATTATTAATTCGAGCAGAATTAGGTAATCCAGGATCATTAATTGGAGATGATCAAATTTATAATACAATTGTTACAGCTCATGCATTTATTATAATTTTTTTCATAGTAATACCAATTATAATT	157	Metazoa	Arthropoda	Insecta	Lepidoptera	Crambidae	Bacotoma	Bacotoma camillusalis	Herbivore	Exophag	7	10407	0	0	0	0	0	0	0	0	0	0	0	0	0	0	0	0	4115	0	0	0	0	0	0	0	0	0	0	0	0	0	0	0	0	0	1529	0
ASV0125	AGTTTGAGCTGGTATAGTAGGAACTTCATTAAGAATCCTTGTTCGAGTTGAATTAGGAAGACCAGGATCTTTAATTGGTAATGATCAAATTTATAATGTAATTGTTACTGCTCATGCTTTCATCATAATTTTTTTTATAGTAATACCTATCATAATT	157	Metazoa	Arthropoda	Insecta	Coleoptera	Chrysomelidae	Galerucella	Galerucella grisescens	Herbivore	Exophag	2	3824	0	0	0	0	0	0	0	0	0	0	0	0	0	0	0	0	0	0	0	0	0	0	0	0	0	0	0	0	0	0	0	0	0	0	0	0
ASV0129	AATTTGAGCTGGAATAGTAGGAACTTCTTTAAGAATTTTAATTCGTCTTGAATTAGGTAATCCAGGATCTTTAATTGGAGATGATCAAATTTATAACACTATTGTAACTGCTCATGCTTTTATTATAATTTTTTTTATAGTTATACCTATTATAATT	157	Metazoa	Arthropoda	Insecta	Lepidoptera	Lycaenidae	Lycaena	Lycaena dispar	Herbivore	Exophag	4	6967	0	0	0	0	0	0	0	0	0	0	0	0	0	0	0	0	0	0	0	0	0	0	0	0	0	0	0	0	0	0	1402	0	0	0	0	0
ASV0139	AATTTGAGCAGGTATAGTAGGAACATCTTTAAGATTATTAATTCGAGCTGAATTAGGAAATCCAGGATCATTAATTGGAAATGATCAAATTTACAATACTATTGTCACAGCTCATGCTTTTATTATAATTTTTTTTATAGTAATACCTATTATAATT	157	Metazoa	Arthropoda	Insecta	Lepidoptera	Unclassified	Unclassified	Unclassified	Herbivore	Unknown	19	56005	0	0	0	11689	0	34	0	0	0	3628	0	0	0	0	0	0	0	0	0	0	0	0	0	0	0	39	0	0	0	0	0	0	13038	0	0	0
ASV0141	AATTTGAGCAGGTATAGTAGGAACATCTTTAAGATTATTAATTCGAGCTGAATTAGGAAATCCAGGATCATTAATTGGAAATGATCAAATTTATAATACTATTGTCACAGCTCATGCTTTTATTATAATTTTTTTTATAGTAATACCTATTATAATT	157	Metazoa	Arthropoda	Insecta	Lepidoptera	Tortricidae	Unclassified	Unclassified	Herbivore	Endophag	2	3517	0	0	0	0	0	0	0	0	0	0	0	0	0	0	0	0	0	0	0	0	0	0	0	0	0	0	0	0	0	0	0	0	0	0	0	0
ASV0156	AGCATGATCTAGAATAGTAGGAACTTCTTTAAGTATATTAATTCGAGCAGAACTAGGATGTCCCAACTCATTAATTGGAGATGATCAAATTTATAATGTAATTGTAACAGCTCATGCTTTTATTATAATTTTTTTTATAGTAATACCGATTATAATT	157	Metazoa	Arthropoda	Insecta	Diptera	Sciaridae	Bradysia	Bradysia impatiens	Herbivore	Exophag	15	54266	0	0	4674	0	3	0	0	3128	0	0	0	3	0	0	0	0	0	0	0	4	0	0	0	0	0	0	0	0	0	0	0	0	0	0	0	0
ASV0159	AGCTTGAGCAGGTATAGTAGGAACATCCCTTAGAATTTTAATTCGAGCTGAATTAGGACATCCTGGTGCTTTAATTGGAGATGACCAAATTTATAATGTTATTGTAACTGCTCATGCTTTTATTATAATTTTTTTTATAGTTATACCTATTATAATT	157	Metazoa	Arthropoda	Insecta	Diptera	Tephritidae	Ensina	Ensina sonchi	Herbivore	Endophag	2	119	0	0	0	0	0	0	0	0	0	0	0	0	0	0	0	0	0	0	0	0	0	0	0	0	0	0	0	0	0	0	0	0	0	0	0	0
ASV0164	TATTTGAGCAGGAATAGTAGGAACATCTTTAAGTTTATTAATTCGAGCAGAATTAGGTAATCCAGGATCACTTATTGGTGATGATCAAATTTATAATACTATTGTAACAGCTCATGCTTTTATTATAATTTTTTTTATAGTTATACCTATTATAATT	157	Metazoa	Arthropoda	Insecta	Lepidoptera	Unclassified	Unclassified	Unclassified	Herbivore	Unknown	16	35847	0	0	0	11853	0	23	0	0	0	2026	0	3750	0	0	0	0	0	0	0	6310	0	0	0	0	0	0	0	0	0	0	0	0	0	0	152	0
ASV0167	ATCTTGATCTGGAATAGTAGGTACATCTCTAAGAATACTTATTCGTACTGAATTAGGAAACCCAGGTAGATTAATTGGAGATGACCAGATTTATAATAGAATTGTAACAGCACATGCATTTATTATAATTTTTTTTATAGTTATACCTATCTTAATC	157	Metazoa	Arthropoda	Insecta	Coleoptera	Curculionidae	Tychius	Tychius picirostris	Herbivore	Exophag	12	8418	0	0	0	0	0	0	0	0	0	0	0	0	0	0	0	0	411	0	0	0	0	0	0	0	0	0	0	0	0	0	0	0	0	0	0	0
ASV0177	AGTTTGAGCTGGTATAGTAGGAACTTCATTAAGAATCCTTGTTCGAGTTGAATTAGGAAGACCAGGATCTTTAATTGGTAATGATCAAATTTATAATGTAATTGTTACTGCTCATGCTTTTATCATAATTTTTTTTATAGTAATACCTATCATAATT	157	Metazoa	Arthropoda	Insecta	Coleoptera	Chrysomelidae	Galerucella	Galerucella grisescens	Herbivore	Exophag	53	112430	20	0	153	0	0	0	22	0	0	0	0	0	0	0	0	0	0	21	22	0	4944	909	0	0	21	1400	0	0	0	0	0	0	0	15	399	0
ASV0217	AATTTGAGCAGGAATAGTAGGAACATCTTTAAGTTTATTAATTCGTGCTGAATTAGGTAATCCAGGATCATTAATTGGAGACGATCAAATTTATAATACTATTGTAACAGCTCATGCTTTTATTATAATTTTCTTTATAGTTATACCTATTATAATT	157	Metazoa	Arthropoda	Insecta	Lepidoptera	Noctuidae	Xylena	Xylena exsoleta	Herbivore	Exophag	13	26272	0	0	0	0	0	0	0	0	0	0	0	0	0	0	0	0	365	0	0	0	0	0	0	0	0	0	0	0	0	0	0	0	0	0	3724	0
ASV0231	TGCTTGATCTGCTATAGTGGGGACGGCTATGAGAGTTTTGATTCGAATAGAGTTAGGGCAAACTGGTCATTTTTTAGGGAATGATCATTTATATAATGTGATTGTTACAGCTCATGCTTTTGTAATAATTTTTTTTATAGTAATACCTATTTTAATT	157	Metazoa	Arthropoda	Arachnida	Araneae	Salticidae	Attulus	Attulus (Sitticus) sp. 4GAB	Predator		2	205	0	0	0	0	0	0	0	0	0	0	0	0	0	0	0	0	0	0	0	0	0	0	0	0	0	0	0	0	0	0	0	0	0	0	0	0
ASV0241	ATTTTGATCTGGAATTTGTGGATTATTTATAAGTTTAATTATTCGTTTAGAACTAATACAGCCAGGAAATATTTTTTTGTCAGGTCAATCTTATAATGTTATTGTAACTAATCATGCCTTTATAATAATTTTTTTCACAATTATACCTATTATAATA	157	Metazoa	Arthropoda	Insecta	Thysanoptera	Phlaeothripidae	Haplothrips	Haplothrips aculeatus	Herbivore	Exophag	5	1997	0	0	0	0	0	0	0	0	0	0	0	0	0	0	0	0	0	0	0	0	0	0	0	0	0	487	0	0	0	0	0	0	739	0	0	0
ASV0251	AATTTGAGCAGGAATAGTAGGCACTTCATTAAGTTTATTAATTCGGGCAGAATTAGGAAACCCAGGTTCTTTAATTGAGAATGATCAAATTTATAATACAATTGTTACATCTCATGCATTTATTATAATTTTCTTTATAGTTATACCTATCATAATT	157	Metazoa	Arthropoda	Insecta	Lepidoptera	Sphingidae	Agrius	Agrius convolvuli	Herbivore	Exophag	4	13050	0	0	0	0	0	0	0	0	0	0	11980	0	0	0	0	0	0	0	0	0	0	0	0	0	0	0	0	0	0	0	0	0	0	0	0	0
ASV0310	TATTTGATCAGGTTTAATTGGATCTTCACTTAGAATTTTAATTCGACTAGAATTAAGACAAATTAATTCAATTATTAATAATAATCAATTATATAATGTAATCGTTACAATTCACGCTTTTATTATAATTTTCTTTATAACTATACCAATCGTAATT	157	Metazoa	Arthropoda	Insecta	Hemiptera	Aphididae	Unclassified	Unclassified	Herbivore	Exophag	3	35	0	0	0	0	0	0	0	0	0	0	0	0	0	0	0	0	0	0	0	0	0	0	0	0	0	0	0	0	0	0	0	0	0	0	15	0
ASV0311	TATTTGAGCTGGCATAATTGGAACTTCTTTAAGATTATTAATTCGAGCTGAATTAGGAAACCCTGGATCTTTAATTGGAGATGACCAAATTTACAATACAATTGTTACTGCTCATGCTTTTATTATAATTTTTTTCATAGTAATACCTATTATAATT	157	Metazoa	Arthropoda	Insecta	Lepidoptera	Unclassified	Unclassified	Unclassified	Herbivore	Unknown	2	1104	0	0	0	0	0	0	0	0	0	0	0	0	0	0	0	0	0	0	0	0	0	0	0	0	0	0	0	0	0	0	0	0	0	0	1081	0
ASV0318	AATTTGAGCAGGAATATTAGGAACATCTCTAAGAATCTTAATTCGAATAGAATTAGGAACTCCAGGCTCATTAATTGGAGATGATCAAATTTATAATACTATTGTCACAGCTCATGCTTTTATCATAATTTTTTTCGTAGTAATACCAATTATAATT	157	Metazoa	Arthropoda	Insecta	Lepidoptera	Lycaenidae	Unclassified	Unclassified	Herbivore	Unknown	3	1550	0	0	0	0	0	0	0	0	0	0	0	0	0	0	0	0	0	0	0	0	0	0	0	0	0	0	0	0	0	0	0	274	0	0	0	0
ASV0335	AATTTGAGCAGGTATATTAGGTACTTCACTAAGTTTATTAATTCGAGCTGAATTAGGAAACCCAGGCTCTTTGATTGGGGATGATCAAATTTATAATACTATTGTAACAGCTCATGCTTTTATTATAATTTTTTTTATAGTTATACCCATTATAATA	157	Metazoa	Arthropoda	Insecta	Lepidoptera	Unclassified	Unclassified	Unclassified	Herbivore	Unknown	3	27655	0	0	0	0	0	0	0	0	0	0	0	0	0	0	0	0	0	0	0	0	0	0	0	0	0	0	0	0	0	0	0	0	0	0	0	0
ASV0349	AGCCTGATCAGGAATAGTAGGAACCTCTCTCAGACTACTAATCCGTATTGAATTAGGAAATCCTGGAACTTTAATTGGAAATGATCAAATTTATAATACAATTGTTACAGCACATGCTTTTATCATAATTTTCTTCATAGTTATACCGATTATAATT	157	Metazoa	Arthropoda	Insecta	Coleoptera	Chrysomelidae	Unclassified	Unclassified	Herbivore	Exophag	5	21562	0	0	0	0	0	0	0	0	0	0	0	0	0	0	0	0	0	0	0	0	0	0	0	0	4	0	0	0	0	0	0	0	6	0	0	0
ASV0384	AATCTGAGCTGGAATAGTCGGAACATCATTAAGAATTTTAGTACGAGCTGAATTAGGAAATCCCGGAACCCTAATTGGTAATGACCAAATTTATAATGTAATTGTAACTGCCCATGCATTTATTATAATTTTCTTTATAGTAATACCTATTATAATT	157	Metazoa	Arthropoda	Insecta	Coleoptera	Chrysomelidae	Pyrrhalta	Pyrrhalta aenescens	Herbivore	Exophag	12	36948	0	0	0	0	0	0	13	13	0	0	0	6	0	0	36873	0	0	0	0	0	0	0	0	0	0	0	0	0	0	0	0	0	0	0	0	0
ASV0396	AGCATGAGCTGGAATAGTAGGAACATCAATAAGAATAATTATTCGTACAGAATTAGGACAACCAGGATCATTAATTGGAGATGATCAAATTTATAATGTAATTGTTACAGCACACGCATTTGTTATAATTTTCTTCATGGTTATACCTATTATAATT	157	Metazoa	Arthropoda	Insecta	Orthoptera	Acrididae	Epacromius	Epacromius coerulipes	Herbivore	Exophag	4	4902	0	0	0	0	0	0	0	0	0	0	0	0	0	0	0	0	0	0	0	0	0	0	0	0	0	0	0	0	0	0	0	0	0	0	0	0
ASV0403	AATTTGAGCAGGAATAGTAGGCACTACATTAAGTTTATTAATTCGGGCAGAATTAGGAAACCCAGGTTCTTTAATTGAAAATGATCAAATTTATAATACAATTGTTACATCTCATGCATTTATTATAATTTTCTTTATAGTCATACCTATCATAATT	157	Metazoa	Arthropoda	Insecta	Lepidoptera	Sphingidae	Unclassified	Unclassified	Herbivore	Exophag	2	11424	0	0	0	0	0	0	0	0	0	0	0	0	0	0	0	0	0	0	0	0	0	0	0	0	0	0	0	0	0	0	0	0	0	0	0	0
ASV0413	AATTTGAGCAGGAATAGTAGGAACATCTTTAAGATTACTAATTCGAGCAGAATTAGGGAATCCTGGATCATTAATTGGAGATGATCAAATTTATAATACTATTGTAACAGCACATGCTTTTATTATAATTTTTTTCATGGTAATACCAATTATAATT	157	Metazoa	Arthropoda	Insecta	Lepidoptera	Cosmopterigidae	Bifascioides	Bifascioides leucomelanella	Herbivore	Endophag	5	30987	0	0	0	0	0	0	0	0	0	0	0	0	0	0	0	0	0	0	0	0	0	2427	0	0	0	0	0	0	0	0	0	0	0	0	0	0
ASV0436	AATTTGATCAGGAATAATTGGATCTTCACTTAGTATTTTAATTCGATTAGAATTAAGACAAATTAATTCAATTATTAATAATAATCAATTATATAATGTAATTGTTACAATTCATGCTTTCATTATAATTTTTTTTATAACTATACCAATTGTAATT	157	Metazoa	Arthropoda	Insecta	Hemiptera	Aphididae	Aphis	Unclassified	Herbivore	Exophag	67	122199	0	0	0	4514	15877	25	17	8415	4667	2632	0	5521	0	0	0	4453	0	27	28	5220	21	25	0	27	0	0	0	7477	0	21	0	11540	0	0	460	0
ASV0453	AGCATGAGCCGGGATAGTAGGAACATCGTTAAGAATTTTAATTCGAGCTGAATTAGGTCATCCAGGAGCATTAATTGGTGATGATCAAATTTATAATGTAATTGTTACTGCTCACGCTTTTGTAATAATTTTTTTTATAGTAATACCTATTATAATT	157	Metazoa	Arthropoda	Insecta	Diptera	Chloropidae	Oscinella	Unclassified	Herbivore	Endophag	2	3602	0	0	0	0	0	0	0	0	0	0	0	0	0	0	0	0	0	0	0	0	0	0	0	0	0	0	0	0	0	0	0	0	0	0	0	0
ASV0459	AGCTTGAGCAGGAATAATTGGAACTTCATTAAGAATTTTAATTCGAGCTGAATTGGGACACCCAGGAGCTTTAATTGGTAATGATCAAATTTATAATGTTATTGTTACTTCTCATGCATTTATTATAATTTTTTTTATAGTTATACCTATTATAATT	157	Metazoa	Arthropoda	Insecta	Diptera	Tephritidae	Trupanea	Trupanea radifera	Herbivore	Endophag	3	707	0	0	0	0	0	0	0	0	0	0	0	0	0	0	0	0	87	0	0	0	0	0	0	0	0	0	0	0	0	0	0	0	0	0	0	0
ASV0460	TGCTTGAGCTGCTATAGTAGGAACTGCAATAAGTGTTTTAATTCGAATGGAATTAGGTCAAGTTGGTAGTTTTTTAGGTAATGATCATTTATATAATGTAATTGTTACTGCACATGCATTTGTAATAATTTTTTTTATAGTAATACCTATTTTAATT	157	Metazoa	Arthropoda	Arachnida	Araneae	Philodromidae	Philodromus	Philodromus sp. 3GAB	Predator		62	135794	11	0	0	0	10	28879	9527	30	0	9	0	16	13	15	7	0	23	0	0	4383	8468	13	0	11	0	19	0	0	0	20	0	0	0	0	0	21
ASV0469	AATTTGAGCAGGTATAGTAGGAACTTCTTTAAGACTCTTAATTCGTGCTGAATTAGGAAATCCTGGATCTTTAATTGGAGATGATCAAATTTATAATACTATTGTTACAGCTCATGCTTTTATTATAATTTTTTTCATAGTTATACCAATTATAATT	157	Metazoa	Arthropoda	Insecta	Lepidoptera	Unclassified	Unclassified	Unclassified	Herbivore	Unknown	2	407	0	0	0	0	0	0	0	0	0	0	0	0	0	0	0	0	0	0	0	0	0	0	0	0	0	0	0	0	0	0	0	0	0	0	0	0
ASV0478	AATTTGAGCAGGAATAGTAGGCACTTCATTAAGTTTATTAATTCGGGCAGAATTAGGGAACCCAGGTTCTTTAATTGAAAATGATCAAATTTATAATACAATTGTTACATCTCATGCATTTATTATAATTTTCTTTATAGTTATACCTATCATAATT	157	Metazoa	Arthropoda	Insecta	Lepidoptera	Unclassified	Unclassified	Unclassified	Herbivore	Unknown	2	25539	0	0	0	0	0	0	0	0	0	0	0	0	0	0	0	0	0	0	0	0	0	0	24915	0	0	0	624	0	0	0	0	0	0	0	0	0
ASV0479	AATTTGAGCAGGAATATTAGGAACATCTCTAAGAATCTTAATTCGAATAGAATTGGGAACTCCAGGCTCATTAATTGGAGATGATCAAATTTATAATACTATTGTCACAGCTCATGCTTTTATCATAATTTTTTTCATAGTAATACCAATTATAATT	157	Metazoa	Arthropoda	Insecta	Lepidoptera	Lycaenidae	Unclassified	Unclassified	Herbivore	Unknown	2	429	0	0	0	0	0	0	0	0	0	0	0	0	0	0	0	0	0	0	0	0	0	0	0	0	0	0	0	0	0	0	0	172	0	0	257	0
ASV0503	AATTTGAGCAGGAATAATTGGGACTTCTTTAAGTTTATTAATTCGAGCAGAATTAGGTAACCCAGGATCTTTAATTGGAGATGATCAAATTTATAATACTATTGTAACAGCTCATGCTTTTATTATAATTTTTTTTATAGTTATACCTATTATAATT	157	Metazoa	Arthropoda	Insecta	Lepidoptera	Unclassified	Unclassified	Unclassified	Herbivore	Unknown	20	50193	0	0	0	0	0	0	49	7930	0	0	0	0	0	0	0	79	0	0	0	9028	0	0	0	0	0	0	0	0	0	0	0	86	0	0	2668	0
ASV0510	AATTTGAGCAGGTATAGTGGGAACTTCTTTAAGATTGCTAATTCGAGCAGAATTAGGAAATCCAGGATCTTTAATTGGAGATGATCAAATTTATAATACTATTGTAACAGCTCATGCTTTTATTATAATTTTTTTTATAGTTATACCAATTATAATT	157	Metazoa	Arthropoda	Insecta	Lepidoptera	Unclassified	Unclassified	Unclassified	Herbivore	Unknown	3	6858	0	0	0	0	0	0	6093	21	0	0	0	0	0	0	0	0	0	0	0	0	0	0	0	0	0	0	0	0	0	0	0	0	0	0	0	0
ASV0525	AATCTGAGCAGGAATAGTAGGAACATCATTAAGATTATTAATTCGAGCTGAATTAGGTAATCCAGGCTCATTAATCGGGGATGATCAAATTTATAATACTATTGTTACAGCTCATGCTTTTATTATAATTTTTTTCATGGTAATACCAATTATAATT	157	Metazoa	Arthropoda	Insecta	Lepidoptera	Geometridae	Chariaspilates	Chariaspilates formosaria	Herbivore	Exophag	6	13399	0	0	0	4928	0	8	0	0	0	0	0	0	0	0	0	0	76	0	0	0	0	0	0	0	0	0	0	0	0	0	0	0	0	0	0	0
ASV0531	AGCATGATCTGGTATAATTGGAACTTCACTAAGAATTTTAATTCGAGCTGAATTAGGACACCCTGGTGCACTAATTGGTGATGACCAAATTTATAATGTTATTGTAACAGCCCATGCTTTTATTATAATTTTCTTTATAGTTATACCTATTATAATT	157	Metazoa	Arthropoda	Insecta	Diptera	Muscidae	Musca	Unclassified	Herbivore	Unknown	107	458796	52	0	32	9906	33	6636	45	52	38	44	25830	47	39	6980	32	51	17	115163	44	36	508	22	40	39	0	36	34	0	0	58	40	39	38	0	35	8758
ASV0536	AATTTGAGCAGGAATAGTAGGCACTTCATTAAGTTTATTAATTCGGGCAGAATTAGGAAACCCAGGTTCTTTAACTGAAAATGATCAAATTTATAATACAATTGTTACATCTCATGCATTTATTATAATTTTCTTTATAGTTATACCTATCATAATT	157	Metazoa	Arthropoda	Insecta	Lepidoptera	Sphingidae	Agrius	Agrius convolvuli	Herbivore	Exophag	2	435	0	0	0	0	0	0	0	0	0	0	0	0	0	0	0	0	0	0	0	0	0	0	0	0	0	0	0	0	0	0	0	0	0	0	0	0
ASV0543	AATTTGAGCAGGAATATTAGGAACATCTCTAAGAATCTTAATTCGAATAGAATTAGGAACTCCAGGCTCATTAATTGGAGATGATCAAATTTATAATACTATTGTCGCAGCTCATGCTTTTATCATAATTTTTTTCATAGTAATACCAATTATAATT	157	Metazoa	Arthropoda	Insecta	Lepidoptera	Lycaenidae	Unclassified	Unclassified	Herbivore	Unknown	2	14710	0	0	0	0	0	0	0	0	0	0	0	0	0	0	0	0	0	0	0	0	0	0	0	0	0	0	0	0	0	0	0	14701	0	0	0	0
ASV0545	AATTTGAGCAGGAATAATTGGCTCCTCTTTAAGAATTATAATCCGAGCAGAATTAGGTAACCCAGGATCTTTAATTGGAAATGATCAAATTTATAATACAATTGTTACAGCTCATGCATTTATTATAATTTTTTTTATAGTAATACCTATTATAATT	157	Metazoa	Arthropoda	Insecta	Lepidoptera	Gracillariidae	Phyllonorycter	Unclassified	Herbivore	Endophag	2	1185	0	0	0	0	0	0	0	0	0	0	0	0	0	0	0	0	0	0	0	0	0	0	0	0	0	0	0	0	0	0	0	0	0	0	0	0
ASV0554	AACTTGATCTGGAATAATTGGAACATCCCTAAGACTCCCAATTCGAACTGAATTAGGAACCCCTGGAAAATTAATTGGGAATGATCAAATTTATAATACTATTGTAACTGCTCATGCTTTTATCATAATTTTTTTTATAGTTATACCTATTATAATT	157	Metazoa	Arthropoda	Insecta	Lepidoptera	Unclassified	Unclassified	Unclassified	Herbivore	Unknown	2	6447	0	0	0	0	0	0	0	0	0	0	0	0	0	0	0	0	0	0	0	0	0	0	0	0	12	0	0	0	0	0	0	0	0	0	0	0
ASV0573	TATTTGGGCAGGAATAGTAGGTACATCTTTAAGATTACTTATTCGAGCAGAATTGGGAAACCCAGGATCTTTAATTGGAGATGATCAAATCTATAATACTATTGTTACAGCCCATGCTTTTATTATAATTTTTTTTATAGTTATACCAATTATAATC	157	Metazoa	Arthropoda	Insecta	Lepidoptera	Unclassified	Unclassified	Unclassified	Herbivore	Unknown	10	76301	0	0	0	0	0	0	0	0	0	0	19	0	0	0	0	0	0	0	0	0	9	0	0	0	0	0	0	0	0	0	0	0	0	0	0	0
ASV0578	AGCATGAGCAGCAATGGTTGGAACGGCAATAAGTGTATTAATTCGAATAGAATTAGGTCAAGTAGGTAAGTTTTTAGGTGATGATCATTTATATAATGTTATTGTAACTGCACATGCATTTGTAATAATCTTTTTTATAGTAATACCTATTTTAATT	157	Metazoa	Arthropoda	Arachnida	Araneae	Philodromidae	Philodromus	Philodromus cespitum	Predator		15	21283	0	0	0	0	0	0	0	0	0	0	6	0	0	0	0	0	0	0	8484	0	0	0	0	0	0	0	0	0	0	0	0	0	0	0	0	0
ASV0588	AATTTGAGCAGGGATAGTAGGAACATCATTAAGATTATTAATTCGAGCAGAATTAGGAAACCCCGGTTCATTAATTGGAGATGATCAAATTTATAATACAATTGTAACAGCTCATGCTTTTATTATAATTTTTTTTATAGTAATACCAATTATAATT	157	Metazoa	Arthropoda	Insecta	Lepidoptera	Geometridae	Isturgia	Isturgia arenacearia	Herbivore	Exophag	9	21915	0	0	0	0	0	0	0	0	0	0	0	0	0	0	0	0	0	0	0	0	0	0	0	0	0	0	0	14728	0	0	55	0	0	0	0	0
ASV0603	AATTTGAGCTGGAATAGTAGGAACTTCACTAAGTTTATTAATTCGAGCTGAATTAGGAAACCCCGGGTCTTTAATTGGAGATGATCAAATTTATAACACAATTGTTACAGCACATGCTTTTATTATAATTTTTTTTATAGTAATACCTATTATAATT	157	Metazoa	Arthropoda	Insecta	Lepidoptera	Noctuidae	Agrotis	Agrotis segetum	Herbivore	Exophag	3	10382	0	0	0	0	0	0	0	0	0	0	0	0	0	0	0	0	0	0	0	0	0	0	0	0	0	0	0	0	0	0	0	0	0	0	18	0
ASV0627	AATTTGAGCAGGAATAGTAGGCACTTCATTAAGTTTATTAATTCGGGCAGAATTAGGAAACCCAGGTTCTTTAATTGAAAATGATCAAATTTATAATACAATTGTTACATCTCATGCATTTATTATAATTTTCTTTATAGTTGTACCTATCATAATT	157	Metazoa	Arthropoda	Insecta	Lepidoptera	Sphingidae	Agrius	Agrius convolvuli	Herbivore	Exophag	2	3074	0	0	0	0	0	0	0	0	0	0	1471	0	0	0	0	0	0	0	0	0	0	0	0	0	0	0	0	0	0	0	0	0	0	0	0	0
ASV0638	AATTTGAGCAGGTATAGTAGGTACTTCTTTAAGACTTTTAATTCGAGCTGAATTAGGAAATCCAGGTTCTTTAATTGGAGATGACCAAATTTATAATACTATTGTAACAGCCCATGCATTTATTATAATTTTTTTTATAGTAATACCAATTATAATT	157	Metazoa	Arthropoda	Insecta	Lepidoptera	Unclassified	Unclassified	Unclassified	Herbivore	Unknown	16	21022	0	0	0	0	0	0	0	1908	0	0	0	0	0	0	0	20	0	0	0	0	0	0	0	0	0	0	0	0	0	0	0	0	0	0	1551	0
ASV0674	AGTTTGAGCTGGTATAGTAGGAACTTCATTAAGAATCCTTGTTCGAATTGAATTAGGAAGACCAGGATCTTTAATTGGTAATGATCAAATTTATAATGTAATTGTTACTGCTCATGCTTTTATCATAATTTTTTTTATAGTAATACCTATCATAATT	157	Metazoa	Arthropoda	Insecta	Coleoptera	Chrysomelidae	Galerucella	Galerucella grisescens	Herbivore	Exophag	2	487	0	0	0	0	0	0	0	0	0	0	0	0	0	0	0	0	0	0	0	0	0	0	0	0	0	0	0	0	0	0	0	0	0	0	140	0
ASV0687	TATTTGAGCAGGAATAGTAGGAACTTCATTAAGTTTATTAATTCGAGCTGAATTAGGAACTCCAGGATCTTTAATTGGAGATGATCAAATTTATAATACTATTGTTACAGCTCATGCTTTTATTATAATTTTTTTCATAGTTATACCTATTATAATT	157	Metazoa	Arthropoda	Insecta	Lepidoptera	Unclassified	Unclassified	Unclassified	Herbivore	Unknown	2	5160	0	0	0	0	0	0	0	0	0	0	0	0	0	0	0	0	0	0	0	0	0	0	0	0	0	0	0	0	0	0	0	0	0	0	0	0
ASV0688	TATTTGATCAGGAATAGTAGGAACTCCCTTAAGAATTTTAATTCGAGCTGAATTAGGAACCCCAGGATCTTTAATTGGGGATGACCAAATTTACAATACAATTGTAACTGCACATGCTTTTATTATAATTTTTTTCATAGTTATACCAATTATAATT	157	Metazoa	Arthropoda	Insecta	Lepidoptera	Gracillariidae	Calybites	Calybites phasianipennella	Herbivore	Endophag	2	709	0	0	0	0	0	0	0	0	0	0	0	0	0	0	0	0	0	0	0	0	0	0	0	0	0	0	0	0	0	0	0	0	0	0	0	0
ASV0718	AATTTGAGCAGGAATAGTTGGAACATCTTTAAGATTACTTATTCGAGCTGAATTAGGTAATCCAGGATCTTTAATTGGAAATGATCAAATTTATAACACAATTGTAACAGCTCATGCATTTATTATAATTTTTTTTATAGTTATACCTATTATAATT	157	Metazoa	Arthropoda	Insecta	Lepidoptera	Elachistidae	Elachista	Elachista littoricola	Herbivore	Endophag	4	20783	0	0	0	0	0	0	0	0	0	0	0	0	0	0	0	0	0	0	0	0	0	0	0	0	0	0	0	0	0	0	0	0	0	0	0	0
ASV0722	AATTTGAGCAGGAATAGTAGGCACTTCATTAAGTTTATTAATTCGGGCGGAATTAGGAAACCCAGGTTCTTTAATTGAAAATGATCAAATTTATAATACAATTGTTACATCTCATGCATTTATTATAATTTTCTTTATAGTTATACCTATCATAATT	157	Metazoa	Arthropoda	Insecta	Lepidoptera	Sphingidae	Agrius	Agrius convolvuli	Herbivore	Exophag	2	418	0	0	0	0	0	0	0	0	0	0	0	0	0	0	0	0	0	0	0	0	0	0	0	0	0	0	0	0	0	0	0	0	0	0	0	0
ASV0734	AATTTGAGCAGGATTAATTGGAACATCTCTTAGTTTATTAATTCGAGCTGAATTAGGAACCCCTAATTCTTTAATTGGAGATGATCAAATTTATAATTCAATTGTTACAGCCCATGCTTTCATTATAATTTTTTTTATAGTAATACCAATTATAATT	157	Metazoa	Arthropoda	Insecta	Lepidoptera	Pterophoridae	Unclassified	Pterophoridae sp. BOLD:AAL8472	Herbivore	Endophag	28	25918	0	0	955	0	0	0	0	0	0	1459	0	0	0	0	0	0	8	0	0	0	0	0	0	0	0	0	0	0	0	0	0	0	0	0	2814	0
ASV0750	TATTTGAGCAGGAATATTAGGAACCTCTTTAAGTCTTTTAATTCGAGCAGAATTAGGTAATCCAGGATCTTTAATTGGAGATGATCAAATTTATAATACTATTGTTACAGCTCATGCTTTTATTATAATTTTTTTTATAGTTATACCTATTATAATT	157	Metazoa	Arthropoda	Insecta	Lepidoptera	Unclassified	Unclassified	Unclassified	Herbivore	Unknown	9	64864	0	0	44	0	0	0	0	0	0	0	0	0	0	0	0	0	0	0	0	0	0	27	0	67	0	0	0	0	0	0	0	0	0	0	110	0
ASV0777	AATTTGAGCAGGTATATTAGGTACTTCACCAAGTTTATTAATTCGAGCTGAATTAGGAAACCCAGGCTCTTTAATTGGGGATGATCAAATTTATAATACTATTGTAACAGCTCATGCTTTTATTATAATTTTTTTTATAGTTATACCCATTATAATA	157	Metazoa	Arthropoda	Insecta	Lepidoptera	Unclassified	Unclassified	Unclassified	Herbivore	Unknown	4	30955	0	0	0	0	0	0	0	0	0	0	0	0	0	0	0	0	0	0	0	0	0	0	0	0	25	0	0	0	0	20	0	0	0	0	0	0
ASV0784	AATTTGAGCTGGTATAATAGGAACTTCATTAAGTTTATTAATTCGAGCTGAATTAGGAAATCCTGGTTCTTTAATTGGTGATGATCAAATTTATAATACAATTGTTACAGCTCATGCTTTTATTATAATTTTTTTTATAGTTATACCTATTATAATT	157	Metazoa	Arthropoda	Insecta	Lepidoptera	Coleophoridae	Coleophora	Unclassified	Herbivore	Endophag	2	41372	0	0	0	0	0	0	0	0	0	0	0	0	0	0	0	0	0	0	0	0	0	0	0	0	0	0	71	0	0	0	0	0	0	0	0	0
ASV0789	AATTTGAGCAGGAATAGTAGGCACTTCATTAAGTTTATTAATTCGGGCAGAATTAGGAAACCCAGGTTCTTTAATTGAAAATGATCAAATTTATAATACAATTGTTACATCTCATGCATTTATTATAATTTTCCTTATAGTTATACCTATCATAATT	157	Metazoa	Arthropoda	Insecta	Lepidoptera	Sphingidae	Agrius	Agrius convolvuli	Herbivore	Exophag	2	3271	0	0	0	0	0	0	0	0	0	0	0	0	0	0	0	0	0	0	0	0	0	0	0	0	0	0	0	0	0	0	0	0	0	0	0	0
ASV0794	AATTTGAGCAGGTATAGTAGGAACATCTTTAAGATTATTAATTCGAGCTGAATTAGGAAATCCGGGATCATTAATTGGAAATGATCAAATTTACAATACTATTGTCACAGCTCATGCTTTTATTATAATTTTTTTTATAGTAATACCTATTATAATT	157	Metazoa	Arthropoda	Insecta	Lepidoptera	Unclassified	Unclassified	Unclassified	Herbivore	Unknown	33	109528	0	0	6326	0	0	0	0	6329	0	0	0	0	0	17516	0	58	439	0	0	0	0	0	34	42	0	0	31	0	0	0	0	0	181	10417	1488	0
ASV0804	TGCATGAGCAGGAATAGTAGGAACATCCTTAAGTATATTAATTCGTGCTGAATTAGGAAATCCGGGAGCATTAATTGGTGACGATCAAATTTATAATGTTATTGTAACTGCCCATGCATTTGTAATAATTTTTTTTATAGTAATACCTATTATAATT	157	Metazoa	Arthropoda	Insecta	Coleoptera	Carabidae	Calathus	Unclassified	Predator		2	9214	0	0	0	0	0	0	9197	17	0	0	0	0	0	0	0	0	0	0	0	0	0	0	0	0	0	0	0	0	0	0	0	0	0	0	0	0
ASV0808	AATTTGAGCAGGAATAGTAGGCACTTCATTAAGTTTATTAGTTCGGGCAGAATTAGGAAACCCAGGTTCTTTAATTGAAAATGATCAAATTTATAATACAATTGTTACATCTCATGCATTTATTATAATTTTCTTTATAGTTATACCTATCATAATT	157	Metazoa	Arthropoda	Insecta	Lepidoptera	Sphingidae	Agrius	Agrius convolvuli	Herbivore	Exophag	2	21867	0	0	0	0	0	0	0	0	0	0	0	0	0	0	0	0	0	0	0	0	0	0	0	0	0	0	0	0	0	0	0	0	0	0	0	0
ASV0813	AATTTGAGCAGGATTAATTGGAACATCTCTTAGTTTATTAATTCGAGCTGAATTAGGAACCCCTAATTCTTTAATTGGAGATGATCAGATTTATAATTCAATTGTTACAGCCCATGCTTTCATTATAATTTTTTTTATAGTAATACCAATTATAATT	157	Metazoa	Arthropoda	Insecta	Lepidoptera	Pterophoridae	Unclassified	Pterophoridae sp. BOLD:AAL8472	Herbivore	Endophag	2	3375	0	0	0	0	0	0	0	0	0	3336	0	0	0	0	0	0	0	0	0	0	0	0	0	0	0	0	0	0	0	0	0	0	0	0	0	0
ASV0826	TATTTGAGCCGGTATAGTAGGAACTTCATTAAGTTTACTTATTCGAGCAGAATTAGGAAATCCTGGATCTTTAATTGGTGATGATCAAATTTATAACACCATTGTAACTGCACATGCATTTATCATAATTTTTTTTATAGTGATACCCATTATAATT	157	Metazoa	Arthropoda	Insecta	Lepidoptera	Tortricidae	Matsumuraeses	Matsumuraeses sp. ANIC1	Herbivore	Endophag	2	9647	0	0	0	0	0	0	0	0	0	0	0	0	0	0	0	0	0	0	0	0	0	0	0	0	0	0	0	0	0	0	0	0	0	0	0	0
ASV0862	AGTTTGAGCTGGTATAGTAAGAACTTCATTAAGAATCCTTGTTCGAGTTGAATTAGGAAGGCCAGGGTCTTTAATTGGTAATGATCAAATTTATAATGTAATTGTTACTGCTCATGCTTTTATCATAATTTTTTTTATAGTAATACCTATCATAATT	157	Metazoa	Arthropoda	Insecta	Coleoptera	Chrysomelidae	Galerucella	Galerucella grisescens	Herbivore	Exophag	2	859	0	0	0	0	0	0	0	0	0	0	0	0	0	0	0	0	0	0	0	0	0	0	0	0	0	0	0	0	0	0	0	0	0	0	0	0
ASV0882	AATTTGAGCAGGAATAGTAGGAACATCTTTAAGAATCTTAATTCGTATAGAATTAGGAACTCCTGGATCTTTAATTGGAGATGATCAAATTTATAATACTATTGTTACAGCTCATGCATTTATCATAATTTTTTTTATAGTTATACCTATTATAATT	157	Metazoa	Arthropoda	Insecta	Lepidoptera	Lycaenidae	Unclassified	Unclassified	Herbivore	Unknown	8	36432	0	0	0	0	23089	0	0	0	0	0	0	28	0	0	0	0	0	0	0	0	0	0	0	0	0	0	0	0	0	0	0	0	0	0	0	0
ASV0883	TATTTGAGCAGGAATAGTAGGAACTTCTTTAAGATTATTAATTCGAGCCGAATTAGGTAATCCAGGTTCTTTAATTGGAGATGATCAAATTTATAATACTATTGTAACAGCTCATGCTTTTATTATAATTTTTTTCATAGTAATACCAATCATAATT	157	Metazoa	Arthropoda	Insecta	Lepidoptera	Erebidae	Pandesma	Pandesma robusta	Herbivore	Exophag	2	3013	0	0	0	0	0	0	0	0	0	0	0	0	0	0	0	0	0	0	0	0	0	0	0	0	0	2950	0	0	0	0	0	0	0	0	0	0
ASV0894	AATTTGAGCAGGATTAATTGGAACATCTCTTAGTTTATTAATTCGAGCTGAATTAGGAACCCCTAATTCTTTAATTGGAGATGATCAAATTTATAATTCAATTGTTACAGCTCATGCTTTCATTATAATTTTTTTTATAGTAATACCAATTATAATT	157	Metazoa	Arthropoda	Insecta	Lepidoptera	Pterophoridae	Unclassified	Pterophoridae sp. BOLD:AAL8472	Herbivore	Endophag	3	931	0	0	0	0	0	0	0	0	0	0	0	0	0	0	0	0	0	0	0	0	0	0	0	0	0	0	0	0	0	0	0	0	0	0	0	0
ASV0902	TGTTTGAGCTGGAATAATTGGTACCTCTTTAAGATTATTAATTCGAGCTGAATTAGGAAATCCAGGCTCATTAATTGGAGATGATCAAATTTATAATACTATTGTTACTGCTCATGCCTTTATCATAATTTTCTTCATAGTTATACCTATTATAATT	157	Metazoa	Arthropoda	Insecta	Lepidoptera	Unclassified	Unclassified	Unclassified	Herbivore	Unknown	3	1712	0	0	0	0	0	0	0	0	0	0	0	0	0	0	0	0	0	0	0	0	0	0	0	0	0	0	0	0	0	0	0	0	0	0	0	0
ASV0913	TATTTGATCAGGTATAATCGGATCTTCACTTAGAATATTAATTCGATTAGAACTTAGCCAAATTAATTCAATTATTAACAATAATCAACTTTATAATGTAATCGTAACAATTCATGCTTTTATTATAATTTTCTTTATAACTATACCAATTGTAATT	157	Metazoa	Arthropoda	Insecta	Hemiptera	Aphididae	Hyalopterus	Hyalopterus pruni	Herbivore	Exophag	76	130108	0	0	316	2433	43	1926	896	0	0	679	7607	0	112	10	0	0	2633	17	0	64	4386	0	10	0	8	62	0	0	0	17	0	1819	10096	0	817	308
ASV0938	AATTTGATCAGGAATAATTGGATCTTCACTTAGTATTCTAATTCGATTAGAATTAAGACAAATTAATTCAATTATTAATAATAATCAATTATATAATGTAATTGTTACAATTCATGCTTTCATTATAATTTTTTTTATAACTATACCAATTGTAATT	157	Metazoa	Arthropoda	Insecta	Hemiptera	Aphididae	Aphis	Aphis intybi	Herbivore	Endophag	8	7523	0	0	0	0	0	0	0	0	0	0	0	0	0	0	0	1312	0	0	0	0	0	0	0	0	0	0	0	0	0	0	0	0	0	0	0	0
ASV0943	AATTTGATCAGGTATAATTGGATCATCATTAAGAATTTTAATTCGTTTAGAACTAAGTCAAATTAATTCAATTATTAATAATAATCAACTATATAATGTAATTGTTACAATCCATGCTTTTATTATAATTTTTTTTATAACAATACCTATTGTAATT	157	Metazoa	Arthropoda	Insecta	Hemiptera	Aphididae	Unclassified	Unclassified	Herbivore	Exophag	23	15757	0	0	1184	0	0	0	0	0	0	0	16	0	0	0	318	0	0	0	0	0	1712	0	0	0	0	219	0	0	0	0	0	0	0	0	89	0
ASV0948	GATTTGAGCAGGTATAGTAGGAACATCTTTAAGATTATTAATTCGAGCTGAATTAGGAAATCCGGGATCATTAATTGGAAATGATCAAATTTACAATACTATTGTCACAGCTCATGCTTTTATTATAATTTTTTTTATAGTAATACCTATTATAATT	157	Metazoa	Arthropoda	Insecta	Lepidoptera	Tortricidae	Clepsis	Unclassified	Herbivore	Unknown	2	7592	0	0	0	0	0	0	0	0	0	0	0	0	0	0	0	0	0	0	0	0	0	0	0	0	0	0	0	0	0	0	0	0	0	0	0	0
ASV0961	AATTTGATCAGGAATAGTAGGTACATCTTTAAGACTTTTAATTCGAGCTGAATTAGGTACTCCAGGATCTTTAATTGGTGATGATCAAATTTATAATACTATTGTAACTGGTCATGCTTTTATTATAATTTTTTTTATAGTTATACCTATTATAATT	157	Metazoa	Arthropoda	Insecta	Lepidoptera	Pyralidae	Oncocera	Oncocera semirubella	Herbivore	Exophag	12	37444	0	0	0	0	0	0	0	0	0	0	0	22984	0	0	0	0	0	0	0	2628	0	0	0	0	0	0	0	0	0	0	0	0	0	0	0	0
ASV0963	AGCATGATCTGGTATAGTAGGAACTTCATTAAGAATCTTGATTCGAGCTGAATTAGGACACCCTGGTGCTTTAATTGGTGATGATCAAATTTATAATGTTATTGTAACAGCTCACGCTTTTATTATAATTTTCTTTATAGTTATACCTATTATAATT	157	Metazoa	Arthropoda	Insecta	Diptera	Muscidae	Musca	Unclassified	Herbivore	Unknown	3	4740	0	0	0	0	0	0	0	0	0	0	0	0	0	0	0	0	0	0	0	0	0	0	0	0	0	0	0	0	0	0	0	0	0	0	0	0
ASV0985	AATTTGAGCAGGAATATTAGGAACATCTCTAAGAATCTTAATTCGAATAGAATTAGGAACTCCAGGCTCATTAATTGGAGATGATCAAATTTATAATACTATTGTCACAGCTCATGCTTTTATCATAATTTTTTTCATAGTAATACCAATTATAATT	157	Metazoa	Arthropoda	Insecta	Lepidoptera	Lycaenidae	Unclassified	Unclassified	Herbivore	Unknown	83	173298	24	0	5006	10039	35	33	40	31	24497	12	0	25	18	0	24	0	0	0	21	31	20	12	24	0	14	18	15	30	0	27	19735	17620	13	8	5636	0
ASV0986	TGCGTGGGCTGCTATAGTTGGTACTGCAATAAGTGTATTAATTCGTATAGAATTAGGACAGGTTGGTAAGTTTTTGGGCGATGATCATATATATAATGTAATTGTTACTGCACATGCATTTGTAATAATTTTTTTCATAGTGATGCCTGTTTTGATT	157	Metazoa	Arthropoda	Arachnida	Araneae	Philodromidae	Tibellus	Tibellus asiaticus	Predator		2	10478	0	0	0	0	0	0	0	0	0	0	0	0	0	0	0	0	0	0	0	0	0	0	0	0	0	0	0	0	0	0	0	0	0	0	0	0
ASV0987	AACTTGATCTGGAATAATTGGGACATCCCTAAGACTCCTAATCCGAACTGAATTAGGAACCCCTGGAAAATTAATTGGGAATGATCAAATTTATAATACTATTGTAACTGCTCATGCTTTTATCATAATTTTTTTTATAGTTATACCTATTATAATT	157	Metazoa	Arthropoda	Insecta	Lepidoptera	Unclassified	Unclassified	Unclassified	Herbivore	Unknown	2	1436	0	0	0	0	0	0	0	0	0	0	0	0	0	0	0	0	0	0	0	0	0	0	0	0	0	0	0	0	0	0	0	0	0	0	0	0
ASV0999	AATTTGAGCTGGTTTAATTGGAACTTCCCTAAGATTATTAATTCGAGCTGAATTAGGAAATCCAGGATCATTAATTGGAGATGATCAAATTTATAATACTATTGTAACAGCACATGCTTTTATTATAATTTTTTTTATAGTTATACCAATTATAATT	157	Metazoa	Arthropoda	Insecta	Lepidoptera	Unclassified	Unclassified	Unclassified	Herbivore	Unknown	3	1454	0	0	0	0	0	0	0	0	0	0	0	0	0	0	0	0	0	0	0	0	0	0	0	0	0	0	0	0	0	0	0	0	0	0	0	0
ASV1002	AGTTTGATCCGGAATAGTAGGAACATCTCTTAGAGTTTTAATTCGAGCAGAACTTGGAAATCCAGGAACATTAATTGGCAATGATCAAATTTATAATGTAATTGTAACAGCCCATGCATTCATTATAATTTTTTTTATAGTAATACCAATTATAGTT	157	Metazoa	Arthropoda	Insecta	Coleoptera	Staphylinidae	Unclassified	Pselaphinae sp. 1 EF-2015	Predator		23	58861	0	0	51	5079	0	6	6	8	0	0	0	0	0	0	0	0	0	0	3	8	0	0	0	0	0	0	0	14177	0	0	0	0	0	0	248	22910
ASV1008	AATTTGAGCAGGAATAGTAGGCACTTCATTAAGTTTATTAATTCGGGCAGAATTAGGAAACCCAGGTTCTTTAATTGAAAATGATCAAATTTATAATACAATTGTTACATCTCATGCATTTATTATAATTCTCTTTATAGTTATACCTATCATAATT	157	Metazoa	Arthropoda	Insecta	Lepidoptera	Sphingidae	Agrius	Agrius convolvuli	Herbivore	Exophag	3	2795	448	0	0	0	0	0	0	0	0	0	0	0	0	0	0	0	0	0	0	0	0	0	0	0	0	0	0	0	0	0	0	0	0	0	0	0
ASV1015	AACTTGATCTGGAATAATTGGAACATCCCTAAGACTCCTAATTCGAACTGAATTAGGAACCCCTGGAAAATTAACTGGGAATGATCAAATTTATAATACTATTGTAACTGCTCATGCTTTTATCATAATTTTTTTTATAGTTATACCTATTATAATT	157	Metazoa	Arthropoda	Insecta	Lepidoptera	Unclassified	Unclassified	Unclassified	Herbivore	Unknown	5	19920	0	0	0	0	0	0	0	0	0	0	0	0	0	0	0	0	0	0	0	0	0	0	0	0	0	0	0	0	0	0	0	0	0	0	0	0
ASV1027	AATTTGATCAGGAATAGTAGGTACATCTTTAAGTCTTTTAATTCGAGCTGAATTAGGAACTCCTGGGTCTTTAATTGGAGATGACCAAATTTATAATACTATTGTAACAGGTCATGCTTTTATTATAATTTTTTTTATAGTAATACCCATTATAATT	157	Metazoa	Arthropoda	Insecta	Lepidoptera	Pyralidae	Sciota	Sciota fumella	Herbivore	Exophag	3	9323	0	0	0	0	0	0	0	0	0	0	0	0	0	0	0	0	0	0	0	0	0	0	0	0	0	0	0	0	0	0	0	0	0	0	0	0
ASV1035	ATTCTGATCTGGAATATTAGGACTATCATTTAGAATACTAATTCGAACAGAATTAGGAATACCAGGATCAATAATTGGAGATGATCAAATTTATAATGTAATTGTAACTTCACATGCATTTTTAATAATTTTTTTCATAGTAATACCAATTATAATT	157	Metazoa	Arthropoda	Insecta	Hymenoptera	Tenthredinidae	Unclassified	Unclassified	Herbivore	Unknown	4	19558	0	0	0	0	0	0	0	0	0	0	0	0	0	0	0	0	0	0	0	0	0	0	5	0	0	0	0	0	0	0	0	0	0	0	0	0
ASV1042	AATTTGAGCAGGAATAGTAGGCACTTCATTAAGTTTATTAATTCGGGCAGAATTAGGAAACCCAGGTTCTTTAATTGAAAATGGTCAAATTTATAATACAATTGTTACATCTCATGCATTTATTATAATTTTCTTTATAGTTATACCTATCATAATT	157	Metazoa	Arthropoda	Insecta	Lepidoptera	Sphingidae	Agrius	Agrius convolvuli	Herbivore	Exophag	3	12417	0	0	0	0	0	0	0	0	0	11692	0	0	0	0	0	0	0	0	0	0	0	0	0	0	0	0	0	0	0	0	0	0	0	0	0	0
ASV1061	AATTTGAGCAGGAATAGTAGGCACTTCATTAAGTTTATTAATTCGGGCAGAATTAGGAAACCCAGGTTCTTTAATTGAAAATGATCAAATTTATAATACAATTATTACATCTCATGCATTTATTATAATTTTCTTTATAGTTATACCTATCATAATT	157	Metazoa	Arthropoda	Insecta	Lepidoptera	Sphingidae	Agrius	Agrius convolvuli	Herbivore	Exophag	2	720	449	0	0	0	0	0	0	0	0	0	0	0	0	0	0	0	0	0	0	0	0	0	0	0	0	0	0	0	0	0	0	0	0	0	0	0
ASV1062	GATTTGAGCTGGAATAGTAGGAACATCATTAAGTCTATTAATTCGAGCAGAACTAGGTAATCCAGGATCATTAATTGGAGACGACCAAATTTATAATACTATTGTAACAGCACATGCTTTTATTATAATTTTTTTCATAGTAATACCTATTATAATT	157	Metazoa	Arthropoda	Insecta	Lepidoptera	Crambidae	Glyphodes	Glyphodes quadrimaculalis	Herbivore	Exophag	2	16182	0	0	0	0	0	0	0	0	0	0	0	0	0	0	0	0	0	0	0	0	0	0	0	0	0	0	0	0	0	0	0	0	0	0	0	0
ASV1075	AATTTGAGCAGGTATATTAGGTACTTCACTAAGTTTATTAATTCGAGCTGAATTAGGAAATCCAGGCTCTCTAATTGGGGATGACCAAATTTATAATACTATTGTAACAGCTCATGCTTTTATTATAATTTTTTTTATAGTTATACCCATTATAATA	157	Metazoa	Arthropoda	Insecta	Lepidoptera	Unclassified	Unclassified	Unclassified	Herbivore	Unknown	13	49508	0	0	0	0	0	0	0	0	0	0	0	0	17	0	0	0	0	0	0	0	0	0	0	31	0	0	0	0	0	0	0	0	0	0	13	30
ASV1076	AATTTGAGCAGGAATAGTAGGAACATCTTTAAGTTTATTAATTCGTGCTGAATTAGGTAATCCAGGTTCATTAATTGGAGACGATCAAATTTATAATACTATTGTAACAGCTCATGCTTTTATTATAATTTTTTTTATAGTTATACCTATTATAATT	157	Metazoa	Arthropoda	Insecta	Lepidoptera	Noctuidae	Unclassified	Unclassified	Herbivore	Unknown	9	14410	0	0	0	0	0	0	0	0	0	0	0	0	0	0	0	0	0	0	0	0	0	0	0	0	0	31	0	0	0	82	0	0	0	0	1484	0
ASV1077	AATTTGAGCAGGAATAGTTGGAACCTCATTAAGACTTTTAATTCGAGCAGAATTAGGAACCCCAGGGTCTTTAATTGGAGATGACCAAATCTATAATACCATTGTAACAGCTCATGCTTTTATTATAATTTTTTTCATAGTTATACCTATTATAATT	157	Metazoa	Arthropoda	Insecta	Lepidoptera	Saturniidae	Antheraea	Antheraea pernyi	Herbivore	Exophag	2	11513	0	0	0	0	0	0	0	0	0	0	0	0	0	0	0	0	0	0	0	0	0	0	0	0	0	0	0	0	0	0	0	0	0	0	0	0
ASV1079	AATTTGAAGAGGAATAGTAGGAACATCTTTAAGTTTATTAATTCGAGCTGAATTAGGTAATCCAGGCTCATTAATTGGAGATGATCAAATTTATAATACAATTGTTACAGCTCATGCATTTATTATAATTTTTTTTATGGTTATACCTATTATAATT	157	Metazoa	Arthropoda	Insecta	Lepidoptera	Crambidae	Anania	Anania verbascalis	Herbivore	Exophag	4	3007	0	0	0	0	0	0	0	0	0	0	0	0	0	0	0	0	0	0	0	0	0	0	0	0	0	0	0	0	0	0	0	0	0	0	0	0
ASV1103	AATTTGAGCAGGAATAGTAGGCACTTCATTAAGTTTATTAATTCGGGCAGAATTAGGAAACCCAGGTTCTTTAATTGAAAATGATCAAATTTATAATACAATTGCTACATCTCATGCATTTATTATAATTTTCTTTATAGTTATACCTATCATAATT	157	Metazoa	Arthropoda	Insecta	Lepidoptera	Sphingidae	Agrius	Agrius convolvuli	Herbivore	Exophag	3	1758	0	0	0	0	0	0	0	0	0	0	0	0	0	0	0	0	0	0	0	0	0	0	0	0	0	0	515	0	0	0	0	0	0	0	0	0
ASV1105	AATTTGAGCTGGAATAGTAGGAACTTCTTTAAGATTATTAATTCGAGCTGAATTAGGAAATCCTGGATCATTGATTGGTGATGATCAAATTTATAATACAATTGTTACTGCTCATGCTTTTATTATAATTTTCTTTATAGTTATACCCATTATAATT	157	Metazoa	Arthropoda	Insecta	Lepidoptera	Coleophoridae	Coleophora	Coleophora deviella	Herbivore	Endophag	6	25659	0	0	0	0	0	0	0	0	0	0	0	0	0	0	0	0	0	0	0	0	0	0	0	0	0	0	0	0	0	0	0	0	0	0	35	0
ASV1107	AGCTTGAGCTGGAATAGTAGGAACATCTTTAAGTATTTTAATTCGTATAGAACTTGGTCATCCAGGAGCATTAATTGGAGATGATCAAATTTATAATGTAATTGTTACTGCACATGCTTTTGTTATAATTTTTTTTATAGTAATACCTATTATAATT	157	Metazoa	Arthropoda	Insecta	Diptera	Syrphidae	Unclassified	Unclassified	Predator		7	8750	0	0	0	0	0	0	0	0	0	0	0	0	0	0	331	0	0	0	0	0	0	0	0	0	0	0	0	0	0	0	0	0	0	0	0	0
ASV1108	TGCATGAGCAGGAATAGTAGGAACATCCTTAAGTATATTAATTCGTGCTGAATTAGGAAATCCAGGAGCATTAATTGGTGACGATCAAATTTATAATGTTATTGTAACTGCCCATGCATTTGTAATAATTTTTTTTATAGTAATACCTATTATAATT	157	Metazoa	Arthropoda	Insecta	Coleoptera	Carabidae	Calathus	Calathus micropterus	Herbivore	Exophag	38	90030	9	0	0	0	0	0	0	0	0	0	0	0	0	0	8	0	0	0	0	0	0	13	0	0	16	0	11	0	0	18	0	21	0	11811	97	0
ASV1111	AATTTGAGCTGGAATAGTAGGTACATCATTAAGATTATTAATTCGAGCAGAATTAGGTAACCCAGGGTCTTTAATTGGTGATGATCAAATTTATAATACCATTGTAACTGCTCACGCTTTTATTATAATTTTTTTTATAGTTATACCAATCATAATT	157	Metazoa	Arthropoda	Insecta	Lepidoptera	Geometridae	Hypomecis	Unclassified	Herbivore	Exophag	5	30550	0	0	0	0	0	0	0	0	0	0	0	0	0	0	0	0	0	0	0	0	0	0	0	0	0	0	0	0	0	0	0	0	0	0	0	0
ASV1113	AATTTGAGCTGGAATAGTAGGAACATCATTAAGTCTATTAATTCGAGCAGAACTAGGTAATCCAGGATCATTAATTGGAGACGACCAAATTTATAATACTATTGTAACAGCACATGCTTTTATTATAATTTTTTTCATAGTAATACCTATTATAATT	157	Metazoa	Arthropoda	Insecta	Lepidoptera	Crambidae	Glyphodes	Glyphodes quadrimaculalis	Herbivore	Exophag	2	4976	0	0	0	0	0	0	0	0	0	0	0	0	1904	0	0	0	0	0	0	0	0	0	0	0	0	0	0	0	0	0	0	0	0	0	0	0
ASV1130	GATTTGAGCTGGAATAATAGGAACTTCTTTAAGTTTATTAATTCGAGCTGAATTAGGAAATCCTGGTTCATTAATTGGTGATGATCAAATTTATAATACAATTGTTACAGCTCATGCTTTTATTATAATTTTTTTTATAGTTATACCTATTATAATT	157	Metazoa	Arthropoda	Insecta	Lepidoptera	Coleophoridae	Coleophora	Coleophora versurella	Herbivore	Endophag	3	10471	0	0	0	0	0	0	0	0	0	0	0	0	0	0	0	0	0	0	0	0	0	0	0	0	0	0	0	0	0	0	0	0	0	0	0	0
ASV1144	AATTTGATCTGGTATAGTAGGAACTTCTCTTAGTTTATTAATTCGAGCTGAATTAGGGAATCCTGGATCACTAATTGGTAATGATCAAATTTACAATACAATTGTAACTGGACATGCTTTTATTATAATTTTTTTTATAGTTATACCTATTATAATT	157	Metazoa	Arthropoda	Insecta	Lepidoptera	Pyralidae	Endotricha	Endotricha kuznetzovi	Herbivore	Exophag	2	10005	0	0	0	0	0	0	0	0	0	0	0	0	0	0	0	2324	0	0	0	0	0	0	0	0	0	0	0	0	0	0	0	0	0	0	0	0
ASV1146	TGCTTGATCTGGTATAGTAGGTACTTCTTTAAGAATTCTAATTCGTTCAGAACTTGGTAATCCTGGGGCATTAATTGGAGATGACCAAATTTATAACGTTATTGTTACTGCACATGCATTTATTATAATTTTTTTTATAGTAATACCAATTATAATT	157	Metazoa	Arthropoda	Insecta	Coleoptera	Anobiidae	Lasioderma	Lasioderma serricorne	Herbivore	Exophag	19	61020	0	0	0	0	0	0	49457	61	9	0	0	0	0	0	0	0	1381	0	0	0	0	0	0	0	9	0	9	0	0	0	0	0	0	0	0	0
ASV1148	TATTTGAGCAGGAATATTAGGAACCTCTTTAAGTCTTTTAATTCGAGCAGAATTAGGTAATCCAGGACCTTTAATTGGAGATGATCAAATTTATAATACTATTGTTACAGCTCATGCTTTTATTATAATTTTTTTTATAGTTATACCTATTATAATT	157	Metazoa	Arthropoda	Insecta	Lepidoptera	Unclassified	Unclassified	Unclassified	Herbivore	Unknown	3	22679	0	0	0	0	0	0	0	0	0	0	0	0	0	0	0	0	0	0	67	0	0	0	0	0	0	0	0	0	0	0	0	0	0	0	0	0
ASV1161	AGCATGATCAGCTATAGTAGGAACAGCGATAAGTGTGTTAATTCGTATGGAATTAGGGCAAACAGGTTCATTTTTGGGAAATGATCATATATATAATGTAATTGTGACGGCTCATGCTTTTGTTATAATTTTTTTTATAGTTATACCAATTTTAATT	157	Metazoa	Arthropoda	Arachnida	Araneae	Salticidae	Unclassified	Unclassified	Predator		2	2427	0	0	0	0	0	0	0	0	0	0	0	0	0	0	0	0	2115	0	0	0	0	0	0	0	0	0	0	0	0	0	0	0	0	0	0	0
ASV1166	AATTTGAGCAGGAATAGTAGGCACTTCATTAAGTTTATTAATTCGGGCAGAATTAGGAAACCCAGGTTCTTTAATTGAAAATGATCAAATTTATAATACAATTGTTACATCTCACGCATTTATTATAATTTTCTTTATAGTTATACCTATCATAATT	157	Metazoa	Arthropoda	Insecta	Lepidoptera	Sphingidae	Agrius	Agrius convolvuli	Herbivore	Exophag	2	839	0	0	0	0	0	0	0	0	0	0	0	0	0	0	0	0	0	0	0	0	0	0	0	0	0	0	0	0	0	0	0	0	0	0	0	0
ASV1170	GGCTTGATCTGCTATAGCAGGTACTGCTATAAGAATTATAATTCGAATAGAGTTAGGACAGGTTGGTTCTTTTTTAGGAGATGATCAATTGTATAATGTTGTAGTAACTGCACATGCTTTTGTTATAATTTTTTTTATAGTAATACCAATTTTAATT	157	Metazoa	Arthropoda	Arachnida	Araneae	Anyphaenidae	Negayan	Negayan excepta	Predator		2	1169	0	0	0	0	0	0	0	0	0	0	0	0	0	0	0	0	0	0	0	0	0	0	0	0	0	1162	0	0	0	0	0	0	0	0	0	0
ASV1173	AGCTTGAGCAGGAATAGTAGGAACCTCATTAAGATTACTAATTCGAGCAGAATTAGGCCAACCAGGACATCTTATTGGAGATGACCAAATCTATAATGTAATTGTTACGGCACATGCCTTTGTAATAATCTTTTTTATAGTAATACCCATTATAATT	157	Metazoa	Arthropoda	Insecta	Orthoptera	Tettigoniidae	Conocephalus	Conocephalus chinensis	Herbivore	Exophag	5	4741	0	0	0	0	0	0	0	0	0	0	0	0	0	0	0	0	0	0	0	0	0	0	0	0	0	0	0	0	0	0	0	0	0	2704	0	0
ASV1179	AGCATGATCTGGTATAGTAGGAACTTCATTAAGAATTTTAATTCGAGCTGAATTAGGACACCCTGGTGCACTAATTGGTGATGATCAAATTTATAATGTTATTGTAACAGCTCATGCTTTTATTATAATTTTCTTTATAGTAATACCTATTATAATT	157	Metazoa	Arthropoda	Insecta	Diptera	Muscidae	Musca	Unclassified	Herbivore	Unknown	5	56824	0	0	0	0	0	0	0	0	0	0	0	0	0	0	0	0	0	0	0	0	0	0	0	0	2101	0	0	0	0	0	0	0	0	0	0	0
ASV1200	AATTTGAGCAGGAATAATTGGGACTTCTTTAAGTTTATTAATTCGAGCAGAATTAGGTAACCCAGGATCTTTAATTGGGGATGATCAAATTTATAATACTATTGTAACAGCTCATGCTTTTATTATAATTTTTTTTATAGTTATACCTATTATAATT	157	Metazoa	Arthropoda	Insecta	Lepidoptera	Geometridae	Unclassified	Unclassified	Herbivore	Exophag	3	1508	0	0	0	0	0	0	0	0	0	0	0	0	0	0	0	0	0	0	0	0	0	0	0	0	0	0	0	0	0	0	0	0	0	0	0	0
ASV1202	AATTTGAGCAGGAATATTAGGTACATCTCTTAGACTTTTAATTCGAGCTGAATTAGGTAATCCTGGTTCTTTAATTGGAGATGATCAAATTTATAACACTATTGTAACAGCTCATGCTTTTATTATAATTTTTTTTATAGTTATACCTATTATAATT	157	Metazoa	Arthropoda	Insecta	Lepidoptera	Gelechiidae	Unclassified	Unclassified	Herbivore	Endophag	27	75525	25	0	951	0	0	0	0	248	15052	0	0	0	0	0	0	0	0	45	0	6584	0	0	17	0	30	0	0	22	0	0	0	0	0	0	0	0
ASV1207	AATTTGGGCAGGAATAGTAGGAACATCATTAAGACTATTAATTCGAGCAGAATTAGGAAATCCAGGATCTTTAATTGGAGATGACCAAATTTATAATACAATTGTAACAGCCCATGCATTTATTATAATTTTTTTTATAGTTATACCTATTATAATT	157	Metazoa	Arthropoda	Insecta	Lepidoptera	Sphingidae	Laothoe	Laothoe amurensis	Herbivore	Exophag	3	8351	0	0	0	0	0	0	0	0	0	0	0	0	0	0	0	0	0	0	0	0	0	0	0	0	0	1413	0	0	0	0	0	0	0	0	0	0
ASV1214	AATTTGAGCAGGAATAGTAGGCACTTCATTAAGTTTATTAATTCGGGCAGAATTAGGAAACCCAGGTTCTTTAATTGAAAATGATCAAATTTATAATACAATTGTTACATCTCATGCATCTATTATAATTTTCTTTATAGTTATACCTATCATAATT	157	Metazoa	Arthropoda	Insecta	Lepidoptera	Sphingidae	Agrius	Agrius convolvuli	Herbivore	Exophag	2	671	0	0	0	0	0	0	0	0	0	0	0	0	0	0	0	0	0	0	0	0	0	0	0	0	0	0	0	0	0	0	0	0	0	0	0	0
ASV1243	TAGATGAGCCGGAACAGTTGGAACCTCGTTAAGAATAATCATTCGAACCGAACTAGGAACCCCAGGAAGCCTAATTGGTAATGATCAAATCTACAATTCAATTGTAACAGCACATGCCTTTATTATAATTTTTTTTATAGTAATACCAATCCTAATT	157	Metazoa	Arthropoda	Insecta	Coleoptera	Curculionidae	Amalus	Amalus scortillum	Herbivore	Exophag	2	3487	0	0	0	0	0	0	0	0	0	0	0	0	0	0	0	0	0	0	0	0	0	0	0	0	0	0	0	0	0	0	0	0	0	0	0	0
ASV1264	AATTTGAGCAGGAATAGTAGGCACTTCATTAAGTTTATTAATTCGGGCAGAATTAGGAAACCCAGGTTCTTTAATTGAAAATGACCAAATTTATAATACAATTGTTACATCTCATGCATTTATTATAATTTTCTTTATAGTTATACCTATCATAATT	157	Metazoa	Arthropoda	Insecta	Lepidoptera	Sphingidae	Agrius	Agrius convolvuli	Herbivore	Exophag	3	1888	0	0	0	0	0	0	0	0	0	0	0	0	0	0	0	0	0	0	0	0	0	0	0	995	0	0	0	0	0	0	0	0	0	0	0	0
ASV1271	AACTTGATCTGGAATAATTGGAACATCCCTAAGACTCCTAATTCGAACTGAATTAGGAACCCCTGGAAAATTAATTGGGAATGATCAAATTTATAATACTATTGTAACTGCTCATGCTTTTATCATAATTTTTTTTATAGTTATACCTATTATAGTT	157	Metazoa	Arthropoda	Insecta	Lepidoptera	Unclassified	Unclassified	Unclassified	Herbivore	Unknown	2	8174	0	0	0	0	0	0	0	0	0	0	0	0	0	0	0	0	0	0	0	0	0	0	23	0	0	0	0	0	0	0	0	0	0	0	0	0
ASV1279	AGCTTGAGCTGCTATGGTAGGAACTGCAATAAGAGTACTAATTCGAATAGAATTAGGACAAACAGGAAGTTTTTTAGGTAATGAACATTTGTACAATGTTATTGTTACTGCTCATGCATTTGTTATAACTTTTTTTATAGTTATACCGATTTTGATT	157	Metazoa	Arthropoda	Arachnida	Araneae	Salticidae	Thyene	Thyene imperialis	Predator		6	40830	0	0	0	0	0	5	3	0	0	0	0	0	0	0	0	0	0	0	0	0	0	0	0	0	0	0	0	0	0	0	0	0	0	0	0	0
ASV1291	AATTTGAGCAGGAATAGTAGGCACTTCATTAAGTTTATTAACTCGGGCAGAATTAGGAAACCCAGGTTCTTTAATTGAAAATGATCAAATTTATAATACAATTGTTACATCTCATGCATTTATTATAATTTTCTTTATAGTTATACCTATCATAATT	157	Metazoa	Arthropoda	Insecta	Lepidoptera	Sphingidae	Agrius	Agrius convolvuli	Herbivore	Exophag	2	722	0	0	0	0	0	0	0	0	0	0	0	0	0	383	0	0	0	0	0	0	0	0	0	0	0	0	0	0	0	0	0	0	0	0	0	0
ASV1293	AATTTGAGCAGGAGTAGTAGGCACTTCATTAAGTTTATTAATTCGGGCAGAATTAGGAAACCCAGGTTCTTTAATTGAAAATGATCAAATTTATAATACAATTGTTACATCTCATGCATTTATTATAATTTTCTTTATAGTTATACCTATCATAATT	157	Metazoa	Arthropoda	Insecta	Lepidoptera	Sphingidae	Agrius	Agrius convolvuli	Herbivore	Exophag	2	1216	0	0	0	0	0	0	0	0	0	0	0	0	0	0	0	0	0	0	0	0	0	0	565	0	0	0	0	0	0	0	0	0	0	0	0	0
ASV1308	GGCTTGGGCTGCAATGGTTGGAACAGCAATAAGAGTATTAATTCGAATTGAGTTAGGTCAAACGGGTAGATTTATGGGTGATGATCAATTATATAATGTAATTGTAACGGCTCATGCATTTGTAATAATTTTTTTTATAGTAATACCAATTTTAATT	157	Metazoa	Arthropoda	Arachnida	Araneae	Unclassified	Unclassified	Unclassified	Predator		2	1383	0	0	0	66	0	0	0	0	0	0	0	0	0	0	0	0	0	0	0	0	0	0	0	0	0	0	0	0	0	0	0	1317	0	0	0	0
ASV1318	AGTTTGAGCTGGTATAGTAGGAACTTCATTAAGAATCCTTGTTCGAGTTGAATTAGGAAGGCCAGGGTCTTTAATTGGTAATGATCAAATTTATAATGTAATTGTTACTGCTCATGCTTTTATCATAATTTTTTTTATAGTAATACCTATCATAATT	157	Metazoa	Arthropoda	Insecta	Coleoptera	Chrysomelidae	Galerucella	Galerucella grisescens	Herbivore	Exophag	39	112624	0	0	442	950	0	0	0	21	0	27	19	108	19	0	0	280	0	0	0	0	0	0	0	0	0	769	0	0	0	0	0	0	22998	0	0	0
ASV1328	AATTTGAGCAGGAATAGTAGGCACTTCATTAAGTTTATTAATTCGGGCAGAATTAGGAAACCCAGGTTCTTTAATTGAAAATGATCAAATTTATAATACAATTGTTACATCTCATGCATTTATTATAATTTTCTTTATAGTTATACCTACCATAATT	157	Metazoa	Arthropoda	Insecta	Lepidoptera	Sphingidae	Agrius	Agrius convolvuli	Herbivore	Exophag	3	1390	0	0	0	0	0	0	0	0	0	0	0	0	0	0	0	0	0	0	0	0	0	0	0	0	0	0	581	0	0	0	0	0	0	0	0	0
ASV1333	TGCGTGGGCTGCTATAGTTGGTACTGCAATAAGTGTATTAATTCGTATAGAATTAGGACAGGTTGGTAAGTTTTTGGGTGATGATCATATATATAATGTAATTGTTACTGCACATGCATTTGTAATAATTTTTTTCATAGTGATGCCTGTTTTGATT	157	Metazoa	Arthropoda	Arachnida	Araneae	Philodromidae	Tibellus	Tibellus asiaticus	Predator		3	7041	0	0	0	0	0	0	0	0	0	0	0	0	0	0	0	0	0	0	0	0	0	0	0	0	0	0	0	0	0	0	0	0	0	0	0	0
ASV1358	TATTTGAGCAGGTATGGTAGGTACTTCATTAAGATTATTAATTCGAGCTGAATTAGGAAATCCCGGATCTTTAATTGGAGATGATCAAATTTATAATACTATTGTAACAGCCCATGCTTTTATTATAATTTTTTTTATAGTTATACCTATTATAATT	157	Metazoa	Arthropoda	Insecta	Lepidoptera	Unclassified	Unclassified	Unclassified	Herbivore	Unknown	3	4574	0	0	0	0	20	0	0	0	0	0	0	0	0	0	0	0	0	0	0	0	0	0	0	0	0	0	0	0	0	0	0	0	0	0	0	0
ASV1372	AGCTTGATCTGGAATAGTAGGAACATCTTTAAGAATTTTAATCCGAACAGAATTAGGACAACCAGGATATCTTATTGGCGATGATCAAACTTATAATGTTATTGTTACTGCACATGCATTTATCATAATTTTTTTTATAGTAATACCAATTATAATT	157	Metazoa	Arthropoda	Insecta	Orthoptera	Gryllidae	Teleogryllus	Teleogryllus infernalis	Herbivore	Exophag	3	702	0	0	0	0	0	0	0	0	504	0	0	0	0	0	0	0	0	0	0	0	0	0	0	0	0	0	0	0	0	0	0	0	0	0	0	0
ASV1398	AATTTGATCAGGAATAATTGGATCTTCACTTAGTATTTTAATTCGATTAGGATTAAGACAAATTAATTCAATTATTAATAATAATCAATTATATAATGTAATTGTTACAATTCATGCTTTCATTATAATTTTTTTTATAACTATACCAATTGTAATT	157	Metazoa	Arthropoda	Insecta	Hemiptera	Aphididae	Aphis	Unclassified	Herbivore	Exophag	2	247	0	0	0	0	0	0	0	0	0	0	0	0	35	0	0	0	0	0	0	0	0	0	0	0	0	0	0	0	0	0	0	0	0	0	0	0
ASV1401	AATTTGAGCCGGAATAGTTGGGACTTCTTTAAGTTTACTAATTCGAGCGGAATTAGGTAATCCAGGATCTTTAATTGGAGATGATCAAATCTATAATACTATTGTAACAGCTCATGCATTTATTATAATTTTTTTTATAGTTATACCTATTATAATT	157	Metazoa	Arthropoda	Insecta	Lepidoptera	Unclassified	Unclassified	Unclassified	Herbivore	Unknown	3	27444	0	0	0	0	0	0	0	0	0	0	0	0	0	0	0	0	0	0	0	0	0	0	0	0	0	0	0	0	0	0	0	0	0	0	0	0
ASV1418	TATTTGAGCAGGAATAGTAGGAACTTCTTTAAGATTATTAATTCGAGCTGAATTAGGTAACCCAGGTTCATTAATTGGAGATGATCAAATTTATAATACTATTGTAACAGCTCATGCTTTTATTATAATTTTTTTTATAGTTATACCTATTATAATT	157	Metazoa	Arthropoda	Insecta	Lepidoptera	Tortricidae	Cochylidia	Cochylidia subroseana	Herbivore	Endophag	2	5726	0	0	0	0	0	0	0	0	0	0	0	0	0	0	0	0	0	0	0	0	0	0	0	0	0	0	0	0	0	0	0	0	0	0	0	0
ASV1422	AATTTGAGCAGGGATATTAGGTACATCTCTTAGACTTTTAATTCGAGCTGAATTAGGTAATCCTGGTTCTTTAATTGGAGATGATCAAATTTATAACACTATCGTAACAGCTCATGCTTTTATTATAATTTTTTTTATAGTTATACCTATTATAATT	157	Metazoa	Arthropoda	Insecta	Lepidoptera	Unclassified	Unclassified	Unclassified	Herbivore	Unknown	2	337	0	0	0	0	0	0	0	0	0	0	0	0	0	0	0	0	0	0	0	0	0	0	0	0	0	0	0	0	0	0	0	0	0	0	0	0
ASV1435	TGCTTGAGCTGGTATATTAGGAACATCATTAAGTATTTTAATTCGAACAGAATTAGGTCAACCAGGTTCATTAATTGGAGATGATCAAATCTATAATGTTATTGTTACTGCTCACGCCTTCATTATAATTTTTTTTATAGTTATACCAATTATGATT	157	Metazoa	Arthropoda	Insecta	Orthoptera	Acrididae	Gastrimargus	Gastrimargus marmoratus	Herbivore	Exophag	10	7189	0	0	0	154	0	0	0	0	1185	0	0	0	0	0	0	0	0	0	0	0	0	0	0	0	0	0	0	0	0	0	0	0	0	0	0	0
ASV1442	AATTTGAGCTGGAATAGTAGGAACATCATTAAGAATTTTAATTCGATTAGAATTAAGAACAATTTCAAATTTAATTGGTAATGATCAAATTTATAATGTTATTGTTACAGCACATGCATTTATTATAATTTTTTTTATAGTTATACCTATTTTAATT	157	Metazoa	Arthropoda	Insecta	Diptera	Cecidomyiidae	Mycodiplosis	Unclassified	Herbivore	Endophag	2	736	0	0	0	0	0	0	0	0	0	0	0	0	0	0	0	0	0	0	0	0	0	0	0	0	0	0	0	0	0	0	0	0	0	0	0	0
ASV1448	AATTTGAGCAGGAATAGTAGGCACTTCATTAAGTTTATTAATTCGGGCAGAATTAGGAGACCCAGGTTCTTTAATTGAAAATGATCAAATTTATAATACAATTGTTACATCTCATGCATTTATTATAATTTTCTTTATAGTTATACCTATCATAATT	157	Metazoa	Arthropoda	Insecta	Lepidoptera	Sphingidae	Agrius	Agrius convolvuli	Herbivore	Exophag	2	16184	0	0	0	0	0	0	0	0	0	0	0	0	0	0	0	0	0	0	0	0	0	0	0	0	0	0	0	0	0	0	0	0	0	0	0	0
ASV1453	AATCTGAGCAGGAATAGTAGGAACTTCATTAAGATTACTAATTCGTGCAGAATTAGGAAACCCCGGATCTTTAATTGGAGATGATCAAATTTATAATACTATTGTAACAGCTCATGCTTTTATTATAATTTTTTTTATAGTTATACCAATTATAATT	157	Metazoa	Arthropoda	Insecta	Lepidoptera	Gelechiidae	Monochroa	Monochroa niphognatha	Herbivore	Endophag	4	6528	0	0	0	0	0	0	0	0	0	0	0	0	0	0	0	0	0	0	0	0	0	0	0	0	0	0	0	0	0	0	0	0	0	0	0	0
ASV1455	AATTTGAGCAGGAATAGTAGGCACTTCATTAAGTTTATTAATTCGGGCAGAATTAGGAAACCCAGGTTCTTTAATTGAAAATGATCAAATTCATAATACAATTGTTACATCTCATGCATTTATTATAATTTTCTTTATAGTTATACCTATCATAATT	157	Metazoa	Arthropoda	Insecta	Lepidoptera	Sphingidae	Agrius	Agrius convolvuli	Herbivore	Exophag	2	1528	0	0	0	0	0	0	0	0	0	0	0	0	0	0	0	0	0	0	0	0	0	0	0	0	0	0	0	0	0	0	0	0	0	0	0	0
ASV1457	AGCTTGAGCTGGAATAGTAGGTACTTCATTAAGTATTTTAATTCGTGCTGAATTAGGTCATCCTGGTGCATTAATTGGAGATGATCAAATTTATAATGTAATTGTAACAGCTCATGCATTCGTAATAATTTTTTTTATAGTAATACCAATTATAATT	157	Metazoa	Arthropoda	Insecta	Diptera	Syrphidae	Paragus	Paragus haemorrhous	Predator		2	866	0	0	0	0	0	0	0	0	0	0	0	0	0	0	0	0	0	0	0	0	0	0	0	0	0	0	0	0	0	0	0	0	0	0	0	0
ASV1477	TATTTGATCAGGTATAATCGGATCTTCACTTAGAATATTAATTCGATTAGAACTTAGCCAAATCAATTCAATTATTAATAATAATCAACTTTATAATGTAATTGTAACAATTCATGCTTTTATTATAATTTTCTTTATAACTATACCAATCGTAATT	157	Metazoa	Arthropoda	Insecta	Hemiptera	Aphididae	Hyalopterus	Hyalopterus pruni	Herbivore	Exophag	10	10742	0	0	662	0	0	0	0	0	0	0	0	0	0	0	0	0	0	0	0	2001	0	0	0	0	0	0	0	0	0	0	0	0	0	0	0	0
ASV1495	AGCTTGAGCAGGAATAGTTGGTACTTCATTAAGAATTTTAATTCGAACTGAATTAGGACACCCAGGTGCTTTAATTGGTAATGATCAAATTTATAATGTAATTGTAACAGCTCATGCTTTCGTAATAATTTTTTTTATAGTGATACCTATTATAATT	157	Metazoa	Arthropoda	Insecta	Diptera	Drosophilidae	Drosophila	Drosophila anceps	Herbivore	Endophag	3	1900	0	0	0	0	0	0	0	0	0	0	0	0	0	0	0	0	0	0	0	0	0	0	0	0	0	0	0	0	0	0	0	0	0	0	0	0
ASV1507	AATTTGAGCAGGAATAGTAGGAACTTCACTAAGTTTATTAATTCGAGCTGAACTAGGTAACCCTGGATCTTTAATTGGAGATGATCAAATTTATAATACAATTGTTACAGCTCATGCTTTTATTATAATTTTTTTTATGGTTATACCTATTATAATT	157	Metazoa	Arthropoda	Insecta	Lepidoptera	Unclassified	Unclassified	Unclassified	Herbivore	Unknown	4	6432	0	0	4267	0	0	0	0	0	0	0	0	0	0	0	0	0	0	0	0	0	0	0	0	0	0	0	0	0	0	0	0	0	0	0	0	0
ASV1510	AACTTGATCTGGAATAATTGGAACATCCCTAAGACTCCTAATCCGAACTGAATTAGGAACCCCTGGAAAATTAATTGGGAATGATCAAATTTATAATACTATTGTAACTGCTCATGCTTTTATCATAATTTTTTTTATAGTTATACCTATTATAATT	157	Metazoa	Arthropoda	Insecta	Lepidoptera	Unclassified	Unclassified	Unclassified	Herbivore	Unknown	22	78954	0	0	14	0	0	0	0	0	0	0	0	14	0	0	0	0	0	8	0	0	13	0	0	0	0	0	13	0	0	0	0	0	0	0	0	0
ASV1513	AATTTGAGCAGGAATAGTAGGCACTTCATTAAGTTTATTAATTCGGGCAGAATTAGGAAACCCAGGTTCTTTAATCGAAAATGATCAAATTTATAATACAATTGTTACATCTCATGCATTTATTATAATTTTCTTTATAGTTATACCTATCATAATT	157	Metazoa	Arthropoda	Insecta	Lepidoptera	Sphingidae	Agrius	Agrius convolvuli	Herbivore	Exophag	2	1197	0	0	0	0	0	0	0	0	0	0	0	0	0	0	0	0	0	0	0	0	0	0	0	0	0	0	0	0	0	0	0	0	0	0	0	0
ASV1524	AATTTGAGCAGGTATAATTGGAACTTCATTAAGATTACTAATTCGAGCTGAATTAGGAACCCCCGGATCTTTAATTGGAGATGATCAAATTTATAATACCATTGTTACAGCTCATGCTTTTATTATAATTTTTTTTATAGTAATACCAATTATAATT	157	Metazoa	Arthropoda	Insecta	Lepidoptera	Geometridae	Unclassified	Unclassified	Herbivore	Exophag	2	2802	0	0	1844	0	0	0	0	0	0	0	0	0	0	0	0	0	0	0	0	0	0	0	0	0	0	0	0	0	0	0	0	0	0	0	0	0
ASV1525	TGCTTGATCAGGAATAGTAGGAACATCATTAAGAATTTTAGTACGAGCAGAATTAGGGCATCCAGGAGCTTTAATTGGTGATGATCAAATTTATAATGTAATTGTTACAGCTCATGCTTTCATTATAATTTTTTTTATAGTTATACCTATTATAATT	157	Metazoa	Arthropoda	Insecta	Diptera	Tachinidae	Aphria	Aphria ocypterata	Parasitoid		3	5302	0	0	0	0	0	0	0	0	0	0	0	0	0	0	0	0	0	0	0	0	0	0	0	0	0	0	0	0	0	0	0	0	0	0	0	0
ASV1528	AGCATGGTCTGCTATGGTAGGAACCGCAATAAGAGTTTTAATTCGAATAGAATTAGGTCAGACTGGTAGATTTTTGGGAAACGATCATATGTATAATGTAATTGTAACAGCACATGCTTTTGTTATAATTTTTTTTATAGTAATACCAATTCTAATT	157	Metazoa	Arthropoda	Arachnida	Araneae	Salticidae	Heliophanus	Heliophanus ussuricus	Predator		5	878	0	0	33	0	0	0	0	0	0	0	0	0	0	0	0	0	0	0	0	0	0	0	0	0	0	0	0	0	0	0	0	0	0	0	0	0
ASV1560	TATTTGATCAGGAATAGTAGGAACTTCCTTAAGAATTTTAATTCGAGCTGAATTAGGAACCCCAGGATCTTTAATTGGGGATGACCAAATTTACAATACAATTGTAACTGCACATGCTTTTATTATAATTTTTTTCATAGTTATACCAATTATAATT	157	Metazoa	Arthropoda	Insecta	Lepidoptera	Gracillariidae	Calybites	Calybites phasianipennella	Herbivore	Endophag	7	20098	0	0	2187	0	0	0	0	0	0	0	0	0	0	0	0	0	0	3	0	0	0	0	0	0	0	0	0	0	0	0	0	0	0	0	0	0
ASV1561	AATTTGAGCTGGAATAATTGGAACATCATTAAGATTATTAATTCGAGCTGAATTAAGAATACCCGGATCATTAATTGGAAATGATCAAATTTATAATTCTATTGTAACTGCTCATGCATTTATTATAATTTTTTTTATAGTAATACCAATTATAATT	157	Metazoa	Arthropoda	Insecta	Lepidoptera	Unclassified	Unclassified	Unclassified	Herbivore	Unknown	4	10410	0	0	0	0	0	0	0	0	0	0	0	0	0	0	0	0	0	0	0	0	0	0	0	0	0	0	0	0	0	0	0	0	0	0	0	0
ASV1585	AATTTGGGCAGGAATAGTAGGCACTTCATTAAGTTTATTAATTCGGGCAGAATTAGGAAACCCAGGTTCTTTAATTGAAAATGATCAAATTTATAATACAATTGTTACATCTCATGCATTTATTATAATTTTCTTTATAGTTATACCTATCATAATT	157	Metazoa	Arthropoda	Insecta	Lepidoptera	Sphingidae	Agrius	Agrius convolvuli	Herbivore	Exophag	3	24523	0	0	0	0	0	0	0	0	0	0	0	0	0	0	0	0	0	0	0	0	0	0	0	0	0	0	0	0	0	0	0	0	0	0	0	0
ASV1595	AATTTGAGCAGGAATAGTAGGCACTTCATTAAGTTTATTAATTCGGGCAGAATTAGGAAACCCAGGTTCTTTAATTGAAAATGATCAAATTTATAATACAATTGTTACATCCCATGCATTTATTATAATTTTCTTTATAGTTATACCTATCATAATT	157	Metazoa	Arthropoda	Insecta	Lepidoptera	Sphingidae	Unclassified	Unclassified	Herbivore	Exophag	2	2209	0	0	0	0	0	0	0	0	0	0	0	0	0	0	0	0	0	0	0	0	0	0	0	0	0	0	1990	0	0	0	0	0	0	0	0	0
ASV1597	TATTTGATCAGGTATAATTGGATCATCTCTTAGAATCTTAATTCGATTAGAATTAAGACAAATTAATTCTATTATTAATAATAATCAACTATATAATGTAATTGTTACAATCCATGCTTTTATTATAATTTTTTTTATAACAATACCAATTGTTATT	157	Metazoa	Arthropoda	Insecta	Hemiptera	Aphididae	Unclassified	Unclassified	Herbivore	Exophag	5	919	0	0	0	0	0	0	0	0	0	0	0	0	0	0	0	0	0	0	0	0	0	0	0	0	0	0	0	0	0	0	0	0	0	0	5	0
ASV1610	TGCTTGAGCGGCTATAGTTGGTACGGCTATAAGAGTTTTAATTCGAATTGAATTAGGTCAGTCTGGGAGGTTTTTAGGAGATGATCAGCTTTATAATGTAATTGTTACAGCTCATGCATTTGTAATAATTTTTTTTATAGTAATACCTATTTTGATT	157	Metazoa	Arthropoda	Arachnida	Araneae	Araneidae	Hypsosinga	Hypsosinga sanguinea	Predator		4	3687	0	0	0	0	0	0	0	0	0	0	0	0	0	0	0	0	0	0	0	0	0	0	0	0	0	0	0	0	0	0	0	0	0	0	1517	0
ASV1616	TATTTGAGCAGGAATAGTAGGTACTTCACTAAGATTACTAATTCGAGCAGAATTAGGAACCCCCGGATCTTTAATTGGAGATGATCAAATTTATAATACTATTGTAACAGCTCATGCCTTCATTATAATTTTTTTTATAGTAATACCTATTATAATT	157	Metazoa	Arthropoda	Insecta	Lepidoptera	Noctuidae	Simyra	Unclassified	Herbivore	Exophag	7	37687	0	0	0	0	0	0	0	0	0	0	0	0	0	0	0	0	0	0	0	0	0	9	0	0	0	0	0	0	0	0	0	0	0	0	0	0
ASV1661	AATTTGAGCAGGAATAGTAGGCACTTCATTAAGTTTATTAATTCGGGCAGAATTGGGAAACCCAGGTTCTTTAATTGAAAATGATCAAATTTATAATACAATTGTTACATCTCATGCATTTATTATAATTTTCTTTATAGTTATACCTATCATAATT	157	Metazoa	Arthropoda	Insecta	Lepidoptera	Sphingidae	Agrius	Agrius convolvuli	Herbivore	Exophag	2	1212	954	0	0	0	0	0	0	0	0	0	0	0	0	0	0	0	0	0	0	0	0	0	0	0	0	0	0	0	0	0	0	0	0	0	0	0
ASV1686	AACTTGATCTGGAATAATTGGAACATCCCTAAGACTCCTAATTCGAACTGAATTAGGAACCCCTGGAAAATTAATTGGGAATGATCAAATTTATAATACTATTGTAACTGCTCATGCTTTTATCATAATTTTTTTTATAGTTATACCTATTATAATT	157	Metazoa	Arthropoda	Insecta	Lepidoptera	Unclassified	Unclassified	Unclassified	Herbivore	Unknown	11	27877	0	0	0	0	0	0	0	0	0	0	0	0	0	0	0	0	0	0	0	0	0	0	0	0	0	0	0	0	0	0	0	0	0	0	12	0
ASV1688	AATTTGAGCTGGAATAATAGGAACTTCATTAAGTTTATTAATTCGAGCTGAATTAGGAAATCCAGGATCATTAATTGGAGATGATCAAATTTATAATACAATTGTTACAGCTCATGCCTTTATTATAATTTTTTTCATGGTAATACCTATTATAATT	157	Metazoa	Arthropoda	Insecta	Lepidoptera	Coleophoridae	Coleophora	Coleophora helgada	Herbivore	Endophag	4	6431	0	0	0	0	0	0	0	0	0	0	0	0	0	0	0	0	0	0	0	0	0	0	0	0	0	0	0	0	0	0	0	0	0	0	0	0
ASV1693	AATTTGAGCAGGTATAATAGGAACATCTTTAAGATTATTAATTCGAGCTGAATTAGGAAATCCGGGTTCATTAATTGAAAATGATCAAATTTACAATACTATTGTTACAGCTCATGCTTTTATTATAATTTTTTTTATAGTAATACCTATTATAATT	157	Metazoa	Arthropoda	Insecta	Lepidoptera	Unclassified	Unclassified	Unclassified	Herbivore	Unknown	2	25370	0	0	0	0	20633	0	0	4737	0	0	0	0	0	0	0	0	0	0	0	0	0	0	0	0	0	0	0	0	0	0	0	0	0	0	0	0
ASV1700	ATCTTGGGCTGCTATAGTAGGAACTGCAATAAGAGTATTAATTCGAATAGAATTAGGGCAAACGGGAAGTTTGTTAGGAGATGATCATCTTTATAATGTAATTGTTACGGCTCATGCATTTGTAATAATTTTTTTTATAGTAATACCAATTTTGATT	157	Metazoa	Arthropoda	Arachnida	Araneae	Gnaphosidae	Gnaphosa	Gnaphosa kompirensis	Predator		6	5188	0	0	315	0	0	0	0	0	0	0	0	0	0	0	0	0	0	0	0	0	0	0	0	0	0	0	0	0	0	0	0	0	4538	0	6	0
ASV1721	AATTTGAGCAGGAATAGTAGGCACTTCATTAAGTTTATTAATTCGGGCAGAATTAGGAAACCCAGGTTCTTTAATTGAAAATGATCAAATTTATAATACAATTGTTACGTCTCATGCATTTATTATAATTTTCTTTATAGTTATACCTATCATAATT	157	Metazoa	Arthropoda	Insecta	Lepidoptera	Sphingidae	Agrius	Agrius convolvuli	Herbivore	Exophag	4	2194	0	0	0	0	0	0	0	0	0	0	0	0	0	0	0	0	0	0	0	0	0	0	0	0	0	0	0	0	0	0	0	0	0	0	0	0
ASV1732	AATTTGAAGAGGAATAGTAGGAACATCTTTAAGACTTCTAATTCGTGCTGAATTAGGAAATCCAGGATCATTAATTGGAGATGATCAAATTTATAATACAATTGTTACAGCTCATGCATTTATTATAATTTTTTTTATAGTAATACCAATTATAATT	157	Metazoa	Arthropoda	Insecta	Lepidoptera	Crambidae	Sitochroa	Sitochroa verticalis	Herbivore	Exophag	8	13555	0	0	0	0	0	0	0	0	0	0	0	0	0	0	0	0	0	0	0	0	0	0	0	0	0	0	0	0	0	0	0	0	0	0	0	0
ASV1747	AGCATGAGCTGGGATAGTAGGAACTTCTTTAAGAATCTTAATCCGAGCTGAACTAGGTCACCCTGGAGCCCTAATTGGTGATGATCAAATTTATAATGTCATTGTAACTGCACATGCATTTGTAATAATTTTTTTTATAGTAATACCTATTATAATT	157	Metazoa	Arthropoda	Insecta	Diptera	Chloropidae	Cryptonevra	Cryptonevra flavitarsis	Herbivore	Endophag	2	499	0	0	0	0	0	0	0	0	0	0	0	0	0	0	0	0	0	0	0	0	0	0	0	0	0	0	0	0	0	0	0	0	0	0	34	0
ASV1766	TATTTGAGCCGGTATAGTAGGAACTTCATTAAGTTTACTTATTCGAGCAGAATTAGGAAATCCTGGATCTTTAATTGGTGATGATCAAATTTATAACACCATTGTAACTGCACATGCATTTATTATAATTTTTTTTATAGTGATACCCATTATAATT	157	Metazoa	Arthropoda	Insecta	Lepidoptera	Tortricidae	Matsumuraeses	Matsumuraeses sp. ANIC1	Herbivore	Endophag	2	10813	0	0	0	0	0	0	0	0	0	9545	0	0	0	0	0	0	0	0	0	0	0	0	0	0	0	0	0	0	0	0	0	0	0	0	0	0
ASV1773	AATTTGAGCAGGAATAGTAGGTACATCTTTAAGACTTCTAATTCGTGCTGAATTAGGTACTCCCGGGTCTTTAATTGGAGATGATCAAATTTATAATACTATTGTAACAGCTCATGCTTTTATTATAATTTTTTTTATAGTAATACCTATTATAATT	157	Metazoa	Arthropoda	Insecta	Lepidoptera	Nolidae	Earias	Unclassified	Herbivore	Endophag	3	5913	0	0	0	0	0	0	0	0	0	0	0	0	34	0	0	0	0	0	0	0	0	0	0	0	0	0	0	0	0	0	0	0	0	0	0	0
ASV1798	AATTTGAGCAGGAATAGTAGGCACTTCATTAAGTTTATTAATTCGGGCAGAATTAGGAAACCCAGGTTCCTTAATTGAAAATGATCAAATTTATAATACAATTGTTACATCTCATGCATTTATTATAATTTTCTTTATAGTTATACCTATCATAATT	157	Metazoa	Arthropoda	Insecta	Lepidoptera	Unclassified	Unclassified	Unclassified	Herbivore	Unknown	3	1491	0	0	0	0	0	0	0	0	0	0	0	0	0	0	0	0	0	0	0	0	0	0	873	0	0	0	0	0	0	0	0	0	0	0	0	0
ASV1813	AATTTGAGCAGGAATAGTAGGAACCTCATTAAGATTATTAATTCGAGCAGAATTAGGAAATCCCGGTTCTTTAATTGGTGATGATCAAATTTATAATACTATTGTAACAGCTCATGCTTTTATTATAATTTTTTTTATAGTAATACCAATTATAATT	157	Metazoa	Arthropoda	Insecta	Lepidoptera	Unclassified	Unclassified	Unclassified	Herbivore	Unknown	7	73512	0	0	0	0	0	0	0	0	0	0	0	0	0	0	0	0	0	0	0	0	0	0	0	0	0	0	0	0	0	0	0	0	0	0	0	0
ASV1816	AATTTGATCAGGAATATTAGGAACTTCCTTAAGTATATTAATTCGAGCTGAATTAGGAAACCCCGGATCATTAATTGGAGATGATCAAATTTATAATACAATTGTCACAGCTCATGCATTTATTATAATTTTTTTTATAGTTATACCTATTATAATT	157	Metazoa	Arthropoda	Insecta	Lepidoptera	Gracillariidae	Philodoria	Philodoria nr. floscula CLV6239	Herbivore	Endophag	2	11379	0	0	0	0	0	0	0	0	0	0	0	0	0	0	0	0	0	0	0	0	0	0	0	0	0	0	0	0	0	0	0	0	0	0	0	0
ASV1830	AATTTGAGCTGGAATAGTAGGAACTTCTTTAAGATTATTAATTCGAGCTGAATTAGGAAATCCTGGATCATTAATTGGTGATGATCAAATTTATAATACAATTGTTACTGCTCATGCTTTTATTATAATTTTCTTTATAGTTATACCCATTATAATT	157	Metazoa	Arthropoda	Insecta	Lepidoptera	Coleophoridae	Coleophora	Coleophora deviella	Herbivore	Endophag	12	56404	0	0	0	0	0	0	5485	30	0	0	0	0	0	0	0	0	0	0	0	0	0	0	0	0	0	4015	0	0	0	0	0	0	30977	13581	0	0
ASV1846	AATTTGAGCAGGAATAGTAGGAACTTCATTAAGTTTATTAATTCGAGCAGAATTAGGAAACCCAGGATCATTAATTGGAGATGACCAAATTTATAATACTATTGTAACTGCCCATGCTTTTATTATAATTTTTTTTATAGTAATACCAATTATAATT	157	Metazoa	Arthropoda	Insecta	Lepidoptera	Notodontidae	Furcula	Furcula occidentalis	Herbivore	Exophag	2	14989	0	0	0	0	0	0	0	0	0	0	0	0	0	0	0	0	0	0	0	0	0	0	0	0	0	0	0	0	0	0	0	0	0	0	0	0
ASV1874	ATTCTGATCTGGTATATTAGGATTATCATTTAGAATATTAATTCGAAGAGAATTAGGGACTCCTAATTCATTAATTGGAGATGATCAAATTTATAATACAATTATTACATCACATGCATTTTTAATAATTTTTTTTATAGTAATACCCGTAATAATT	157	Metazoa	Arthropoda	Insecta	Hymenoptera	Cimbicidae	Corynis	Corynis obscura	Herbivore	Exophag	2	3850	0	0	0	0	0	0	0	0	0	0	0	0	0	0	0	0	0	0	0	0	0	0	0	0	0	0	0	0	0	0	0	0	0	0	0	0
ASV1886	AATTTGAGCAGGTATAATAGGAACATCTTTAAGATTATTAATTCGAGCTGAATTAGGAAATCCAGGATCATTAATTGGGAATGATCAAATTTACAATACTATTGTTACAGCTCACGCTTTTATTATAATTTTTTTTATAGTAATACCTATTATAATT	157	Metazoa	Arthropoda	Insecta	Lepidoptera	Tortricidae	Unclassified	Unclassified	Herbivore	Endophag	7	32956	0	0	0	0	0	0	0	5080	0	0	0	0	0	0	0	0	0	0	0	0	0	0	0	0	0	0	0	0	0	0	0	0	0	0	0	0
ASV1890	AACTTGATCTGGAATAATTGGGACATCCCTAAGACTCCTAATTCGAACTGAATTAGGAACCCCTGGAAAATTAATTGGGAATGGTCAAATTTATAATACTATTGTAACTGCTCATGCTTTTATCATAATTTTTTTTATAGTTATACCTATTATAATT	157	Metazoa	Arthropoda	Insecta	Lepidoptera	Lasiocampidae	Alompra	Alompra roepkei	Herbivore	Exophag	3	16298	0	0	0	0	0	0	0	0	0	0	0	0	0	0	0	0	0	0	0	0	0	0	0	0	0	0	0	0	0	0	0	0	0	0	0	0
ASV1894	AGCATGAGCCGGTATAGTAGGGACATCCCTCAGTTTATTAATTCGAGCTGAATTAGGCCAACCAGGATATTTAATTGGTGACGACCAAATTTATAATGTAATCGTTACTGCCCACGCATTTGTAATAATTTTCTTTATAGTTATACCTATTATAATT	157	Metazoa	Arthropoda	Insecta	Orthoptera	Tettigoniidae	Metrioptera	Metrioptera bonneti	Herbivore	Exophag	4	16749	0	0	0	0	0	0	0	0	7664	0	0	4	0	0	0	0	0	0	0	0	0	0	0	0	0	0	0	0	0	0	0	0	0	0	0	0
ASV1898	TATGTGATCTGGTATATTAGGTTTATCTATAAGATTAATTATTCGAATAGAATTAAGTGTAGCAGGTAGATTTATTGGAAGAGATCAAATTTATAATAGAATTGTTACTGCTCATGCTTTTGTAATAATTTTTTTTATGGTTATGCCTATTATAATT	157	Metazoa	Arthropoda	Insecta	Hymenoptera	Braconidae	Unclassified	Unclassified	Parasitoid		9	18693	0	0	0	0	0	0	0	0	0	0	0	0	0	0	10140	0	0	0	4	0	0	0	0	0	0	0	0	0	0	0	0	0	0	0	0	0
ASV1905	AGCCTGATCAGGAATAGTAGGAACATCCCTCAGCCTACTAATTCGAATTGAATTAGGTAATCCAGGAACACTAATCGGTAATGATCAAATTTATAATACAATTGTTACAGCCCATGCATTTATTATAATTTTTTTCATAGTTATACCTATCATAATT	157	Metazoa	Arthropoda	Insecta	Coleoptera	Chrysomelidae	Pseudocolaspis	Pseudocolaspis sp. EMHAU_15070625	Herbivore	Exophag	3	10172	0	0	0	0	0	0	0	2668	0	0	0	0	0	0	0	5	0	0	0	0	0	0	0	0	0	0	0	0	0	0	0	0	0	0	0	0
ASV1919	AGCATGAGCTGGAATAGTAGGTACATCAATAAGAATAATTATTCGTACAGAACTTGGACAACCAGGATCTATAATTGGAAATGATCAAATCTATAATGTTATTATTACAGCACATGCATTTGTAATAATTTTCTTCATAGTAATACCTATTATAATC	157	Metazoa	Arthropoda	Insecta	Orthoptera	Acrididae	Unclassified	Unclassified	Herbivore	Exophag	3	5401	0	0	0	0	0	0	0	0	0	0	0	0	0	0	0	0	0	0	0	0	0	0	0	0	0	5373	0	0	0	0	0	0	0	0	0	0
ASV1923	AATCTGATCAGGAATAGTAGGAACATCTTTAAGACTTCTTATTCGAGCTGAATTAGGAAACCCTGGCTCATTAATTGGAGATGATCAAATTTATAATACTATTGTAACAGCTCATGCTTTTATTATAATTTTTTTTATAGTAATACCAATTATAATT	157	Metazoa	Arthropoda	Insecta	Lepidoptera	Limacodidae	Narosoideus	Narosoideus flavidorsalis	Herbivore	Exophag	3	2214	0	0	0	0	0	0	0	0	0	0	0	0	0	0	0	0	0	0	0	0	0	0	0	0	0	0	0	0	0	0	0	0	0	0	23	0
ASV1946	AGCATGAGCTGGGATAGTAGGAACATCAATAAGAATAATTATCCGAATAGAATTAGGACAGCCAGGATCAATAATTGGAGATGATCAAATCTATAATGTAATTATTACAGCACATGCATTTGTAATAATTTTCTTTATAGTTATACCAATTATAATT	157	Metazoa	Arthropoda	Insecta	Orthoptera	Acrididae	Oedaleus	Unclassified	Herbivore	Exophag	2	65	0	0	0	0	0	0	0	0	0	0	0	0	0	0	0	0	0	0	0	0	0	0	0	0	0	0	0	0	0	0	0	0	0	0	0	0
ASV1964	TGCGTGGGCTGCTATAGTTGGTACTGCAATAAGTGTATTAATTCGTATGGAATTAGGACAGGTTGGTAAGTTTTTGGGCGATGATCATATATATAATGTAATTGTTACTGCACATGCATTTGTAATAATTTTTTTCATAGTGATGCCTGTTTTGATT	157	Metazoa	Arthropoda	Arachnida	Araneae	Philodromidae	Tibellus	Unclassified	Predator		3	15324	0	0	0	0	0	0	0	0	0	0	0	0	0	0	0	0	0	0	0	0	0	0	0	0	0	0	0	0	0	0	0	0	0	0	0	0
ASV1970	TATATGAGCAGGAATAGTGGGAACTTCCTTAAGAATTTTAATTCGATTAGAATTAGGGTCAACAGGAAGATTAATCGGAAATGACCAAATTTATAATGTTATTGTAACTGCGCACGCATTTATCATAATTTTTTTCATAGTAATGCCGATTATAATT	157	Metazoa	Arthropoda	Insecta	Coleoptera	Coccinellidae	Coccinula	Coccinula quatuordecimpustulata	Predator		4	436	0	0	0	0	0	0	0	0	0	0	0	0	0	0	0	0	0	0	0	0	0	0	0	0	0	0	0	0	0	0	0	0	0	0	0	0
ASV1972	ATCTTGAGCTGGAATAGTAGGAACATCTTTAAGAATACTAATTCGTACAGAATTAGGAAATCCGGGAAGATTAATTGGAGATGATCAAATTTATAATAGTATTGTTACAGCCCATGCATTTATTATAATTTTTTTTATAGTAATACCTATTATAATC	157	Metazoa	Arthropoda	Insecta	Lepidoptera	Unclassified	Unclassified	Unclassified	Herbivore	Unknown	2	2081	0	0	0	0	0	0	0	0	0	0	0	0	0	0	0	0	0	0	0	0	0	0	0	0	0	0	0	0	0	0	0	0	0	0	0	0
ASV1975	AATTTGAGCAGGAATAGTAGGAACATCTTTAAGTTTATTAATTCGTGCTGAATTAGGTAATCCAGGATCATTAATTGGAGATGATCAAATTTATAATACTATTGTAACAGCTCATGCTTTTATTATAATTTTCTTTATAGTTATACCTATTATAATT	157	Metazoa	Arthropoda	Insecta	Lepidoptera	Unclassified	Unclassified	Unclassified	Herbivore	Unknown	3	4451	0	0	0	0	0	0	0	0	0	0	0	0	0	0	0	0	0	0	0	0	0	0	0	0	0	0	0	0	0	0	0	0	0	0	0	0
ASV1976	AGAATGAGCCGGAATAGTAGGAACATCAATAAGAATAATTATCCGTGCAGAACTTTGACAACCAGGATCTATAATTGGTGATGATCAAATCTATACTATTATTACAGCACATGCATTTGTAATACTTTTCTTCATAGTAATACCCATTATAATT	154	Metazoa	Arthropoda	Insecta	Orthoptera	Acrididae	Unclassified	Unclassified	Herbivore	Exophag	2	1665	0	0	0	0	0	0	0	0	0	0	0	0	0	0	0	0	0	0	0	0	0	0	0	0	0	0	0	0	0	0	0	0	0	0	0	0
ASV2001	AATTTGATCAGGAATAGTTGGTACATCATTAAGACTTCTTCTTCGTGCTGAATTAGGAACTTCAGGTTCTTTAATTGGAGATGATCAAATTTATAATACTATTGTTACTAGACATGCTTTTATTATAATTTTTTTTATAGTTATACCAATTATAATT	157	Metazoa	Arthropoda	Insecta	Lepidoptera	Pyralidae	Emmalocera	Emmalocera sp. KLM Lep 03010	Herbivore	Endophag	2	6540	0	0	0	0	0	0	0	0	0	0	0	0	0	0	0	0	0	0	0	0	0	0	0	0	0	0	0	0	0	0	0	0	0	0	0	0
ASV2011	GGTTTGATCTGCTATGGTGGGGACTGCTATAAGAGTTTTAATTCGAATTGAATTAGGGCAATCTGGTAGATTTTTAGGTGACGATCAAGTTTATAATGTGATTGTTACGGCACACGCTTTTGTTATGATTTTTTTTATAGTTATACCTATTTTAATT	157	Metazoa	Arthropoda	Arachnida	Araneae	Tetragnathidae	Pachygnatha	Pachygnatha quadrimaculata	Predator		4	3764	0	0	0	0	0	0	0	0	0	0	0	0	0	0	0	0	0	0	0	0	0	0	0	0	0	0	0	0	0	0	0	0	0	0	0	0
ASV2027	AATTTGAGCAGGAATAGTAGGAACCTCATTAAGACTTCTAATTCGAGCAGAATTAGGAACCCCAGGGTCTTTAATTGGAGATGACCAAATCTATAATACCATTGTAACAGCTCATGCTTTTATTATAATTTTTTTCATAGTTATACCTATCATAATT	157	Metazoa	Arthropoda	Insecta	Lepidoptera	Saturniidae	Antheraea	Antheraea pernyi	Herbivore	Exophag	3	21616	0	0	0	0	0	0	0	0	0	0	0	0	0	0	0	0	0	0	0	0	0	0	0	0	0	0	0	0	0	0	0	0	0	0	0	0
ASV2036	AATTTGAGCTGGAATAGTAGGAACTTCTTTAAGTTTATTAATTCGAGCCGAATTAGGAAATCCCGGCTCATTAATTGGTGACGATCAAATTTATAATACAATTGTCACAGCTCATGCTTTTATTATAATTTTTTTTATAGTTATACCTATCATAATT	157	Metazoa	Arthropoda	Insecta	Lepidoptera	Coleophoridae	Coleophora	Unclassified	Herbivore	Endophag	4	2944	0	0	0	0	0	0	0	0	0	0	0	0	0	0	0	0	0	0	0	0	0	0	0	0	0	0	0	0	0	0	0	0	0	0	0	0
ASV2037	AACATGAGCTGGAATAGTAGGTACATCAATAAGAATAATTATTCGTGCAGAACTTGGACAACCAGGATCTATAATTGGAGATGATCAAATCTATAATGTTATTATTACAGCACATGCATTTGTAATAATTTTCTTCATGGTAATACCTATTATAATT	157	Metazoa	Arthropoda	Insecta	Orthoptera	Acrididae	Pseudoeoscyllina	Pseudoeoscyllina xilingensis	Herbivore	Exophag	8	9252	0	0	58	3017	0	8	0	0	0	0	0	0	0	0	0	0	0	0	0	0	0	0	0	0	0	0	0	0	0	0	0	0	0	0	0	0
ASV2047	GATTTGAGCAGGAATAGTAGGAACTTCTTTAAGTTTATTAATTCGGGCAGAATTAGGTAATCCTGGATCTTTAATTGGAGATGATCAAATTTATAATACTATCGTTACAGCTCATGCTTTTATTATAATTTTCTTTATAGTAATACCAATTATAATT	157	Metazoa	Arthropoda	Insecta	Lepidoptera	Noctuidae	Heliothis	Heliothis adaucta	Herbivore	Exophag	2	39389	0	0	0	0	0	0	0	0	0	0	0	0	0	0	0	0	0	0	0	0	0	0	0	0	0	0	0	0	0	0	0	0	0	0	0	0
ASV2054	AGCATGATCTGGTATAGTTGGAACTTCATTAAGAATTTTAATTCGAGCAGAATTAGGACACCCTGGTGCACTAATTGGTGACGACCAAATTTATAATGTAATTGTAACAGCTCATGCTTTTATTATAATTTTCTTTATAGTAATACCTATTATAATT	157	Metazoa	Arthropoda	Insecta	Diptera	Muscidae	Musca	Unclassified	Herbivore	Unknown	2	9614	0	0	6068	0	0	0	0	0	0	0	0	0	0	0	0	0	0	0	0	0	0	0	0	0	0	0	0	0	0	0	0	0	0	0	0	0
ASV2072	AATTTGAAGAGGAATAGTAGGAACATCTTTAAGACTTCTAATTCGTGCTGAATTAGGAAATCCAGGATCATTAATTGGAGATGACCAAATTTATAATACAATTGTTACAGCTCATGCATTTATTATAATTTTTTTTATAGTAATACCAATTATAATT	157	Metazoa	Arthropoda	Insecta	Lepidoptera	Crambidae	Sitochroa	Sitochroa verticalis	Herbivore	Exophag	19	60023	0	0	0	0	0	0	0	0	0	0	0	0	0	0	0	0	255	10	33173	0	0	0	16	0	0	0	0	10	0	22	19780	0	0	0	0	19
ASV2088	TGCATGAGCAGGAATAGTAGGAACATCCTTAAGTATATTAATTCGTGCTAAATTAGGAAATCCGGGAGCATTAATTGGTGACGATCAAATTTATAATGTTATTGTAACTGCCCATGAATTTGTAATAATTTTTTTTATAGTAATACCTATTATAATT	157	Metazoa	Arthropoda	Insecta	Coleoptera	Carabidae	Calathus	Calathus micropterus	Herbivore	Exophag	2	11939	0	0	0	0	0	0	0	0	0	0	0	0	0	0	0	0	0	0	0	0	0	0	0	0	0	0	0	0	0	0	0	0	0	0	0	0
ASV2110	AATTTGAGCAGGAATAATTGGGACATCTTTAAGTCTTTTAATTCGGGCTGAATTGGGGAATCCAGGATCATTAATTGGTGATGACCAAATTTATAATACAATTGTTACAGCTCATGCTTTTATTATAATTTTTTTTATAGTTATACCTATTATAATT	157	Metazoa	Arthropoda	Insecta	Lepidoptera	Unclassified	Unclassified	Unclassified	Herbivore	Unknown	6	5272	0	0	0	1957	0	0	0	0	0	0	0	0	0	0	0	0	0	0	0	0	0	0	0	0	0	0	0	0	0	0	0	0	0	0	0	0
ASV2139	AGCTTGATCTGGAATAGTAGGAACATCAATAAGTATAATTATTCGTGCAGAATTAGGACAACCAGGATATTTAATTGGAGATGATCAAATTTATAATGTAATTATTACAGCTCATGCATTTGTAATAATTTTTTTTATAGTAATACCTATTATAATT	157	Metazoa	Arthropoda	Insecta	Orthoptera	Acrididae	Euchorthippus	Euchorthippus unicolor	Herbivore	Exophag	13	11287	0	0	0	0	0	0	0	0	0	4	0	0	0	0	0	0	0	0	0	0	0	0	0	0	0	0	6	0	0	0	0	0	0	0	0	0
ASV2151	AATTTGAGCAGGAATAGTAGGCACTTCATTAAGTTTATTAATTCGGGCAGAATTAGGAAACCCAGGTTCTTTAATTGAAAATGATCAAATTTATAATACAATTGTTACATCTCATGCATTTATTATAATTTTCTTTATAGTTATACCTATCATAATG	157	Metazoa	Arthropoda	Insecta	Lepidoptera	Sphingidae	Agrius	Agrius convolvuli	Herbivore	Exophag	2	1542	0	0	0	0	0	0	0	0	0	0	0	0	0	0	0	0	0	0	0	0	0	0	0	1411	0	0	0	0	0	0	0	0	0	0	0	0
ASV2152	AATTTGAGCAGGGATATTAGGTACATCTCTTAGACTTTTAATTCGAGCTGAATTAGGTAATCCTGGTTCTTTAATTGGAGATGATCAAATTTATAACACTATTGTAACAGCTCATGCTTTTATTATAATTTTTTTTATAGTTATACCTATTATAATT	157	Metazoa	Arthropoda	Insecta	Lepidoptera	Unclassified	Unclassified	Unclassified	Herbivore	Unknown	9	30499	0	0	0	0	0	0	0	0	0	0	0	0	0	14	0	0	0	0	0	0	0	0	0	0	0	0	0	0	0	0	0	0	0	0	0	0
ASV2162	AGTATGAGCAGGAATAATTGGAACTTCTTTAAGTTTAATAATTCGTACAGAATTAGGTAACCCTGGGTCACTAATTGGAGATGATCAAATTTATAATACTATTGTTACAGCTCATGCTTTTATTATAATTTTTTTTATAGTTATACCAATTATAATT	157	Metazoa	Arthropoda	Insecta	Lepidoptera	Pieridae	Colias	Unclassified	Herbivore	Exophag	5	11011	0	0	0	0	0	0	0	0	0	0	0	0	0	0	0	0	0	0	0	0	0	0	0	0	0	0	0	0	0	0	0	0	0	0	0	0
ASV2165	AATTTGAAGAGGAATAGTAGGAACATCTTTAAGACTTCTAATTCGTGCTGAATTAGGAAATCCAGGATCATTAATTGGTGATGATCAAATTTATAATACAATTGTTACAGCTCATGCATTTATTATAATTTTTTTTATAGTAATACCAATTATAATT	157	Metazoa	Arthropoda	Insecta	Lepidoptera	Crambidae	Sitochroa	Sitochroa verticalis	Herbivore	Exophag	9	13847	0	0	0	0	0	0	0	0	0	0	0	0	0	0	0	0	0	0	0	0	0	0	0	0	0	0	0	0	0	0	0	0	0	0	1531	0
ASV2171	AATTTGAGCAGGAATAGTAGGAACTTCATTAAGATTACTAATTCGAGCAGAATTAGGAACCCCAGGATCTTTAATTGGAGATGATCAAATTTATAATACAATTGTAACAGCACATGCATTTATTATAATTTTCTTTATAGTAATACCAATTATAATT	157	Metazoa	Arthropoda	Insecta	Lepidoptera	Sphingidae	Hyles	Hyles euphorbiae	Herbivore	Exophag	3	12208	0	0	0	11366	0	17	0	0	825	0	0	0	0	0	0	0	0	0	0	0	0	0	0	0	0	0	0	0	0	0	0	0	0	0	0	0
ASV2172	AATTTGATCAGGAATAGTAGGAACATCTTTAAGAATTTTAATTCGAATAGAATTAAGAAGAATTTCAAATTTAATTGGAAATGATCTAATTTATAATGTTATTGTAACAGCTCATGCTTTTATTATAATTTTTTTTATAGTAATACCTATTTTAATT	157	Metazoa	Arthropoda	Insecta	Diptera	Cecidomyiidae	Ozirhincus	Unclassified	Herbivore	Endophag	2	8890	0	0	0	0	0	0	0	0	0	0	0	0	0	0	0	0	0	0	0	0	0	0	0	0	0	0	0	0	0	0	0	0	0	0	0	0
ASV2192	TATTTGATCAGGTATAATCGGATCTTCACTTAGAATATTAATTCGATTAGAACTTAGTCAAATCAATTCAATTATTAATAATAATCAACTTTATAATGTAATTGTAACAATTCATGCTTTTATTATAATTTTCTTTATAACTATACCAATTGTAATT	157	Metazoa	Arthropoda	Insecta	Hemiptera	Aphididae	Hyalopterus	Hyalopterus pruni	Herbivore	Exophag	7	5995	0	0	0	0	0	0	0	0	0	0	0	0	0	0	0	0	0	0	0	0	0	0	0	0	0	0	0	0	0	0	0	0	0	0	0	0
ASV2197	TGCATGAGCAGGAATAGTAGGAACATCCTTAAGTATATTAATTCGTGCTGAATTAGGAAATCCGGGAGCATTAATTGGTGACGATCAAATTTATAATGTTATTGTAACTGCCCATGCATTTGTTATAATTTTTTTTATAGTAATACCTATTATAATT	157	Metazoa	Arthropoda	Insecta	Coleoptera	Carabidae	Calathus	Calathus micropterus	Herbivore	Exophag	2	3864	0	0	0	0	0	0	0	0	0	0	0	0	0	0	0	0	0	0	0	0	0	0	0	0	0	0	0	0	0	0	0	0	0	0	0	0
ASV2198	TATGTGATCTGGTATATTAGGTTTATCTATAAGATTAATTATTCGAATAGAATTAAGTGTTGCAGGTAGATTTATTGGAAGAGATCAAATTTATAATAGAATTGTTACTGCTCATGCTTTTGTAATAATTTTTTTTATGGTTATGCCTATTATAATT	157	Metazoa	Arthropoda	Insecta	Hymenoptera	Braconidae	Unclassified	Unclassified	Parasitoid		2	2797	0	0	0	0	0	0	9	0	0	0	0	0	0	0	0	2788	0	0	0	0	0	0	0	0	0	0	0	0	0	0	0	0	0	0	0	0
ASV2209	AATTTGAAGAGGAATAGTAGGAACATCTTTAAGTCTTTTAATTCGTGCTGAATTAGGTAATCCAGGATCATTAATTGGAGATGATCAAATTTATAATACAATTGTTACAGCTCATGCATTTATTATAATTTTTTTTATGGTTATACCTATTATAATT	157	Metazoa	Arthropoda	Insecta	Lepidoptera	Crambidae	Loxostege	Loxostege turbidalis	Herbivore	Endophag	2	1318	0	0	0	0	0	0	0	0	0	0	0	0	0	0	0	0	0	0	0	0	0	0	0	0	0	0	0	0	0	0	0	0	0	0	0	0
ASV2227	AATTTGAGCAGGAATAGTAGGCACTTCATTAAGTTTATTAATTCGGGCAGAATTAGGAAACCCAGGTTCTTTAATTGAAAATGATCAAATTTATAATACAATTGTTACATCTCATGCATTTATTATAATTTTCTTTATAGTTATACCTATCATAATT	157	Metazoa	Arthropoda	Insecta	Lepidoptera	Sphingidae	Agrius	Agrius convolvuli	Herbivore	Exophag	125	1315434	97900	93	161	158	232	97	217	204	202	13210	32194	189	112	22733	110	140	60	299	150	130	41184	104	66921	100488	173	4866	73591	105	0	179	115	169	126	95	290	23396
ASV2248	AATTTGAGCAGGTATATTAGGTACTTCACTAAGTTTATTAATTCGAGCTGAATTAGGAAATCCAGGCTCTTTAATTGGGGATGACCAAATTTATAATACTATTGTAACAGCTCATGCTTTTATTATAATTTTTTTTATAGTTATACCCATTATAATA	157	Metazoa	Arthropoda	Insecta	Lepidoptera	Oecophoridae	Philobota	Philobota sp. ANIC208	Herbivore	Exophag	10	40108	0	0	0	0	0	0	0	0	0	0	0	0	0	0	0	0	0	0	0	0	0	0	0	0	0	0	0	0	0	0	0	0	0	0	0	0
ASV2259	AATTTGAGCTGGAATAGTTGGTACTTCATTAAGATTATTAATTCGAGCAGAATTAGGTAATCCTGGATCTTTAATTGGAGATGATCAAATTTATAATACTATTGTAACTGCACATGCTTTTATTATAATTTTCTTTATAGTTATACCTATTATAATT	157	Metazoa	Arthropoda	Insecta	Lepidoptera	Nolidae	Meganola	Meganola albula	Herbivore	Exophag	3	10413	0	0	0	0	0	0	0	0	0	0	0	0	0	0	0	0	0	0	0	0	0	0	0	0	23	0	0	0	0	0	7122	0	0	0	0	0
ASV2260	AATTTGAGCAGGAATAGTAGGCACTTCATTAAGTTTATTAATTCGGGCAGAATTAGGAAACCCAGGTTCTTTAATTGAAAATGATCAGATTTATAATACAATTGTTACATCTCATGCATTTATTATAATTTTCTTTATAGTTATACCTATCATAATT	157	Metazoa	Arthropoda	Insecta	Lepidoptera	Sphingidae	Agrius	Agrius convolvuli	Herbivore	Exophag	2	555	0	0	0	0	0	0	0	0	0	0	349	0	0	0	0	0	0	0	0	0	0	0	0	0	0	0	0	0	0	0	0	0	0	0	0	0
ASV2269	AGCTTGATCGGCTATAGTTGGTACAGCTATAAGAGTATTAATTCGTATGGAATTAGGACAGTCTGGAATATTTTTAGGTGATGACCATTTATATAATGTAGTAGTTACGGCTCATGCTTTTGTTATGATTTTTTTTATAGTTATACCAATTTTAATT	157	Metazoa	Arthropoda	Arachnida	Araneae	Clubionidae	Clubiona	Clubiona kurilensis	Predator		8	2261	0	0	0	0	0	0	0	0	0	0	0	0	0	0	0	0	0	0	0	0	0	0	0	0	0	0	0	0	0	0	0	0	0	0	0	0
ASV2270	AACTTGATCTGGAATAATTGGAACATCCCTAAGACTCCTAATCCGAACTGAATTAGGAACCCCTGGAAAATTAATTGGGAATGATCAAATTTATAATACTATTGTAACTGCTCATGCTTTTATCATAATTTTTTTATAGTTATACCTATTATAATT	156	Metazoa	Arthropoda	Insecta	Lepidoptera	Lasiocampidae	Alompra	Alompra roepkei	Herbivore	Exophag	2	2058	0	0	0	0	0	0	0	0	0	0	0	0	0	0	0	0	0	0	0	0	0	0	0	0	0	0	0	14	0	0	0	0	0	0	0	0
ASV2273	AATTTGGGCTGGAATAGTGGGAACTTCTTTAAGTTTATTAATTCGAGCTGAATTAGGGAACCCTGGCTCATTAATTGGTGATGATCAAATTTATAATACAATTGTTACAGCTCATGCCTTTATTATAATTTTTTTTATAGTTATACCTATTATAATT	157	Metazoa	Arthropoda	Insecta	Lepidoptera	Coleophoridae	Coleophora	Unclassified	Herbivore	Endophag	4	2327	0	0	822	0	0	0	0	0	0	0	0	0	0	0	0	0	0	0	0	0	0	0	0	0	0	0	0	0	0	0	0	0	0	0	240	0
ASV2276	AATTTGAAGAGGAATAGTAGGAACATCTTTAAGTTTATTAATTCGAGCTGAATTAGGTAATCCAGGCTCATTAATTGGAGATGATCAAATTTATAATACAATTGTTACAGCTCATGCATTTATTATAATTTTTTTTATAGTTATACCTATTATAATT	157	Metazoa	Arthropoda	Insecta	Lepidoptera	Crambidae	Anania	Anania verbascalis	Herbivore	Exophag	8	15332	0	0	0	0	0	0	0	0	0	0	0	0	0	0	0	0	0	0	0	0	0	0	0	0	0	0	0	0	0	0	0	0	0	0	3738	0
ASV2278	AATTTGATCAGGAATAGTAGGAACATCTTTAAGAATTTTAATTCGAATAGAATTAAGAAGAATTTCAAATTTAATTGGAAATGATCAAATTTATAATGTTATTGTAACAGCTCATGCTTTTATTATAATTTTTTTTATAGTAATACCTATTTTAATT	157	Metazoa	Arthropoda	Insecta	Diptera	Cecidomyiidae	Ozirhincus	Ozirhincus anthemidis	Herbivore	Endophag	3	16796	0	0	0	0	0	0	0	0	0	0	0	0	0	0	0	0	0	0	0	0	0	0	0	0	0	0	0	0	0	0	0	0	0	0	0	0
ASV2284	AATTTGAGCAGGAATAGTGGGCACTTCATTAAGTTTATTAATTCGGGCAGAATTAGGAAACCCAGGTTCTTTAATTGAAAATGATCAAATTTATAATACAATTGTTACATCTCATGCATTTATTATAATTTTCTTTATAGTTATACCTATCATAATT	157	Metazoa	Arthropoda	Insecta	Lepidoptera	Sphingidae	Agrius	Agrius convolvuli	Herbivore	Exophag	2	1058	0	0	0	0	0	0	0	0	0	0	0	0	0	0	0	0	0	0	0	0	0	0	0	0	0	0	0	0	0	0	0	0	0	0	0	0
ASV2288	AATTTGAGCTGGAATAATAGGAACTTCATTAAGTTTATTAATTCGAGCTGAATTAGGAAATCCAGGATCATTAATTGGAGATGATCAAATTTATAATACAATTGTTACAGCTCATGCCTTTATTATAATTTTTTTTATGGTAATACCTATTATAATT	157	Metazoa	Arthropoda	Insecta	Lepidoptera	Coleophoridae	Coleophora	Coleophora helgada	Herbivore	Endophag	11	38104	0	0	2490	0	0	0	0	0	0	0	0	0	0	11536	0	0	0	0	0	0	0	0	0	0	0	2034	0	0	0	0	0	0	0	0	0	0
[truncated: 98 more columns]
