# Supplementary material for: Incidental Ingestion of Plant‐Dwelling Arthropods by Sheep and Cattle in the Same Habitat
Source: Ecol Evol. 2025 Jul 2;15(7):e71681. doi: 10.1002/ece3.71681 (PMC12222620; doi:10.1002/ece3.71681)
Supplement: Supplementary file 8 — Dataset S6. [file ECE3-15-e71681-s005.xlsx]

## Sheet: Sheep
Data S6A. Arthropods ASVs identified in sheep samples across treatments post rarefaction and subsampling to 10,000 reads per sample
S = Sheep
Treatments : T0 = T0, G = Grazed, UG = Ungrazed
ASV	Sequence	Length	Kingdom	Phylum	Class	Order	Family	Genus	Species	S.T0-1	S.T0-2	S.T0-3	S.T0-4	S.T0-5	S.T0-6	S.T0-7	S.T0-8	S.T0-9	S.T0-10	S.T0-12	S.T0-13	S.T0-14	S.T0-15	S.T0-16	S.T0-17	S.T0-18	S.T0-19	S.T0-20	S.T0-21	S.T0-22	S.T0-23	S.T0-24	S.T0-25	S.T0-26	S.T0-27	S.T0-28	S.T0-29	S.T0-30	S.T0-31	S.T0-32	S.T0-33	S.T0-34	S.T0-35	S.T0-36	S.T0-37	S.T0-38	S.T0-39	S.T0-40	S.T0-41
ASV1569	ATCTTGAGCTGGAATAGTAGGAACATCTTTAAGAATACTAATTCGTACAGAATTAGGAAATCCGGGAAGATTAATTGGAGATGATCAAATTTATAATAGTATTGTTACAGCCCATGCATTTATTATAATTTTTTTTATAGTAATACCTATTATAATC	157	Metazoa	Arthropoda	Insecta	Lepidoptera	unclassified	unclassified	unclassified	42	32	25	54	36	39	18	21	53	35	48	29	44	24	69	49	30	30	19	28	23	25	37	52	54	26	53	44	70	37	15	22	43	168	48	69	59	44	45	155
ASV2315	AATTTGATCAGGGATATTTGGAATATCATTGAGAATTTTAATCCGATTGGAATTAAGAACTATTTCTAATTTAATTGAAAATGATCAAATTTATAATTCAATTGTTACTGCTCACGCTTTAATTATAATTTTTTTCATAGTTATACCAATTTTAATT	157	Metazoa	Arthropoda	Insecta	Diptera	Cecidomyiidae	unclassified	unclassified	46	22	22	50	33	34	18	21	61	42	42	19	49	29	91	57	31	31	19	29	29	31	37	75	49	30	34	50	49	36	30	21	53	164	69	49	70	58	40	42
ASV0866	AATTTGAGCAGGAATATTAGGTACATCTCTTAGACTTTTAATTCGAGCTGAATTAGGTAATCCTGGTTCTTTAATTGGAGATGATCAAATTTATAACACTATTGTAACAGCTCATGCTTTTATTATAATTTTTTTTATAGTTATACCTATTATAATT	157	Metazoa	Arthropoda	Insecta	Lepidoptera	Gelechiidae	unclassified	unclassified	14	8	10	13	0	0	0	8	26	19	7	0	13	0	24	11	6	14	8	0	7	0	12	11	16	0	0	16	19	11	4	4	19	65	22	16	21	16	0	0
ASV1181	TATATGAACTGCCATATTAGGGACTTCTTTAAGAAATATTATTCGTTTCGAACTAAGAATACCAAATAGAATTATTAAAGATGATCAAATTTACAATTCTTTAGTTACAGCTCATGCTTTAGTAATAATTTTTTTTATAATTATACCAGTAATAATT	157	Metazoa	Arthropoda	Arachnida	Trombidiformes	Tarsonemidae	unclassified	Tarsonemidae sp. BIOUG25926-A09	476	184	15	0	0	19	0	0	1	0	0	1	0	0	12	3	0	0	103	0	446	5	0	0	0	0	0	0	6	285	0	5	0	15	6	5	8	2	0	1
ASV0401	TATTTGAGCAGGAATAATTGGAACATCATTAAGAATTTTAATTCGAATAGAATTAAGAAGAATTAGAAATTTAATTGGTAATGATCAAATTTATAATGTTATTGTAACTGCTCATGCTTTTATTATAATTTTTTTTATAGTAATACCTATTTTAATT	157	Metazoa	Arthropoda	Insecta	Diptera	Cecidomyiidae	unclassified	unclassified	565	25	0	0	14	28	0	18	0	2248	516	20	0	19	41	26	0	10	0	25	0	627	1606	648	25	0	24	0	0	26	0	510	0	0	0	30	0	0	0	0
ASV0178	AGCTTGAGCAGGAATAGTAGGTACATCTCTTAGACTATTAATTCGAGCAGAATTAGGAAATCCTGGATCATTAATTGGTGATGATCAAATTTATAATGTAATTGTTACTGCTCATGCATTTATTATAATTTTTTTTATAGTAATACCTATTGTTATT	157	Metazoa	Arthropoda	Insecta	Coleoptera	Staphylinidae	Aleochara	unclassified	8	2313	993	0	3571	10	0	0	0	4823	0	7	2	0	1857	6	0	0	13	0	0	8	10	726	7	0	0	0	0	7	6625	0	4	2761	1123	15	926	7	9	0
ASV1350	AATTTGATCAGGAATAATTGGATCTTCACTTAGTATTTTAATTCGATTAGAATTAAGACAAATTAATTCAATTATTAATAATAATCAATTATATAATGTAATTGTTACAATTCATGCTTTCATTATAATTTTTTTTATAACTATACCAATTGTAATT	157	Metazoa	Arthropoda	Insecta	Hemiptera	Aphididae	Aphis	unclassified	1214	946	1111	2942	1096	372	2811	1494	445	1027	1787	1090	713	3787	898	1144	3713	1038	2074	1436	2606	1856	904	2380	1244	2396	1652	1521	2109	1916	1398	2306	2622	1139	703	1415	1994	794	3423	2222
ASV2333	AGCTTGATCAGGAATAGTGGGAACATCCCTTAGAATATTAATTCGATTTGAATTAGGTCACCCAGGAGCCTTAATTGGTAATGATCAAACGTATAATGTTGTAGTTACTGCTCATGCTTTTATTATAATTTTTTTTATAGTAATACCAATTATAATT	157	Metazoa	Arthropoda	Insecta	Diptera	Tachinidae	Voria	Voria ruralis	0	0	0	0	0	0	0	0	0	0	0	0	0	0	0	0	0	0	0	0	0	0	0	0	0	0	0	0	0	0	0	0	0	0	0	0	0	0	0	0
ASV0082	TATTTGAGCAGGAATAATTGGAACTTCTTTAAGTTTATTAATTCGAGCTGAATTAGGAAATCCTGGTTCTTTAATTGGTGATGATCAAATTTATAATACTATTGTTACAGCTCATGCTTTTATTATAATTTTTTTTATAGTTATACCTATTATAATT	157	Metazoa	Arthropoda	Insecta	Lepidoptera	unclassified	unclassified	unclassified	0	0	0	0	0	0	0	0	0	0	0	11	10	0	0	14	0	4	0	0	0	0	18	20	0	0	16	0	0	10	0	0	0	0	0	14	0	0	0	0
ASV1259	AATTTGAGCAGGGATATTAGGTACATCTCTTAGACTTTTAATTCGAGCTGAATTAGGTAATCCTGGTTCTTTAATTGGAGATGATCAAATTTATAACACTATTGTAACAGCTCATGCTTTTATTATAATTTTTTTTATAGTTATACCTATTATAATT	157	Metazoa	Arthropoda	Insecta	Lepidoptera	unclassified	unclassified	unclassified	0	0	0	0	15	0	0	0	0	0	0	0	0	0	0	0	0	0	0	0	0	0	0	0	0	0	0	0	0	0	0	0	0	0	0	0	0	0	0	14
ASV2470	AATTTGATCAGGGATATTTGGAATATCATTGAGAATTTTAATCCGATTGGAATTAAGAACTATTTCTAATTTAATTGAAAATGATCAAATTTATAATTCAATTGTTACTGCTCACGCTTTAATTATAATTTTTTTTATAGTTATACCAATTTTAATT	157	Metazoa	Arthropoda	Insecta	Diptera	Cecidomyiidae	unclassified	unclassified	0	0	0	0	0	0	0	0	0	0	0	0	0	0	0	0	0	0	0	0	0	0	0	0	0	0	0	0	0	0	0	0	0	0	0	0	0	0	0	0
ASV1743	AATTTGATCAGGAATAATTGGAACTTCACTAAGAATATTAATTCGATTAGAATTAAGAACAATTAAAAATTTAATTGGAAATGATCAAATTTATAATGTTATTGTAACAGCTCATGCTTTTATTATAATTTTTTTTATAGTAATACCAATTTTAATT	157	Metazoa	Arthropoda	Insecta	Diptera	Cecidomyiidae	unclassified	unclassified	0	0	0	0	0	0	0	0	0	0	0	0	0	0	0	10	0	1	0	0	0	0	0	0	0	0	0	0	0	0	0	0	0	21	0	6	0	0	0	0
ASV2164	AATTTGATCAGGGATATTTGGAATATCATTGAGAATTTTAATCCGATTGGAGTTAAGAACTATTTCTAATTTAATTGAAAATGATCAAATTTATAATTCAATTGTTACTGCTCATGCTTTAATTATAATTTTTTTCATAGTTATACCAATTTTAATT	157	Metazoa	Arthropoda	Insecta	Diptera	Cecidomyiidae	unclassified	unclassified	0	0	0	0	0	0	0	0	0	0	0	0	0	0	0	0	0	0	0	0	0	0	0	0	0	0	0	0	0	0	0	0	0	0	0	0	0	0	0	0
ASV2136	TATTTGAGCAGGGATAATTGGAACTTCTTTAAGTTTATTAATTCGAGCTGAATTAGGAAATCCTGGTTCTTTAATTGGTGATGATCAAATTTATAATACTATTGTTACAGCTCATGCTTTTATTATAATTTTTTTTATAGTTATACCTATTATAATT	157	Metazoa	Arthropoda	Insecta	Lepidoptera	unclassified	unclassified	unclassified	0	0	0	0	0	0	0	0	0	0	5	0	0	0	15	0	11	0	0	0	0	3	0	0	0	0	0	0	0	0	0	0	0	42	0	0	0	9	0	0
ASV2035	AATTTGAGCAGGAATAGTAGGAACTTCATTAAGATTATTAATTCGAGCTGAATTAGGAAACCCTGGATCTTTAATTGGAGATGATCAAATTTATAATACTATTGTAACAGCTCATGCTTTTATTATAATTTTTTTTATAGTTATACCTATTATAATT	157	Metazoa	Arthropoda	Insecta	Lepidoptera	Noctuidae	Anarta	Anarta trifolii	0	429	400	2542	0	254	915	197	3139	28	0	36	4435	0	211	1646	854	1332	127	2466	763	197	0	286	272	4251	456	244	2723	523	0	19	240	1716	481	767	516	886	1100	779
ASV2167	AATTTGAGCAGGATTAATTGGAACATCTCTTAGTTTATTAATTCGAGCTGAATTAGGAACCCCTAATTCTTTAATTGGAGATGATCAAATTTATAATTCAATTGTTACAGCCCATGCTTTCATTATAATTTTTTTTATAGTAATACCAATTATAATT	157	Metazoa	Arthropoda	Insecta	Lepidoptera	Pterophoridae	unclassified	Pterophoridae sp. BOLD:AAL8472	0	0	0	0	0	0	0	0	0	0	0	0	0	0	0	0	0	0	0	0	0	0	0	0	0	0	0	0	0	0	0	0	0	0	0	0	0	0	0	0
ASV1056	AATTTGAGCTGGAATAGTAGGAACTTCACTAAGTTTATTAATTCGAGCTGAATTAGGAAACCCCGGGTCTTTAATTGGAGATGATCAAATTTATAACACAATTGTTACAGCACATGCTTTTATTATAATTTTTTTTATAGTAATACCTATTATAATT	157	Metazoa	Arthropoda	Insecta	Lepidoptera	Noctuidae	Agrotis	Agrotis segetum	2759	3	442	0	998	64	408	99	2449	419	874	636	40	433	104	457	441	752	440	268	825	0	763	599	3523	0	729	1220	403	577	0	67	23	273	3	968	502	393	510	311
ASV2150	AATTTGAAGAGGAATAGTAGGAACATCTTTAAGACTTCTAATTCGTGCTGAATTAGGAAATCCAGGATCATTAATTGGAGATGACCAAATTTATAATACAATTGTTACAGCTCATGCATTTATTATAATTTTTTTTATAGTAATACCAATTATAATT	157	Metazoa	Arthropoda	Insecta	Lepidoptera	Crambidae	Sitochroa	Sitochroa verticalis	0	3	0	0	0	0	0	0	0	0	0	0	0	0	0	0	0	0	0	0	0	0	0	0	0	0	0	0	0	0	0	0	0	0	0	7	0	5	0	0
ASV0542	TATTTGAGCTGGAATAGTAGGAACGTCTTTAAGATTATTAATTCGAGCAGAATTAGGAACCCCCGGATCTTTAATTGGAGATGACCAAATTTATAATACTATTGTAACAGCTCATGCATTTATTATAATTTTTTTTATAGTTATACCTATTATAATT	157	Metazoa	Arthropoda	Insecta	Lepidoptera	Noctuidae	unclassified	unclassified	0	0	0	0	0	0	0	0	0	0	0	0	0	0	0	0	0	0	0	0	0	0	0	0	0	0	0	0	0	0	0	0	0	0	0	0	0	549	0	0
ASV0213	AATTTGAGCAGGTATAGTAGGTACTTCTTTAAGACTTTTAATTCGAGCTGAATTAGGAAATCCAGGTTCTTTAATTGGAGATGACCAAATTTATAATACTATTGTAACAGCCCATGCATTTATTATAATTTTTTTTATAGTAATACCAATTATAATT	157	Metazoa	Arthropoda	Insecta	Lepidoptera	unclassified	unclassified	unclassified	0	0	0	0	0	3	0	0	0	0	0	0	0	0	0	0	0	0	0	0	0	0	0	0	0	0	0	0	0	0	0	0	0	0	0	0	0	0	0	0
ASV0391	AGTTTGATCAGGAATAGTAGGAACATCTTTAAGTATATTAATTCGTGCTGAATTAAGTCACCCAGGGATATTTATTGGAAATGATCAAATTTATAACGTAATTGTTACAGCTCATGCATTTATTATAATTTTCTTTATAGTAATACCAATTATAATT	157	Metazoa	Arthropoda	Insecta	Diptera	Culicidae	unclassified	unclassified	2	0	378	0	5	0	887	0	0	0	0	0	0	0	0	6	1	3	670	0	0	0	0	0	0	0	0	0	618	2	0	0	0	0	3	0	4	0	0	0
ASV2401	AGCTTGGGCTGCAATAGTAGGAACAGCAATAAGTGTATTAATTCGAGTTGAATTAGGTCAAACTGGTAGATTTATAGGTGATGATCAATTATATAATGTAATTGTAACAGCTCATGCTTTTGTAATAATTTTTTTTATAGTAATACCTATTTTAATT	157	Metazoa	Arthropoda	Arachnida	Araneae	Theridiidae	Cryptachaea	Cryptachaea riparia	0	1692	0	0	0	4	0	692	0	138	379	89	149	0	584	481	1041	0	624	1699	1041	1776	0	1269	0	0	0	0	868	820	890	0	48	803	3	227	0	0	0	0
ASV1798	AATTTGAGCAGGAATATTAGGAACATCTCTAAGAATCTTAATTCGAATAGAATTAGGAACTCCAGGCTCATTAATTGGAGATGATCAAATTTATAATACTATTGTCACAGCTCATGCTTTTATCATAATTTTTTTCATAGTAATACCAATTATAATT	157	Metazoa	Arthropoda	Insecta	Lepidoptera	Lycaenidae	unclassified	unclassified	0	0	0	0	0	0	0	0	0	0	0	0	0	0	0	0	0	0	0	0	0	0	0	0	0	0	0	0	0	0	0	0	0	0	0	133	0	1	2	0
ASV0109	TATTTGAGCAGGAATAGTAGGAACATCATTAAGATTACTAATTCGAGCAGAATTAGGAAATCCAGGATCATTAATTGGTGATGATCAAATTTATAATACTATTGTAACAGCACATGCATTTATTATAATTTTTTTCATAGTAATACCAATTATAATT	157	Metazoa	Arthropoda	Insecta	Lepidoptera	Plutellidae	Homadaula	Homadaula myriospila	8	4	6	0	0	643	0	3	10	0	8	0	16	2328	0	0	9	617	0	0	0	795	3259	0	11	0	4405	0	0	10	0	2	0	30	19	0	0	2566	0	0
ASV2171	AGCTTGATCAAGTATAATTGGAACTTCTTTAAGTATACTAATTCGAATTGAATTAGGTCATCCTGGTTCTTTAATTGGAAATGATCAAATTTATAATGTAATTGTAACTGCTCATGCATTTATTATAATTTTTTTTATAGTAATACCAATTATAATT	157	Metazoa	Arthropoda	Insecta	Diptera	Tachinidae	unclassified	unclassified	0	0	0	0	0	0	0	0	0	0	0	0	0	0	0	0	0	0	0	0	0	0	0	0	0	0	0	0	0	0	0	0	0	0	0	0	0	0	0	0
ASV2140	AGCTTGAGCTGGAATAGTGGGAACTTCCCTAAGAATTTTAATTCGAGCAGAATTAGGACACCCAGGGGCCTTAATTGGTGATGATCAAATTTATAACGTTATTGTTACTGCACATGCTTTCATTATAATTTTTTTTATGGTTATACCAATTATGATT	157	Metazoa	Arthropoda	Insecta	Diptera	unclassified	unclassified	unclassified	0	0	1	0	0	3	0	0	0	1	0	0	3	0	0	0	0	0	0	0	0	0	0	0	3	0	0	0	0	0	1	0	0	66	0	0	2	0	0	2
ASV0487	AGCATGAGCTGGAATAGTAGGAACATCACTAAGAATTTTAATTCGAGCTGAATTAGGACACCCAGGAGCATTAATTGGAGATGATCAGATTTATAATGTAATTGTTACTGCACATGCCTTTGTAATAATTTTTTTTATAGTAATACCAATTATAATT	157	Metazoa	Arthropoda	Insecta	Diptera	Chloropidae	unclassified	unclassified	0	1537	404	0	0	17	447	2	3	125	67	0	587	0	0	0	207	0	454	7	3	157	283	61	273	0	0	2	0	448	0	795	544	13	0	2463	0	0	868	0
ASV1767	GGCTTGAGCAGGAATAGTAGGAACATCATTAAGATTATTAATTCGAGCTGAATTAGGAAATCCAGGTTCTTTAATTGGTGATGATCAAATTTATAATGTTATTGTAACAGCTCATGCTTTTATTATAATTTTCTTTATAGTAATACCAATTGTTATT	157	Metazoa	Arthropoda	Insecta	Coleoptera	Staphylinidae	unclassified	unclassified	0	0	0	0	0	0	0	0	0	0	0	0	0	0	0	0	0	0	0	0	0	0	0	0	0	0	0	0	0	0	0	0	0	0	0	0	0	0	0	0
ASV1789	GGCTTGATCAGCTATAGCAGGTACTGCTATAAGAATTATAATTCGAATAGAGTTAGGACAGGTTGGTTCTTTTTTAGGAGATGATCAATTGTATAATGTTGTAGTAACTGCACATGCTTTTGTTATAATTTTTTTTATAGTAATACCAATTTTAATT	157	Metazoa	Arthropoda	Arachnida	Araneae	unclassified	unclassified	unclassified	203	0	389	0	10	216	0	0	0	0	2	0	0	0	10	0	0	50	0	9	0	0	0	18	483	0	0	0	26	0	0	0	0	922	496	98	0	434	0	109
ASV0723	AGCTTGAGCCGGAATAGTAGGAACTTCTTTAAGTATTCTAATTCGAGCTGAATTAGGTCATCCTGGTGCTTTTATTGGAGATGATCAAATTTATAATGTTATTGTAACAGCACACGCTTTTATTATAATTTTTTTTATAGTTATACCTATTATAATT	157	Metazoa	Arthropoda	Insecta	Diptera	Culicidae	Anopheles	unclassified	0	0	0	0	0	0	0	0	0	0	0	0	0	0	0	0	0	0	0	0	0	0	0	0	0	0	0	0	0	0	0	0	0	0	0	0	0	5	0	0
ASV1065	AATATGATCAGGTATAATTGGAACATCATTAAGAATTTTAATTCGACTAGAACTAGGAACTACTAATAGATTAATCGGAAACGATCAAATTTATAATGTAATTGTTACAGCTCATGCTTTTATTATAATTTTCTTTATAGTTATACCAATCATAATT	157	Metazoa	Arthropoda	Insecta	Coleoptera	Coccinellidae	Coccinella	unclassified	0	84	90	2173	938	134	277	540	3	122	68	338	142	0	27	13	0	8	3	61	5	2	0	585	26	0	0	2	517	4	0	251	0	5	0	290	52	29	3	5
ASV2170	TATATGAGCAGGAATAGTGGGAACTTCCTTAAGAATTTTAATTCGATTAGAATTAGGGTCAACAGGAAGATTAATCGGAAATGACCAAATTTATAATGTTATTGTAACTGCGCACGCATTTATCATAATTTTTTTCATAGTAATGCCGATTATAATT	157	Metazoa	Arthropoda	Insecta	Coleoptera	Coccinellidae	Coccinula	Coccinula quatuordecimpustulata	0	0	0	0	0	0	0	0	0	0	0	0	0	0	0	0	0	0	0	0	0	0	0	0	0	0	0	0	0	0	0	0	0	0	0	0	0	0	0	0
ASV2123	AATTTGATCAGGAATAGTAGGTACATCTTTAAGACTTTTAATTCGAGCTGAATTAGGTACTCCAGGATCTTTAATTGGTGATGATCAAATTTATAATACTATTGTAACTGGTCATGCTTTTATTATAATTTTTTTTATAGTTATACCTATTATAATT	157	Metazoa	Arthropoda	Insecta	Lepidoptera	Pyralidae	Oncocera	Oncocera semirubella	0	0	0	0	0	0	0	0	0	0	0	0	0	0	0	0	0	0	0	0	0	0	0	0	0	0	0	0	0	0	0	0	0	0	0	0	0	2	0	0
ASV0510	AACTTGATCTGGAATAATTGGAACATCCCTAAGACTCCTAATCCGAACTGAATTAGGAACCCCTGGAAAATTAATTGGGAATGATCAAATTTATAATACTATTGTAACTGCTCATGCTTTTATCATAATTTTTTTTATAGTTATACCTATTATAATT	157	Metazoa	Arthropoda	Insecta	Lepidoptera	unclassified	unclassified	unclassified	0	0	0	0	0	0	0	0	0	0	0	0	0	0	0	0	0	0	0	0	0	0	0	0	0	0	0	0	0	0	0	0	0	0	0	0	0	0	0	0
ASV1049	TATTTGAGCTGGAATAGTAGGGACATCTTTAAGATTATTAATTCGAGCAGAATTAGGAACCCCCGGATCTTTAATTGGAGATGATCAAATTTATAATACTATTGTAACAGCTCATGCATTTATTATAATTTTTTTTATAGTTATACCTATTATAATT	157	Metazoa	Arthropoda	Insecta	Lepidoptera	Noctuidae	Macdunnoughia	Macdunnoughia confusa	0	0	0	0	0	2	0	0	0	0	0	0	0	0	0	0	0	0	0	0	0	0	0	0	0	0	0	0	0	0	0	0	0	0	0	0	0	0	0	0
ASV2012	AATTTGAGCAGGAATAATTGGAACATCATTAAGAATTTTAATCCGAATAGAACTAAGAAGAATTAGAAATTTAATTGGTAATGATCAAATTTATAATGTTATTGTAACTGCTCATGCTTTTATTATAATTTTTTTTATAGTAATACCAATTTTAATT	157	Metazoa	Arthropoda	Insecta	Diptera	Cecidomyiidae	unclassified	unclassified	0	0	0	0	0	0	12	3	115	0	0	0	18	0	0	0	23	0	0	0	0	0	0	0	0	0	0	19	52	0	0	0	12	0	0	0	0	0	23	19
ASV0584	AATTTGAGCAGGAATAATTGGGACTTCTTTAAGTTTATTAATTCGAGCAGAATTAGGTAACCCAGGATCTTTAATTGGAGATGATCAAATTTATAATACTATTGTAACAGCTCATGCTTTTATTATAATTTTTTTTATAGTTATACCTATTATAATT	157	Metazoa	Arthropoda	Insecta	Lepidoptera	unclassified	unclassified	unclassified	0	0	0	0	0	0	0	0	0	0	0	0	0	0	0	0	0	0	0	0	0	0	0	0	5	0	0	0	0	0	0	0	0	0	0	0	0	0	0	0
ASV1288	AATTTGATCTGGAATATTAGGAACTTCTTTAAGAATTTTAATCCGTTTAGAATTAAGATCTATTTCTAATTTAATCGGTAATGATCAAATTTACAATGTAATTGTAACTGCTCATGCTTTTATTATAATTTTTTTTATAGTAATACCTATTATAATT	157	Metazoa	Arthropoda	Insecta	Diptera	Cecidomyiidae	unclassified	unclassified	0	0	0	0	0	0	0	0	0	0	0	0	0	0	0	0	0	0	0	0	0	0	0	0	0	0	0	0	0	0	0	0	0	0	0	0	0	4	0	0
ASV1134	AATTTGAAGAGGAATAGTAGGAACATCTTTAAGACTTCTAATTCGTGCTGAATTAGGAAATCCAGGATCATTAATTGGAGATGATCAAATTTATAATACAATTGTTACAGCTCATGCATTTATTATAATTTTTTTTATAGTAATACCAATTATAATT	157	Metazoa	Arthropoda	Insecta	Lepidoptera	Crambidae	Sitochroa	Sitochroa verticalis	0	0	0	0	92	1	0	0	0	0	0	0	0	0	0	0	0	0	0	0	0	0	0	0	0	0	0	0	0	0	0	0	5	0	0	0	0	0	8	0
ASV2031	AATTTGAGCTGGAATAGTAGGAACTTCTTTAAGATTATTAATTCGAGCAGAATTAGGTAACCCAGGTTCTTTAATTGGTGATGATCAAATTTATAATACTATTGTAACAGCTCATGCTTTTATTATAATTTTTTTTATAGTTATACCTATTATAATT	157	Metazoa	Arthropoda	Insecta	Lepidoptera	Pterophoridae	Emmelina	Emmelina monodactyla	0	643	0	0	0	0	0	0	1303	0	0	0	0	0	267	29	0	4644	593	0	866	0	0	392	72	0	0	0	0	479	0	17	0	0	0	505	0	7	0	0
ASV1772	TATTTGAGCTGGTATAATTGGAACTTCTTTAAGATTATTAATTCGAGCTGAATTAGGAACTCCAGGATCTTTAATCGGAGATGATCAAATTTATAATACAATTGTAACTGCACATGCTTTTATTATAATTTTTTTTATAGTAATACCTATTATAATT	157	Metazoa	Arthropoda	Insecta	Lepidoptera	Tortricidae	Eucosma	Eucosma wimmerana	0	0	0	0	0	0	0	0	0	0	0	0	0	0	0	0	0	0	0	0	0	0	0	0	0	0	0	0	0	0	0	0	0	0	0	0	0	0	0	0
ASV2372	TATTTGATCAGGTATAATTGGTTCTTCTCTTAGAATTCTAATCCGATTAGAATTAAGTCAAATTAATTCAATTATTAATAATAATCAATTATATAATGTAATTGTTACAATTCATGCTTTTATTATAATTTTTTTTATAACTATACCAATCGTTATT	157	Metazoa	Arthropoda	Insecta	Hemiptera	Aphididae	Aphis	unclassified	548	28	134	0	746	22	17	0	329	0	453	312	0	452	39	73	0	18	5	54	83	91	459	157	263	61	234	306	0	75	64	40	0	62	120	187	63	0	58	241
ASV0029	ATCTTGAGCTGGAATAGTAGGAACATCCTTAAGAATACTAATTCGTACAGAATTAGGAAATCCGGGAAGATTAATTGGAGATGATCAAATTTATAATAGTATTGTTACAGCCCATGCATTTATTATAATTTTTTTTATAGTAATACCTATTATAATC	157	Metazoa	Arthropoda	Insecta	Lepidoptera	unclassified	unclassified	unclassified	0	0	0	0	0	0	0	0	0	0	0	0	0	0	0	0	0	0	0	0	0	0	0	0	0	0	0	0	0	0	0	0	0	0	0	0	0	0	0	0
ASV1541	AATATGAGCAGGTATATTAGGAACTTCACTTAGATGAATCATCCGAATTGAGTTAGGAATACCAGGATCATTTATTGGAGATGATCAAACATATAATGTTGTAGTAACAGCCCATGCATTTGTAATGATCTTTTTTATAGTGATACCTATTATAATT	157	Metazoa	Arthropoda	Insecta	Hemiptera	Miridae	Deraeocoris	Deraeocoris punctulatus	10	1	10	0	0	0	9	0	0	0	0	0	0	0	34	47	0	0	7	0	0	0	0	116	103	0	0	0	0	24	0	0	0	0	5519	0	18	13	0	308
ASV1637	TATTTGATCAGGAATAGTAGGAACTTCCTTAAGAATTTTAATTCGAGCTGAATTAGGAACCCCAGGATCTTTAATTGGGGATGACCAAATTTACAATACAATTGTAACTGCACATGCTTTTATTATAATTTTTTTCATAGTTATACCAATTATAATT	157	Metazoa	Arthropoda	Insecta	Lepidoptera	Gracillariidae	Calybites	Calybites phasianipennella	0	0	0	0	0	0	0	0	0	0	0	0	0	0	0	0	0	0	0	0	0	0	0	0	0	0	0	0	0	0	0	0	0	0	0	0	0	0	0	0
ASV0543	AATTTGAGCTGGAATAGTAGGAACATCATTAAGAATTTTAATTCGATTAGAATTAAGAACAATTTCAAATTTAATTGGTAATGATCAAATTTATAATGTTATTGTTACAGCTCATGCATTTATTATAATTTTTTTCATAGTTATACCTATTTTAATT	157	Metazoa	Arthropoda	Insecta	Diptera	Cecidomyiidae	unclassified	unclassified	0	0	0	0	0	0	0	0	0	0	0	0	0	0	0	0	0	0	0	0	0	0	0	0	0	0	0	0	0	0	0	0	0	0	0	0	0	0	0	0
ASV1942	TATTTGATCAGGTATAATTGGATCATCTCTTAGAATTTTAATTCGTCTTGAATTAAGTCAAATTAATTCAATTATTAACAATAATCAATTATACAATGTTATCGTTACAATTCATGCTTTTATTATAATTTTTTTTATAACAATACCAATTGTAATT	157	Metazoa	Arthropoda	Insecta	Hemiptera	Aphididae	Phorodon	Phorodon cannabis	0	0	7	0	0	0	4	0	21	0	0	156	0	0	0	0	0	0	0	6	0	0	0	26	237	0	0	0	34	11	0	0	0	11	7	0	0	145	0	0
ASV2148	TATTTGAGCAGGAATAGTAGGAACTTCTTTAAGATTATTAATTCGAGCTGAATTAGGTAACCCAGGTTCATTAATTGGAGATGATCAAATTTATAATACTATTGTAACAGCTCATGCTTTTATTATAATTTTTTTTATAGTTATACCTATTATAATT	157	Metazoa	Arthropoda	Insecta	Lepidoptera	Tortricidae	Cochylidia	Cochylidia subroseana	0	0	0	0	0	14	0	0	0	766	0	0	0	0	0	449	0	0	0	0	0	0	647	0	0	0	0	2670	0	0	0	0	0	0	0	0	0	0	70	0
ASV1030	AATTTGAGCAGGAATAATCGGAACAAGATTAAGAATTTTAATTCGAATAGAATTATCAACAACATCAAATTTGATTGAGAACGATCAAATTTATAATGTAATTGTAACTGCTCATGCTTTCATTATAATTTTTTTTATAGTTATACCAATTTTAATT	157	Metazoa	Arthropoda	Insecta	Diptera	Cecidomyiidae	unclassified	unclassified	0	0	0	0	0	0	94	0	0	0	0	0	0	0	0	0	181	0	0	0	0	0	0	0	0	0	0	0	0	0	0	0	0	0	0	0	0	0	0	0
ASV1742	AATTTGAGCAGGAATAGTAGGAACTTCTTTAAGTTTATTAATTCGGGCAGAATTAGGTAATCCTGGATCTTTAATTGGAGATGATCAAATTTATAATACTATCGTTACAGCTCATGCTTTTATTATAATTTTCTTTATAGTAATACCAATTATAATT	157	Metazoa	Arthropoda	Insecta	Lepidoptera	Noctuidae	Heliothis	Heliothis adaucta	0	0	0	0	0	0	0	0	0	0	0	0	0	0	0	0	0	0	0	0	0	0	0	0	0	0	0	0	0	0	0	0	0	0	0	0	0	0	0	0
ASV2026	AATTTGATCTGGATTAGTAGGTACAAGATTAAGTTTATTGATTCGAGCTGAATTAGGTCAACCAGGTTCTTTAATTGGTGATGATCAAATTTATAATGTAATTGTTACAGCACATGCTTTTATTATAATTTTTTTTATAGTAATACCTATTGTAATT	157	Metazoa	Arthropoda	Insecta	Neuropterida	Chrysopidae	Chrysoperla	unclassified	0	16	0	0	0	0	0	0	0	0	0	0	0	0	0	0	0	0	0	0	0	0	0	0	0	0	11	0	17	0	0	0	0	0	0	0	0	0	0	12
ASV0002	AGCTTGAGCAGCTATAGTAGGAACCTCCTTAAGAATTTTAATCCGAACAGAATTAGGACAACCAGGCTCTCTTATTGGAGATGATCAAATTTACAACGTTATTGTTACTGCTCACGCATTTGTAATAATCTTCTTTATAGTTATACCTATTATAATT	157	Metazoa	Arthropoda	Insecta	Diptera	Psychodidae	Phlebotomus	Phlebotomus riouxi	597	153	1435	0	0	223	0	2231	0	0	202	0	0	0	0	0	0	0	0	0	1	0	0	0	0	0	297	158	0	0	0	0	0	0	119	79	0	0	0	965
ASV1051	AATTTGAGCAGGTATAGTAGGAACATCTTTAAGATTATTAATTCGAGCTGAATTAGGAAATCCAGGATCATTAATTGGAAATGATCAAATTTACAATACTATTGTCACAGCTCATGCTTTTATTATAATTTTTTTTATAGTAATACCTATTATAATT	157	Metazoa	Arthropoda	Insecta	Lepidoptera	unclassified	unclassified	unclassified	0	0	275	0	0	0	0	0	0	0	295	0	0	0	0	0	0	0	0	0	0	0	0	0	0	0	0	0	0	911	0	0	0	0	0	231	0	0	0	0
ASV0581	TATTTGATCAGGAATAGTTGGAACTTCATTAAGAATATTAATCCGTTTAGAATTGGGAACTCCAAATAATTTAATTGGAAATGATCAAATTTATAACGTAATTGTGACAGCCCATGCTTTTATTATAATTTTTTTTATAGTAATACCTATTATAATT	157	Metazoa	Arthropoda	Insecta	Diptera	Cecidomyiidae	unclassified	unclassified	1	279	0	0	0	6365	0	0	0	0	0	504	1018	0	0	0	0	0	2	0	0	0	0	0	0	0	0	6	0	6	0	38	0	190	0	0	0	0	0	1
ASV1080	GATATGAGCAGGAATAGTGGGAACTTCCCTAAGAATTTTGATTCGTGCAGAATTAGGAAACCCAGGAACATTAATTGGAAATGATCAAATTTATAATGTAATTGTAACTGCCCATGCTTTCATTATAATTTTCTTCATAGTTATACCAATTATAATT	157	Metazoa	Arthropoda	Insecta	Coleoptera	Chrysomelidae	unclassified	unclassified	0	0	0	0	0	2	0	1	0	0	0	0	0	0	0	0	0	0	0	0	0	0	0	0	0	0	0	0	0	0	0	0	0	0	0	0	0	0	0	0
ASV0625	AATTTGAGCAGGAATAGTAGGAACCTCATTAAGTTTATTAATTCGAGCAGAATTAGGAAATCCAGGTTCTTTAATTGGAGATGATCAAATTTATAACACTATCGTTACAGCTCATGCTTTTATTATAATTTTTTTTATAGTTATACCTATTATAATT	157	Metazoa	Arthropoda	Insecta	Lepidoptera	Gelechiidae	Recurvaria	Recurvaria nanella	0	0	0	0	0	0	0	443	0	0	0	0	0	0	0	0	0	0	0	0	0	0	0	0	0	0	0	0	0	0	0	0	0	0	0	0	0	0	0	508
ASV1932	AATTTGAGCAGGGATAGTAGGAACATCATTAAGATTATTAATTCGAGCAGAATTAGGAAACCCCGGTTCATTAATTGGAGATGATCAAATTTATAATACAATTGTAACAGCTCATGCTTTTATTATAATTTTTTTTATAGTAATACCAATTATAATT	157	Metazoa	Arthropoda	Insecta	Lepidoptera	Geometridae	Isturgia	Isturgia arenacearia	0	0	0	0	0	0	0	0	0	0	0	0	0	0	0	0	0	0	0	0	0	0	0	0	0	0	0	0	0	0	0	0	0	0	0	0	0	0	0	0
ASV0386	AGCATGATCTGGTATAGTAGGAACTTCATTAAGAATTTTGATTCGAGCTGAATTAGGACACCCTGGTGCTTTAATTGGTGATGATCAAATTTATAATGTTATTGTAACAGCTCACGCTTTTATTATAATTTTCTTTATAGTTATACCTATTATAATT	157	Metazoa	Arthropoda	Insecta	Diptera	Muscidae	unclassified	unclassified	0	0	0	0	0	0	0	0	0	0	0	0	0	0	0	0	0	0	0	0	0	0	0	0	0	0	0	0	0	0	0	0	0	0	0	0	0	0	0	0
ASV0984	TATTTGATCAGGTATAATTGGATCTTCACTTAGAATTTTAATTCGATTAGAATTAAGACAAATTAATTCAATTATTAATAATAATCAATTATATAATGTAATTGTTACAATTCATGCTTTTATTATAATTTTTTTTATAACTATACCAATTGTAATT	157	Metazoa	Arthropoda	Insecta	Hemiptera	Aphididae	Aphis	Aphis kurosawai	26	0	29	0	0	0	6	0	145	31	1	9	0	91	0	21	91	5	37	209	0	0	185	26	29	0	0	0	42	44	0	0	0	0	8	0	0	59	0	34
ASV1885	AATTTGAGCAGGGTTAATTGGAACATCATTAAGAATCTTAATTCGAATAGAATTAAGAAGAATTAGAAATTTAATTAGAAATGATCAAATTTATAATGTAATTGTAACTGCTCATGCTTTCATTATAATTTTTTTTATAGTTATACCAATTTTAATT	157	Metazoa	Arthropoda	Insecta	Diptera	Cecidomyiidae	unclassified	unclassified	0	0	0	0	0	3	0	3	0	0	0	0	0	0	5	0	0	0	0	0	0	0	0	0	0	0	0	0	0	0	0	0	4	0	0	8	0	0	0	0
ASV2289	GGCTTGATCTGCTATAGCAGGTACTGCTATAAGAATTATAATTCGAATAGAGTTAGGACAGGTTGGTTCTTTTTTAGGAGATGATCAATTGTATAATGTTGTAGTAACTGCACATGCTTTTGTTATAATTTTTTTTATAGTAATACCAATTTTAATT	157	Metazoa	Arthropoda	Arachnida	Araneae	Anyphaenidae	Negayan	Negayan excepta	0	68	0	0	0	32	4	0	175	0	0	0	0	0	0	73	0	0	55	0	293	0	342	53	0	0	0	0	0	0	88	348	8	0	0	118	82	0	107	0
ASV0237	TATTTGATCAGGAATAATTGGATCTTCACTTAGAATTTTGATTCGATTAGAACTAAGTCAAATCAATTCAATTATCAATAATAACCAATTATATAATGTAATTGTTACAATTCATGCTTTTATTATAATTTTTTTTATAACTATACCAATTGTAATT	157	Metazoa	Arthropoda	Insecta	Hemiptera	Aphididae	unclassified	unclassified	0	0	0	0	0	0	0	0	0	0	0	123	0	0	0	17	160	88	20	0	72	7	465	1272	400	16	0	661	0	554	0	418	261	0	77	629	262	0	117	119
ASV0312	AATTTGATCAGGAATATTTGGAATATCGTTAAGAATTTTAATCCGATTAGAATTAAGAACTATTTCTAATTTAATTGAAAATGATCAAATTTATAATTCCATTGTTACTGCTCACGCATTAATTATAATTTTTTTCATAGTTATACCAATTTTAATT	157	Metazoa	Arthropoda	Insecta	Diptera	Cecidomyiidae	unclassified	unclassified	0	0	0	0	0	0	0	0	0	0	0	0	0	0	0	0	0	0	0	0	0	0	0	0	0	0	0	0	0	0	0	0	0	0	0	0	0	0	0	0
ASV1409	ATCTTGAGCTGGAATAGTAGGAACATCTTTAAGAATACTAATTCGTACAGAATTAGGAAATCCAGGAAGATTAATTGGAGATGATCAAATTTATAATAGTATTGTTACAGCCCATGCATTTATTATAATTTTTTTTATAGTAATACCTATTATAATC	157	Metazoa	Arthropoda	Insecta	Lepidoptera	unclassified	unclassified	unclassified	0	0	0	0	0	0	0	0	0	0	0	0	0	0	0	0	0	0	0	0	0	0	0	0	0	0	0	0	0	0	0	0	0	0	0	0	0	0	0	0
ASV2037	ATTATGATCAGGTATAATTGGTACATCATTAAGTTTAATTATTCGAGCTGAATTAGGAAACCCAGGATCATTAATTGGAGATGATCAAATTTATAATACTATTGTTACAGCTCATGCTTTTATTATAATTTTTTTTATAGTTATACCTATTATAATT	157	Metazoa	Arthropoda	Insecta	Lepidoptera	Plutellidae	Acrolepiopsis	Acrolepiopsis leucoscia	0	0	0	0	0	0	0	0	0	0	0	0	0	0	0	0	0	0	0	0	0	0	0	0	0	0	0	0	0	0	0	0	0	0	0	0	0	0	0	0
ASV2062	AATCTGATCTGGAATAGTAGGTACATCTTTAAGATTACTTATTCGAGCTGAACTTGGTAATCCAGGATCATTAATTGGAGATGATCAAATTTATAATACTATTGTTACAGCTCATGCTTTTATTATAATTTTTTTTATAGTAATACCTATTATAATT	157	Metazoa	Arthropoda	Insecta	Lepidoptera	Limacodidae	Parasa	Parasa consocia	0	0	0	0	0	0	0	0	7	0	0	0	0	0	0	0	1047	0	0	0	0	0	0	3	0	0	0	0	0	0	0	0	0	0	0	0	0	0	0	0
ASV2153	TATTTGAGCTGGAATAGTAGGAACTTCTTTAAGATTATTAATTCGAGCTGAATTAGGAAACCCAGGATCTTTAATTGGGAATGACCAAATTTATAACACAATTGTTACAGCTCATGCATTTATTATAATTTTTTTTATAGTTATACCAATTATAATT	157	Metazoa	Arthropoda	Insecta	Lepidoptera	Bucculatricidae	Bucculatrix	unclassified	0	0	0	0	0	0	0	0	0	0	0	0	0	0	0	0	0	0	0	0	0	0	0	0	0	0	0	0	0	0	0	0	0	0	0	0	0	0	0	0
ASV0833	AATCTGAGCAGGAATAGTTGGAACTTCTTTAAGATTATTAATTCGAGCTGAATTAGGTAATCCTGGTTCTTTAATTGGAGATGATCAAATTTATAATACTATTGTAACAGCTCATGCTTTTATTATAATTTTTTTCATAGTAATACCAATTATAATT	157	Metazoa	Arthropoda	Insecta	Lepidoptera	unclassified	unclassified	unclassified	0	0	0	0	0	1	0	0	0	0	0	0	0	0	0	0	0	0	0	0	0	0	0	0	0	0	0	0	0	0	0	0	0	0	0	0	0	0	0	0
ASV1546	AATTTGAGCAGGTATAGTTGGTACTTCATTAAGATTACTAATTCGAGCTGAATTAGGAAATCCTGGTTCTTTAATTGGTGATGATCAAATTTATAATACTATTGTCACAGCTCATGCCTTTATTATAATTTTCTTCATAGTTATACCTATTATAATT	157	Metazoa	Arthropoda	Insecta	Lepidoptera	Coleophoridae	Coleophora	Coleophora klimeschiella	0	0	0	0	0	0	0	0	0	0	0	54	0	0	233	41	0	99	283	0	359	375	0	0	55	0	0	202	0	0	0	4	48	0	0	0	159	0	432	1030
ASV1739	TATCTGATCAGGTATAATTGGATCTTCTCTTAGAATTTTAATTCGATTAGAATTAAGTCAAATTAATTCAATTATTAATAATAATCAATTATATAATGTTATTGTAACAATTCATGCTTTTATTATAATTTTTTTTATAACTATACCAATTGTTATT	157	Metazoa	Arthropoda	Insecta	Hemiptera	Aphididae	Aulacorthum	Aulacorthum nipponicum	0	0	0	0	0	0	0	0	0	0	0	9	0	0	0	20	0	0	0	1562	0	631	31	0	0	0	0	19	0	0	97	0	31	307	0	0	0	100	0	0
ASV0167	TATATGAGCAGGAATAATTGGAACTTCTATAAGAATTTTAATCCGATTAGAATTAAGAACTATTAAAAATTTAATTGAAAATGATCAAATTTATAATGTAATTGTAACTACTCATGCATTTATTATAATTTTTTTCATAGTTATACCTATTTTAATT	157	Metazoa	Arthropoda	Insecta	Diptera	Cecidomyiidae	unclassified	unclassified	0	0	0	0	0	0	0	0	0	0	0	0	0	0	0	0	0	0	0	0	0	0	0	0	0	0	0	0	0	0	0	0	0	0	0	0	0	0	0	0
ASV1090	AGCTTGAGCAGGTATAGTAGGGACATCTTTAAGTATATTAATTCGTGCTGAACTTGGTCATCCAGGTGCTTTAATTGGAGATGATCAAATTTATAATGTAATTGTTACAGCTCATGCTTTTGTTATAATTTTTTTTATAGTTATACCAATTATAATT	157	Metazoa	Arthropoda	Insecta	Diptera	Syrphidae	Melanostoma	unclassified	0	0	0	0	0	0	0	0	1	0	0	0	0	0	0	0	0	0	0	0	0	0	0	0	0	0	0	0	0	0	0	0	0	0	0	0	0	0	0	0
ASV1152	ATTCTGATCAGGAATAGTCGGAACATCATTAAGAATTTTAATCCGAATAGAATTAGGTAGACCAGGATCTCTAATTGGGAATGATCAAATTTATAACTCAATTGTAACTGCACATGCATTTATTATAATTTTTTTTATAGTTATACCGATTATAATT	157	Metazoa	Arthropoda	Insecta	Coleoptera	Chrysomelidae	Cassida	Cassida sp. EMHAU-15090501	5	0	76	0	3	71	0	0	0	0	3	27	0	13	0	0	0	486	0	0	0	0	162	21	48	0	2	0	0	145	0	0	0	0	50	0	0	0	0	0
ASV1289	GATTTGAGCAGGAATAGTGGGAACATCATTAAGAATTTTAATTCGATTAGAATTAAGAACAATTTCTAATTTAATTGGTAATGATCAAATTTATAATGTTATTGTTACAGCTCATGCATTTATTATAATTTTTTTTATAGTTATACCAATTTTAATT	157	Metazoa	Arthropoda	Insecta	Diptera	Cecidomyiidae	unclassified	unclassified	0	0	0	0	0	0	0	0	0	0	0	0	0	0	0	0	0	0	0	0	0	0	0	0	0	0	0	0	0	0	0	0	0	0	0	0	0	0	0	0
ASV0006	AATTTGAGCTGGAATAGTTGGAACATCTTTAAGACTTTTAATTCGAGCTGAATTAGGAACTCCTGGCTCATTAATTGGAGATGATCAAATTTACAATACAATTGTTACAGCTCATGCTTTTATTATAATTTTTTTCATAGTTATACCTATTATAATT	157	Metazoa	Arthropoda	Insecta	Lepidoptera	unclassified	unclassified	unclassified	0	0	0	0	0	0	0	0	0	0	0	0	0	0	0	0	0	0	0	0	0	0	0	0	0	0	0	0	0	0	0	0	0	0	0	0	0	0	0	0
ASV0362	AATTTGAGCAGGTATAATAGGAACATCTTTAAGATTATTAATTCGAGCTGAATTAGGAAATCCAGGATCATTAATTGGGAATGATCAAATTTACAATACTATTGTTACAGCTCACGCTTTTATTATAATTTTTTTTATAGTAATACCTATTATAATT	157	Metazoa	Arthropoda	Insecta	Lepidoptera	Tortricidae	unclassified	unclassified	1276	678	922	0	0	792	0	0	0	0	0	0	0	0	0	0	0	0	1	0	0	0	0	0	0	0	0	0	0	0	0	1037	0	0	0	0	0	0	0	506
ASV0457	TATTTGATCAGGTATAATCGGATCTTCACTTAGAATATTAATTCGATTAGAACTTAGCCAAATTAATTCAATTATTAACAATAATCAACTTTATAATGTAATCGTAACAATTCATGCTTTTATTATAATTTTCTTTATAACTATACCAATTGTAATT	157	Metazoa	Arthropoda	Insecta	Hemiptera	Aphididae	Hyalopterus	Hyalopterus pruni	0	0	0	0	0	0	0	0	0	0	0	0	0	0	0	0	0	0	0	0	0	0	0	0	0	0	0	0	0	0	0	0	0	0	0	0	0	0	0	0
ASV2444	TATTTGAGCAGGAATAGTAGGAACATCTTTAAGTTTATTAATTCGAGCAGAATTAGGTAATCCAGGATCACTTATTGGTGATGATCAAATTTATAATACTATTGTAACAGCTCATGCTTTTATTATAATTTTTTTTATAGTTATACCTATTATAATT	157	Metazoa	Arthropoda	Insecta	Lepidoptera	unclassified	unclassified	unclassified	0	0	0	0	0	0	0	0	0	0	0	0	0	0	0	0	0	0	0	0	0	0	0	0	0	0	0	0	0	0	0	0	0	0	0	0	0	0	0	0
ASV1101	AATTTGAGCAGGAATAGTAGGTACATCTTTAAGACTTCTAATTCGTGCTGAATTAGGTACTCCCGGGTCTTTAATTGGAGATGATCAAATTTATAATACTATTGTAACAGCTCATGCTTTTATTATAATTTTTTTTATAGTAATACCTATTATAATT	157	Metazoa	Arthropoda	Insecta	Lepidoptera	Nolidae	Earias	unclassified	0	0	0	0	0	3	0	0	0	0	0	0	0	0	0	0	0	0	0	0	0	0	0	0	0	0	0	0	0	0	0	0	0	0	0	2	0	0	0	0
ASV1325	AGCTTGATCAGCTATGGTTGGAACAGCTATAAGAGTATTAATTCGAATAGAATTAGGACAATCTGGAATGTTTTTAGGAGATGACCATTTATATAATGTGGTGGTTACGGCTCATGCTTTTGTTATAATCTTTTTTATAGTAATACCAATTTTAATT	157	Metazoa	Arthropoda	Arachnida	Araneae	unclassified	unclassified	unclassified	0	0	0	0	0	0	0	2	0	0	0	0	0	0	0	37	0	0	93	0	0	47	0	0	0	0	0	0	0	0	0	0	0	0	0	0	0	0	0	0
ASV0001	AATTTGAGCTGGAATAATTGGGACTTCTTTAAGTATATTGATTCGACTTGAATTAAGAACTATTTCAAATTTAATTGGTAATGATCAAATTTATAACGTAATTGTAACAGCACATGCTTTTATTATAATTTTTTTTATAGTTATACCTATTTTAATT	157	Metazoa	Arthropoda	Insecta	Diptera	Cecidomyiidae	unclassified	unclassified	0	0	0	0	0	0	0	0	0	0	3017	0	0	0	0	0	0	0	0	0	0	0	0	0	0	0	0	0	0	0	0	0	0	0	0	2	0	0	0	0
ASV1515	TATTTGAGCAGGAATAGTAGGAACATCTTTAAGTTTATTAATTCGAGCAGAATTAGGTAATCCAGGATCACTTATTGGTGATGATCAAATTTATAATACTATTGTAACAGCCCATGCTTTTATTATAATTTTTTTTATAGTTATACCTATTATAATT	157	Metazoa	Arthropoda	Insecta	Lepidoptera	unclassified	unclassified	unclassified	0	0	0	0	0	0	0	0	0	0	0	0	0	0	0	0	0	0	0	0	0	0	0	0	0	0	0	0	0	0	0	0	0	0	0	0	0	0	0	0
ASV0285	AATTTGAGCAGGAATAATTGGAACATCAATAAGAATTTTGATTCGAATAGAATTATCTTCAACATCAAATTTAATTGGGAATGATCAAATTTATAATGTAATTGTTACTGCTCATGCTTTCATTATAATTTTCTTTATAGTAATACCGATTTTAATT	157	Metazoa	Arthropoda	Insecta	Diptera	Cecidomyiidae	unclassified	unclassified	0	0	0	0	0	0	0	0	1	0	0	0	0	0	0	0	0	0	0	0	0	0	0	0	0	0	0	0	0	0	0	0	0	0	0	0	0	0	0	0
ASV0476	AATTTGAGCAGGATTAATTGGAACATCTTTAAGAATTTTAATTCGAATAGAGTTAAGAAGAATTAGAAATTTAATTAGAAATGATCAAATTTATAATGTTATTGTAACTGCTCATGCTTTTATTATAATTTTTTTTATAGTAATACCTATTTTAATT	157	Metazoa	Arthropoda	Insecta	Diptera	unclassified	unclassified	unclassified	0	0	0	0	0	0	0	0	0	0	0	0	0	0	0	0	0	0	0	0	0	0	0	0	0	0	0	0	0	0	0	0	0	0	0	0	0	0	0	0
ASV1429	AGCTTGAGCAGGAATAATTGGAACTTCATTAAGAATTTTAATTCGAGCTGAATTGGGACACCCAGGAGCTTTAATTGGTAATGATCAAATTTATAATGTTATTGTTACTTCTCATGCATTTATTATAATTTTTTTTATAGTTATACCTATTATAATT	157	Metazoa	Arthropoda	Insecta	Diptera	Tephritidae	Trupanea	Trupanea radifera	0	0	0	0	0	0	0	0	0	0	0	0	0	0	0	0	0	0	0	0	0	0	0	0	0	0	0	0	0	0	0	0	0	0	0	0	0	0	0	0
ASV0307	AGCTTGAGCTGGAATAGTGGGAACTTCCCTAAGAATTTTAATTCGAGCAGAATTAGGACACCCAGGGGCCTTAATTGGTGACGATCAAATTTATAACGTTATTGTTACTGCACATGCTTTCATTATAATTTTTTTTATGGTTATACCAATTATGATT	157	Metazoa	Arthropoda	Insecta	Diptera	unclassified	unclassified	unclassified	0	262	0	0	0	0	0	7	4	0	2	434	0	0	33	114	0	0	203	0	0	0	0	13	0	0	0	0	0	0	0	0	0	0	0	0	0	0	65	0
ASV0666	AATTTGAGCAGGAATAGTAGGAACTTCATTAAGTTTATTAATTCGAGCTGAATTAGGAAACCCTGGATCTTTAATTGGAGATGATCAAATTTATAATACTATTGTTACAGCTCATGCTTTTATTATAATTTTTTTTATAGTTATACCTATTATAATT	157	Metazoa	Arthropoda	Insecta	Lepidoptera	Noctuidae	Mamestra	Mamestra brassicae	253	299	455	0	0	152	0	275	0	0	524	0	24	0	0	0	0	0	0	0	590	0	0	0	0	0	18	0	0	0	409	0	0	0	0	0	0	0	0	534
ASV0749	TATTTGATCAGGAATAGTTGGAATAATATTAAGAATAATTATCCGTATTGAACTCTCTCAACCAGGATCAATTATTAATAACGATCAAGCATACAATGTAATTGTTACATCTCATGCTTTCATCATAATTTTCTTTATAGTTATACCAATTATAATT	157	Metazoa	Arthropoda	Insecta	Hemiptera	unclassified	unclassified	unclassified	0	0	0	0	0	0	310	0	0	0	0	20	0	0	2198	4	0	0	0	0	0	0	0	0	0	0	0	0	0	16	0	6	0	0	2	0	94	5	7	0
ASV0992	AATTTGAAGAGGAATAGTAGGAACATCTTTAAGACTTCTAATTCGTGCTGAATTAGGAAATCCAGGATCATTAATTGGTGATGATCAAATTTATAATACAATTGTTACAGCTCATGCATTTATTATAATTTTTTTTATAGTAATACCAATTATAATT	157	Metazoa	Arthropoda	Insecta	Lepidoptera	Crambidae	Sitochroa	Sitochroa verticalis	0	0	0	0	0	0	0	0	0	0	0	0	0	0	0	0	0	0	0	0	0	352	0	0	0	0	0	0	0	0	0	3	0	0	0	0	0	0	0	0
ASV1111	AATTTGAGCAGGAATAATTGGGACTTCTTTAAGTTTATTAATTCGAGCAGAATTAGGTAACCCAGGATCTTTAATTGAAGATGATCAAATTTATAATACTATTGTAACAGCTCATGCTTTTATTATAATTTTTTTTATAGTTATACCTATTATAATT	157	Metazoa	Arthropoda	Insecta	Lepidoptera	unclassified	unclassified	unclassified	0	0	0	0	0	0	0	0	0	0	0	0	0	0	0	0	0	0	0	0	0	0	0	0	0	0	0	0	0	0	0	0	0	0	0	0	0	0	0	0
ASV1272	TATTTGAGCAGGAATAGTTGGAACCTCTTTAAGTTTATTAATTCGCGCAGAATTAGGTAACCCTGGATCATTAATTGGAGATGATCAAATTTATAATACTATTGTAACAGCACATGCTTTTATTATAATTTTTTTTATAGTTATACCAATTATAATT	157	Metazoa	Arthropoda	Insecta	Lepidoptera	unclassified	unclassified	unclassified	0	0	0	0	0	0	0	0	0	0	0	0	0	0	0	0	0	0	0	0	0	0	0	0	0	0	0	0	0	0	0	0	0	0	0	0	0	0	0	0
ASV0065	AATTTGAGCAGGAATAATTGGAACATCATTAAGAATTTTAATTCGAATAGAATTAAGAAGGATTAAAAATTTAATTGGAAATGATCAAATTTATAATGTTATTGTAACTGCTCATGCTTTTATTATAATTTTTTTTATAGTAATACCTATTTTAATT	157	Metazoa	Arthropoda	Insecta	Diptera	unclassified	unclassified	unclassified	0	0	0	0	0	0	0	0	0	0	0	0	0	0	0	377	0	0	0	0	0	0	0	0	0	339	0	0	0	0	0	0	0	0	0	0	0	0	0	0
ASV0359	AATTTGATCTGGAATAGTAGGAACATCATTAAGAATTTTAATTCGAATAGAATTAAGAAGAATTTCTAATTTAATTGGAAATGATCAAATTTATAATGTAATTGTAACAGCTCATGCTTTTATTATAATTTTTTTTATAGTAATACCTATTTTAATT	157	Metazoa	Arthropoda	Insecta	Diptera	Cecidomyiidae	Ozirhincus	unclassified	44	0	511	0	0	0	0	400	0	143	0	0	0	0	0	0	0	272	0	0	0	54	0	0	143	0	0	0	79	0	0	55	146	0	0	0	92	0	0	0
ASV1109	ATCTTGAGCTGGAATAGTAGGAACATCTTTAAGAATACTAATTCGTACAGAATTAGGAAATCCGGGAAGATTAATTGGAGATGATCAAATTTATAATAGTATTGTTACAGTCCATGCATTTATTATAATTTTTTTTATAGTAATACCTATTATAATC	157	Metazoa	Arthropoda	Insecta	Lepidoptera	unclassified	unclassified	unclassified	0	0	0	0	0	0	0	0	0	0	0	0	0	0	0	0	0	0	0	0	0	0	0	0	0	0	0	0	0	0	0	0	0	0	0	0	0	0	0	0
ASV1652	AATTTGAGCAGGTATAGTAGGAACATCTTTAAGATTATTAATTCGAGCTGAATTAGGAAATCCGGGATCATTAATTGGAAATGATCAAATTTACAATACTATTGTCACAGCTCATGCTTTTATTATAATTTTTTTTATAGTAATACCTATTATAATT	157	Metazoa	Arthropoda	Insecta	Lepidoptera	unclassified	unclassified	unclassified	0	0	0	0	0	25	0	0	0	0	0	0	0	0	0	0	0	0	782	0	0	0	0	0	155	0	0	0	0	0	0	0	0	0	0	0	0	0	0	0
ASV2174	AATTTGAGCTGGAATAGTAGGAACTTCTTTAAGTTTATTAATTCGAGCTGAATTAGGAAACCCTGGTTCATTAATTGGAGATGATCAAATTTATAATACAATTGTTACTGCTCATGCTTTTATTATAATTTTTTTTATAGTAATACCTATTATAATT	157	Metazoa	Arthropoda	Insecta	Lepidoptera	Coleophoridae	Coleophora	unclassified	0	0	0	0	0	0	0	0	0	0	0	0	0	0	0	0	0	0	0	0	0	0	0	0	0	0	0	0	0	0	0	0	0	0	0	0	0	0	0	0
ASV2366	TATTTGATCAGGAATAGTTGGAACTTCATTAAGAATATTAATCCGTTTAGAATTAGGAACTCCAAATAATTTAATTGGAAATGATCAAATTTATAACGTAATTGTGACAGCCCATGCTTTTATTATAATTTTTTTTATAGTAATGCCTATTATAATT	157	Metazoa	Arthropoda	Insecta	Diptera	Cecidomyiidae	unclassified	unclassified	0	0	0	0	0	0	0	341	0	0	0	4553	0	0	0	0	0	2	0	0	0	0	0	0	298	0	0	0	0	0	0	0	0	0	0	0	0	0	0	0
ASV2369	AGCATGAGCTGGGATAGTAGGAACATCAATAAGAATAATTATCCGAATAGAATTAGGACAGCCAGGATCAATAATTGGAGATGATCAAATCTATAATGTAATTATTACAGCACATGCATTTGTAATAATTTTCTTTATAGTTATACCAATTATAATT	157	Metazoa	Arthropoda	Insecta	Orthoptera	Acrididae	Oedaleus	unclassified	0	0	0	0	0	0	152	59	0	0	0	0	0	0	1	0	0	12	37	0	0	0	0	2	0	0	0	0	0	12	0	0	0	0	0	0	0	31	0	0
ASV2464	AATTTGAGCAGGATTAATTGGAACATCTTTAAGAATTTTAATTCGAATAGAGTTAAGAAGAATTAGAAATTTAATTAGAAATGATCAAATTTATAATATAATTGTAACTGCTCATGCTTTTATTATAATTTTTTTTATAGTTATACCAATTTTAATT	157	Metazoa	Arthropoda	Insecta	Diptera	Cecidomyiidae	unclassified	unclassified	0	0	0	0	0	0	0	0	0	0	0	0	0	0	0	0	0	0	0	0	0	0	0	0	0	0	0	0	0	0	0	0	0	0	0	0	0	0	0	0
ASV0948	TATGTGAGCAGGGGTATTGGGATTATCATTAAGAATATTAATTCGTATAGAATTGGGTAGACCTGGATCATTAATTGGAAATGATCAGATTTATAATTCTATTGTTACAACTCATGCATTTGTAATAATTTTTTTTTTTGTTATACCTGTAATAATA	157	Metazoa	Arthropoda	Insecta	Hymenoptera	unclassified	unclassified	unclassified	0	75	0	0	0	0	0	0	0	0	0	0	0	2	0	0	51	0	0	0	0	3	0	6	0	0	0	0	0	0	0	0	0	0	13	4	0	0	68	7
ASV1138	TGCATGATCAGGAATAATTGGCACTTCATTAAGAATAATTATTCGAACAGAATTAGGAAATCCAGGCTCTTTAATTGGAAATGACCAAATTTACAATGTAATTGTAACTGCACATGCTTTTATTATAATTTTTTTTATAGTGATACCTATTATAATT	157	Metazoa	Arthropoda	Insecta	Diptera	Phoridae	unclassified	unclassified	0	0	505	0	0	0	0	455	0	0	0	0	214	1098	0	1375	0	0	0	0	0	0	0	42	0	0	0	0	0	0	0	0	0	0	0	0	0	0	0	0
ASV1773	AGCTTGAGCTGGAATAGTAGGAACATCTTTAAGTATTTTAATTCGTATAGAACTTGGTCATCCAGGAGCATTAATTGGAGATGATCAAATTTATAATGTAATTGTTACTGCACATGCTTTTGTTATAATTTTTTTTATAGTAATACCTATTATAATT	157	Metazoa	Arthropoda	Insecta	Diptera	Syrphidae	unclassified	unclassified	0	36	0	514	0	0	0	0	0	13	0	0	0	0	0	51	0	0	0	668	0	0	0	13	0	0	0	0	0	88	0	0	0	0	0	0	0	0	0	0
ASV1861	AATTTGAAGAGGAATAGTAGGAACATCTTTAAGTTTATTAATTCGAGCTGAATTAGGTAATCCGGGCTCATTAATTGGAGATGATCAAATTTATAATACAATTGTTACAGCTCATGCATTTATTATAATTTTTTTTATAGTTATACCTATCATAATT	157	Metazoa	Arthropoda	Insecta	Lepidoptera	Crambidae	unclassified	unclassified	0	0	0	0	0	0	0	0	0	0	0	0	0	0	0	0	0	0	0	0	0	0	0	0	0	0	0	0	0	0	0	0	0	0	0	0	0	0	0	0
ASV1963	TATTTGAGCAGGGATAATTGGAACATCGTTAAGAATTTTAATTCGAATAGAATTAAGAAGAATTAGAAATTTAATTGGTAATGATCAAATTTATAATGTTATTGTAACTGCTCATGCTTTTATTATAATTTTTTTTATAGTAATACCTATTTTAATT	157	Metazoa	Arthropoda	Insecta	Diptera	Cecidomyiidae	unclassified	unclassified	0	0	0	0	0	0	0	0	0	0	0	0	0	0	0	0	0	0	0	0	0	0	0	0	0	0	0	0	0	0	15	0	0	0	0	0	0	0	0	0
ASV2020	GGCTTGAGCTGGAATAGTAGGTACTTCTTTAAGTATTTTAATTCGAGCTGAATTAGGCCACCCTGGAGCCTTAATTGGAGATGACCAAATTTATAATGTAATTGTAACTGCTCATGCTTTTATTATAATTTTTTTTATAGTTATACCTATTATAATT	157	Metazoa	Arthropoda	Insecta	Diptera	unclassified	unclassified	unclassified	0	0	0	0	533	0	0	0	99	0	0	298	0	0	0	0	0	0	0	0	122	180	0	0	0	389	0	203	0	0	0	0	0	0	374	259	350	0	0	2067
ASV2192	AATTTGAGCTGGAATAATTGGAACATCATTAAGATTATTAATTCGAGCTGAATTAAGAATACCCGGATCATTAATTGGAAATGATCAAATTTATAATTCTATTGTAACTGCTCATGCATTTATTATAATTTTTTTTATAGTAATACCAATTATAATT	157	Metazoa	Arthropoda	Insecta	Lepidoptera	unclassified	unclassified	unclassified	783	0	0	0	894	391	3024	0	0	0	0	0	0	0	10	0	0	0	0	0	0	0	0	0	0	0	0	0	0	0	0	749	298	281	0	214	0	0	0	0
ASV2234	TATTTGAGCTGGCATAGTTGGAACTTCTTTAAGATTATTAATTCGAGCTGAATTAGGTAATCCTGGATCTTTAATTGGAGATGACCAAATTTATAATACAATTGTTACTGCTCATGCTTTTATTATAATTTTTTTCATAGTTATACCTATTATAATT	157	Metazoa	Arthropoda	Insecta	Lepidoptera	Tortricidae	Eucosma	unclassified	0	0	0	0	0	0	0	0	0	0	0	0	0	0	0	0	0	0	0	0	0	0	0	0	0	0	0	0	0	0	0	0	0	0	0	0	0	0	0	0
ASV0325	AATTTGAGCTGGAATAGTAGGAACATCATTAAGAATTTTAATTCGATTAGAATTAAGAACAATTTCTAATTTGATTGGTAATGATCAAATTTATAACGTTATTGTTACAGCTCATGCATTTATTATAATTTTTTTTATAGTTATACCTATTTTAATT	157	Metazoa	Arthropoda	Insecta	Diptera	Cecidomyiidae	unclassified	unclassified	0	0	0	0	0	0	0	0	0	0	0	0	0	0	0	0	0	0	0	0	0	0	0	0	0	0	0	0	0	0	0	0	0	0	0	0	0	0	0	0
ASV0559	AGTTTGAGCTGGAATAGTGGGAACTTCTTTAAGTTTATTAATTCGAGCTGAATTAGGAAATCCTGGCTCATTAATTGGAGATGACCAAATTTATAATACAATTGTGACAGCTCATGCTTTTATTATAATTTTCTTTATAGTTATACCTATTATAATT	157	Metazoa	Arthropoda	Insecta	Lepidoptera	Coleophoridae	Coleophora	Coleophora amarchana	0	0	0	0	0	0	0	0	0	0	0	0	0	0	0	0	0	0	0	2	0	0	0	0	0	0	0	0	0	0	0	0	0	0	0	0	0	0	0	0
ASV0701	AATTTGATCAGGAATAATTGGATCATCTTTAAGAATTTTAATTCGATTAGAATTAAGACAAATCAATTCAATTATTAATAATAATCAAATATACAACGTAATTGTCACTATTCATGCATTTATTATAATTTTTTTTATAACAATACCAATTGTTATT	157	Metazoa	Arthropoda	Insecta	Hemiptera	unclassified	unclassified	unclassified	4	0	1	0	0	1	0	0	0	0	0	0	0	0	0	0	0	0	0	0	0	0	15	0	92	0	0	0	0	25	0	0	0	0	6	63	0	0	0	0
ASV1150	AGTTTGAGCTGGAATAGTAGGAACTTCTTTAAGTTTATTAATTCGAGCTGAATTAGGAAATCCTGGCTCATTAATTGGAGATGACCAAATTTATAATACAATTGTGACAGCTCATGCTTTTATTATAATTTTCTTTATAGTTATACCTATTATAATT	157	Metazoa	Arthropoda	Insecta	Lepidoptera	Coleophoridae	Coleophora	Coleophora amarchana	0	0	0	0	0	0	0	0	0	0	0	0	0	0	0	0	0	0	0	0	0	0	0	0	0	0	0	0	0	0	0	0	0	0	0	0	0	0	0	0
ASV1315	TATATGAACTGCCATACTAGGGACTTCTTTAAGAAATATTATTCGTTTCGAACTAAGAATACCAAATAGAATTATTAAAGATGATCAAATTTACAATTCTTTAGTTACAGCTCATGCTTTAGTAATAATTTTTTTTATAATTATACCAGTAATAATT	157	Metazoa	Arthropoda	Arachnida	Trombidiformes	Tarsonemidae	unclassified	Tarsonemidae sp. BIOUG25926-A09	0	0	0	0	0	0	0	0	0	0	0	0	0	0	0	0	0	0	0	0	0	0	0	0	0	0	0	0	0	0	0	0	0	0	0	0	0	0	0	0
ASV1738	AACTTGATCTGGAATAATTGGAACATCCCTAAGACTCCTAATTCGAACTGAATTAGGAACCCCTGGAAAATTAATTGGGAATGATCAAATTTATAATACTATTGTAACTGCTCATGCTTTTATCATAATTTTTTTTATAGTTATACCTATTATAATT	157	Metazoa	Arthropoda	Insecta	Lepidoptera	unclassified	unclassified	unclassified	0	0	0	0	0	0	0	0	0	0	0	0	0	0	0	0	0	0	0	0	0	0	0	0	0	0	0	0	0	0	0	0	0	0	0	0	2397	0	0	0
ASV1763	AATTTGATCTGGAATATTAGGAACTTCTTTAAGAATTTTAATCCGTTTAGAATTAAGATCTATTTCTAATTTAATTGGTAATGATCAAATTTACAATGTAACTGTAACTGCTCATGCTTTTATTATAATTTTTTTTATAGTGATACCTATTATAATT	157	Metazoa	Arthropoda	Insecta	Diptera	Cecidomyiidae	unclassified	unclassified	0	0	0	0	0	0	0	0	0	0	0	0	0	0	0	0	0	0	0	0	0	0	0	0	0	0	0	0	0	0	0	0	0	0	0	0	0	0	0	0
ASV1950	GATTTGATCGGGAATAATTGGCACTTCATTAAGAATATTAATTCGTTTAGAATTAGGAACAACTAATAATTTAATTGGAAATGACCAAATTTATAATGTAATTGTTACAGCCCATGCTTTTATTATAATTTTTTTCATAGTAATACCTATTTTAATT	157	Metazoa	Arthropoda	Insecta	Diptera	Cecidomyiidae	unclassified	unclassified	0	0	0	0	0	0	0	38	0	0	0	0	0	0	0	0	0	0	0	0	0	0	0	0	0	0	0	0	0	0	0	0	0	0	0	0	0	0	0	0
ASV2093	AGCATGGTCTGCTATGGTAGGAACCGCAATAAGAGTTTTAATTCGAATAGAATTAGGTCAGACTGGTAGATTTTTGGGAAACGATCATATGTATAATGTAATTGTAACAGCACATGCTTTTGTTATAATTTTTTTTATAGTAATACCAATTCTAATT	157	Metazoa	Arthropoda	Arachnida	Araneae	Salticidae	Heliophanus	Heliophanus ussuricus	0	0	0	0	0	0	0	0	0	0	0	0	0	0	0	0	0	0	0	0	0	0	0	0	0	0	0	0	0	0	0	0	0	0	0	0	0	0	0	0
ASV0186	GATTTGAGCTGGAATAATAGGAACTTCTTTAAGTTTATTAATTCGAGCTGAATTAGGAAATCCTGGTTCATTAATTGGTGATGATCAAATTTATAATACAATTGTTACAGCTCATGCTTTTATTATAATTTTTTTTATAGTTATACCTATTATAATT	157	Metazoa	Arthropoda	Insecta	Lepidoptera	Coleophoridae	Coleophora	Coleophora versurella	0	0	0	0	0	0	0	0	0	0	0	0	0	68	0	229	0	0	0	0	0	0	0	0	0	0	0	0	0	0	0	0	0	0	0	0	0	0	0	0
ASV0499	AATTTGAGCAGGAATATTAGGTACATCTCTTAGACTTTTAATTCGAGCTGAATTAGGTAACCCTGGTTCTTTAATTGGAGATGATCAAATTTATAACACTATTGTAACAGCTCATGCTTTTATTATAATTTTTTTTATAGTTATACCTATTATAATT	157	Metazoa	Arthropoda	Insecta	Lepidoptera	Gelechiidae	Caryocolum	Caryocolum tischeriella	0	0	0	0	0	0	0	0	0	0	0	0	0	0	0	0	0	0	0	0	0	0	0	0	0	0	0	0	0	0	0	0	0	0	0	0	0	0	0	0
ASV0857	AGTTTGATCAGGAATAGTAGGAACATCTTTAAGTATATTAATTCGTGCTGAATTAAGTCACCCAGGGATATTTATTGGAAATGATCAAATTTATAACGTAATTGTTACAGCTCATGCATTTATTATAATTTTCTTCATAGTAATACCAATTATAATT	157	Metazoa	Arthropoda	Insecta	Diptera	Culicidae	unclassified	unclassified	0	0	0	0	0	0	0	0	0	0	0	0	0	0	0	0	0	0	0	0	0	0	0	0	0	0	0	0	0	0	0	0	0	0	0	0	0	0	0	0
ASV1722	TATATGAGCAGGAATAATTGGAACTTCTATAAGAATTTTAATCCGATTAGAATTAAGAACTATTAAAAATTTAATTGGAAATGATCAAATTTATAATGTAATTGTAACTGCTCATGCATTTATTATAATTTTTTTCATAGTTATACCTATTTTAATT	157	Metazoa	Arthropoda	Insecta	Diptera	Cecidomyiidae	unclassified	unclassified	0	0	0	0	0	0	0	0	0	0	0	0	0	0	0	0	0	0	0	0	0	0	0	0	0	0	0	0	0	0	0	0	0	0	0	0	0	0	0	0
ASV1793	AGTTTGATCAGGAATAGTAGGAACATCTTTAAGTATATTAATTCGTGCTGAATTAAGTCACCCAGGGATATTTATTGGAAATGATCAAATTTATAACGTAATTGTTACAGCTCATGCATTTATTATAATTTTTTTTATAGTAATACCAATTATAATT	157	Metazoa	Arthropoda	Insecta	Diptera	Culicidae	unclassified	unclassified	0	0	0	0	0	0	0	0	0	0	0	0	0	0	0	0	0	0	0	0	0	0	0	0	0	0	0	0	0	0	0	0	0	0	0	0	0	0	0	0
ASV1909	AATTTGAGCTGGAATATTAGGAACCTCCTTAAGAATATTAATTCGATTAGAATTAAGAACAATTTATAACTTAATTGGAAATGATCAAATTTATAATGTTATTGTTACTGCTCATGCTTTTATTATAATTTTTTTTATAGTAATACCAATTCTTATT	157	Metazoa	Arthropoda	Insecta	Diptera	Cecidomyiidae	unclassified	unclassified	0	0	0	0	0	0	0	0	2	0	3	0	0	0	0	0	0	0	0	0	0	0	0	0	0	0	0	0	0	881	0	0	0	0	0	0	0	0	0	0
ASV1928	AGCTTGATCTGGAATAGTAGGAACATCAATAAGTATAATTATTCGTGCAGAATTAGGACAACCAGGATATTTAATTGGAGATGATCAAATTTATAATGTAATTATTACAGCTCATGCATTTGTAATAATTTTTTTTATAGTAATACCTATTATAATT	157	Metazoa	Arthropoda	Insecta	Orthoptera	Acrididae	Euchorthippus	Euchorthippus unicolor	0	0	0	0	0	0	0	0	0	0	0	0	0	979	0	0	0	0	0	0	0	0	0	0	0	754	0	0	0	0	0	6	0	0	70	0	0	0	0	0
ASV1937	AGCTTGAGCTGGAATAGTGGGAACTTCATTAAGTATCCTTATTCGGGCTGAATTAGGGCACCCTGGTGCTTTAATTGGAGATGACCAAATTTATAATGTTATTGTTACTGCCCATGCTTTTATTATAATTTTTTTTATGGTAATACCTATTATAATT	157	Metazoa	Arthropoda	Insecta	Diptera	Agromyzidae	unclassified	Agromyzidae sp. BOLD:ACC0247	0	0	0	0	0	0	0	0	0	0	0	0	0	0	0	0	0	0	0	0	44	0	0	0	61	0	2012	0	0	0	0	0	9	285	0	0	0	921	0	0
ASV0209	AATTTGAGCAGGATTAATTGGAACATCTTTAAGAATTTTAATTCGAATAGAGTTAAGAAGAATTAGAAATTTAATTAGAAATGATCAAATTTATAATGTAATTGTAACTGCTCATGCTTTTATTATAATTTTTTTTATAGTTATACCAATTTTAATT	157	Metazoa	Arthropoda	Insecta	Diptera	Cecidomyiidae	unclassified	unclassified	0	0	0	0	0	0	0	0	0	0	0	0	0	0	0	0	0	0	0	0	0	0	0	0	0	0	0	0	0	0	0	0	0	0	0	0	0	0	0	0
ASV0566	TATTTGAGCAGGAATAGTTGGAACTTCTTTAAGTCTTCTTATTCGTGCAGAATTAGGAAATCCCGGATCATTAATTGGAGATGATCAAATTTATAATACTATTGTAACAGCTCATGCATTTATTATAATTTTTTTTATAGTAATACCAATTATAATT	157	Metazoa	Arthropoda	Insecta	Lepidoptera	Tortricidae	Grapholita	Grapholita delineana	0	0	0	0	0	0	0	0	0	0	0	0	0	0	0	0	0	0	0	0	0	0	0	0	0	0	0	0	0	0	0	0	0	0	0	0	0	0	0	0
ASV0588	GATTTGATCGGGATTAATAGGAAGAAGATTAAGAATATTAATTCGTCTAGAATTAGGAACACCTTCATCTTTAATTGGGAATGATCAAATTTATAATTCAATTGTAACAGCTCATGCTTTAATTATAATTTTTTTTACAATTATACCAATTATATTA	157	Metazoa	Arthropoda	Insecta	Hymenoptera	Platygastridae	unclassified	unclassified	0	0	0	0	0	0	0	0	0	0	0	0	0	0	0	0	0	0	0	0	0	0	0	0	0	0	0	0	0	0	0	0	0	0	0	0	0	0	0	0
ASV1347	AATTTGATCAGGTATATTTGGAATATCATTGAGAATTTTAATCCGATTGGAATTAAGAACTATTTCTAATTTAATTGAAAATGATCAAATCTATAATTCAATTGTCACTGCTCATGCTTTAATTATAATTTTTTTCATAGTTATACCAATTTTAATT	157	Metazoa	Arthropoda	Insecta	Diptera	Cecidomyiidae	unclassified	unclassified	0	0	0	0	0	0	0	0	0	0	0	0	0	0	0	0	0	0	0	0	0	0	0	0	0	0	0	0	0	0	0	0	0	0	0	0	0	0	0	0
ASV1371	AATTTGAGCAGGATTAATTGGAACATCTTTAAGAATTTTAATTCGGATAGAATTAAGAAGAATTAGTAATTTAATTAGAAATGATCAAATTTATAACGTAATTGTAACTGCTCATGCTTTTATTATAATTTTTTTTATAGTTATACCAATTTTAATT	157	Metazoa	Arthropoda	Insecta	Diptera	Cecidomyiidae	unclassified	unclassified	0	0	0	0	0	0	0	0	0	0	0	0	0	0	0	0	0	0	0	0	0	0	0	0	0	0	0	0	0	0	0	0	0	0	0	0	0	0	0	0
ASV1422	TATTTGAGCAGGAATAGTAGGAACTTCATTAAGTTTATTAATTCGAGCTGAATTAGGAACTCCAGGATCTTTAATTGGAGATGATCAAATTTATAATACTATTGTTACAGCTCATGCTTTTATTATAATTTTTTTCATAGTTATACCTATTATAATT	157	Metazoa	Arthropoda	Insecta	Lepidoptera	unclassified	unclassified	unclassified	0	0	0	0	0	0	0	0	0	0	0	0	0	0	0	0	0	0	0	0	0	0	0	0	0	0	0	0	0	0	0	0	0	0	0	0	0	0	0	0
ASV1486	TATTTGAGCAGGAATAATTGGAACATCATTAAGAATTTTAATTCGGATAGAATTAAGAAGAATTAGAAATTTAATTGGTAATGATCAAATTTATAATGTTATTGTAACTGCTCATGCTTTTATTATAATTTTTTTTATAGTAATACCTATTTTAATT	157	Metazoa	Arthropoda	Insecta	Diptera	Cecidomyiidae	unclassified	unclassified	0	0	0	0	0	0	0	0	0	0	0	0	0	0	0	0	0	0	971	0	0	0	0	0	0	0	0	0	0	0	0	337	0	0	0	0	0	33	0	0
ASV1860	AATTTGAGCTGGGATAGTAGGAACTTCTCTAAGAATCTTAATTCGTTTAGAATTAAGAACAATTTCTAATTTAATTGGGAATGATCAAATTTATAATGTAATTGTTACAGCACATGCATTTATTATAATTTTTTTTATAGTAATACCAATTTTAATT	157	Metazoa	Arthropoda	Insecta	Diptera	Cecidomyiidae	unclassified	unclassified	0	0	0	0	0	0	0	0	0	0	0	0	0	0	0	0	0	0	0	0	0	0	0	0	0	0	0	0	0	0	0	0	0	0	0	0	0	0	0	0
ASV2415	AGTTTGATCAGGAATAGTTGGAACATCATTAAGAATTTTAATTCGTGCTGAATTAAGTCAACCAGGTATATTTATTGGAAATGACCAAATTTATAATGTAATTGTTACAGCTCATGCTTTTATTATAATTTTCTTTATAGTAATACCTATTATAATT	157	Metazoa	Arthropoda	Insecta	Diptera	Culicidae	Ochlerotatus	unclassified	0	0	0	0	0	0	0	0	0	0	0	0	0	0	0	0	0	0	0	0	0	0	0	0	0	198	0	0	0	0	0	0	0	0	0	0	0	0	0	0
ASV0278	TATTTGAGCTGGCATAATTGGAACTTCTTTAAGATTATTAATTCGAGCTGAATTAGGTAATCCCGGATCTTTAATTGGAGATGACCAAATTTATAATACAATTGTTACTGCTCATGCTTTTATTATAATTTTTTTTATAGTTATGCCTATTATAATT	157	Metazoa	Arthropoda	Insecta	Lepidoptera	Tortricidae	Eucosma	Eucosma obumbratana	0	0	0	0	0	0	0	0	0	0	0	0	0	0	0	0	0	0	0	0	0	0	0	0	0	0	0	0	0	0	0	0	0	0	0	0	0	0	0	0
ASV0363	AGCTTGAGCTGGAATAGTGGGAACTTCCCTAAGAATTTTAATTCGAGCTGAATTAGGACACCCTGGTGCTCTAATTGGAGACGACCAAATTTATAATGTTATTGTTACTGCTCATGCTTTTATTATAATTTTTTTTATAGTGATACCTATTATAATT	157	Metazoa	Arthropoda	Insecta	Diptera	unclassified	unclassified	unclassified	0	0	0	0	0	0	0	0	0	0	0	0	0	0	0	0	0	0	0	0	0	0	0	0	0	0	0	0	0	222	0	0	0	0	0	0	0	0	0	0
ASV0822	AATTTGAGCAGGAATATTAGGTACATCTCTTAGACTTTTAATTCGAGCTGAATTAGGTAATCCTGGTTCTTTAATTGGAGATGATCAAATTTATAACACTATTGTAACAGCTCATGCTTTTATTATAATTTTTTTTATAGTTATGCCTATTATAATT	157	Metazoa	Arthropoda	Insecta	Lepidoptera	unclassified	unclassified	unclassified	0	0	0	0	0	0	0	0	0	0	0	0	0	0	0	0	0	0	0	0	0	0	0	0	0	0	0	0	0	0	0	0	0	0	0	0	0	0	0	0
ASV1176	CGCTTGATCAGGAATAATTGGTACCTCTTTAAGAATTTTAATTCGAGCCGAATTGGGACATGCCGGAGCTTTAATTGGAGATGACCAAATTTATAATGTTATTGTTACTGCCCATGCCTTTATTATAATTTTTTTTATAGTTATACCTATATTAATT	157	Metazoa	Arthropoda	Insecta	Diptera	Chironomidae	unclassified	unclassified	0	0	0	0	0	0	0	0	0	0	0	0	0	0	0	0	0	0	0	0	0	0	0	0	0	0	0	0	0	0	0	0	0	0	0	0	0	0	0	0
ASV1751	AATTTGAGCTGGAATAGTAGGAACATCATTAAGAATTTTAATTCGATTGGAATTAAGAACAATTTCAAATTTAATTGGTAATGATCAAATTTATAATGTTATTGTTACAGCTCATGCATTTATTATAATTTTTTTCATAGTTATACCTATTTTAATT	157	Metazoa	Arthropoda	Insecta	Diptera	Cecidomyiidae	unclassified	unclassified	0	0	0	0	0	0	0	0	0	0	0	0	0	0	0	0	0	0	0	0	0	0	0	0	0	0	0	0	0	0	0	0	0	0	0	0	0	0	0	0
ASV1925	AATTTGATCTGGAATATTAGGAACTTCTTTAAGAATTTTAATCCGTTTAGAATTAAGATCTATTTCTAATTTAATTGGTAATGATCAAATTTACAATGTAATTGTAACTGCTCATGCTTTTATTATAATTTTTTTTATAGTGATACCTATTATAATT	157	Metazoa	Arthropoda	Insecta	Diptera	Cecidomyiidae	unclassified	unclassified	0	0	0	0	0	0	0	0	0	0	0	0	0	0	0	0	0	0	0	0	0	0	0	0	0	0	0	0	0	0	0	0	0	0	0	0	0	0	0	0
ASV1967	AGCTTGAGCAGGAATAATTGGAACTTCTTTAAGAATTTTAATTCGAGCTGAATTAGGACATCCAGGAGCTTTAATTGGAAATGATCAAATTTATAATGTCATTGTTACTTCTCATGCATTTATTATAATTTTTTTTATAGTTATACCTATTATAATT	157	Metazoa	Arthropoda	Insecta	Diptera	Tephritidae	unclassified	unclassified	0	0	0	0	0	0	0	0	0	0	0	0	0	0	1497	0	0	0	0	0	0	0	0	0	0	0	0	0	0	0	0	0	2152	0	0	0	0	0	0	0
ASV2113	TATATGAGCAGGAATAATTGGATCATCTATAAGATTAATTATTCGTATAGAATTAAGAAATCCTGGATATTTAATTAAAAATGATCAAATTTATAACTCTCTTGTAACTGCTCATGCTTTTATTATAATTTTTTTTATAGTTATACCAATTATAATT	157	Metazoa	Arthropoda	Insecta	Hymenoptera	Ichneumonidae	unclassified	unclassified	0	0	0	0	0	0	0	0	0	0	0	0	0	0	0	0	0	0	0	0	0	0	0	0	0	0	0	0	0	0	0	0	0	0	0	0	0	0	0	0
ASV2271	AATTTGAAGAGGAATAGTAGGAACATCTTTAAGTCTTTTAATTCGTGCTGAATTAGGTAATCCAGGATCATTAATTGGAGATGATCAAATTTATAATACAATTGTTACAGCTCATGCATTTATTATAATTTTTTTTATGGTTATACCTATTATAATT	157	Metazoa	Arthropoda	Insecta	Lepidoptera	Crambidae	Loxostege	Loxostege turbidalis	0	0	0	0	0	0	0	0	0	0	0	0	0	0	0	0	0	0	0	0	0	0	0	0	0	0	0	0	0	0	0	0	0	0	0	0	0	0	0	0
ASV0088	AATTTGAGCCGGAATAGTAGGAACATCATTAAGAATTTTAATTCGATTAGAATTAAGAACAATTTCAAATTTAATTGGTAATGATCAAATTTATAATGTTATTGTCACAGCTCATGCATTTATTATAATTTTTTTTATAGTTATACCTATCCTAATT	157	Metazoa	Arthropoda	Insecta	Diptera	Cecidomyiidae	Mycodiplosis	Mycodiplosis sp. T383	0	0	0	0	0	0	0	0	0	0	0	0	0	0	0	0	0	0	0	0	0	0	0	0	0	0	0	0	0	0	0	0	0	0	0	0	0	0	0	0
ASV0101	AATTTGAGCAGGAATAATCGGAACAAGATTAAGAATTTTAATTCGAATAGAATTATCAACAACATCAAATTTAATTGAGAACGATCAAATTTATAATGTAATTGTAACTGCTCATGCTTTCATTATAATTTTTTTTATAGTTATACCAATTTTAATT	157	Metazoa	Arthropoda	Insecta	Diptera	Cecidomyiidae	unclassified	unclassified	0	0	0	0	0	0	0	0	0	0	0	0	0	0	0	0	0	0	0	0	0	0	0	0	0	0	0	0	0	0	0	0	0	0	0	0	0	0	0	0
ASV0257	AATTTGAGCAGGTATAGTAGGTACTTCTTTAAGACTTTTAATTCGAGCTGAATTAGGAAATCCAGGTTCTTTAATTGGAGATGACCAAATTTATAATACTATTGTAACAGCTCATGCATTTATTATAATTTTTTTTATAGTAATACCAATTATAATT	157	Metazoa	Arthropoda	Insecta	Lepidoptera	unclassified	unclassified	unclassified	0	0	0	0	0	0	0	0	0	0	0	0	0	0	0	0	0	0	0	0	0	0	0	0	0	0	0	0	0	0	0	0	0	0	0	0	0	0	0	0
ASV0273	AATTTGAGCAGGGTTAATTGGAACATCATTAAGAATCTTAATTCGAATAGAATTAAGAAGAATTAGAAATTTAATTAAAAATGATCAAATTTATAATGTAATTGTAACTGCTCATGCTTTCATTATAATTTTTTTTATAGTTATACCAATTTTAATT	157	Metazoa	Arthropoda	Insecta	Diptera	Cecidomyiidae	unclassified	unclassified	0	0	0	0	0	0	0	0	0	0	0	0	0	0	0	0	0	0	0	0	0	0	0	0	0	0	0	0	0	0	0	0	0	0	0	0	0	0	0	0
ASV0277	TATTTGAGCAGGTATAATTGGCACATCATTAAGAATTTTAATTCGAATAGAATTAAGAAGAATTAGAAATTTAATTGGAAATGATCAGATTTATAATGTTATTGTAACTGCTCATGCTTTTATTATAATTTTTTTTATAGTAATACCAATTTTAATT	157	Metazoa	Arthropoda	Insecta	Diptera	Cecidomyiidae	unclassified	unclassified	0	0	778	0	0	0	0	525	0	0	0	0	0	0	0	0	0	0	0	0	1057	0	0	0	169	0	0	0	0	0	0	0	0	445	0	0	0	0	0	0
ASV0442	GTTTTGATCAGGAATATTAGGATTATCATTAAGGTTACTTATTCGTATAGAGTTATCTAGACCCGGTAGATTTCTAGGGGATGATCAAATTTATAATAGAGTTGTGACAGCTCATGCATTTGTAATAATTTTTTTTATAGTAATACCTGTAATAATT	157	Metazoa	Arthropoda	Insecta	Hymenoptera	Braconidae	Meteorus	Meteorus versicolor	0	0	0	0	0	0	0	0	0	0	0	0	0	0	0	0	0	0	0	0	0	0	0	0	0	0	0	0	0	0	0	0	0	0	0	0	0	0	0	0
ASV0654	AGCTTGAGCTGGAATAGTAGGTACATCAATAAGAATTTTAATTCGGTCAGAATTAGGACATCCAGGATCCCTAATTGGTGATGATCAAATTTATAATGTTATTGTAACAGCTCATGCCTTTGTAATAATTTTTTTTATAGTAATACCTATTATAATT	157	Metazoa	Arthropoda	Insecta	unclassified	unclassified	unclassified	unclassified	0	0	0	0	0	0	0	0	0	0	0	0	0	0	0	0	0	0	0	0	0	0	0	0	0	0	0	0	0	0	0	0	0	0	0	0	0	0	0	0
ASV0776	AATTTGAGCAGGATTAATTGGATCATCTTTAAGAATTTTAATTCGGATAGAATTAAGAAGAATTAGAAATTTAATTAGAAATGATCAAATTTATAATGTAATTGTAACTGCTCACGCTTTTATTATAATTTTTTTTATAGTAATACCTATTTTAATT	157	Metazoa	Arthropoda	Insecta	Diptera	unclassified	unclassified	unclassified	0	0	0	0	0	0	0	0	0	0	0	8	599	0	0	0	0	284	0	0	0	0	0	0	550	0	0	0	0	0	0	0	2642	0	0	0	0	0	0	0
ASV0828	TATATGAGCAGGAATAGTGGGAACTTCCTTAAGAATTTTAATTCGATTAGAATTAGGGTCAACAGGAAGATTAATCGGAAATGACCAAATTTATAATGTTATTGTAACTGCGCACGCATTTATCATAATTTTTTTCATAGTAATACCGATTATAATT	157	Metazoa	Arthropoda	Insecta	Coleoptera	Coccinellidae	Coccinula	Coccinula quatuordecimpustulata	0	0	0	0	0	0	0	0	0	0	0	0	0	0	0	0	0	0	0	0	0	0	0	0	0	0	0	0	0	0	0	0	0	0	0	0	0	0	0	0
ASV1003	AGCTTGAGCAGGTATAGTAGGAACTTCTTTAAGTATTTTAATTCGAGCTGAACTTGGTCATCCAGGAGCATTAATTGGAGACGATCAAATTTATAATGTAATTGTTACTGCTCATGCTTTTGTAATAATTTTTTTTATAGTAATACCAATTATAATT	157	Metazoa	Arthropoda	Insecta	Diptera	Sphaeroceridae	Rachispoda	unclassified	0	0	0	0	0	0	0	0	0	0	0	0	0	0	0	0	0	0	0	0	0	0	0	0	0	0	0	0	0	0	0	0	0	0	0	0	0	0	0	0
ASV1007	AATTTGAGCAGGTATAGTAGGAACTTCTTTAAGTTTATTAATCCGAGCAGAATTAGGAAACCCCGGTTCTTTAATTGGAGATGATCAAATTTATAATACTATTGTAACAGCTCATGCTTTTATTATAATTTTCTTTATAGTTATACCAATTATAATT	157	Metazoa	Arthropoda	Insecta	Lepidoptera	Tortricidae	Paraccra	Paraccra mimesa	0	0	0	0	0	1	0	0	0	0	0	0	0	0	0	0	0	0	0	0	0	0	0	507	0	0	0	0	0	0	260	0	0	0	68	0	0	0	0	0
ASV1324	AATTTGAGCAGGAATATTAGGTACTTCTCTTAGATTATTAATTCGAGCTGAATTAGGAAACCCTGGATCTTTAATTGGTGATGACCAAATTTATAATACTATTGTAACTGCCCATGCTTTTATTATAATTTTTTTTATAGTTATGCCAATTATAATT	157	Metazoa	Arthropoda	Insecta	Lepidoptera	Gelechiidae	Helcystogramma	Helcystogramma arulensis	0	0	0	0	0	0	0	0	0	0	0	0	0	0	0	0	0	0	0	0	0	0	0	0	0	0	0	0	0	0	0	0	0	0	0	0	0	0	0	0
ASV1556	AATTTGAGCAGGAATAGTTGGAACTTCTTTAAGATTATTAATTCGAGCTGAATTAGGTAATCCTGGTTCTTTAATTGGAGATGATCAAATTTATAATACTATTGTAACAGCTCATGCTTTTATTATAATTTTTTTCATAGTAATACCAATTATAATT	157	Metazoa	Arthropoda	Insecta	Lepidoptera	Erebidae	Catocala	Catocala elocata	0	0	0	0	0	0	0	0	0	0	0	0	0	0	0	0	0	0	0	0	0	0	0	0	0	0	0	0	0	0	0	0	0	0	0	0	0	0	0	0
ASV1578	ATCATGATCAGGAATAATAGGGACTTCCTTAAGTATACTAATTCGTTCTGAATTAGGAAGACCAGGTAGATTAATTGGAGATGACCAAATTTATAATAGAATTGTTACTGCTCATGCATTTATTATAATTTTTTTTATAGTAATACCAATTATAATT	157	Metazoa	Arthropoda	Insecta	Coleoptera	Curculionidae	Tychius	Tychius picirostris	0	0	0	0	0	0	0	0	0	0	0	0	0	0	0	0	0	0	0	0	0	0	0	0	0	0	0	0	0	0	0	0	0	0	0	0	0	0	0	0
ASV1753	AATTTGAGCAGGGATATTAGGCACATCTCTTAGACTTTTAATTCGAGCTGAATTAGGTAATCCTGGTTCTTTAATTGGAGATGATCAAATTTATAACACTATTGTAACAGCTCATGCTTTTATTATAATTTTTTTTATAGTTATACCTATTATAATT	157	Metazoa	Arthropoda	Insecta	Lepidoptera	unclassified	unclassified	unclassified	0	0	0	0	0	0	0	0	0	0	0	0	0	0	0	0	0	0	0	0	0	0	0	0	0	0	0	0	0	0	0	0	0	0	0	0	0	0	0	0
ASV1782	AATCTGAAGAGGAATAGTAGGAACATCCTTAAGTTTATTAATTCGTGCTGAATTAGGTAATCCAGGATCATTAATTGGAGATGATCAAATTTATAATACAATTGTTACAGCTCATGCATTTATTATAATTTTTTTTATAGTTATACCTATTATAATT	157	Metazoa	Arthropoda	Insecta	Lepidoptera	Crambidae	Loxostege	Loxostege sticticalis	0	0	0	0	0	0	390	0	0	0	0	0	0	0	823	0	471	0	234	152	0	0	0	0	0	0	0	0	0	0	0	0	0	0	0	0	0	0	0	0
ASV1857	AATTTGAAGAGGAATAGTAGGAACATCTTTAAGACTTCTAATTCGTGCTGAATTAGGAAATCCAGGATCATTAATTGGAGATGATCAAATTTATAATACAATTGTTACAGCTCATGCATTTATTATAATTTTTTTTATAGTAATACCAATTATAATC	157	Metazoa	Arthropoda	Insecta	Lepidoptera	Crambidae	Sitochroa	Sitochroa verticalis	329	0	0	0	0	0	0	413	0	0	0	244	0	0	0	131	0	0	0	0	0	0	0	0	0	0	0	0	0	0	0	0	0	0	0	0	0	0	0	0
ASV1906	TAGATGAGCCGGAACAGTTGGAACCTCGTTAAGAATAATCATTCGAACCGAACTAGGAACCCCAGGAAGCCTAATTGGTAATGATCAAATCTACAATTCAATTGTAACAGCACATGCCTTTATTATAATTTTTTTTATAGTAATACCAATCCTAATT	157	Metazoa	Arthropoda	Insecta	Coleoptera	Curculionidae	Amalus	Amalus scortillum	0	0	0	0	0	0	0	0	0	0	0	0	0	0	0	0	0	0	0	0	0	0	0	0	0	0	0	0	0	0	0	0	0	0	0	0	0	0	0	0
ASV2076	AATTTGAGCAGGGATATTAGGTACATCAATAAGAATTTTAATTCGTATAGAATTAAGAACTTTATCTAATTTAATTGGAAATGATCAAATTTATAATGTAATTGTAACTGCTCATGCTTTTATTATAATTTTCTTTATAGTAATACCTATTTTAATT	157	Metazoa	Arthropoda	Insecta	Diptera	Cecidomyiidae	unclassified	unclassified	0	0	0	0	0	0	0	0	0	0	0	0	0	0	0	0	0	0	0	0	0	0	0	0	0	0	0	0	0	0	0	0	0	0	0	0	0	0	0	0
ASV2168	AGCTTGAGCAGGTATAGTAGGAACATCTTTAAGTATACTAATTCGTGCTGAACTTGGTCATCCAGGTGCTTTAATTGGAGATGATCAAATTTATAATGTAATTGTTACAGCTCATGCTTTTGTTATAATTTTTTTTATAGTTATACCAATTATAATT	157	Metazoa	Arthropoda	Insecta	Diptera	Syrphidae	Melanostoma	unclassified	0	0	0	0	0	0	0	0	0	0	0	0	0	0	0	0	0	0	0	0	0	0	0	0	0	0	0	0	0	0	0	0	0	0	0	0	0	0	0	0
ASV0073	TGTTTGAGCTGGAATAATTGGAACTTCCTTAAGATTATTAATTCGAGCTGAACTAGGAAATCCAGGATCATTAATTGGAGATGACCAAATCTATAATACTATTGTTACTGCTCATGCCTTTATTATAATTTTTTTTATAGTTATACCTATTATAATT	157	Metazoa	Arthropoda	Insecta	Lepidoptera	Tortricidae	Celypha	unclassified	0	0	0	0	0	0	0	0	0	0	0	0	0	0	0	0	0	0	0	0	0	0	0	0	0	0	0	0	0	0	0	0	0	0	0	0	0	0	0	0
ASV0139	TATATGATCTGGAATATTAGGTTTATCTATAAGATTAATTATTCGTATAGAATTAAGAGTAGCAGGAAGATTTATTGGAAGTGATCAAATTTATAATAGTATTGTTACAGCTCATGCTTTTGTAATAATTTTTTTTATAGTTATACCTATTATAATT	157	Metazoa	Arthropoda	Insecta	Hymenoptera	Braconidae	Lysiphlebus	unclassified	73	0	0	0	0	0	0	0	0	0	0	0	0	0	0	0	0	0	332	0	0	0	0	0	0	1072	0	0	0	0	0	323	0	0	0	248	0	0	0	0
ASV0156	AATTTGAGCAGGAATATTAGGTACATCTCTTAGACTTTTAATTCGAGCTGAATTAGGTAATCCTGGTTCTTTAATTGGAGATGATCAAATTTATAATACTATTGTAACAGCTCATGCTTTTATTATAATTTTTTTTATAGTTATACCTATTATAATT	157	Metazoa	Arthropoda	Insecta	Lepidoptera	unclassified	unclassified	unclassified	0	0	0	0	0	0	0	0	0	0	0	0	0	0	0	0	0	0	0	0	0	0	0	0	0	0	0	0	0	0	0	0	0	0	0	0	0	0	0	0
ASV0206	AGCATGATCAAGAATAATTGGAACTTCTTTAAGAATATTAGTTCGAGTAGAATTAGGGCATCCTGGTTCTTTAATCGGAAATGATCAAATTTATAATGTAATTGTAACAGCTCATGCTTTCATTATAATTTTTTTTATAGTAATACCTATTATAATT	157	Metazoa	Arthropoda	Insecta	Diptera	Tachinidae	Pales	Pales pavida	0	0	0	7	0	0	0	0	0	0	0	0	0	0	0	0	0	0	0	0	0	0	0	0	0	0	0	0	0	0	0	0	0	0	0	0	0	0	0	0
ASV0233	AGCATGGTCTGCTATGGTAGGAACTGCAATAAGAGTTTTAATTCGAATAGAATTAGGTCAGACTGGTAGATTTTTGGGGAATGATCATATGTATAACGTAATTGTAACAGCACATGCTTTTGTTATAATTTTTTTTATAGTGATACCAATTCTAATT	157	Metazoa	Arthropoda	Arachnida	Araneae	Salticidae	Heliophanus	Heliophanus ussuricus	0	0	0	0	0	0	0	0	0	0	0	0	0	0	0	0	0	0	0	0	0	0	0	0	0	0	0	0	0	0	0	0	0	0	0	0	0	0	0	0
ASV0236	AATTTGAGCAGGATTAATTGGAACATCTCTTAGTTTATTAATTCGAGCTGAATTAGGAACCCCTAATTCTTTAATTGGAGATGATCAAATTTATAACTCAATTGTTACAGCCCATGCTTTCATTATAATTTTTTTTATAGTAATACCAATTATAATT	157	Metazoa	Arthropoda	Insecta	Lepidoptera	Pterophoridae	unclassified	unclassified	0	0	0	0	0	0	0	0	0	0	0	0	0	0	0	0	0	0	0	0	0	0	0	0	0	0	0	0	0	0	0	0	0	0	0	0	0	0	0	0
ASV0297	ATCTTGAGCTGGAATAGTAGGGACATCTTTAAGAATACTAATTCGTACAGAATTAGGAAATCCGGGAAGATTAATTGGAGATGATCAAATTTATAATAGTATTGTTACAGCCCATGCATTTATTATAATTTTTTTTATAGTAATACCTATTATAATC	157	Metazoa	Arthropoda	Insecta	Lepidoptera	unclassified	unclassified	unclassified	0	0	0	0	0	0	0	0	0	0	0	0	0	0	0	0	0	0	0	0	0	0	0	0	0	0	0	0	0	0	0	0	0	0	0	0	0	0	0	0
ASV0424	GTTCTGATCAGGAATAGTAGGAACATCATTGAGAATCCTCATCCGATTAGAGCTTGGTAGTCCTGGATCATTAATTGGGAATGATCAAATTTACAATTCAATTGTAACTGCACATGCATTTATTATAATTTTTTTTATGGTAATACCAATTATAATT	157	Metazoa	Arthropoda	Insecta	Coleoptera	Chrysomelidae	Cassida	Cassida sp. EMHAU-15090501	0	0	0	0	25	0	0	0	0	0	0	0	0	26	0	0	0	0	0	0	0	0	0	45	0	0	0	0	0	0	0	0	0	0	0	95	10	0	0	0
ASV0441	AATTTGAGCAGGAATAATTGGAACTTCACTAAGCTTATTAATTCGAGCAGAATTAGGTACCCCAGGATCATTAATTGGAGATGATCAAATTTATAATACCATTGTAACAGCTCATGCTTTTATTATAATTTTTTTCATAGTTATACCAATTATAATT	157	Metazoa	Arthropoda	Insecta	Lepidoptera	unclassified	unclassified	unclassified	0	0	0	0	0	0	0	0	0	0	0	0	0	0	0	0	0	0	0	0	0	0	0	0	0	0	0	0	0	0	0	0	0	0	0	0	0	0	0	0
ASV0590	GTTCTGATCTGGAATAATCGGAACATCATTAAGAATTTTGATTCGAGCAGAACTTGGTAACCCAGGAACATTAATTGGAAATGATCAAATTTATAATTCTATTGTTACAGCTCATGCTTTTATTATAATCTTCTTCATAGTTATACCAATTATAATT	157	Metazoa	Arthropoda	Insecta	Coleoptera	Chrysomelidae	Hypocassida	Hypocassida subferruginea	0	0	0	0	0	0	0	244	0	0	0	3	0	0	0	0	0	0	0	0	0	0	0	0	0	0	0	0	0	0	17	0	0	16	0	0	0	0	0	0
ASV0592	AATTTGAGCAGGAATATTAGGTACATCTCTCAGACTTTTAATTCGAGCTGAATTAGGTAATCCTGGTTCTTTAATTGGAGATGATCAAATTTATAACACTATTGTAACAGCTCATGCTTTTATTATAATTTTTTTTATAGTTATACCTATTATAATT	157	Metazoa	Arthropoda	Insecta	Lepidoptera	Gelechiidae	Caryocolum	Caryocolum tischeriella	0	0	0	0	0	0	0	0	0	0	0	0	0	0	0	0	0	0	0	0	0	0	0	0	0	0	0	0	0	0	0	0	0	0	0	0	0	0	0	0
ASV0967	AGCTTGATCGGGAATAGTTGGGACTTCTCTAAGTATTTTAATTCGAATAGAATTAGGACACCCGGGGGCATTAATTGGAGATGATCAAATTTATAATGTTATTGTTACTGCACATGCTTTTGTAATAATTTTTTTTATAGTTATACCTATTATAATT	157	Metazoa	Arthropoda	Insecta	Diptera	Chamaemyiidae	unclassified	unclassified	0	0	0	0	0	0	0	0	0	0	448	0	0	0	0	4	0	0	0	936	114	0	0	0	0	0	0	0	0	0	0	0	0	200	0	0	0	0	0	0
ASV0997	AATTTGAGCTGGTATAGTTGGAACTTCATTAAGATTATTAATTCGAGCTGAATTAGGAACCCCCGGATCTTTAATTGGAGATGATCAAATTTATAATACTATTGTGACAGCCCATGCTTTTATTATAATTTTTTTTATAGTTATACCTATTATAATT	157	Metazoa	Arthropoda	Insecta	Lepidoptera	unclassified	unclassified	unclassified	0	0	0	0	0	0	0	0	0	0	0	0	0	0	0	0	0	0	0	0	0	0	0	0	0	0	0	0	0	0	0	0	0	0	0	0	0	0	0	0
ASV1052	AATTTGATCAGGAATAGTAGGAACATCATTAAGATTATTAATTCGAGCTGAATTAGGAAATCCAGGTTCATTAATTGGAGATGACCAAATTTATAATACAATTGTTACCGCTCATGCTTTTATTATAATTTTTTTTATAGTTATACCTATCATAATT	157	Metazoa	Arthropoda	Insecta	Lepidoptera	unclassified	unclassified	unclassified	0	0	0	0	0	0	0	0	0	0	0	0	0	0	0	0	0	0	0	0	0	0	0	0	0	0	0	0	0	0	0	2116	0	0	0	0	0	0	0	0
ASV1053	AATTTGATCTGGAATAGTAGGAACATCATTAAGAATTTTAATTCGAATAGAATTAAGAAGAATTTCTAATTTAATTGAAAATGATCAAATTTATAATGTAATTGTAACAGCTCATGCTTTTATTATAATTTTTTTTATAGTAATACCTATTTTAATT	157	Metazoa	Arthropoda	Insecta	Diptera	Cecidomyiidae	Ozirhincus	unclassified	0	0	74	0	0	0	0	0	30	0	0	0	0	0	0	0	0	133	0	0	0	0	0	146	0	0	0	0	0	0	0	0	0	0	72	0	0	0	0	0
ASV1302	AATTTGAAGAGGAATAGTAGGAACATCTTTAAGTTTATTAATTCGAGCTGAATTAGGTAATCCAGGCTCATTAATTGGAGATGATCAAATTTATAATACAATTGTTACAGCTCATGCATTTATTATAATTTTTTTTATAGTTATACCTATTATAATT	157	Metazoa	Arthropoda	Insecta	Lepidoptera	Crambidae	Anania	Anania verbascalis	0	0	0	0	0	0	0	0	0	0	0	0	0	0	0	0	0	0	0	0	0	0	0	0	0	0	0	0	0	0	0	0	0	0	0	0	0	0	0	0
ASV1503	TATCTGGGCCGGAATCATAGGAATATCTATAAGAAATATTATTCGTTTTGAACTAAGAATTCCTTCTTCTATTATTAATAGAGATCAAATTTATAATAGTTTAGTAACTTCTCACGCTTTGGTAATAATTTTTTTTATAGTTATACCCATTATAATT	157	Metazoa	Arthropoda	Arachnida	Trombidiformes	Tarsonemidae	unclassified	Tarsonemidae sp. BIOUG26319-A03	0	0	0	0	0	0	0	0	0	0	0	0	0	0	0	0	0	0	0	0	0	0	0	0	0	0	0	0	246	0	0	0	0	0	0	0	0	0	0	0
ASV1623	AGTTTGATCAGGAATAGTAGGAACATCTTTAAGTATATTAATTCGTGCTGAATTAAGTCACCCGGGGATATTTATTGGAAATGATCAAATTTATAACGTAATTGTTACAGCTCATGCATTTATTATAATTTTCTTTATAGTAATACCAATTATAATT	157	Metazoa	Arthropoda	Insecta	Diptera	Culicidae	unclassified	unclassified	0	0	0	0	0	0	0	0	7	0	0	0	0	0	0	0	0	0	0	0	0	0	0	0	0	0	0	0	0	0	0	0	0	0	0	0	0	0	0	0
ASV1788	AATTTGATCAGGATTAATTGGAACTATATTGAGTATATTAATTCGATTAGAATTAGGTAACCCAGGATCATTTTTATCAAATGATCAAATTTATAATACTGTTGTTACAGCTCATGCTTTTATTATAATTTTTTTTATAGTTATACCTATTATAATT	157	Metazoa	Arthropoda	Insecta	Lepidoptera	Lyonetiidae	Leucoptera	Leucoptera sinuella	0	0	0	0	892	0	0	0	0	0	0	0	0	0	0	0	0	0	0	0	0	0	0	0	0	0	0	0	0	0	0	0	0	0	0	0	448	0	0	0
ASV1887	AGTATGATCTGCTATAGTTGGAACAGCTATAAGAGTTTTAATTCGAATGGAATTAGGTCAGGTTGGTAGTTTTTTAGGAAGAGATCATATATATAATGTTATTGTTACTGCTCATGCTTTTGTTATAATTTTTTTTATAGTTATACCTATTTTAATT	157	Metazoa	Arthropoda	Arachnida	Araneae	Salticidae	Sibianor	Sibianor aurocinctus	0	0	0	0	0	0	0	0	0	0	0	0	0	0	0	0	0	0	0	0	0	0	0	0	0	0	0	0	0	0	0	0	0	0	0	0	0	0	0	0
ASV1947	AATTTGAGCAGGAATAATTGGAACATCATTAAGAATTTTAATTCGAATAGAATTAAGAAGGATTAAGAATTTAATTGGAAATGATCAAATTTATAATGTTATTGTAACTGCTCATGCTTTTATTATAATTTTTTTTATAGTAATACCTATTTTAATT	157	Metazoa	Arthropoda	Insecta	Diptera	Cecidomyiidae	unclassified	unclassified	0	0	0	0	0	0	0	630	0	0	0	0	0	0	0	0	0	0	0	0	0	0	0	0	0	0	0	0	0	0	0	0	0	0	0	0	0	0	0	0
ASV2011	GGCTTGAGCTGGAATAACAGGGACTTCTTTAAGAATTCTAATTCGGGCTGAATTAGGGCACCCTGGAGCATTAATTGGAGATGATCAAATCTATAATGTTATTGTAACCGCTCATGCTTTTATTATAATTTTTTTTATAGTAATACCAATTATAATT	157	Metazoa	Arthropoda	Insecta	Diptera	unclassified	unclassified	unclassified	0	0	0	0	0	0	0	0	0	0	0	0	0	0	0	0	0	0	0	0	0	0	0	0	0	0	0	0	0	0	0	0	0	0	0	0	0	0	0	0
ASV2151	ATCTTGAGCTGGAATAGTAGGAACATCCTTAAGTATACTAATTCGTACAGAATTAGGAAATCCGGGAAGATTAATTGGAGATGATCAAATTTATAATAGTATTGTTACAGCCCATGCATTTATTATAATTTTTTTTATAGTAATACCTATTATAATC	157	Metazoa	Arthropoda	Insecta	Lepidoptera	unclassified	unclassified	unclassified	0	0	0	0	0	0	0	0	0	0	0	0	0	0	0	0	0	0	0	0	0	0	0	0	0	0	0	0	0	0	0	0	0	0	0	0	0	0	0	0
ASV2305	AATTTGAAGAGGAATAGTAGGAACATCCTTAAGACTTCTAATTCGTGCTGAATTAGGAAATCCAGGATCATTAATTGGAGATGACCAAATTTATAATACAATTGTTACAGCTCATGCATTTATTATAATTTTTTTTATAGTAATACCAATTATAATT	157	Metazoa	Arthropoda	Insecta	Lepidoptera	Crambidae	Sitochroa	Sitochroa verticalis	0	0	0	0	0	0	0	0	0	0	0	0	0	0	0	0	0	0	0	0	0	0	0	0	0	0	0	0	0	0	0	0	0	0	0	0	0	0	0	0
ASV2330	GATTTGAGCAGGAATAATTGGGACTTCTTTAAGTTTATTAATTCGAGCAGAATTAGGTAACCCAGGATCTTTAATTGGAGATGATCAAATTTATAATACTATTGTAACAGCTCATGCTTTTATTATAATTTTTTTTATAGTTATACCTATTATAATT	157	Metazoa	Arthropoda	Insecta	Lepidoptera	unclassified	unclassified	unclassified	0	0	0	0	0	0	0	0	0	0	0	0	0	0	0	0	0	0	0	0	0	0	0	0	0	0	0	0	0	0	0	0	0	0	0	0	0	0	0	0
ASV2421	AATTTGAAGAGGAATAGTAGGAACATCTTTAAGACTTCTAATTCGTGCTGAATTAGGAAATCCAGGATCATTAATTGGTGATGATCAAATTTATAATACAATTGTTACAGCCCATGCATTTATTATAATTTTTTTTATAGTAATACCAATTATAATT	157	Metazoa	Arthropoda	Insecta	Lepidoptera	Crambidae	Sitochroa	Sitochroa verticalis	0	0	0	0	0	0	0	0	0	0	0	0	0	0	0	0	0	0	0	0	0	0	0	0	0	0	0	0	0	0	0	0	0	0	0	0	0	0	0	0
ASV0264	TATATGAACTGCCATATTAGGGACTTCTTTAAGAAATATTATTCGTTTCGAACTAAGAATACCAAATAGAATTATTAAAGATGATCAAATTTATAATTCTTTAGTTACAGCTCATGCTTTAGTAATAATTTTTTTTATAATTATACCAGTAATAATT	157	Metazoa	Arthropoda	Arachnida	Trombidiformes	Tarsonemidae	unclassified	Tarsonemidae sp. BIOUG25926-A09	0	0	0	0	0	0	0	0	0	0	0	0	0	0	0	0	0	0	0	0	0	0	0	0	0	0	0	0	0	0	0	0	0	0	0	0	0	0	0	0
ASV0308	AATTTGAGCAGGAATATTAGGTACATCTCTTAGACTTTTAATTCGAGCTGAATTAGGTAATCCTGGTTCTTTAATTGGAAATGATCAAATTTATAACACTATTGTAACAGCTCATGCTTTTATTATAATTTTTTTTATAGTTATACCTATTATAATT	157	Metazoa	Arthropoda	Insecta	Lepidoptera	Gelechiidae	Caryocolum	Caryocolum tischeriella	0	0	0	0	0	0	0	0	0	0	0	0	0	0	0	0	0	0	0	0	0	0	0	0	0	0	0	0	0	0	0	0	0	0	0	0	0	0	0	0
ASV0466	AGCCTGGGCTGGAGCTGTAGGAACTGGTTTAAGAATATTAATTCGGACTGAATTAGGACACCCTGGCAGGTTAATTGGAGATGATCAAATTTATAATGTAATTGTTACTGCCCATGCTTTTGTTATAATTTTTTTCATGGTAATACCGATTATAATT	157	Metazoa	Arthropoda	Malacostraca	Isopoda	Agnaridae	Hemilepistus	Hemilepistus klugii	0	0	0	2	0	0	0	0	0	0	0	0	0	0	0	0	0	0	0	0	0	0	0	0	0	0	0	0	0	0	0	0	0	0	0	0	0	0	0	0
ASV0504	TATTTGAGCTGGAATAGTAGGAACTTCTTTAAGATTATTAATCCGAATAGAATTAAGAACTATTAGAAACCTAATTGGAAATGATCAAATTTATAATGTAATTGTTACAGCTCATGCTTTTATTATAATTTTTTTTATAGTAATACCAATTTTAATT	157	Metazoa	Arthropoda	Insecta	Diptera	Cecidomyiidae	unclassified	unclassified	0	0	0	0	0	0	0	0	0	0	0	0	0	0	0	0	0	0	0	0	0	0	0	0	0	0	0	0	0	0	0	0	0	0	0	0	0	0	0	0
ASV0530	TATATGAACTGCCATATTGGGGACTTCTTTAAGAAATATTATTCGTTTCGAACTAAGAATACCAAATAGAATTATTAAAGATGATCAAATTTACAATTCTTTAGTTACAGCTCATGCTTTAGTAATAATTTTTTTTATAATTATACCAGTAATAATT	157	Metazoa	Arthropoda	Arachnida	Trombidiformes	Tarsonemidae	unclassified	Tarsonemidae sp. BIOUG25926-A09	0	0	0	0	0	0	0	0	0	0	0	0	0	0	0	0	0	0	0	0	0	0	0	0	0	0	0	0	0	0	0	0	0	0	0	0	0	0	0	0
ASV0650	AATTTGAGCAGGAATAATCGGAACAAGATTAAGAATTTTAATTCGAATAGAATTATCGACAACATCAAATTTGATTGAGAACGATCAAATTTATAATGTAATTGTAACTGCTCATGCTTTCATTATAATTTTTTTTATAGTTATACCAATTTTAATT	157	Metazoa	Arthropoda	Insecta	Diptera	Cecidomyiidae	unclassified	unclassified	0	0	0	0	0	0	0	0	0	0	0	0	0	0	0	0	0	0	0	0	0	0	0	0	0	0	0	0	0	0	0	0	0	0	0	0	0	0	0	0
ASV0691	TATTTGAGCAGGTATAGTAGGAACTTCTCTGAGATTATTGATTCGAGCTGAATTAGGTAATCCTGGATCTTTAATTGGAGATGATCAAATTTATAATACTATTGTTACAGCTCATGCTTTTATTATAATTTTTTTTATAGTTATACCTATTATAATT	157	Metazoa	Arthropoda	Insecta	Lepidoptera	unclassified	unclassified	unclassified	0	21	0	0	0	0	0	0	0	0	0	0	0	0	0	0	0	0	0	0	0	0	0	0	0	0	0	0	0	0	0	0	0	0	0	0	0	158	0	0
ASV0792	AATTTGATCAGGGATATTTGGAATATCATTGAGAATTTTAATCCGATTGGAGTTAAGAACTATTTCTAATTTAATTGAAAATGATCAAATTTATAATTCAATTGTTACTGCTCACGCTTTAATTATAATTTTTTTCATAGTTATACCAATTTTAATT	157	Metazoa	Arthropoda	Insecta	Diptera	Cecidomyiidae	unclassified	unclassified	0	0	0	0	0	0	0	0	0	0	0	0	0	0	0	0	0	0	0	0	0	0	0	0	0	0	0	0	0	0	0	0	0	0	0	0	0	0	0	0
ASV0800	CATTTGAGCCGGAATAATTGGAACTTCTTTAAGTTTATTAATTCGAACTGAATTAGGAAATCCTGGATCTTTAATTGGAGATGATCAAATTTATAATACAATTGTAACAGCTCATGCCTTTATTATAATTTTTTTTATAGTAATACCAATTATAATT	157	Metazoa	Arthropoda	Insecta	Lepidoptera	Coleophoridae	Coleophora	Coleophora changaica	0	0	0	0	0	0	0	0	0	0	0	0	0	0	0	0	0	0	0	0	0	0	0	0	0	0	0	0	0	0	0	0	0	0	0	0	0	0	0	0
ASV0842	TATATGAACTGCTATATTAGGGACTTCTTTAAGAAATATTATTCGTTTCGAACTAAGAATACCAAATAGAATTATTAAAGATGATCAAATTTACAATTCTTTAGTTACAGCTCATGCTTTAGTAATAATTTTTTTTATAATTATACCAGTAATAATT	157	Metazoa	Arthropoda	Arachnida	Trombidiformes	Tarsonemidae	unclassified	Tarsonemidae sp. BIOUG25926-A09	0	0	0	0	0	0	0	0	0	0	0	0	0	0	0	0	0	0	0	0	0	0	0	0	0	0	0	0	0	0	0	0	0	0	0	0	0	0	0	0
ASV0916	AATTTGATCAGGAATAGTTGGAACTTCTTTAAGTCTTTTAATTCGAGCTGAATTAGGAACCCCTGGATCTTTAATTGGAGATGATCAAATTTATAATACTATTGTAACTGGACATGCTTTTATTATAATTTTTTTTATAGTAATACCAATTATAATT	157	Metazoa	Arthropoda	Insecta	Lepidoptera	Pyralidae	unclassified	unclassified	0	0	0	0	0	0	0	0	0	0	0	0	0	0	3	0	0	0	1703	0	0	0	0	0	0	0	0	1978	0	0	0	0	0	0	0	0	0	0	0	0
ASV0924	AATTTGAGCAGGATTAATTGGAACATCTCTTAGTTTATTAATTCGAGCTGAATTAGGAACCCCTAATTCTTTAATTGGAGATGACCAAATTTATAATTCAATTGTTACAGCCCATGCTTTCATTATAATTTTTTTTATAGTAATACCAATTATAATT	157	Metazoa	Arthropoda	Insecta	Lepidoptera	Pterophoridae	unclassified	Pterophoridae sp. BOLD:AAL8472	0	0	0	0	0	0	0	0	0	0	0	0	0	0	0	0	0	0	0	0	0	0	0	0	0	0	0	0	0	0	0	0	0	0	0	0	0	0	0	0
ASV1147	AATTTGAGCTGGAATATTAGGAACCTCATTAAGAATATTAATTCGATTAGAATTAAGAACAATTTCAAATTTAATTGGAAATGACCAAATTTATAATGTTATTGTTACTGCTCATGCTTTTATTATAATTTTTTTTATAGTCATACCAATTCTTATT	157	Metazoa	Arthropoda	Insecta	Diptera	Cecidomyiidae	unclassified	unclassified	0	0	0	0	0	0	0	1	0	0	0	0	0	0	0	0	0	0	0	0	0	0	0	0	0	0	0	0	0	0	0	0	0	0	0	0	0	0	0	0
ASV1255	TGCTTGAGCAGGAATAGTTGGTACTTCATTAAGACTTCTAATTCGAACAGAATTAGGTACCCCTGGGTCTTTAATTGGAGATGATCAAATCTACAATGTTATTGTAACAGCTCATGCTTTTGTTATAATTTTTTTTATAGTAATACCTTTTATAATC	157	Metazoa	Arthropoda	Insecta	Coleoptera	Phalacridae	Olibrus	unclassified	0	0	0	0	0	0	0	0	0	0	0	0	0	595	0	0	683	64	0	0	0	0	0	2	0	0	0	0	0	0	0	0	0	0	0	0	0	0	0	0
ASV1295	TGCTTGAGCTGCTATAGTAGGAACTGCAATAAGTGTTTTAATTCGAATGGAATTAGGTCAAGTTGGTAGTTTTTTAGGTAATGATCATTTATATAATGTAATTGTTACTGCACATGCATTTGTAATAATTTTTTTTATAGTAATACCTATTTTAATT	157	Metazoa	Arthropoda	Arachnida	Araneae	Philodromidae	Philodromus	Philodromus sp. 3GAB	0	0	0	0	0	0	0	0	0	0	0	0	0	0	0	0	0	0	0	0	0	0	0	0	0	0	0	0	0	0	0	0	0	0	0	0	0	0	0	0
ASV1351	TATTTGATCAGGTATAATTGGTTCTTCTCTTAGAATTTTAATCCGATTAGAATTAAGTCAAATTAATTCAATTATTAATAATAATCAATTATATAATGTAATTGTTACAATTCATGCTTTTATTATAATTTTTTTTATAACTATACCAATCGTTATC	157	Metazoa	Arthropoda	Insecta	Hemiptera	Aphididae	Aphis	Aphis sumire	0	0	0	0	0	0	0	0	0	0	0	0	62	0	9	0	0	0	0	0	0	0	0	0	0	0	0	33	0	0	0	0	0	0	0	0	203	0	0	0
ASV1357	AATTTGAGCTGGAATAGTAGGAACATCTTTAAGAATATTAATTCGATTGGAATTAAGATCTATTGGAACATTAATTGGTAATGATCAAATTTATAATGTTATTGTAACTGCTCATGCCTTTATTATAATTTTTTTTATAGTAATACCTATTATAATT	157	Metazoa	Arthropoda	Insecta	Diptera	Cecidomyiidae	unclassified	unclassified	0	0	0	0	0	0	0	0	0	0	0	632	0	0	0	318	0	0	0	0	0	0	0	294	0	0	0	0	0	0	0	0	0	0	0	0	0	0	0	9
ASV1497	TATTTGAGCAAGAATAATTGGAACATCATTAAGAATTTTAATTCGAATAGAATTAAGAAGAATTAGAAATTTAATTGGTAATGATCAAATTTATAATGTTATTGTAACTGCTCATGCTTTTATTATAATTTTTTTTATAGTAATACCTATTTTAATT	157	Metazoa	Arthropoda	Insecta	Diptera	Cecidomyiidae	unclassified	unclassified	0	0	0	0	0	0	0	0	0	0	0	0	0	0	0	0	0	0	0	0	0	0	0	0	0	0	0	0	0	0	0	0	0	0	0	0	1135	0	0	0
ASV1736	TGCATGGGCTGGGATAGTAGGTACTTCATTAAGTATTATAATTCGAGCTGAATTAGGACACCCAGGTGCCTTAATTGGTGATGACCAAATTTATAATGTTATTGTTACTGCCCATGCTTTTATTATAATTTTCTTTATAGTAATACCTATTATAATG	157	Metazoa	Arthropoda	Insecta	Diptera	Phoridae	unclassified	Phoridae BOLD-2016	0	0	0	0	0	0	0	0	0	0	560	0	0	0	0	0	0	0	0	0	0	0	0	0	0	0	0	1	0	0	0	0	0	0	416	0	0	0	0	0
ASV1863	TATTTGATCAGGAATATTAGGAACATCTTTAAGACTTTTAATTCGTGCTGAATTAGGAAATCCAGGCTCTTTAATTGGTGATGATCAAATTTATAATACTATTGTTACAGCTCATGCTTTTATTATAATTTTCTTTATGGTTATACCTATTATAATT	157	Metazoa	Arthropoda	Insecta	Lepidoptera	unclassified	unclassified	unclassified	0	0	0	0	0	0	0	0	0	0	0	0	0	0	0	1710	0	0	0	0	0	0	0	0	0	0	0	0	0	0	0	0	0	0	0	0	0	0	0	0
ASV1931	AATTTGAAGAGGAATAGTAGGAACATCTTTAAGTCTACTCATTCGTGCTGAATTAGGTAATCCAGGATCATTAATTGGAGATGATCAAATTTATAATACAATTGTTACAGCTCATGCATTTATTATAATTTTTTTTATGGTTATACCTATTATAATT	157	Metazoa	Arthropoda	Insecta	Lepidoptera	Crambidae	Loxostege	Loxostege deliblatica	0	0	0	0	0	0	0	0	0	0	0	0	0	0	0	0	0	0	0	0	0	0	0	0	0	0	0	0	0	0	0	0	0	0	0	0	0	0	0	0
ASV2059	AATTTGATCTGGAATATTAGGCACTTCTTTAAGGATTTTAATCCGTTTAGAGCTAAGTTCAATTTCTAATTTAATTGGTAATGATCAAATTTATAATGTAATTGTAACTGCTCATGCTTTTATTATAATTTTTTTTATAGTAATGCCTATTATAATT	157	Metazoa	Arthropoda	Insecta	Diptera	Cecidomyiidae	unclassified	unclassified	0	0	0	0	0	0	0	0	0	0	0	0	0	0	0	0	0	0	0	0	0	0	0	0	0	0	0	0	0	0	0	0	0	0	0	0	0	0	0	0
ASV2110	AATTTGAGCGGGAATAGTTGGTACATCTTTAAGACTTTTAATTCGAGCTGAATTAGGAAATCCCGGTTCATTAATTGGTGATGATCAAATTTATAATACAATTGTTACAGCTCATGCTTTTATTATAATTTTTTTTATAGTTATACCTATTATAATT	157	Metazoa	Arthropoda	Insecta	Lepidoptera	unclassified	unclassified	unclassified	0	0	0	0	0	0	0	0	0	0	0	0	0	0	0	0	0	0	0	0	0	0	0	0	0	0	0	0	0	0	0	0	0	0	0	0	0	0	0	0
ASV2318	TATTTGAGCAGGAATAGTAGGAACCTCTTTAAGATTATTAATTCGAGCTGAATTAGGTAATCCAGGTTCATTAATTGGAGATGACCAAATTTATAATACAATTGTAACAGCTCATGCTTTTATTATAATTTTTTTTATAGTTATACCAATTATAATT	157	Metazoa	Arthropoda	Insecta	Lepidoptera	Tortricidae	Cochylidia	Cochylidia richteriana	0	0	0	0	0	0	0	0	0	0	0	0	0	0	0	37	0	0	0	0	0	0	0	0	0	0	0	0	0	0	0	0	0	0	0	0	0	0	0	0
ASV2339	AATTTGAGCAGGATTAATTGGAACATCTCTTAGTTTATTAATTCGAGCTGAATTAGGAACCCCTAATTCTTTAATTGGGGATGATCAAATTTATAATTCAATTGTTACAGCCCATGCTTTCATTATAATTTTTTTTATAGTAATACCAATTATAATT	157	Metazoa	Arthropoda	Insecta	Lepidoptera	unclassified	unclassified	unclassified	0	0	0	0	0	0	0	0	0	0	0	0	0	0	0	0	0	0	0	0	0	0	0	0	0	0	0	0	0	0	0	0	0	0	0	0	0	0	0	0
ASV2420	ATCATGATCAGGAATAATAGGGACTTCCTTAAGTATACTAATTCGTTCTGAATTAGGAAGACCAGGTAGATTAATTGGAGATGACCAAATTTACAATAGAATTGTTACTGCTCATGCATTTATTATAATTTTTTTTATAGTAATACCAATTATAATT	157	Metazoa	Arthropoda	Insecta	Coleoptera	Curculionidae	Tychius	Tychius picirostris	0	0	0	0	0	0	0	0	0	0	0	0	0	0	0	0	0	0	0	0	0	0	0	0	0	0	0	0	0	0	0	0	0	0	0	0	0	0	0	0
ASV0019	AGCTTGAGCTGGAATAGTAGGTACGTCAATAAGAATTTTAATTCGGTCAGAATTAGGACATCCAGGATCCCTAATTGGTGATGATCAAATTTATAATGTTATTGTAACAGCTCATGCCTTTGTAATAATTTTTTTTATAGTAATACCTATTATAATT	157	Metazoa	Arthropoda	Insecta	Diptera	Empididae	Hemerodromia	Hemerodromia sp. BOLD:ACA7482	0	0	0	0	0	0	0	0	0	0	0	0	0	0	0	0	0	0	0	0	0	0	0	0	0	0	0	0	0	0	0	0	0	0	0	0	0	0	0	0
ASV0074	AGCTTGATCAGGAATAGTGGGAACATCCCTTAGAATATTAATTCGATTTGAATTAGGTCACCCAGGAGCCTTAATTGGTAATGATCAAACGTATAATGTTGTAGTTACTGCTCACGCTTTTATTATAATTTTTTTTATAGTAATACCAATTATAATT	157	Metazoa	Arthropoda	Insecta	Diptera	Tachinidae	Voria	Voria ruralis	0	0	0	0	0	0	0	0	0	0	0	0	0	0	0	0	0	0	0	0	0	0	0	0	0	0	0	0	0	0	0	0	0	0	0	0	0	0	0	0
ASV0097	GATTTGATCTGGAATATTAGGAACTTCTTTAAGAATTATAATTCGTTTAGAATTAAGATCTATTTCTAATTTAATTAATAATGATCAAATTTACAATGTAATTGTAACTGCTCATGCTTTTATTATAATTTTTTTTATAGTAATACCTATTATAATT	157	Metazoa	Arthropoda	Insecta	Diptera	Cecidomyiidae	unclassified	unclassified	0	0	0	0	0	0	0	0	0	0	0	0	0	0	0	0	0	0	0	0	0	0	0	0	0	0	0	0	0	0	0	0	0	0	0	0	0	0	0	0
ASV0113	CATTTGAGCCGGAATAATTGGAACTTCTTTAAGTTTATTAATTCGAACTGAATTAGGAAATCCTGGATCCTTAATTGGAGATGATCAAATTTATAATACAATTGTAACAGCTCATGCCTTTATTATAATTTTTTTTATAGTAATACCAATTATAATT	157	Metazoa	Arthropoda	Insecta	Lepidoptera	Coleophoridae	Coleophora	Coleophora changaica	0	0	0	0	0	0	0	0	0	0	0	0	0	0	0	0	0	0	0	0	0	0	0	0	0	0	0	0	0	0	0	0	0	0	0	0	0	0	0	0
ASV0198	ATCTTGAGCTGGAATAGTAGGAACATCCTTAAGAATGCTAATTCGTACAGAATTAGGAAATCCGGGAAGATTAATTGGAGATGATCAAATTTATAATAGTATTGTTACAGCCCATGCATTTATTATAATTTTTTTTATAGTAATACCTATTATAATC	157	Metazoa	Arthropoda	Insecta	Lepidoptera	Lycaenidae	Hemiargus	Hemiargus sp. BioLep41	0	0	0	0	0	0	0	0	0	0	0	0	0	0	0	0	0	0	0	0	0	0	0	0	0	0	0	0	0	0	0	0	0	0	0	0	0	0	0	0
ASV0205	AGCCTGAGCTGGAATAGTAGGTACTTCTTTAAGTATCTTAATTCGAGCAGAATTAGGGCATCCAGGAGCATTAATTGGTAATGACCAAATTTATAATGTAATTGTTACCGCTCATGCATTTATTATAATTTTTTTTATAGTAATGCCAATTATAATT	157	Metazoa	Arthropoda	Insecta	Diptera	unclassified	unclassified	unclassified	0	0	0	0	0	0	0	0	0	0	0	0	0	0	0	0	0	0	0	0	0	0	0	0	0	0	0	0	0	0	0	0	0	0	0	0	0	0	0	0
ASV0309	AATTTGATCTGGAATATTAGGATTTTCAATAAGTTTAATTATTCGTTTGGAATTAGGTATACCAGGTAGTTTAATTGGTAATGAACAAATTTATAATAGTATTGTAACTTCTCATGCTTTTATTATAATTTTTTTTATAGTTATACCAATTATAATT	157	Metazoa	Arthropoda	Insecta	Hymenoptera	Braconidae	Microplitis	Microplitis sp. jft91	0	0	0	0	0	0	0	0	0	0	1	0	0	0	60	0	0	0	88	0	0	0	0	0	0	0	0	0	0	0	0	0	0	0	0	0	0	0	0	0
ASV0310	TATTTGAGCTGGAATAATCGGAACTTCTTTAAGTTTATTAATTCGTATAGAATTAGGAAATCCTGGATCTTTAATTGGCGATGATCAAATTTATAATACTATTGTAACTGCCCATGCTTTTATTATAATTTTTTTTATGGTAATACCAATTATAATT	157	Metazoa	Arthropoda	Insecta	Lepidoptera	unclassified	unclassified	unclassified	0	0	0	0	0	0	0	0	0	0	0	0	0	0	0	0	0	0	0	0	0	0	0	0	0	0	0	0	0	0	0	0	0	0	0	0	0	0	0	0
ASV0408	ATCTTGAGCAGGAATAGTAGGAACATCATTAAGAATACTTATTCGTACAGAATTAGGAAACCCAGGAAGTTTAATTGGAGACGACCAAATTTATAATAGTAATGTTACAGCCCACGCATTTATTATAATTTTTTTATAGTAATACCTATTATAATT	156	Metazoa	Arthropoda	Insecta	Coleoptera	unclassified	unclassified	unclassified	0	0	0	0	0	0	0	0	0	0	0	0	0	0	0	0	0	0	0	0	0	0	0	0	0	0	0	0	0	0	0	0	0	0	0	0	0	0	0	0
ASV0409	AATTTGAGCAGGAATAATTGGGACATCATTAAGAATTTTAATTCGAATAGAATTAAGAAGAATTAGAAATTTAATTGGAAATGATCAAATTTATAATGTTATTGTAACTGCTCATGCTTTTATTATAATTTTTTTTATAGTAATACCAATTTTAATT	157	Metazoa	Arthropoda	Insecta	Diptera	Cecidomyiidae	unclassified	unclassified	0	0	0	0	0	0	0	0	0	0	0	0	0	0	0	0	0	0	0	0	0	0	0	0	0	0	0	0	0	0	0	0	0	0	0	0	0	0	0	0
ASV0444	TATTTGAGCAGGAATAGTGGGAACTTCATTAAGTTTATTAATTCGAGCTGAATTAGGAACTCCAGGATCTTTAATTGGAGATGATCAAATTTATAATACTATTGTTACAGCTCATGCTTTTATTATAATTTTTTTCATAGTTATACCTATTATAATT	157	Metazoa	Arthropoda	Insecta	Lepidoptera	unclassified	unclassified	unclassified	0	0	0	0	0	0	0	0	0	0	0	0	0	0	0	0	0	0	0	0	0	0	0	0	0	0	0	0	0	0	0	0	0	0	0	0	0	0	0	0
ASV0462	AATTTGATCAGGGATATTTGGAATATCATTGGGAATTTTAATCCGATTGGAATTAAGAACTATTTCTAATTTAATTGAAAATGATCAAATTTATAATTCAATTGTTACTGCTCACGCTTTAATTATAATTTTTTTCATAGTTATACCAATTTTAATT	157	Metazoa	Arthropoda	Insecta	Diptera	Cecidomyiidae	unclassified	unclassified	0	0	0	0	0	0	0	0	0	0	0	0	0	0	0	0	0	0	0	0	0	0	0	0	0	0	0	0	0	0	0	0	0	0	0	0	0	0	0	0
ASV0494	GTTCTGATCAGGGATAGTAGGAACATCATTGAGAATCCTCATCCGATTAGAGCTTGGTAGTCCTGGATCATTAATTGGGAATGATCAAATTTACAATTCAATTGTAACTGCACATGCATTTATTATAATTTTTTTTATGGTAATACCAATTATAATT	157	Metazoa	Arthropoda	Insecta	Coleoptera	Chrysomelidae	Cassida	Cassida sp. EMHAU-15090501	0	0	0	0	53	0	0	0	0	0	0	0	0	0	0	0	0	2	0	0	0	0	0	0	0	0	0	0	0	0	0	0	0	0	0	0	0	0	0	0
ASV0513	AATTTGAGCAGGATTAATTGGAACATCATTAAGAATCTTAATTCGAATAGAATTAAGAAGAATTAGAAATTTAATTAGAAATGATCAAATTTATAATGTAATTGTAACTGCTCATGCTTTCATTATAATTTTTTTTATAGTTATACCAATTTTAATT	157	Metazoa	Arthropoda	Insecta	Diptera	Cecidomyiidae	unclassified	unclassified	0	0	0	0	0	0	0	0	0	0	0	0	0	0	0	0	0	0	0	0	0	0	0	0	0	0	0	0	0	0	0	0	0	0	0	0	0	0	0	0
ASV0565	ATCTTGAGCAGGAATAGTGGGAACATCATTAAGAATACTAATTCGTACAGAATTAGGAAATCCAGGAAGATTAATTGGAGATGATCAAATTTATAATAGTATTGTTACAGCCCATGCATTTATTATAATTTTTTTTATAGTAATACCTATTATAATC	157	Metazoa	Arthropoda	Insecta	Lepidoptera	unclassified	unclassified	unclassified	0	0	0	0	0	0	0	0	0	0	0	0	0	0	0	0	0	0	0	0	0	0	0	0	0	0	0	0	0	0	0	0	0	0	0	0	0	0	0	0
ASV0597	AATTTGATCAGGGATATTTGGAATATCATTGAGAATTTTAATCCGATTGGAATTAAGAACTATTTCTAATTTAACTGAAAATGATCAAATTTATAATTCAATTGTTACTGCTCACGCTTTAATTATAATTTTTTTCATAGTTATACCAATTTTAATT	157	Metazoa	Arthropoda	Insecta	Diptera	Cecidomyiidae	unclassified	unclassified	0	0	0	0	0	0	0	0	0	0	0	0	0	0	0	0	0	0	0	0	0	0	0	0	0	0	0	0	0	0	0	0	0	0	0	0	0	0	0	0
ASV0623	TGCATGAGCAGCAATAGTTGGAACTGCAATAAGTGTTTTAATTCGAATAGAATTAGGTCAAGTAGGTAAATTTTTAGGTGATGATCATTTATATAATGTTATTGTAACTGCACATGCATTTGTTATAATTTTTTTTATAGTTATGCCTATTTTAATT	157	Metazoa	Arthropoda	Arachnida	Araneae	Philodromidae	Philodromus	Philodromus rufus	0	0	0	0	0	0	0	0	0	0	0	0	0	0	0	0	0	0	0	0	0	0	0	0	0	0	0	59	0	0	0	0	0	0	0	0	0	0	0	0
ASV0717	AATTTGAGCAGGATTAGTAGGAACTTCATTAAGTTTATTAATTCGAGCTGAATTAGGAAATCCTGGATCTTTAATTGGAGATGATCAAATTTATAATACAATTGTAACTGCTCATGCTTTTATTATAATTTTTTTTATAGTTATACCTATTATAATT	157	Metazoa	Arthropoda	Insecta	Lepidoptera	Coleophoridae	Coleophora	Coleophora parthenica	0	0	0	0	0	0	0	0	0	0	0	0	0	0	0	0	0	0	0	0	0	0	0	0	0	0	0	0	0	0	0	0	0	0	0	0	0	0	0	0
ASV0752	ATCTTGAGCTGGAATAGTAGGAACATCATTAAGAATGCTAATTCGTACAGAATTAGGAAATCCAGGAAGATTAATTGGAGATGATCAAATTTATAATAGTATTGTTACAGCCCATGCATTTATTATAATTTTTTTTATAGTAATACCTATTATAATC	157	Metazoa	Arthropoda	Insecta	Lepidoptera	unclassified	unclassified	unclassified	0	0	0	0	0	0	0	0	0	0	0	0	0	0	0	0	0	0	0	0	0	0	0	0	0	0	0	0	0	0	0	0	0	0	0	0	0	0	0	0
ASV0909	AATTTGAGCTGGAATAGTAGGAACTTCTTTAAGATTATTAATTCGAATAGAATTAAGAACCATTAGAAATTTAATTGGTAATGATCAAATTTATAATGTAATTGTTACAGCCCATGCTTTTATTATAATTTTTTTTATAGTAATACCAATTTTGATT	157	Metazoa	Arthropoda	Insecta	Diptera	Cecidomyiidae	unclassified	unclassified	0	0	0	0	0	0	0	0	0	0	0	0	0	0	0	0	0	0	0	0	0	0	0	0	0	0	0	0	0	0	0	0	0	0	0	0	0	0	0	0
ASV0938	GGCTTGGGCTGCAATGGTTGGAACAGCAATAAGAGTATTAATTCGAATTGAGTTAGGTCAAACGGGTAGATTTATGGGTGATGATCAATTATATAATGTAATTGTAACGGCTCATGCATTTGTAATAATTTTTTTTATAGTAATACCAATTTTAATT	157	Metazoa	Arthropoda	Arachnida	Araneae	unclassified	unclassified	unclassified	0	0	0	0	5	0	0	0	0	0	0	0	0	0	0	33	0	0	0	0	0	0	0	0	0	0	0	0	0	0	0	22	0	0	0	0	0	0	0	0
ASV1005	AATTTGAGCTGGAATAGTAGGAACTTCTTTAAGTTTATTAATTCGAGCAGAATTAGGAAATCCTGGATCATTAATTGGTGATGATCAAATTTATAATACAATTGTAACAGCTCATGCTTTTATTATAATTTTTTTTATAGTTATGCCTATTATAATT	157	Metazoa	Arthropoda	Insecta	Lepidoptera	Coleophoridae	Coleophora	Coleophora obscenella	0	0	0	0	0	0	0	0	0	0	0	0	0	0	0	0	0	0	0	0	0	0	0	0	0	0	0	0	0	0	0	0	0	0	0	0	0	0	0	0
ASV1050	AATTTGAGCTGGTATAGTAGGAACTTCTCTAAGAATCTTAATTCGTTTAGAATTAAGAACAATTTCTAATTTAATTGGAAATGATCAAATTTATAATGTAATTGTTACAGCACATGCATTTATTATAATTTTTTTTATAGTAATGCCAATTTTAATT	157	Metazoa	Arthropoda	Insecta	Diptera	Cecidomyiidae	unclassified	unclassified	0	0	0	0	0	0	0	0	0	0	0	0	0	0	0	0	0	0	0	0	0	0	0	0	0	0	0	0	0	0	0	0	0	0	0	0	0	0	0	0
ASV1103	AGCATGATCAGGAATAGTGGGAACATCATTAAGAATATTGATCCGTTCTGAATTAGGGAATCCCGGAACCCTAATTGGAAATGACCAAATTTATAATGTAATTGTAACAGCCCATGCATTTATCATAATTTTCTTTATAGTTATACCTATTGTTATT	157	Metazoa	Arthropoda	Insecta	Coleoptera	Anthicidae	Cyclodinus	Cyclodinus humilis	0	0	0	0	0	0	0	0	0	0	0	0	0	0	0	0	0	0	0	0	0	0	0	0	0	0	0	0	0	0	0	0	0	0	0	0	0	0	0	0
ASV1114	TATTTGAGCAGGTTTAATCGGTACATCATTAAGAATTTTAATTCGAATAGAATTAAGAAGAGTTAGAAATTTAATTAGAAATGATCAAATTTATAATGTTATTGTAACTGCTCATGCTTTTATTATAATTTTTTTTATAGTAATACCAATTTTAATT	157	Metazoa	Arthropoda	Insecta	Diptera	Cecidomyiidae	unclassified	unclassified	0	0	0	0	0	0	0	0	0	0	0	0	0	0	0	0	0	0	0	0	0	0	0	0	0	0	0	0	0	0	0	0	0	0	0	0	0	0	0	0
ASV1154	AGCGTGGTCTGCTATAGTTGGTACTGCTATAAGAGTATTAATTCGAATAGAATTAGGACAGACTGGAAGTTTTTTAGGAAATGATCATTTGTATAATGTTATTGTTACAGCACATGCATTTGTTATAATTTTTTTTATAGTAATACCTATTATAATT	157	Metazoa	Arthropoda	Arachnida	Araneae	Salticidae	Philaeus	Philaeus chrysops	0	0	0	0	0	0	0	0	0	0	0	0	0	0	0	0	0	0	0	0	0	0	0	0	0	0	0	0	0	0	0	0	0	0	0	0	0	0	0	0
ASV1171	AATTTGATCTGGAATATTAGGCACTTCTTTAAGGATTTTAATCCGTTTAGAGCTAAGTTCAATTTCTAATTTAATTGGTAATGATCAAATTTATAATGTAATTGTAACTGCTCATGCTTTTATTATAATTTTTTTTATAGTAATACCTATTATAATT	157	Metazoa	Arthropoda	Insecta	Diptera	Cecidomyiidae	unclassified	unclassified	0	0	0	0	0	0	0	0	0	0	0	0	0	0	0	0	0	0	0	0	0	0	0	0	0	0	0	0	0	0	0	0	0	0	0	0	0	0	0	0
ASV1178	AACTTGATCGGCTATAGTTGGTACAGCTATAAGAGTATTAATTCGTATGGAATTAGGACAGTCTGGAATATTTTTAGGTGATGACCATTTATATAATGTAGTAGTTACGGCTCATGCTTTTGTTATGATTTTTTTTATAGTTATACCAATTTTAATT	157	Metazoa	Arthropoda	Arachnida	Araneae	Clubionidae	Clubiona	Clubiona kurilensis	0	0	0	0	0	0	0	0	0	0	0	0	0	0	0	0	0	0	0	0	0	0	0	0	0	0	0	0	0	0	0	0	0	0	0	0	0	0	0	0
ASV1182	AATTTGATCAGGATTAATAGGAAGAAGATTAAGAATACTAATTCGTATAGAATTAGGAACACCTTCATCTTTAATTGGGAATGATCAAATTTATAACTCAATTGTAACAGCTCATGCTTTAATTATAATTTTTTTCACAATTATACCAATTATACTA	157	Metazoa	Arthropoda	Insecta	Hymenoptera	Platygastridae	unclassified	unclassified	0	0	0	0	0	0	0	0	0	0	0	0	0	0	0	0	0	0	0	0	0	0	0	0	0	0	0	0	0	0	0	0	0	0	0	0	0	0	0	0
ASV1247	AGCTTGAGCAGGAATAGTAGGAACTTCTTTAAGTATTTTAATTCGAGCTGAACTTGGACATCCAGGAGCATTAATTGGAGATGATCAAATTTATAATGTAATTGTTACTGCACATGCCTTTGTTATAATTTTTTTTATAGTAATACCAATTATAATT	157	Metazoa	Arthropoda	Insecta	Diptera	Sphaeroceridae	Rachispoda	Rachispoda sp. PK04	0	0	0	0	0	0	0	0	0	0	0	0	0	0	0	0	0	0	0	0	0	0	0	0	0	0	0	0	0	0	0	0	0	0	0	0	0	0	0	0
ASV1248	GATTTGAGCAGGTATAGTAGGAACATCTTTAAGATTATTAATTCGAGCTGAATTAGGAAATCCGGGATCATTAATTGGAAATGATCAAATTTACAATACTATTGTCACAGCTCATGCTTTTATTATAATTTTTTTTATAGTAATACCTATTATAATT	157	Metazoa	Arthropoda	Insecta	Lepidoptera	Tortricidae	Clepsis	unclassified	0	0	0	0	0	0	0	0	0	0	0	0	0	0	0	0	0	0	0	0	0	0	0	0	0	0	0	0	0	0	0	0	0	0	0	0	0	0	0	0
ASV1252	AATTTGAGCTGGAATAATAGGAACTTCATTAAGATTATTAATTCGAGCTGAATTAGGAAATCCTGGCTCATTAATTGGAGATGATCAAATTTATAATACGATTGTTACAGCTCATGCTTTTATTATAATTTTTTTTATAGTTATACCTATTATAATT	157	Metazoa	Arthropoda	Insecta	Lepidoptera	Coleophoridae	Coleophora	Coleophora uniphalli	0	0	0	0	0	0	0	0	0	20	0	0	0	0	0	0	0	0	0	0	645	0	0	0	0	0	0	548	0	0	0	0	0	0	0	0	0	0	0	0
ASV1309	AATTTGAGCAGGAATAATTGGTACATCACTAAGAATTTTAATTCGAATAGAATTAATAAGAGTTAAAAATTTAATTGGAAATGATCAAATTTATAATGTTATTGTAACTGCTCATGCTTTTATTATAATTTTTTTTATAGTAATACCTATTTTAATT	157	Metazoa	Arthropoda	Insecta	Diptera	Cecidomyiidae	unclassified	unclassified	0	0	0	0	0	0	0	0	0	0	0	0	0	0	0	0	0	0	0	0	0	0	0	0	0	0	0	0	0	0	0	0	0	0	0	0	0	0	0	0
ASV1332	GATTTGATCGGGAATAATTGGCACTTCATTAAGAATATTAATTCGTTTAGAATTAGGAACAACTAATAATTTAATTGGAAATGATCAAATTTATAATGTAATTGTTACAGCCCATGCTTTTATTATAATTTTTTTCATAGTAATACCTATTTTAATT	157	Metazoa	Arthropoda	Insecta	Diptera	Cecidomyiidae	unclassified	unclassified	0	0	0	0	0	0	0	0	0	0	0	0	0	0	0	0	0	0	0	0	0	0	0	0	0	0	0	0	0	0	0	0	0	0	0	0	0	0	0	0
ASV1363	TATATGAGCAGGAATAGTAGGATCTGCAATAAGATTAATTATTCGAATCGAATTAGGACAACCCGGTAGATTCATTGGAGATGATCAAATTTATAATGTTGTAGTTACAGCGCATGCCTTTGTTATAATTTTCTTCATAGTTATACCAATTATAATT	157	Metazoa	Arthropoda	Insecta	Hemiptera	Pentatomidae	Arma	unclassified	0	0	0	0	0	0	0	0	0	0	0	0	0	0	0	0	0	0	0	0	0	0	0	0	0	0	0	0	0	0	0	0	0	0	0	0	0	0	0	0
ASV1372	ATCTTGAGCAGGAATAGTAGGAACATCATTGAGAATGCTAATTCGCACAGAATTAGGAAATCCAGGAAGATTAATTGGGGATGATCAAATTTATAATAGTATTGTTACAGCCCATGCATTTATTATAATTTTTTTTATAGTAATGCCTATTATAATC	157	Metazoa	Arthropoda	Insecta	unclassified	unclassified	unclassified	unclassified	0	0	0	0	0	0	0	0	0	0	0	0	0	0	0	0	0	0	0	0	0	0	0	0	0	0	0	0	0	0	0	0	0	0	0	0	0	0	0	0
ASV1391	AATTTGAGCAGGAATAGTAGGAACTTCTCTAAGATTATTAATTCGAGCAGAATTAGGAAATCCAGGATCATTAATTGGTGATGATCAAATTTATAATACTATTGTAACAGCTCATGCTTTTATTATAATTTTTTTTATGGTTATACCTATTATAATT	157	Metazoa	Arthropoda	Insecta	Lepidoptera	Noctuidae	Protoschinia	Protoschinia scutosa	0	0	0	0	0	0	0	0	0	0	0	0	0	0	0	0	0	0	0	0	0	0	0	0	0	0	0	0	0	0	0	0	0	0	0	6	0	0	0	0
ASV1396	ATCTTGAGCAGGAATGGCCGGGACATCTTTAAGTATACTAATTCGAATTGAATTAGGAAACCCAGGAAGATTGATTGGAAATGACCAAATTTACAATTCAATTGTTACAGCACACGCATTCATTATAATTTTTTTTATAGTTATGCCTATTTTAATT	157	Metazoa	Arthropoda	Insecta	Hymenoptera	Crabronidae	Harpactus	Harpactus pulchellus	0	0	0	0	0	0	0	0	0	0	0	0	0	0	0	0	0	0	0	0	0	0	0	0	0	0	0	0	0	0	0	0	0	0	0	0	0	0	0	0
ASV1398	AGCTTGAGCTGGAATAGTAGGTACTTCTTTAAGCTTACTTATTCGAGCTGAATTAAGTCAACCTGGAGTATTTATTGGAAATGATCAAATTTATAATGTTATTGTAACTGCACATGCATTTATTATAATTTTTTTTATAGTAATACCAATTATAATT	157	Metazoa	Arthropoda	Insecta	Diptera	Culicidae	Culex	unclassified	0	0	0	0	0	0	0	0	0	0	0	0	0	0	0	0	0	0	0	0	0	0	0	0	0	0	0	0	0	0	0	0	0	0	0	0	0	0	0	0
ASV1487	AGCTTGAGCTGGAATAGTAGGTACTTCTTTAAGTTTACTTATTCGAGCTGAATTAAGTCAACCTGGAGTATTTATTGGAAATGATCAAATTTATAATGTTATTGTAACTGCACATGCATTTATTATAATTTTTTTTATAGTAATACCAATTATAATT	157	Metazoa	Arthropoda	Insecta	Diptera	Culicidae	Culex	unclassified	0	0	0	0	0	0	0	0	0	0	0	0	0	0	0	0	0	0	0	0	0	0	0	0	0	0	0	0	0	0	0	0	0	0	0	0	0	0	0	0
ASV1514	ATCTTGAGCTGGAATAGTAGGAACATCCTTAAGAATGCTAATTCGTACAGAATTAGGAAATCCCGGAAGATTAATTGGAGATGATCAAATTTATAATAGTATTGTTACAGCCCATGCATTTATTATAATTTTTTTTATAGTAATACCTATTATAATC	157	Metazoa	Arthropoda	Insecta	unclassified	unclassified	unclassified	unclassified	0	0	0	0	0	0	0	0	0	0	0	0	0	0	0	0	0	0	0	0	0	0	0	0	0	0	0	0	0	0	0	0	0	0	0	0	0	0	0	0
ASV1537	AGCATGGTCTGCTATAGTAGGAACTGCAATAAGAGTTTTAATTCGAATAGAATTAGGTCAGACTGGTAGATTTTTGGGGAATGATCATATGTATAACGTAATTGTAACAGCACATGCTTTTGTTATAATTTTTTTTATAGTGATGCCAATTCTAATT	157	Metazoa	Arthropoda	Arachnida	Araneae	Salticidae	Heliophanus	Heliophanus ussuricus	0	0	0	0	0	0	0	0	0	0	0	0	0	0	0	0	0	0	0	0	0	0	0	0	0	0	0	0	0	0	0	0	0	0	0	0	0	0	0	0
ASV1577	AATTTGAGCAGGATTAATTGGAACATCTTTAAGAATTTTAATTCGAATAGAATTAAGAAGAATTTTAAATTTAATTAGCAATGATCAAATTTTCAATGTTATTGTAACTGCTCATGCATTTATTATAATTTTTTTTATAGTTATACCTATTTTAATT	157	Metazoa	Arthropoda	Insecta	Diptera	Cecidomyiidae	unclassified	unclassified	0	0	0	0	0	0	0	0	0	0	0	0	0	0	0	0	0	0	0	0	0	0	0	0	0	0	0	0	0	0	0	0	0	0	0	0	0	0	0	0
ASV1599	AATTTGAGCAGGATTAGTAGGAACTTCATTAAGTTTATTAATTCGAGCTGAATTAGGTAATCCCGGATCTTTAATTGGAGATGATCAAATTTATAATACAATTGTAACTGCTCATGCTTTTATTATAATTTTTTTTATAGTTATACCTATTATAATT	157	Metazoa	Arthropoda	Insecta	Lepidoptera	Coleophoridae	Coleophora	Coleophora parthenica	0	0	0	0	0	0	0	0	0	0	0	0	0	0	0	0	0	0	0	0	0	0	0	0	0	0	0	0	0	0	0	0	0	0	0	0	0	0	0	0
ASV1648	TATTTGATCAGGAATAGTTGGAACTTCTTTAAGTTTATTAATTCGAGCTGAATTAGGAACCCCTGGATCATTAATTGGAGATGATCAAATTTACAATACTATTGTAACTGGACATGCTTTCATTATAATTTTTTTTATAGTTATACCTATTATAATT	157	Metazoa	Arthropoda	Insecta	Lepidoptera	unclassified	unclassified	unclassified	0	0	0	0	0	0	0	0	0	0	0	0	0	0	0	0	0	0	0	0	0	2714	0	0	0	0	0	0	0	1	0	0	0	0	0	0	0	0	0	0
ASV1656	AATTTGAGCAGGATTAATTGGAACATCTTTAAGAATTTTAATTCGAATAGAGTTAAGAAGAATTAGAAATTTAATTAGAAATGATCAAATTTATAATGTAATTGTAACTGCTCATGCTTTTATTATAATTTTTTTTATAGTAATACCAATTTTAATT	157	Metazoa	Arthropoda	Insecta	Diptera	Cecidomyiidae	unclassified	unclassified	0	0	0	0	0	0	0	0	0	0	0	0	0	0	0	0	0	0	0	0	0	0	0	0	0	0	0	0	0	0	0	0	0	0	0	0	0	0	0	0
ASV1664	TATTTGAGCAGGAATAATTGGAACATCGTTAAGAATTTTAATTCGAATAGAATTAAGAACAATTAGAAATTTAATTGGTAATGATCAAATTTATAATGTTATTGTAACTGCTCATGCTTTTATTATAATTTTTTTTATAGTAATACCTATTTTAATT	157	Metazoa	Arthropoda	Insecta	Diptera	Cecidomyiidae	unclassified	unclassified	0	0	0	0	0	0	0	0	0	0	0	0	0	0	0	0	0	0	0	0	0	0	0	0	0	0	0	0	0	0	0	0	0	0	0	0	0	0	0	0
ASV1716	TTTTTGAGCAGGAATAACGGGAACATCTTTAAGTATTTTAATTCGAGCTGAATTAGGAAATCCGGGTACATTAATTGGGAACGACCAAATTTATAATGTAATTGTAACAGCCCATGCATTCATTATAATTTTCTTTATAGTTATGCCTATTATGATT	157	Metazoa	Arthropoda	Insecta	Coleoptera	Chrysomelidae	Chrysomela	Chrysomela populi	0	0	0	0	0	39	0	0	0	0	688	0	0	0	0	0	0	0	0	0	0	0	0	0	0	0	0	0	0	0	0	0	0	0	0	0	0	0	0	0
ASV1726	GATATGATCGGGTATATTAGGTTTATCAATAAGTTTAATTATTCGTATAGAATTAAGTGTAGCAGGAAGGTTTATTGGAAGTGATCAAATTTATAATAGTATTGTTACTGCACATGCTTTTGTAATAATTTTTTTTATGGTTATGCCTATTATAATT	157	Metazoa	Arthropoda	Insecta	unclassified	unclassified	unclassified	unclassified	0	0	0	0	0	0	0	0	0	0	0	0	0	0	0	0	0	0	0	0	1	0	0	0	0	0	0	0	742	0	0	0	0	0	0	2	0	0	0	0
ASV1734	TATATGAACTGCCATATTAGGAACTTCTTTAAGAAATATTATTCGTTTCGAACTAAGAATACCAAATAGAATTATTAAAGATGATCAAATTTACAATTCTTTAGTTACAGCTCATGCTTTAGTAATAATTTTTTTTATAATTATACCAGTAATAATT	157	Metazoa	Arthropoda	Arachnida	Trombidiformes	Tarsonemidae	unclassified	Tarsonemidae sp. BIOUG25926-A09	0	0	0	0	0	0	0	0	0	0	0	0	0	0	0	0	0	0	0	0	0	0	0	0	0	0	0	0	0	0	0	0	0	0	0	0	0	0	0	0
ASV1764	TATTTGAGCAGCTATAATAGGAATATCATTAAGAAATATTATTCGATTTGAATTAAGAATTCCCTCTTCTATTATTAATAGAGATCAAATTTATAACAGTTTAGTTACTTCCCATGCTTTAGTTATAATTTTTTTTATAGTCATACCTATTATAATT	157	Metazoa	Arthropoda	Arachnida	Trombidiformes	Tarsonemidae	unclassified	unclassified	254	0	0	0	0	0	0	0	0	0	0	5	0	0	0	0	0	0	0	0	0	0	0	0	0	0	0	0	0	0	0	0	0	0	0	12	0	0	0	0
ASV1837	AATTTGAGCCGGAATAGTAGGAACATCATTAAGAATTTTAATTCGATTAGAATTAAGAACAATTTCAAATTTAATTGGTAATGATCAAATTTATAATGTTATTGTCACAGCTCATGCATTTATTATAATTTTTTTTATAGTTATACCTATTTTAATT	157	Metazoa	Arthropoda	Insecta	Diptera	Cecidomyiidae	Mycodiplosis	Mycodiplosis sp. T383	0	0	0	0	0	0	0	0	0	0	0	0	0	0	0	0	0	0	0	0	0	0	0	0	0	0	0	0	0	0	0	0	0	0	0	0	0	0	0	0
ASV1842	ATCTTGAGCTGGAATAGTAGGAACATCTTTAAGAATACTAATTCGTACAGAATTAGGAAATCCGGGAAGATTAATTGGAGATGATCAAATTTATAATAGTATTGTTACAGCCCATGCATTTATTATAATTCTTTTTATAGTAATACCTATTATAATC	157	Metazoa	Arthropoda	Insecta	Lepidoptera	unclassified	unclassified	unclassified	0	0	0	0	0	0	0	0	0	0	0	0	0	0	0	0	0	0	0	0	0	0	0	0	0	0	0	0	0	0	0	0	0	0	0	0	0	0	0	0
ASV1849	ATCTTGAGCTGGGATAGTAGGAACATCTTTAAGAATACTAATTCGTACAGAATTAGGAAATCCGGGAAGATTAATTGGAGATGATCAAATTTATAATAGTATTGTTACAGCCCATGCATTTATTATAATTTTTTTTATAGTAATACCTATTATAATC	157	Metazoa	Arthropoda	Insecta	Lepidoptera	unclassified	unclassified	unclassified	0	0	0	0	0	0	0	0	0	0	0	0	0	0	0	0	0	0	0	0	0	0	0	0	0	0	0	0	0	0	0	0	0	0	0	0	0	0	0	0
ASV1954	AATTTGAGCAGGAATAATTGGAACATCATTAAGAATTTTAATCCGAATACAATTAAGAAGAATTAGGAATTTAATTAGAAATGATCAAATTTATAATGTTATTGTAACTGCTCATGCTTTTATTATAATTTTTTTTATAGTAATACCAATTTTAATT	157	Metazoa	Arthropoda	Insecta	Diptera	Cecidomyiidae	unclassified	unclassified	0	0	0	0	0	0	0	0	0	0	0	0	0	0	0	0	0	0	0	0	0	0	0	0	0	0	0	0	1096	0	0	0	0	0	0	0	0	0	0	0
ASV1990	AGCTTGATCGGCTATAGTTGGTACAGCTATAAGAGTATTAATTCGTATGGAATTAGGACAGTCTGGAATATTTTTAGGTGATGACCATTTATATAATGTAGTAGTTACGGCTCATGCTTTTGTTATGATTTTTTTTATAGTTATACCAATTTTAATT	157	Metazoa	Arthropoda	Arachnida	Araneae	Clubionidae	Clubiona	Clubiona kurilensis	0	0	0	0	0	0	0	0	0	0	0	0	0	0	0	0	0	0	0	0	0	0	0	0	0	0	0	0	0	0	0	0	0	0	0	0	0	0	0	0
ASV2128	CTTTTGAAGAGCTTTTTATGGTTCTTCTCTCAGAATAGTTATGCGTATAGAGCTCAGTCAACCTGGTTCTTTTATTTATCATGATCATGTCTATAATGTCTTTGTCACTTCTCATGCTTTTATTATGATTTTTTTTGTTGTTATACCAGTTCTTATA	157	Metazoa	Arthropoda	Arachnida	Trombidiformes	Eriophyidae	Aceria	Aceria eximia	0	0	0	0	0	0	0	0	0	0	0	0	0	0	0	0	0	0	0	0	0	0	0	0	0	0	0	0	0	0	0	0	0	0	0	0	0	0	0	0
ASV2131	AGCTTGATCTGGTATAGTAGGAACTTCATTAAGAATTTTAATTCGAGCAGAATTAGGACACCCAGGTGCTTTAATTGGAGACGATCAAATTTATAATGTTATTGTAACTGCTCATGCATTTATTATAATTTTCTTTATGGTAATACCTATTATAATC	157	Metazoa	Arthropoda	Insecta	Diptera	Ephydridae	Psilopa	unclassified	0	0	0	0	0	0	0	0	0	0	0	0	0	0	0	0	0	0	0	0	0	0	0	0	0	0	0	0	0	0	0	0	0	0	0	0	0	0	0	0
ASV2142	AATATGATCAGGAATTTTAGGTTTATCTATAAGAATAATTATTCGAATAGAATTAAGTAATCCTGGTTCATTAATTGGAAATGATCAAATTTACAATTCAATTGTTACAACTCATGCATTTGTTATAATTTTTTTTTTTGTAATACCTGTAATAATA	157	Metazoa	Arthropoda	Insecta	Hymenoptera	Pteromalidae	Pachyneuron	Pachyneuron aphidis	0	0	0	0	0	0	0	63	0	0	0	0	0	0	0	0	0	0	0	0	0	0	0	0	0	0	0	15	0	0	0	0	0	0	0	0	0	0	0	0
ASV2146	AATTTGAGCTGGTATAATTGGTACTTCTTTAAGATTATTAATTCGAGCGGAATTAGGAAATCCAGGATCTCTTATTGGAGATGATCAAATTTACAATACTATTGTAACTGCTCATGCTTTTATTATAATTTTTTTTATAGTTATACCAATTATAATT	157	Metazoa	Arthropoda	Insecta	Lepidoptera	Tortricidae	Gypsonoma	Gypsonoma minutana	422	0	0	0	0	0	0	0	0	0	0	0	0	0	0	0	0	0	0	0	0	0	0	0	0	0	0	0	0	0	0	0	0	0	0	0	0	0	3045	0
ASV2255	ATCTTGAGCTGGAATAGTAGGAACATCTTTAAGAATACTAATTCGTACAGAATTAGGAAATCCGGGAAGATTAATTGGAGGTGATCAAATTTATAATAGTATTGTTACAGCCCATGCATTTATTATAATTTTTTTTATAGTAATACCTATTATAATC	157	Metazoa	Arthropoda	Insecta	Lepidoptera	unclassified	unclassified	Lepidoptera sp. BOLD:AAA0340	0	0	0	0	0	0	0	0	0	0	0	0	0	0	0	0	0	0	0	0	0	0	0	0	0	0	0	0	0	0	0	0	0	0	0	0	0	0	0	0
ASV2306	TATTTGAGCAGGAATAATTGGAACATCGTTAAGAATTTTAATTCGAATAGAATTAAGAAGAATTAGAAATTTAATTGATAATGATCAAATTTATAATGTTATTGTAACTGCTCACGCTTTTATTATAATTTTTTTTATAGTAATACCTATTTTAATT	157	Metazoa	Arthropoda	Insecta	Diptera	Cecidomyiidae	unclassified	unclassified	0	0	0	0	0	0	0	0	0	0	0	0	0	0	0	0	0	0	0	0	0	0	0	0	0	0	0	0	0	0	0	0	0	0	0	0	0	0	0	0
ASV2310	AATTTGAGCTGGAATAGTAGGAACTTCTTTAAGTTTATTAATTCGAGCTGAATTAGGAAATCCTGGTTCATTAATTGGAGATGATCAAATTTATAATACAATTGTTACAGCCCATGCCTTCATTATAATTTTTTTTATAGTTATACCTATTATAATT	157	Metazoa	Arthropoda	Insecta	Lepidoptera	Coleophoridae	Coleophora	unclassified	0	0	0	0	0	0	0	0	0	0	0	0	0	0	0	0	0	0	0	0	0	64	0	0	0	0	0	0	0	0	0	0	0	0	0	0	0	0	0	0
ASV2403	AATTTGAGCTGGAATAGTAGGAACTTCACTAAGTTTATTAATTCGAGCTGAATTAGGAAACCCCGGATCTTTAATTGGAGATGATCAAATTTATAACACAATTGTTACAGCACATGCTTTTATTATAATTTTTTTTATAGTAATACCTATTATAATT	157	Metazoa	Arthropoda	Insecta	Lepidoptera	Noctuidae	Agrotis	Agrotis segetum	0	0	0	0	0	0	0	0	0	0	0	0	0	0	0	0	0	0	0	0	0	0	0	0	0	0	0	0	0	60	0	0	0	0	0	0	0	491	0	0
ASV2418	ATCTTGAGCAGGAATGGCCGGGACATCCTTAAGTATGCTAATTCGAATTGAATTAGGAAACCCAGGAAGATTGATTGGAAATGACCAAATTTACAATTCAATTGTTACAGCACACGCATTCATTATAATTTTTTTTATAGTTATGCCTATTTTAATT	157	Metazoa	Arthropoda	Insecta	unclassified	unclassified	unclassified	unclassified	0	0	0	0	0	0	0	0	0	0	0	0	0	0	0	0	0	0	0	0	0	0	0	0	0	0	0	0	0	0	0	0	0	0	0	0	0	0	0	0
ASV2437	AGCTTGATCAGCTATAGTTGGTACGGCTATGAGAGTATTAATTCGTATGGAATTAGGACAGTCTGGAATATTTTTAGGTGATGACCATCTGTATAATGTAGTAGTTACGGCTCATGCTTTTGTTATGATTTTTTTTATAGTTATACCAATTTTAATT	157	Metazoa	Arthropoda	Arachnida	Araneae	Clubionidae	Clubiona	Clubiona kurilensis	0	0	0	0	0	0	0	0	0	0	0	0	0	0	0	0	0	0	0	0	0	0	0	0	0	0	0	0	0	0	0	0	0	0	0	0	0	0	0	0
ASV0009	TATTTGATCAGGAATAGTTGGAACTTCATTAAGAATATTAATCCGTTTAGAATTAGGAACTCCAAATAATTTAATTGGAAATGATCAAATTTATAATGTAATTGTGACAGCCCATGCTTTTATTATAATTTTTTTTATAGTAATACCTATTATAATT	157	Metazoa	Arthropoda	Insecta	Diptera	Cecidomyiidae	unclassified	unclassified	0	0	0	0	0	0	0	0	0	0	0	0	0	0	0	0	0	0	0	0	0	0	0	40	0	373	0	0	0	0	0	0	0	0	0	0	0	0	0	0
ASV0021	AATTTGATCAGGAATAATTGGATCTTCACTTAGTATTTTAATTCGATTAGAATTAAGACAAATTAATTCAATTATTAATAATAATCAATTATATAATGTAATTGTTACGATTCATGCTTTCATTATAATTTTTTTTATAACTATACCAATTGTAATT	157	Metazoa	Arthropoda	Insecta	Hemiptera	Aphididae	Aphis	unclassified	14	0	0	0	0	0	0	0	0	0	0	0	0	0	0	0	0	0	0	0	0	0	0	36	0	0	0	0	0	0	0	0	0	0	0	0	0	0	0	0
ASV0022	AGCTTGATCAGGAATAGTAGGAACTTCTTTAAGAATATTAATTCGAGCAGAATTAGGACACCCTGGAGCTTTAATTGGTGACGACCAAATTTATAATGTAATTGTTACAGCTCATGCTTTTATTATAATTTTTTTTATAGTAATACCCATTATAATT	157	Metazoa	Arthropoda	Insecta	Diptera	unclassified	unclassified	unclassified	0	0	0	0	0	0	0	0	0	0	0	0	0	0	0	0	0	0	0	0	0	0	0	14	0	0	0	0	0	0	0	0	0	0	0	0	0	0	0	0
ASV0046	AACTTGATCTGGAATAATTGGAACATCCCTAAGACTCCTAATCCGAACTGAATTAGGAACCCCTGGAAGATTAATTGGGAATGATCAAATTTATAATACTATTGTAACTGCTCATGCTTTTATCATAATTTTTTTTATAGTTATACCTATTATAATT	157	Metazoa	Arthropoda	Insecta	unclassified	unclassified	unclassified	unclassified	0	0	0	0	0	0	0	0	0	0	0	0	0	2	0	0	0	0	0	0	0	0	0	0	0	0	0	0	0	0	0	0	0	0	0	0	0	1895	0	0
ASV0092	AATTTGAGCAGGAATAATTGGAACATCATTAAGAATTTTAATTCGAATAGAATTAAGAAGAATTAGAAATTTAATCGGTAATGATCAAATCTATAATGTAATTGTTACTGCTCATGCTTTTATTATAATTTTTTTCATAGTAATACCTATTTTAATT	157	Metazoa	Arthropoda	Insecta	Diptera	Cecidomyiidae	unclassified	unclassified	0	0	0	0	0	0	0	0	0	0	0	0	0	0	0	0	0	0	0	0	0	0	0	0	0	0	0	0	0	0	0	0	0	0	0	0	0	0	0	0
ASV0112	AATTTGATCAGGGATATTTGGAATATCATTGAGAATTTTAATCCGATTGGAATTAAGAACTACTTCTAATTTAATTGAAAATGATCAAATTTATAATTCAATTGTTACTGCTCACGCTTTAATTATAATTTTTTTCATAGTTATACCAATTTTAATT	157	Metazoa	Arthropoda	Insecta	Diptera	Cecidomyiidae	unclassified	unclassified	0	0	0	0	0	0	0	0	0	0	0	0	0	0	0	0	0	0	0	0	0	0	0	0	0	0	0	0	0	0	0	0	0	0	0	0	0	0	0	0
ASV0116	TGCTTGGGCCTCTATAGTGGGAACAGCAATAAGAGTATTGATTCGAATCGAATTAGGTCAGTCGGGTAGGTTTATTGGGGATGATCAAATTTATAATGTTATTGTAACGGCTCATGCTTTTGTAATAATTTTTTTTATAGTAATACCTATCTTAATT	157	Metazoa	Arthropoda	Arachnida	Araneae	Araneidae	Gibbaranea	Gibbaranea gibbosa	0	0	0	0	0	0	0	0	0	0	0	7	0	0	0	0	0	0	0	0	0	0	0	0	0	10	0	0	0	0	0	0	0	0	0	0	0	0	0	0
ASV0162	AATATGATCAGGTATAATTGGAACATCATTAAGAATTTTAATTCGACTAGAACTAGGAACTACTAATAGATTAATCGGAAATGATCAAATTTATAATGTAATTGTTACAGCTCATGCTTTTATTATAATTTTCTTTATAGTTATACCAATCATAATT	157	Metazoa	Arthropoda	Insecta	Coleoptera	Coccinellidae	Coccinella	unclassified	0	0	0	0	0	0	0	0	0	0	0	0	408	0	0	0	0	0	0	0	0	0	0	0	0	0	0	0	0	0	0	383	0	0	0	0	0	0	0	0
ASV0174	AATTTGAGCAGGAATAATTGGAACTTCTTTAAGAATATTAATTCGATTAGAATTAAGTACGATTTCTAATTTAATTGGAAATGATCAAATTTACAATGTAATTGTAACTGCTCATGCATTTATTATAATTTTTTTTATAGTAATACCTATTCTAATT	157	Metazoa	Arthropoda	Insecta	Diptera	Cecidomyiidae	unclassified	unclassified	0	0	0	0	0	0	0	0	0	0	0	0	0	0	0	0	0	0	0	0	0	0	0	0	0	0	0	0	0	0	0	0	0	0	0	0	0	0	0	0
ASV0183	AATTTGATCAGGGATATTTGGAATATCATTGAGAATTTTAATCCGATTGGAATTAAGAACTATTTCTAATTTAATTGAAAATGATCAAATTTATAATTCGATTGTTACTGCTCACGCTTTAATTATAATTTTTTTCATAGTTATACCAATTTTAATT	157	Metazoa	Arthropoda	Insecta	Diptera	Cecidomyiidae	unclassified	unclassified	0	0	0	0	0	0	0	0	0	0	0	0	0	0	0	0	0	0	0	0	0	0	0	0	0	0	0	0	0	0	0	0	0	0	0	0	0	0	0	0
ASV0218	GGCATGAGCCGGTATAGTAGGAACTTCTTTAAGAATTTTAATTCGGGCAGAATTAGGCCACCCAGGAGCCTTAATTGGTGATGACCAAATTTATAATGTAATTGTAACAGCACATGCTTTTATTATAATTTTTTTTATAGTTATACCTATTATAATT	157	Metazoa	Arthropoda	Insecta	Diptera	unclassified	unclassified	unclassified	0	0	0	0	0	0	0	0	0	0	0	0	0	0	0	0	0	0	0	0	0	0	0	0	0	0	0	0	0	0	0	0	0	0	0	0	0	0	0	0
ASV0221	TGCTTGATCAGGTATAGTAGGAACTTCTTTAAGAATTTTAATCCGCGCAGAATTAGGACATGCCGGAGCTTTAATTGGAGATGATCAAATTTATAACGTAATTGTAACTGCTCATGCTTTTGTAATAATTTTTTTTATAGTAATGCCAATTTTAATT	157	Metazoa	Arthropoda	Insecta	Diptera	Chironomidae	unclassified	unclassified	0	0	0	0	0	0	0	0	0	0	0	0	0	0	0	0	0	0	0	0	0	0	0	0	0	0	0	0	0	0	0	0	0	0	0	0	0	0	0	0
ASV0222	ATCTTGAGCTGGAATAGTAGGAACATCTTTAAGAATACTAATTCGTACAGAACTAGGAAATCCGGGAAGATTAATTGGAGATGATCAAATTTATAATAGTATTGTTACAGCCCATGCATTTATTATAATTTTTTTTATAGTAATACCTATTATAATC	157	Metazoa	Arthropoda	Insecta	Lepidoptera	unclassified	unclassified	unclassified	0	0	0	0	0	0	0	0	0	0	0	0	0	0	0	0	0	0	0	0	0	0	0	0	0	0	0	0	0	0	0	0	0	0	0	0	0	0	0	0
ASV0226	ATCTTGAGCTGGAATAGTAGGAACATCTTTAAGGATACTAATTCGTACAGAATTAGGAAATCCGGGAAGATTAATTGGAGATGATCAAATTTATAATAGTATTGTTACAGCCCATGCATTTATTATAATTTTTTTTATAGTAATACCTATTATAATC	157	Metazoa	Arthropoda	Insecta	Lepidoptera	unclassified	unclassified	unclassified	0	0	0	0	0	0	0	0	0	0	0	0	0	0	0	0	0	0	0	0	0	0	0	0	0	0	0	0	0	0	0	0	0	0	0	0	0	0	0	0
ASV0248	AATATGGGCAGGAATTTTAGGATTATCAATAAGATTAATTATTCGTTTAGAATTAGGAAATCCTGGTTCTTTAATTGGTAATGATCAAATTTATAATTCTATTGTTACTAGTCATGCTTTTACTATAATTTTTTTTTTTGTAATACCTGTAATAATA	157	Metazoa	Arthropoda	Insecta	Hymenoptera	unclassified	unclassified	unclassified	0	0	0	0	0	0	0	52	0	0	0	0	0	0	0	0	0	0	0	0	0	0	0	0	0	0	0	0	36	0	0	0	0	0	0	0	0	0	0	0
ASV0256	ATCTTGATCAGGAATAGTAGGAACATCATTAAGAATACTAATTCGTACAGAATTAGGAAACCCAGAAAATTTAATTGGAGACGACCAAATTTATAATAGTATTGTTACAGCCCACGTATTTATTATATTTTTTTTATAGTAATACCTATTATAATT	156	Metazoa	Arthropoda	Insecta	Coleoptera	unclassified	unclassified	unclassified	0	0	0	0	0	0	0	0	0	0	0	0	0	0	0	0	0	0	0	0	0	0	0	0	0	0	0	0	0	0	0	0	0	0	0	0	0	0	0	0
ASV0269	AATTTGAGCAGGAATAATTGGAACATCATTAAGAATTTTAATCCGAATAGAACTAAGAAGAATTAGAAATTTTATTGGTAATGATCAAATTTATAATGTTATTGTAACTGCTCATGCTTTTATTATAATTTTTTTTATAGTAATACCAATTTTAATT	157	Metazoa	Arthropoda	Insecta	Diptera	Cecidomyiidae	unclassified	unclassified	0	0	0	0	0	0	0	0	0	0	0	0	0	0	0	0	0	0	0	0	0	0	0	0	0	0	0	0	0	0	0	0	0	0	0	0	0	0	0	0
ASV0281	ATCTTGAGCTGGAATAGTAGGAACATCTTTAAGAATACTAATTCGTACAGAATTAGGAAATCCGGGAGGATTAATTGGAGATGATCAAATTTATAATAGTATTGTTACAGCCCATGCATTTATTATAATTTTTTTTATAGTAATACCTATTATAATC	157	Metazoa	Arthropoda	Insecta	Lepidoptera	unclassified	unclassified	unclassified	0	0	0	0	0	0	0	0	0	0	0	0	0	0	0	0	0	0	0	0	0	0	0	0	0	0	0	0	0	0	0	0	0	0	0	0	0	0	0	0
ASV0290	TATTTGATCAGGTATATTAGGATTTTCAATAAGTTTAATTATTCGTTTAGAATTAGGTATACCTGGAAGTTTAATTGGAAATGAACAAATTTATAATAGAATTGTTACTTCTCATGCATTTATTATAATTTTTTATATAGTTATACCAGTTATGATT	157	Metazoa	Arthropoda	Insecta	Hymenoptera	Braconidae	Microplitis	Microplitis sp. BIOUG21692-A06	0	0	0	0	0	0	0	0	0	0	0	0	0	0	0	0	0	0	0	0	0	0	0	0	0	0	0	0	0	0	0	0	0	0	0	0	0	0	0	0
ASV0301	ATCTTGAGCTGGAATAGTAGGAACATCTTTAAGAATACTAATTCGTACAGAATTAGGAAATCCGGGAAGATTGATTGGAGATGATCAAATTTATAATAGTATTGTTACAGCCCATGCATTTATTATAATTTTTTTTATAGTAATACCTATTATAATC	157	Metazoa	Arthropoda	Insecta	Lepidoptera	unclassified	unclassified	unclassified	0	0	0	0	0	0	0	0	0	0	0	0	0	0	0	0	0	0	0	0	0	0	0	0	0	0	0	0	0	0	0	0	0	0	0	0	0	0	0	0
ASV0315	ATTTTGAAGAGCTTTTTATGGTTCTTCTTTAAGTATGGTGATACGTATGGAATTAAGCCAACCTGGTTCTTTCATTTTCCATGATCACGTTTACAATGTTTTCGTTACTTCTCATGCATTTATTATGATTTTCTTCGTAGTTATACCAGTTTTAATA	157	Metazoa	Arthropoda	Arachnida	Trombidiformes	Eriophyidae	Aceria	Aceria tulipae	0	0	0	0	0	0	0	0	0	0	0	0	0	0	0	0	0	0	0	0	0	0	0	0	0	0	0	0	0	0	0	1	0	0	0	41	0	0	0	0
ASV0329	AATTTGATCAGGGATATTTGGAATATCATTGAGAATTTTAATCCGATTGGAATTAAGAACTATTTCTAATTTAATTGAAAATGATCAAATTTATAATTCAATTTTTACTGCTCACGCTTTAATTATAATTTTTTTCATAGTTATACCAATTTTAATT	157	Metazoa	Arthropoda	Insecta	Diptera	Cecidomyiidae	unclassified	unclassified	0	0	0	0	0	0	0	0	0	0	0	0	0	0	0	0	0	0	0	0	0	0	0	0	0	0	0	0	0	0	0	0	0	0	0	0	0	0	0	0
ASV0351	AGCTTGAGCCGGAATAGTAGGAACTTCCTTAAGTATTCTAATTCGAGCTGAATTAGGTCATCCTGGTGCTTTTATTGGAGATGATCAAATTTATAATGTTATTGTAACAGCACACGCTTTTATTATAATTTTTTTTATAGTTATACCTATTATAATT	157	Metazoa	Arthropoda	Insecta	Diptera	Culicidae	Anopheles	unclassified	0	0	0	0	0	0	0	0	0	0	0	0	0	0	0	0	0	0	0	0	0	0	0	0	0	0	0	0	0	0	0	0	0	0	0	0	0	0	0	0
ASV0352	AATTTGAGCAGGAATAATTGGGACATCATTAAGAATTTTAATTCGAATAGAATTAAGAAGGATTAAAAATTTAATTGGAAATGATCAAATTTATAATGTTATTGTAACTGCTCATGCTTTTATTATAATTTTTTTTATAGTAATACCTATTTTAATT	157	Metazoa	Arthropoda	Insecta	Diptera	Cecidomyiidae	unclassified	unclassified	0	0	0	0	0	0	0	0	0	0	0	0	0	0	0	0	0	0	0	0	0	0	0	0	0	0	0	0	0	0	0	0	0	0	0	0	0	0	0	0
ASV0365	AATTTGAGCTGGATTCCTTGGAGCCTCTTTTAGAGTATTAATTCGTATAGAATTAGGAATACCAGGTACAATTATTATAAATGATCAAATTTATAATTCAACAGTAACATCACATGCATTTATCATAATTTTTTTTATAGTTATACCATTAATATTA	157	Metazoa	Arthropoda	Insecta	Hymenoptera	Platygastridae	unclassified	unclassified	0	0	0	0	0	0	0	0	0	0	0	0	0	0	0	0	0	0	0	0	0	0	0	0	0	0	0	0	0	0	0	0	0	0	0	0	0	0	0	0
ASV0379	AATTTGATCAGGAATAATTGGATCTTCACTTAGTATTTTAATTCGATTAGAATTAAGACGAATTAATTCAATTATTAATAATAATCAATTATATAATGTAATTGTTACAATTCATGCTTTCATTATAATTTTTTTTATAACTATACCAATTGTAATT	157	Metazoa	Arthropoda	Insecta	Hemiptera	Aphididae	Aphis	unclassified	0	0	0	0	0	0	0	0	0	0	0	0	0	0	0	0	0	0	0	0	0	0	0	0	17	0	0	23	0	0	0	0	0	0	0	0	0	0	0	0
ASV0396	TATTTGAGCTGGGATAGTAGGAACATCATTAAGAATTTTAATTCGATTAGAATTAAGAACAATTTCTAATTTAATTGGAAATGATCAAATTTATAATGTTATTGTTACAGCCCATGCATTTATTATAATTTTTTTTATAGTTATACCTATTTTAATT	157	Metazoa	Arthropoda	Insecta	Diptera	Cecidomyiidae	unclassified	unclassified	0	0	0	0	0	0	0	0	0	0	0	0	0	0	0	0	0	0	0	0	0	0	0	0	0	0	0	0	0	0	0	0	0	0	0	0	0	0	0	0
ASV0404	AGCTTGATCGGGAATAGTAGGAACTTCTTTAAGAATTCTTATTCGAGCAGAATTAGGACATCCAGGTGCACTAATTGGTGATGACCAAATTTATAATGTAATTGTAACTGCTCATGCTTTTGTAATAATTTTTTTTATAGTAATACCAATTATAATT	157	Metazoa	Arthropoda	Insecta	Diptera	Hybotidae	unclassified	unclassified	0	0	0	0	0	0	0	0	0	0	0	0	0	0	0	0	0	0	0	0	0	0	0	0	0	0	0	0	0	0	0	0	0	0	0	0	0	0	0	0
ASV0431	GACTTGATCTGGAATAATTGGAACATCCCTAAGACTCCTAATCCGAACTGAATTAGGAACCCCTGGAAAATTAATTGGGAATGATCAAATTTATAATACTATTGTAACTGCTCATGCTTTTATCATAATTTTTTTTATAGTTATACCTATTATAATT	157	Metazoa	Arthropoda	Insecta	Lepidoptera	unclassified	unclassified	unclassified	0	0	0	0	0	0	0	0	0	0	0	0	0	0	0	0	0	0	0	0	0	0	0	0	0	0	0	0	0	0	0	0	0	0	0	0	0	0	0	0
ASV0437	TTTTTGAGCAGGAATAACAGGAACATCTTTAAGTATTTTAATTCGAGCTGAATTAGGAAATCCAGGTACATTAATTGGAAACGACCAAATTTATAATGTAATTGTCACAGCCCATGCATTCATTATAATTTTCTTTATAGTTATACCTATTATGATT	157	Metazoa	Arthropoda	Insecta	Coleoptera	Chrysomelidae	Chrysomela	Chrysomela populi	0	0	0	1600	0	0	0	0	0	0	0	0	0	0	0	0	0	0	0	0	0	0	0	0	0	0	0	0	0	0	0	0	0	0	0	0	0	0	0	0
ASV0448	ATCTTGGGCAGGAATAGTGGGAACATCATTAAGAATACTAATTCGTACAGAATTAGGAAATCCAGGAAGATTAATTGGAGATGATCAAATTTATAATAGTAATGTCACAGCCATCATTTATTATAATTTTTTTTATAGTAATACCTATTATAATC	155	Metazoa	Arthropoda	Insecta	unclassified	unclassified	unclassified	unclassified	0	0	0	0	0	0	0	0	0	0	0	0	0	0	0	0	0	0	0	0	0	0	0	0	0	0	0	0	0	0	0	0	0	0	0	0	0	0	0	0
ASV0465	GGCTTGAGCTGGAATATTAGGATTATCATTAAGTATATTAATTCGATTAGAATTAGGGAATCCTGGATCAATAATTGGAAATGATCAAATTTATAATTCTATTGTTACAACTCATGCATTTATTATAATTTTTTTTTTTGTAATGCCTGTAATAATA	157	Metazoa	Arthropoda	Insecta	Hymenoptera	Eulophidae	unclassified	unclassified	0	0	0	0	0	0	0	0	0	0	0	0	0	0	0	0	0	0	0	0	0	0	0	0	0	0	0	0	0	0	0	0	0	0	0	0	0	0	0	0
ASV0471	ATCTTGAGCTGGAATAGTAGGAACATCTTTAAGAATACTAATTCGTACAGAATTAGGAAATCCGGGAAGATTAATTGGAGATGATCAAATTTATAATAGTATTGTTACAGCCCGTGCATTTATTATAATTTTTTTTATAGTAATACCTATTATAATC	157	Metazoa	Arthropoda	Insecta	Lepidoptera	unclassified	unclassified	unclassified	0	0	0	0	0	0	0	0	0	0	0	0	0	0	0	0	0	0	0	0	0	0	0	0	0	0	0	0	0	0	0	0	0	0	0	0	0	0	0	0
ASV0501	AATCTGGTCAGGTATAGTAGGTATAATATTAAGTATATTGATTCGAATTGAATTAGGTCAACCTGGTTCATTCTTAGCAAATGAACAAACATATAATGTTATTGTTACTTCTCATGCTTTTATTATAATTTTTTTTATAGTTATACCTATTATAATT	157	Metazoa	Arthropoda	Insecta	Hemiptera	unclassified	unclassified	Hemiptera sp. KMGHap_121	0	0	0	0	0	0	0	0	0	0	0	0	0	0	0	0	0	0	0	0	0	0	0	0	0	0	0	0	0	0	0	0	0	0	11	0	0	0	0	0
ASV0502	TGCTTGAGCGGCTATAGTTGGTACGGCTATAAGAGTTTTAATTCGAATTGAATTAGGTCAGTCTGGGAGGTTTTTAGGAGATGATCAACTTTATAATGTAATTGTTACAGCTCATGCATTTGTAATAATTTTTTTTATAGTAATACCTATTTTGATT	157	Metazoa	Arthropoda	Arachnida	Araneae	Araneidae	Hypsosinga	Hypsosinga sanguinea	0	0	0	0	0	0	0	0	0	0	0	0	0	0	0	0	0	0	0	0	0	0	0	0	0	0	0	0	0	0	0	0	0	0	0	0	0	0	0	0
ASV0505	ATCTTGAGCTGGAATAGTAGGAACATCTTTAAGAATACTAATTCGTACAGAATTAGGAAATCCGGGAAGATTAATTGGAGATGATCAAATTTATAATAGTATTGTTACAGCCTATGCATTTATTATAATTTTTTTTATAGTAATACCTATTATAATC	157	Metazoa	Arthropoda	Insecta	Lepidoptera	unclassified	unclassified	unclassified	0	0	0	0	0	0	0	0	0	0	0	0	0	0	0	0	0	0	0	0	0	0	0	0	0	0	0	0	0	0	0	0	0	0	0	0	0	0	0	0
ASV0541	TATTTGAGCAGGAATAATTGGAACGACATCATTAAGAATTTTAATTCGAATAGAATTAAGAAGAATTAGAAATTTAATTGGTAATGATCAAATTTATAATGTTATTGTAACTACTCATTCTTTTATTATAATTTTTTTATAGTTATACCTATTTTAATT	159	Metazoa	Arthropoda	Insecta	Diptera	Cecidomyiidae	unclassified	unclassified	0	0	0	0	0	0	0	0	0	0	0	0	0	0	0	0	0	0	0	0	0	0	0	0	0	0	0	0	0	0	0	0	0	0	0	0	0	0	0	0
ASV0562	AATTTGAGCAGGAATAGTAGGAACATCTTTAAGAATCTTAATTCGTATAGAATTAGGAACTCCTGGATCTTTAATTGGAGATGATCAAATTTATAATACTATTGTTACAGCTCATGCATTTATCATAATTTTTTTTATAGTTATACCTATTATAATT	157	Metazoa	Arthropoda	Insecta	Lepidoptera	Lycaenidae	unclassified	unclassified	0	0	0	0	0	0	0	0	0	0	0	0	0	0	0	0	949	0	0	0	0	0	0	0	0	0	0	0	0	0	0	0	0	0	0	0	0	0	0	0
ASV0596	TGCTTGAGCTGCTATAGTGGGAACAGCAATGAGAGTATTAATTCGAGTTGAATTAGGTCAGCCGGGAAGATTTATAGGTGATGATCAGTTGTATAATGTAATTGTAACGGCTCATGCATTTGTAATAATTTTTTTTATAGTAATACCAATTTTAATT	157	Metazoa	Arthropoda	Arachnida	Araneae	Theridiidae	Theridion	Theridion petraeum	0	0	0	0	0	0	0	0	0	0	0	22	0	0	0	0	0	0	0	0	0	0	0	0	0	0	0	0	0	0	0	0	0	0	0	0	0	0	0	0
ASV0605	AATTTGAGCAGGAATAGTAGGAACTTCATTAAGATTATTAATTCGAGCTGAATTAGGAAACCCTGGATCTTTAATTGGAGATGATCAAATTTATAATACTATTGTAACAGCTCATGCTCTTATTATAATTTTTTTTATAGTTATACCTATTATAATT	157	Metazoa	Arthropoda	Insecta	Lepidoptera	Noctuidae	Anarta	Anarta trifolii	0	0	0	0	0	0	46	0	0	0	0	0	0	0	0	24	0	0	0	0	0	0	0	0	0	0	0	0	0	0	0	0	0	0	0	0	0	0	0	0
ASV0624	AATTTGAGCCGGAATAATTGGAACATCATTAAGAATTTTAATTCGAATAGAATTAAGAAGAATTAGAAATTTAATTGGAAATGATCAAATTTATAATGTAATTGTAACTGCTCATGCTTTTATTATAATTTTTTTCATGGTTATACCAATTTTAATT	157	Metazoa	Arthropoda	Insecta	Diptera	Cecidomyiidae	unclassified	unclassified	0	0	0	0	0	0	0	0	0	0	0	0	0	0	0	0	0	0	0	0	0	0	0	0	0	0	0	0	0	0	0	0	0	0	0	0	0	0	0	0
ASV0656	ATCTTGAGCTGGAATAGTAGGAACATTTTTAAGAATACTAATTCGTACAGAATTAGGAAATCCGGGAAGATTAATTGGAGATGATCAAATTTATAATAGTATTGTTACAGCCCATGCATTTATTATAATTTTTTTTATAGTAATACCTATTATAATC	157	Metazoa	Arthropoda	Insecta	Lepidoptera	unclassified	unclassified	unclassified	0	0	0	0	0	0	0	0	0	0	0	0	0	0	0	0	0	0	0	0	0	0	0	0	0	0	0	0	0	0	0	0	0	0	0	0	0	0	0	0
ASV0659	TATTTGAGCAGGAATAATTGGGACATCGTTAAGAATTTTAATTCGAATAGAATTAAGAAGAATTAGAAATTTAATTGGTAATGATCAAATTTATAATGTTATTGTAACTGCTCATGCTTTTATTATAATTTTTTTTATAGTAATACCTATTTTAATT	157	Metazoa	Arthropoda	Insecta	Diptera	Cecidomyiidae	unclassified	unclassified	0	0	0	0	0	0	0	0	0	0	0	0	0	0	0	0	0	0	0	0	0	0	0	0	0	0	0	0	0	0	0	0	0	0	0	0	0	0	0	0
ASV0661	AGCTTGATCAGGAATAGTGGGGACATCACTTAGAATACTAAATAGATTTGAATTAGGTCACCCAGGAGCTTTCATTGGTAATGACCAAACATAACATATAATGTTATCGTTACTGCTCATGCTTTTATTATAATTTTTTTTTATAGTAATACCAATTATAATT	163	Metazoa	Arthropoda	Insecta	Diptera	Tachinidae	unclassified	unclassified	0	0	0	0	0	2	0	0	0	0	0	0	0	0	0	0	0	0	0	0	0	0	0	0	0	0	0	0	0	0	0	0	0	0	0	0	0	0	0	0
ASV0682	TATTTGAGCAGGAATAATTGGAACATCATTAAGAATTTTAATTCGAATAGAATTAAGAAGAATTATAAATTTAATTGGTAATGATCAAATTTATAATGTTATTGTAACTGCTCATGCTTTTATTATAATTTTTTTTATAGTAATACCTATTTTAATT	157	Metazoa	Arthropoda	Insecta	Diptera	Cecidomyiidae	unclassified	unclassified	0	0	0	0	0	0	0	0	0	0	0	0	0	0	0	0	0	0	0	0	0	0	0	0	0	0	0	0	0	0	0	0	0	0	0	0	0	0	0	0
ASV0683	AATTTGAGCTGGAATAGTAGGAACTTCACTAAGTTTATTAATTCGAGCTGAATTAGGAAACCCCGGGTCCTTAATTGGAGATGATCAAATTTATAACACAATTGTTACAGCACATGCTTTTATTATAATTTTTTTTATAGTAATACCTATTATAATT	157	Metazoa	Arthropoda	Insecta	Lepidoptera	Noctuidae	Agrotis	Agrotis segetum	0	0	0	0	0	0	0	0	0	0	0	0	0	0	0	0	0	0	0	0	0	0	0	44	175	0	0	0	0	0	0	0	0	0	0	0	0	0	0	0
ASV0718	AGCTTGATCTGGTATAGTAGGAACTTCATTAAGAATTTTAATTCGAGCAGAATTAGGACACCCAGGTGCTTTAATTGGAGACGATCAAATTTATAATGTTATTGTAACTGCTCATGCATTTATTATAATTTTCTTTATGGTAATACCTATTATAATT	157	Metazoa	Arthropoda	Insecta	Diptera	Ephydridae	Psilopa	unclassified	0	0	0	0	0	0	0	0	0	0	0	0	0	0	0	0	0	0	0	0	0	0	0	0	0	0	0	0	0	0	0	0	0	0	0	0	0	0	0	0
ASV0721	AATTTGAGCTGGAATAGTAGGAACATCATTAAGAATTTTAATTCGATTAGAATTAAGAACAATTTCTAATTTAATTGGTAATGATCAAATTTATAATGTTATTGTTACGGCTCATGCATTTATTATAATTTTTTTTATAGTTATACCTATTTTAATT	157	Metazoa	Arthropoda	Insecta	Diptera	Cecidomyiidae	unclassified	unclassified	0	0	0	0	0	0	0	0	0	0	0	0	0	0	0	0	0	0	0	0	0	0	0	0	0	0	0	0	0	0	0	0	0	0	0	0	0	0	0	0
ASV0744	AATTTGATCAGGGATATTTGGAATATCACTGAGAATTTTAATCCGATTGGAATTAAGAACTATTTCTAATTTAATTGAAAATGATCAAATTTATAATTCAATTGTTACTGCTCACGCTTTAATTATAATTTTTTTTATAGTTATACCAATTTTAATT	157	Metazoa	Arthropoda	Insecta	Diptera	Cecidomyiidae	unclassified	unclassified	0	0	0	0	0	0	0	0	0	0	0	0	0	0	0	0	0	0	0	0	0	0	0	0	0	0	0	0	0	0	0	0	0	0	0	0	0	0	0	0
ASV0745	TATTTGAGCTGGCATAATTGGAACTTCTTTAAGATTATTAATTCGAGCTGAATTAGGAAACCCTGGATCTTTAATTGGAGATGACCAAATTTACAATACAATTGTTACTGCTCATGCTTTTATTATAATTTTTTTCATAGTAATACCTATTATAATT	157	Metazoa	Arthropoda	Insecta	Lepidoptera	unclassified	unclassified	unclassified	0	0	0	0	0	0	0	0	0	0	0	0	0	0	0	0	0	0	0	0	0	0	0	0	0	0	0	0	0	0	0	0	0	0	0	0	0	0	0	0
ASV0765	AATTTGAGCTGGAATAGTTGGAACTTCTTTAAGATTATTAATTCGAGCTGAATTAGGAAACCCTGGATCATTAATCGGAGATGATCAAATTTATAATACAATTGTTACAGCTCATGCTTTTATTATAATTTTCTTCATAGTGATACCTATTATAATT	157	Metazoa	Arthropoda	Insecta	Lepidoptera	Tortricidae	Acroclita	Acroclita subsequana	0	0	0	0	0	0	0	0	0	0	0	0	0	0	0	0	0	0	0	0	0	0	0	0	0	0	0	0	0	0	0	0	0	0	0	0	0	0	0	0
ASV0778	AGCTTGAGCAGGTATAGTAGGAACTTCTTTAAGTATTTTAATTCGAGCTGAACTTGGTCATCCAGGAGCATTAATTGGAGACGATCAAATTTATTATGTAATTGTTACTGCTCATGCTTTTGTAATAATTTTTTTTATAGTAATACCAATTATAATT	157	Metazoa	Arthropoda	Insecta	Diptera	Sphaeroceridae	Rachispoda	Rachispoda sp. BIOUG17821-E07	0	0	0	0	0	0	0	0	0	0	0	0	0	0	0	0	0	0	0	0	0	0	0	0	0	0	0	0	0	0	0	0	0	0	0	0	0	0	0	0
ASV0780	TATCTGATCAGGTATAATTGGATCATCTCTTAGAATTTTAATTCGTCTAGAATTAAGACAAATTAATTCAATTATTAATAACAATCAATTATACAATGTAATTGTAACAATTCATGCTTTTATTATAATTTTTTTTATAACTATACCAATTGTAATT	157	Metazoa	Arthropoda	Insecta	Hemiptera	Aphididae	unclassified	unclassified	0	0	0	0	0	0	0	0	0	0	0	0	0	3	0	0	0	0	0	0	0	0	0	0	0	0	0	0	0	0	0	0	0	0	92	0	0	0	0	0
ASV0788	ATCTTGAGCTGGAATAGTAGGAACATCTTTAAGAATACTAATTCGTACAGAATTAGGAAATCCGGGAAGATTAATTGGAGATGATCAAATTTATAATAGTATTGTTACGGCCCATGCATTTATTATAATTTTTTTTATAGTAATACCTATTATAATC	157	Metazoa	Arthropoda	Insecta	Lepidoptera	unclassified	unclassified	unclassified	0	0	0	0	0	0	0	0	0	0	0	0	0	0	0	0	0	0	0	0	0	0	0	0	0	0	0	0	0	0	0	0	0	0	0	0	0	0	0	0
ASV0793	TATTTGATCAGGTATAATTGGATCTTCACTTAGAATTCTAATTCGTTTAGAATTAAGTCAAATTAATTCTATTATTAACAATAATCAATTATATAATGTAATTGTTACAATTCATGCTTTTATTATAATTTTTTTTATAACTATACCAATTGTAATT	157	Metazoa	Arthropoda	Insecta	Hemiptera	Aphididae	unclassified	unclassified	0	0	0	0	41	0	0	0	0	0	0	0	1358	0	0	0	0	0	0	0	0	0	0	0	0	0	0	0	0	0	0	0	0	0	0	0	0	0	0	0
ASV0812	AGCTTGAGCAGGAATAGTAGGTACCTCTCTTAGTATTATTATTCGAGCAGAATTAGGTCACCCAGGTTCTTTAATTGGAGATGACCAAATTTATAATGTAATTGTAACAGCTCATGCTTTTATTATAATTTTTTTTATAGTTATACCCATTATAATT	157	Metazoa	Arthropoda	Insecta	Diptera	Phoridae	unclassified	unclassified	0	0	0	0	0	0	0	0	0	0	0	0	0	0	0	0	0	0	0	0	0	0	0	0	178	0	0	0	0	0	0	0	701	0	0	0	0	0	0	0
ASV0845	ATCATGAGCTGGAATAGTAGGAACATCTTTAAGAATACTAATTCGTACAGAATTAGGAAATCCGGGAAGATTAATTGGAGATGATCAAATTTATAATAGTATTGTTACAGCCCATGCATTTATTATAATTTTTTTTATAGTAATACCTATTATAATC	157	Metazoa	Arthropoda	Insecta	Lepidoptera	unclassified	unclassified	unclassified	0	0	0	0	0	0	0	0	0	0	0	0	0	0	0	0	0	0	0	0	0	0	0	0	0	0	0	0	0	0	0	0	0	0	0	0	0	0	0	0
ASV0860	AATTTGATCAGGGATATTTGGAATATCATTGAGAATTTTAATCCGATTGGAATTAAGAACTATTTCTAATTTAATTGAAAATGATCAAATTTATAATCCAATTGTTACTGCTCACGCTTTAATTATAATTTTTTTCATAGTTATACCAATTTTAATT	157	Metazoa	Arthropoda	Insecta	Diptera	Cecidomyiidae	unclassified	unclassified	0	0	0	0	0	0	0	0	0	0	0	0	0	0	0	0	0	0	0	0	0	0	0	0	0	0	0	0	0	0	0	0	0	0	0	0	0	0	0	0
ASV0871	AATTTGAGCAGGAATAGTTGGAACATCTTTAAGATTACTTATTCGAGCTGAATTAGGTAATCCAGGATCTTTAATTGGAAATGATCAAATTTATAACACAATTGTAACAGCTCATGCATTTATTATAATTTTTTTTATAGTTATACCTATTATAATT	157	Metazoa	Arthropoda	Insecta	Lepidoptera	Elachistidae	Elachista	Elachista littoricola	0	0	0	0	0	0	0	0	0	0	0	0	0	0	0	0	0	0	0	0	0	0	0	0	0	0	0	0	0	0	0	0	0	0	0	0	0	0	0	0
ASV0884	ATCTTGAGCTTGAATAGTAGGAACATCTTTAAGAATACTAATTCGTACAGAATTAGGAAATCCGGGAAGATTAATTGGAGATGATCAAATTTATAATAGTATTGTTACAGCCCATGCATTTATTATAATTTTTTTTATAGTAATACCTATTATAATC	157	Metazoa	Arthropoda	Insecta	Lepidoptera	unclassified	unclassified	unclassified	0	0	0	0	0	0	0	0	0	0	0	0	0	0	0	0	0	0	0	0	0	0	0	0	0	0	0	0	0	0	0	0	0	0	0	0	0	0	0	0
ASV0902	AATATGAGCAGGAATATTAGGAACATCATTAAGATGAATTATTCGAATTGAATTGGGGCAACCAGGATCATTCATTGGAGATGACCAAATTTATAATGTTGTAGTTACAGCACACGCATTCATTATAATTTTCTTCATAGTTATACCAATTATAATT	157	Metazoa	Arthropoda	Insecta	Hemiptera	Anthocoridae	Orius	Orius minutus	0	0	0	0	0	0	0	0	0	0	0	0	0	0	0	0	0	0	0	0	0	0	0	0	0	0	0	0	0	0	0	0	0	0	0	0	0	0	0	0
ASV0915	AATTTGATCAGGGATATTTGGAATATCATTGAGAATTTTAATCCGATTGGAATTAAGAACTATTTCTAATTTAATTGAAAATGATCAAATCTATAATTCAATTGTTACTGCTCACGCTTTAATTATAATTTTTTTCATAGTTATACCAATTTTAATT	157	Metazoa	Arthropoda	Insecta	Diptera	Cecidomyiidae	unclassified	unclassified	0	0	0	0	0	0	0	0	0	0	0	0	0	0	0	0	0	0	0	0	0	0	0	0	0	0	0	0	0	0	0	0	0	0	0	0	0	0	0	0
ASV0927	TATTTGAGCGGGAATAATTGGAACATCATTAAGAATTTTAATTCGAATAGAATTAAGAAGAATTAGAAATTTAATTAATAATGATCAAATTTATAATGTTATTGTAACTGCTCATGCTTTTATTATAATTTTTTTTATAGTAATACCTATTTTAATT	157	Metazoa	Arthropoda	Insecta	Diptera	Cecidomyiidae	unclassified	unclassified	0	0	0	0	0	0	0	0	0	0	0	0	0	0	0	0	0	0	0	0	0	0	0	0	0	0	0	0	0	0	0	0	0	0	0	0	0	0	0	0
ASV0941	ATTCTGATCAGGGATAGTCGGAACATCATTAAGAATTTTAATCCGAATAGAATTAGGTAGACCAGGATCTCTAATTGGGAATGATCAAATTTATAACTCAATTGTAACTGCACATGCATTTATTATAATTTTTTTTATAGTTATACCGATTATAATT	157	Metazoa	Arthropoda	Insecta	Coleoptera	Chrysomelidae	Cassida	Cassida sp. EMHAU-15090501	0	0	0	0	0	0	0	0	0	0	0	7	0	0	0	0	0	0	0	0	0	0	0	0	0	0	0	0	0	0	0	92	0	0	0	0	0	0	0	0
ASV0946	TATTTGATCAGGATTAGTAGGTACAAGTTTAAGATTATTAATTCGTGCTGAATTAGGTCAACCAGGATCTCTAATTGGAGATGATCAAATTTATAATGTAATTGTTACAGCTCATGCATTTATTATAATTTTTTTTATAGTAATACCAATTGTAATT	157	Metazoa	Arthropoda	Insecta	Neuropterida	Chrysopidae	Chrysopa	Chrysopa phyllochroma	0	0	0	0	0	0	0	719	0	0	0	0	0	0	0	0	0	0	0	0	0	0	0	0	0	0	0	0	0	0	0	0	0	0	0	0	0	0	0	0
ASV0968	GATATGAGCAAGAATAGTGGGAACTTCCCTAAGAATTTTGATTCGTGCAGAATTAGGAAACCCAGGAACATTAATTGGAAATGATCAAATTTATAATGTAATTGTAACTGCCCATGCTTTCATTATAATTTTCTTCATAGTTATACCAATTATAATT	157	Metazoa	Arthropoda	Insecta	Coleoptera	Chrysomelidae	unclassified	unclassified	0	0	0	0	0	0	0	0	0	0	0	0	0	0	0	0	0	0	0	0	0	0	0	0	0	0	0	0	0	0	0	0	0	0	0	0	0	0	0	0
ASV0985	AATTTGAGCAGGAATAGTAGGAACTTCATTAAGATTATTAATTCGAGCTGAATTAGGAAACCCTGGATCTTTAATTGGAGATGATCAAATTTATAATACTATTGTAACAGCTCATGCTTTTATTATAATTTTTTTTATAGTTATACCTACTATAATT	157	Metazoa	Arthropoda	Insecta	Lepidoptera	Noctuidae	Anarta	Anarta trifolii	0	0	0	103	0	0	0	0	0	0	0	0	0	0	0	0	0	0	0	0	0	0	0	0	0	0	0	0	0	0	0	0	37	0	0	0	0	0	0	0
ASV0987	TATTTGAGCAGGAATAATTGGAACATCATTAAGAATTTTAATTCGAATAGGATTAAGAAGAATTAGAAATTTAATTGGTAATGATCAAATTTATAATGTTATTGTAACTGCTCATGCTTTTATTATAATTTTTTTTATAGTAATACCTATTTTAATT	157	Metazoa	Arthropoda	Insecta	Diptera	Cecidomyiidae	unclassified	unclassified	0	0	0	0	0	0	0	0	0	0	0	0	0	0	0	0	0	0	0	0	0	0	0	0	0	0	0	0	0	0	0	0	0	0	0	0	0	0	0	0
ASV0988	AATTTGATCAGGAATAGTAGGAACTTCTTTAAGTCTTTTAATTCGAGCTGAATTAGGAACACCTGGATCTTTAATTGGAGATGATCAAATTTATAATACCATTGTAACTGGTCGTGCTTTTATTATAATTTTTTTTATAGTTATACCTATTATAATT	157	Metazoa	Arthropoda	Insecta	Lepidoptera	Pyralidae	unclassified	unclassified	0	0	0	0	0	0	0	0	0	0	0	0	0	0	0	0	0	0	0	0	0	0	0	0	0	0	0	0	0	0	0	0	0	0	0	707	0	0	0	0
ASV1016	AATTTGATCAGGGATATTTGGAATATCATTGAGAATTTTAATCCGATCGGAATTAAGAACTATTTCTAATTTAATTGAAAATGATCAAATTTATAATTCAATTGTTACTGCTCACGCTTTAATTATAATTTTTTTCATAGTTATACCAATTTTAATT	157	Metazoa	Arthropoda	Insecta	Diptera	Cecidomyiidae	unclassified	unclassified	0	0	0	0	0	0	0	0	0	0	0	0	0	0	0	0	0	0	0	0	0	0	0	0	0	0	0	0	0	0	0	0	0	0	0	0	0	0	0	0
ASV1038	AATTTGATCAGGAATAGTAGGAACTTCTTTAAGTCTTTTAATTCGAGCTGAATTAGGAACACCTGGATCTTTAATTGGAGATGATCAAATTTATAATACCATTGTAACTGGTCATGCTTTTATTATAATTTTTTTTATAGTTATACCTATTATAATT	157	Metazoa	Arthropoda	Insecta	Lepidoptera	Pyralidae	unclassified	unclassified	0	0	0	0	0	0	0	0	0	0	0	0	0	0	0	781	0	0	0	0	0	0	0	0	951	0	0	0	0	0	0	0	0	0	0	0	0	0	0	0
ASV1043	AATTTGAGCAGGATTAATTGGAACATCTCTTAGTTTATTAATTCGAGCTGAATTAGGAACCCCTAATTCTTTAATTGGAGATGATCAGATTTATAATTCAATTGTTACAGCCCATGCTTTCATTATAATTTTTTTTATAGTAATACCAATTATAATT	157	Metazoa	Arthropoda	Insecta	Lepidoptera	Pterophoridae	unclassified	Pterophoridae sp. BOLD:AAL8472	0	0	0	0	0	0	0	0	0	0	0	0	0	0	0	0	0	0	0	0	0	0	0	0	0	0	0	0	0	0	0	0	0	0	0	0	0	0	0	0
ASV1082	AATTTGATCAGGGATATTTGGAATATCATTGAGAATTTTAATCCGATTGGAATTAAGAACTATTTCTAATTTAGTTGAAAATGATCAAATTTATAATTCAATTGTTACTGCTCACGCTTTAATTATAATTTTTTTTATAGTTATACCAATTTTAATT	157	Metazoa	Arthropoda	Insecta	Diptera	Cecidomyiidae	unclassified	unclassified	0	0	0	0	0	0	0	0	0	0	0	0	0	0	0	0	0	0	0	0	0	0	0	0	0	0	0	0	0	0	0	0	0	0	0	0	0	0	0	0
ASV1100	ATCTTGAGCTGGAATAGTAGGAACATCTTTAAGAATACTAATTCGTACAGAATTAGGAAATCCGGGAAGATTAATTGGAGATGATCAAATCTATAATAGTATTGTTACAGCCCATGCATTTATTATAATTTTTTTTATAGTAATACCTATTATAATC	157	Metazoa	Arthropoda	Insecta	Lepidoptera	unclassified	unclassified	unclassified	0	0	0	0	0	0	0	0	0	0	0	0	0	0	0	0	0	0	0	0	0	0	0	0	0	0	0	0	0	0	0	0	0	0	0	0	0	0	0	0
ASV1115	GGCTTGAGCTGCTATAGTAGGGACTGCAATAAGAGTTTTAATTCGAATAGAATTAGGTCAAACAGGTAGATTTTTAGGTAATGAACATTTATATAATGTAATTGTTACTGCTCATGCTTTTGTTATAATTTTTTTTATAGTAATACCTATTTTAATT	157	Metazoa	Arthropoda	Arachnida	Araneae	Salticidae	Evarcha	unclassified	0	0	0	0	0	0	0	0	1141	0	0	0	0	0	0	0	0	0	0	0	0	0	0	0	0	0	0	0	0	0	0	0	0	0	0	0	0	0	0	0
ASV1146	AATTTGATCAGGGATATTTGGAATATCATTGAGAATTTTAATCCGATTGGAATTAAGAACTATTTCTAATTTAATTGAAAATGATCAAATTTATAATTCAATTGTTACTGCTCACGCTTTAATTATAATTTTTTTCATAGTTATACCAATCTTAATT	157	Metazoa	Arthropoda	Insecta	Diptera	Cecidomyiidae	unclassified	unclassified	0	0	0	0	0	0	0	0	0	0	0	0	0	0	0	0	0	0	0	0	0	0	0	0	0	0	0	0	0	0	0	0	0	0	0	0	0	0	0	0
ASV1156	AATTTGATCAGGGATATTTGGAATATCATTGAGAATTTTAATCCGATTGGAATTAAGAACTATTTCTAATTTAATTGAAAATGATCAAATTTATAATTCAATTGTTACTGCTCACGCTTTAATTATAATTTTTTTCATAGTTATACTAATTTTAATT	157	Metazoa	Arthropoda	Insecta	Diptera	Cecidomyiidae	unclassified	unclassified	0	0	0	0	0	0	0	0	0	0	0	0	0	0	0	0	0	0	0	0	0	0	0	0	0	0	0	0	0	0	0	0	0	0	0	0	0	0	0	0
ASV1169	AATTTGATCAGGGATATTTGGAATATCATTGAGAATTTTAATCCGATTGGAATTAAGAACTATTTCTAATTTAATTGAAAATGATCAAATTTATAGTTCAATTGTTACTGCTCACGCTTTAATTATAATTTTTTTCATAGTTATACCAATTTTAATT	157	Metazoa	Arthropoda	Insecta	Diptera	Cecidomyiidae	unclassified	unclassified	0	0	0	0	0	0	0	0	0	0	0	0	0	0	0	0	0	0	0	0	0	0	0	0	0	0	0	0	0	0	0	0	0	0	0	0	0	0	0	0
ASV1199	AATTTGATCAGGGATATTTGGAATATCATTGAGAATTTTAATCCGATTGGAATTAAGAACTATTTCTAATTTAATTGAAAATGATCAAATTTATAATTCAATTGTTACTGCTCACGCTCTAATTATAATTTTTTTTATAGTTATACCAATTTTAATT	157	Metazoa	Arthropoda	Insecta	Diptera	Cecidomyiidae	unclassified	unclassified	0	0	0	0	0	0	0	0	0	0	0	0	0	0	0	0	0	0	0	0	0	0	0	0	0	0	0	0	0	0	0	0	0	0	0	0	0	0	0	0
ASV1256	ATCTTGGGCAGGAATAGTGGGAACATCATTAAGAATATTAATTCGTACAAAATTAGGAAATCCAGGAAGATTAATTGGAGATGATCAAATTTATAATAGTATTGTCACAGCCCATGCATTTATTATAATTTTTTTTATAGTAATACCTATTATAATC	157	Metazoa	Arthropoda	Insecta	Lepidoptera	Crambidae	Lamprosema	Lamprosema sp. pelealisDHJ03	0	0	0	0	0	0	0	0	0	0	0	0	0	0	0	0	0	0	0	0	0	0	0	0	0	0	0	0	0	0	0	0	0	0	0	0	0	0	0	0
ASV1263	TGCATGATCAGGAATAGTAGGAACATCTATAAGACTACTAATTCGAGCAGAATTAGGTAACCCAGGTTCCCTAATTGGAGATGACCAAATTTATAATGTAATCGTTACAGGTCATGCATTCGTAATAATTTTTTTTATAGTTATGCCTATTATAATT	157	Metazoa	Arthropoda	Insecta	unclassified	unclassified	unclassified	unclassified	0	0	0	0	0	0	0	0	0	0	0	0	0	0	0	0	0	0	0	0	0	0	35	0	0	0	0	0	0	0	0	0	0	0	0	0	0	0	0	0
ASV1265	AGTGTGATCTGCTATAGCTGGAACAGCTATAAGAGTTTTAATTCGAATGGAATTAGGTCAGGTTGGTAGTTTTTTAGGAAGAGATCATATATATAATGTTATTGTTACTGCTCATGCTTTTGTTATAATTTTTTTTATAGTTATACCTATTTTAATT	157	Metazoa	Arthropoda	Arachnida	Araneae	Salticidae	Sibianor	Sibianor aurocinctus	0	0	0	0	0	0	0	0	0	0	0	0	0	0	0	0	0	0	0	0	0	0	0	0	0	0	0	0	0	0	0	0	0	0	0	0	0	0	0	0
ASV1280	AGCTTGATCAGGAATAGTGGGAACATCCCTTAGAATATTAATTCGATTTGAATTAGGTCACCCAGGAGCTTTAATTGGTAATGATCAAACGTATAATGTTGTAGTTACTGCTCATGCTTTTATTATAATTTTTTTTATAGTAATACCAATTATAATT	157	Metazoa	Arthropoda	Insecta	Diptera	Tachinidae	unclassified	unclassified	0	0	0	0	0	0	0	0	0	0	0	0	0	0	0	0	0	0	0	0	0	0	0	0	0	0	0	0	0	0	0	0	0	0	0	0	0	0	0	0
ASV1286	TATTTGAGCAGGAATAGTAGGAACTTCTTTAAGATTATTAATTCGAGCTGAATTAGGTAATCCAGGTTCATTAATTGGAGATGACCAAATTTATAATACAATTGTAACAGCTCATGCTTTTATTATAATTTTTTTTATAGTTATACCAATTATAATT	157	Metazoa	Arthropoda	Insecta	Lepidoptera	Tortricidae	Cochylidia	Cochylidia richteriana	0	0	0	0	0	0	0	0	0	0	0	0	0	0	0	0	0	0	0	0	0	0	0	0	0	0	0	0	0	0	0	0	0	0	0	0	0	0	0	0
ASV1287	ATCTTGAGCTGGAATAGTAGGAACATCTTTAAGAATACTAATTTGTACAGAATTAGGAAATCCGGGAAGATTAATTGGAGATGATCAAATTTATAATAGTATTGTTACAGCCCATGCATTTATTATAATTTTTTTTATAGTAATACCTATTATAATC	157	Metazoa	Arthropoda	Insecta	Lepidoptera	unclassified	unclassified	unclassified	0	0	0	0	0	0	0	0	0	0	0	0	0	0	0	0	0	0	0	0	0	0	0	0	0	0	0	0	0	0	0	0	0	0	0	0	0	0	0	0
ASV1296	AGCTTGAGCCGGAATAGTAGGAACTTCTTTAAGTATTCTAATTCGAGCTGAATTAGGTCATCCTGGTGCTTTTATTGGAGATGACCAAATTTATAATGTTATTGTAACAGCACACGCTTTTATTATAATTTTTTTTATAGTTATACCTATTATAATT	157	Metazoa	Arthropoda	Insecta	Diptera	Culicidae	Anopheles	unclassified	0	0	0	0	0	0	0	0	0	0	0	0	0	0	0	0	0	0	0	0	0	0	0	0	0	0	0	0	0	0	0	0	0	0	0	0	0	0	0	0
ASV1326	ATCTTGAGCTGGAATAGTAGGAACATCTTTAAGAATACTAATTCGTACAGAATTAGGAAATCCGGGAAGATTAATTGGAGATGATCAAATTTATAATAGTATTGTTACAGCCCATGCGTTTATTATAATTTTTTTTATAGTAATACCTATTATAATC	157	Metazoa	Arthropoda	Insecta	Lepidoptera	unclassified	unclassified	unclassified	0	0	0	0	0	0	0	0	0	0	0	0	0	0	0	0	0	0	0	0	0	0	0	0	0	0	0	0	0	0	0	0	0	0	0	0	0	0	0	0
ASV1359	AATTTGATCAGGAATAATTGGATCTTCACTTAGTATTTTAATTCGATTAGAATTAAGACAGATTAATTCAATTATTAATAATAATCAATTATATAATGTAATTGTTACAATTCATGCTTTCATTATAATTTTTTTTATAACTATACCAATTGTAATT	157	Metazoa	Arthropoda	Insecta	Hemiptera	Aphididae	Aphis	unclassified	24	0	0	0	0	0	0	0	0	0	0	0	0	0	0	0	0	0	0	0	0	0	0	0	0	85	0	0	0	0	0	0	0	0	0	0	0	0	0	0
ASV1373	ATCTTGAGCTGGAATAGTAGGAACATCTTTAAGAATACTAATTCGTACAGAATTAGGAAGTCCGGGAAGATTAATTGGAGATGATCAAATTTATAATAGTATTGTTACAGCCCATGCATTTATTATAATTTTTTTTATAGTAATACCTATTATAATC	157	Metazoa	Arthropoda	Insecta	Lepidoptera	Lycaenidae	Hemiargus	Hemiargus sp. BioLep41	0	0	0	0	0	0	0	0	0	0	0	0	0	0	0	0	0	0	0	0	0	0	0	0	0	0	0	0	0	0	0	0	0	0	0	0	0	0	0	0
ASV1380	AATTTGAGCAGGAATATTAGGTACGTCTCTTAGACTTTTAATTCGAGCTGAATTAGGTAATCCTGGTTCTTTAATTGGAGATGATCAAATTTATAACACTATTGTAACAGCTCATGCTTTTATTATAATTTTTTTTATAGTTATACCTATTATAATT	157	Metazoa	Arthropoda	Insecta	Lepidoptera	unclassified	unclassified	unclassified	0	0	0	0	0	0	0	0	0	0	0	0	0	0	0	0	0	0	0	0	0	0	0	0	0	0	0	0	0	0	0	0	0	0	0	0	0	0	0	0
ASV1439	AATTTGATCAGGGATATTTGGAATATCATTGAGAATCTTAATCCGATTGGAATTAAGAACTATTTCTAATTTAATTGAAAATGATCAAATTTATAATTCAATTGTTACTGCTCACGCTTTAATTATAATTTTTTTCATAGTTATACCAATTTTAATT	157	Metazoa	Arthropoda	Insecta	Diptera	Cecidomyiidae	unclassified	unclassified	0	0	0	0	0	0	0	0	0	0	0	0	0	0	0	0	0	0	0	0	0	0	0	0	0	0	0	0	0	0	0	0	0	0	0	0	0	0	0	0
ASV1454	AATTTGAGCAGGAATAGTAGGAACTTCTTTAAGTTTATTAATTCGAGCAGAATTAGGAAACCCAGGTTCATTAATTGGTGATGATCAAATTTATAATACAATTGTTACAGCTCATGCCTTTATTATAATTTTTTTCATAGTTATACCTATTATAATT	157	Metazoa	Arthropoda	Insecta	Lepidoptera	Coleophoridae	Coleophora	Coleophora vestianella	0	0	0	0	0	0	0	0	0	0	0	0	0	0	0	0	0	0	0	0	0	0	0	0	0	0	0	0	0	0	0	0	0	0	0	0	0	0	0	0
ASV1485	AATTTGATCAGGAATAATTGGATCTTCACTTAGTATTTTAATTCGATTAGAATTAAGACAAATTAATTCAATTATTAATAATAATCAATTATATAATGTAATTGTTACAATTCATGCTTTCATTATAATTTTTTTTATAACTATACTAATTGTAATT	157	Metazoa	Arthropoda	Insecta	Hemiptera	Aphididae	Aphis	unclassified	0	0	29	0	0	0	0	0	0	0	0	0	0	0	0	0	0	0	0	0	0	0	0	0	0	0	0	0	0	0	0	0	0	0	0	0	0	0	0	0
ASV1490	AATTTGAGCAGGAATAGTAGGAACATCTTTAAGAATTTTAATTCGATTAGAATTAAGAGCAATTTCAAATTTAATTGGTAATGACCAAATTTATAATGTAATTGTAACAGCTCATGCTTTTATTATAATTTTTTTTATAGTTATACCAATTTTAATT	157	Metazoa	Arthropoda	Insecta	Diptera	Cecidomyiidae	unclassified	unclassified	0	0	473	0	0	0	0	0	0	0	0	0	0	0	0	0	0	0	0	0	5	0	0	0	0	0	0	0	0	0	0	0	0	0	0	0	0	0	0	0
ASV1496	AGCCTGAGCAGGAATAGTAGGAACTTCTTTAAGAATTCTAATTCGAGCTGAATTAGGACACCCAGGTGCTTTAATTGGGGATGACCAAATTTATAACGTTATTGTAACTGCTCATGCATTTATTATAATTTTTTTTATAGTTATACCTATTATAATT	157	Metazoa	Arthropoda	Insecta	Diptera	unclassified	unclassified	unclassified	0	0	0	0	0	0	0	0	0	0	0	0	0	0	0	0	0	0	0	0	0	0	0	0	0	0	0	0	0	0	0	0	0	0	0	0	0	0	0	0
ASV1522	AGCTTGAGCAGGAATAGTAGGGACTTCTTTAAGTATTTTAATTCGAGCTGAACTTGGTCATCCAGGAGCATTAATTGGAGATGATCAAATTTATAATGTAATTGTTACTGCTCATGCTTTTGTAATAATTTTTTTTATAGTAATACCAATTATAATT	157	Metazoa	Arthropoda	Insecta	Diptera	Sphaeroceridae	Rachispoda	unclassified	0	0	0	0	0	0	0	0	0	0	0	0	0	0	0	0	0	0	0	0	0	0	0	0	0	0	0	0	0	0	0	0	0	0	0	0	0	0	0	0
ASV1558	AATTTGAGCTGGTATAGTAGGGACTTCTCTAAGAATCTTAATTCGTTTAGAATTAAGAACAATTTCTAATTTAATTGGAAATGATCAAATTTATAATGTAATTGTTACAGCACATGCATTTATTATAATTTTTTTTATAGTAATGCCAATTTTAATT	157	Metazoa	Arthropoda	Insecta	Diptera	Cecidomyiidae	unclassified	unclassified	0	0	0	0	0	0	0	0	0	0	0	0	0	0	0	0	0	0	0	0	0	0	0	0	0	0	0	0	0	0	0	0	0	0	0	0	0	0	0	0
ASV1562	TGCTTGATCAGGGATAGTAGGAACCTCATTAAGAATAATAATTCGAACAGAGCTAGGCAACCCGGGCTCTTTAATCGGAAATGATCAAATTTATAATGTAATTGTCACTGCTCATGCTTTTATTATAATTTTTTTTATAGTTATACCTATTATAATT	157	Metazoa	Arthropoda	Insecta	Coleoptera	Chrysomelidae	unclassified	unclassified	0	0	0	0	0	0	0	0	0	0	0	0	0	0	0	0	0	0	0	0	0	0	0	0	0	0	0	0	0	0	0	0	50	0	0	0	0	0	0	0
ASV1574	TATTTGAGCAGGAATAATTGGAACGTCATTAAGAATTTTAATTCGAATAGAATTAAGAAGAATTAGAAATTTAATTGGTAATGATCAAATTTATAATGTTATTGTAACTGCTCATGCTTTTATTATAATTTTTTTTATAGTAATACCTATTTTAATT	157	Metazoa	Arthropoda	Insecta	Diptera	Cecidomyiidae	unclassified	unclassified	0	0	0	0	0	0	0	0	0	0	0	0	0	0	0	0	0	0	0	0	0	0	68	0	0	0	0	0	0	0	0	0	0	0	0	0	0	0	0	0
ASV1583	AGCTTGATCTGGAATAGTCGGAACCTCTTTAAGTATTTTAATTCGAGCTGAATTAGGTCATCCTGGAGCCCTTATTGGTAATGATCAAATCTATAACGTAATTGTTACAGCTCATGCATTTGTTATAATTTTCTTTATAGTAATACCAATTATAATT	157	Metazoa	Arthropoda	Insecta	Diptera	Ephydridae	Psilopa	unclassified	0	0	0	0	0	0	0	0	0	0	0	0	0	0	0	0	0	0	0	0	0	0	0	0	0	0	0	0	0	0	0	0	0	0	0	0	0	0	0	0
ASV1630	AATTTGAGCAGGGATATTAGGTACACCTCTTAGACTTTTAATTCGAGCTGAATTAGGTAATCCTGGTTCTTTAATTGGAGATGATCAAATTTATAACACTATTGTAACAGCTCATGCTTTTATTATAATTTTTTTTATAGTTATACCTATTATAATT	157	Metazoa	Arthropoda	Insecta	Lepidoptera	Gelechiidae	unclassified	unclassified	0	0	0	0	0	0	0	0	0	0	0	0	0	0	0	0	0	0	0	0	0	0	0	0	0	0	0	0	0	0	0	0	0	0	0	0	0	0	0	0
ASV1643	AACTTGATCTGGAATAATTGGAACATCCCTAAGACTCCTAATTCGAACTGAACTAGGAACCCCTGGAAAATTAATTGGGAATGATCAAATTTATAATACTATTGTAACTGCTCATGCTTTTATCATAATTTTTTTTATAGTTATACCTATTATAATT	157	Metazoa	Arthropoda	Insecta	Lepidoptera	unclassified	unclassified	unclassified	0	0	0	0	0	0	0	0	0	0	0	0	0	0	0	0	0	0	0	0	0	0	0	0	0	0	0	0	0	1734	0	0	0	0	0	0	0	0	0	0
ASV1649	AATTTGAGCAGGTATAGTAGGTACTTCTTTAAGACTTTTAATTCGAGCTGAATTAGGAAATCCAGGTTCTTTAATTGGAGATGACCAAATTTATAATACTACTGTAACAGCCCATGCATTTATTATAATTTTTTTTATAGTAATACCAATTATAATT	157	Metazoa	Arthropoda	Insecta	Lepidoptera	unclassified	unclassified	unclassified	0	0	0	0	0	0	0	0	0	0	0	0	0	0	0	0	0	0	0	0	0	0	0	0	0	0	0	0	0	0	0	0	0	0	0	0	0	0	0	0
ASV1665	TATTTGAGCAGGAATAATTGGAACATCATTAAGAATTTTAATTCGAATAGAATTAAGAAGAGTTAGAAATTTAATTGGTAATGATCAAATTTATAATGTTATTGTAACTGCTCATGCTTTTATTATAATTTTTTTTATAGTAATACCTATTTTAATT	157	Metazoa	Arthropoda	Insecta	Diptera	Cecidomyiidae	unclassified	unclassified	0	0	0	0	0	0	0	0	0	0	0	0	0	0	0	0	0	0	0	0	0	0	0	0	0	0	0	0	0	0	0	0	0	0	0	0	0	0	0	0
ASV1673	ATCTTGAGCTGGAATAGTAGGAACATCTTTAAGAATACTAATTCGTACAGAATTAGGAAATCCGGGAAGATTAATTGGAGATGATCAAATTTATAATAGTATTGTTACAGCCCATGCATTTATTATAATTTTTTCTATAGTAATACCTATTATAATC	157	Metazoa	Arthropoda	Insecta	Lepidoptera	unclassified	unclassified	unclassified	0	0	0	0	0	0	0	0	0	0	0	0	0	0	0	0	0	0	0	0	0	0	0	0	0	0	0	0	0	0	0	0	0	0	0	0	0	0	0	0
ASV1684	AATTTGAAGAGGAATAGTAGGAACATCTTTAAGTTTATTAATTCGAGCTGAATTAGGTAATCCAGGCTCATTAATTGGAGATGATCAAATTTATAATACAATTGTTACAGCTCATGCATTTATTATAATTTTTTTTATGGTTATACCTATTATAATT	157	Metazoa	Arthropoda	Insecta	Lepidoptera	Crambidae	Anania	Anania verbascalis	0	0	0	0	0	0	0	0	0	0	0	0	0	0	0	0	0	0	0	0	0	0	0	0	0	0	0	0	0	0	0	0	0	0	0	0	0	0	0	0
ASV1685	AATTTGATCAGGGATATTTGGAATATCATTGAGAATTTTAATCCGATTGGAATTAAGAACTATTTCTAATTTAATCGAAAATGATCAAATTTATAATTCAATTGTTACTGCTCACGCTTTAATTATAATTTTTTTCATAGTTATACCAATTTTAATT	157	Metazoa	Arthropoda	Insecta	Diptera	Cecidomyiidae	unclassified	unclassified	0	0	0	0	0	0	0	0	0	0	0	0	0	0	0	0	0	0	0	0	0	0	0	0	0	0	0	0	0	0	0	0	0	0	0	0	0	0	0	0
ASV1688	AATTTGAGCAGGATTAATTGGAACATCTCTTAGTTTATTAATTCGAGCTGAGTTAGGAACCCCTAATTCTTTAATTGGAGATGATCAAATTTATAATTCAATTGTTACAGCCCATGCTTTCATTATAATTTTTTTTATAGTAATACCAATTATAATT	157	Metazoa	Arthropoda	Insecta	Lepidoptera	Pterophoridae	unclassified	Pterophoridae sp. BOLD:AAL8472	0	0	0	0	0	0	0	0	0	0	0	0	0	0	0	0	0	0	0	0	0	0	0	0	0	0	0	0	0	0	0	0	0	0	0	0	0	0	0	0
ASV1689	AATTTGATCAGGGATATTTGGAATATCATTGAGAATTTTAATCCGATTGGAATTAAGAACTATTTCTAATTTAATTGAAAATGGTCAAATTTATAATTCAATTGTTACTGCTCACGCTTTAATTATAATTTTTTTCATAGTTATACCAATTTTAATT	157	Metazoa	Arthropoda	Insecta	Diptera	Cecidomyiidae	unclassified	unclassified	0	0	0	0	0	0	0	0	0	0	0	0	0	0	0	0	0	0	0	0	0	0	0	0	0	0	0	0	0	0	0	0	0	0	0	0	0	0	0	0
ASV1715	AATTTGATCAGGGATATTTGGAATATCATTGAGAATTTTAATCCGATTGGAATTAAGAACTATTTCTAACTTAATTGAAAATGATCAAATTTATAATTCAATTGTTACTGCTCACGCTTTAATTATAATTTTTTTCATAGTTATACCAATTTTAATT	157	Metazoa	Arthropoda	Insecta	Diptera	Cecidomyiidae	unclassified	unclassified	0	0	0	0	0	0	0	0	0	0	0	0	0	0	0	0	0	0	0	0	0	0	0	0	0	0	0	0	0	0	0	0	0	0	0	0	0	0	0	0
ASV1731	AATTTGAGCAGGAATAGTAGGAACTTCATTAAGAATTTTAATTCGATTAGAACTAAGAGCAATTTCAAACTTAATTGGAAATGATCAAATTTATAATGTGATTGTTACAGCACATGCTTTTATTATAATTTTTTTTATAGTTATACCAATTTTAATT	157	Metazoa	Arthropoda	Insecta	Diptera	Cecidomyiidae	unclassified	unclassified	0	0	0	0	0	0	0	0	0	0	0	0	0	0	0	0	0	0	0	0	0	0	0	0	0	0	0	0	0	0	0	0	0	0	0	0	0	0	0	0
ASV1735	TCTTTGAGCAGGGATATTTGGGACTGCTCTTAGAATAATTATTCGGTTTGAATTAAGAACATCAGGCCCATTATTTAACAATGATCAAATTTATAATGCTACTGTTACAAATCATGCCTTTATTATAATTTTTTTTATAGTTATACCTTTCATAATT	157	Metazoa	Arthropoda	Insecta	Hymenoptera	Dryinidae	unclassified	Dryinidae sp. BOLD:AAY6804	0	0	0	0	0	0	0	0	0	0	0	0	0	0	0	0	0	0	0	383	0	0	0	0	0	0	0	0	130	0	0	0	0	0	0	0	0	0	0	0
ASV1744	TGCATGATCAGGAATAGTAGGGACTTCTTTAAGAATTTTAATTCGAGCAGAATTAGGTCATACCGGTTCTTTAATTGGAGATGACCAAATTTATAATGTTATTGTTACAGCTCATGCTTTTGTAATAATTTTTTTTATAGTTATACCTATTTTAATT	157	Metazoa	Arthropoda	Insecta	Diptera	Chironomidae	unclassified	unclassified	0	0	0	0	0	0	0	0	0	0	0	0	0	0	845	0	0	0	0	0	0	0	0	0	0	0	0	0	0	0	0	0	0	0	0	0	0	0	0	0
ASV1754	AATTTTTTCCGGAATTTTAGGAACTTCTTTAAGTAATATTATTCGTTTTGAGTTAAGATTACCATCAATATTAATTGGGGATGATCAAATTTATAATTCAATTGTTACATCTCATGCATTAGTTATAATTTTTTTTATAGTTATACCAATTATAATT	157	Metazoa	Arthropoda	unclassified	unclassified	unclassified	unclassified	unclassified	0	0	0	0	0	0	0	0	0	0	0	0	0	0	0	0	0	0	0	0	0	0	375	0	0	0	0	0	0	0	0	0	0	0	0	0	502	0	0	0
ASV1768	AATTTGAGCAGGATTAATTGGAACATCTCTTAGTTTATTAATTCGAGCTGAACTAGGAACCCCTAATTCTTTAATTGGGGATGATCAAATTTATAACTCAATTGTTACAGCTCATGCTTTCATTATAATTTTTTTTATAGTAATACCAATTATAATT	157	Metazoa	Arthropoda	Insecta	Lepidoptera	unclassified	unclassified	unclassified	0	0	0	0	0	0	0	0	0	0	0	0	0	0	0	0	0	0	0	0	0	0	0	0	0	0	0	0	0	0	0	0	0	0	0	0	0	0	0	0
ASV1786	AGCTTGAGCAGGAATAGTGGGAACATCATTAAGAATCCTGATTCGAGCAGAACTTGGACACCCGGGAGCTTTAATTGGAAATGACCAAATTTATAATGTAATTGTTACTGCACATGCATTTGTAATAATTTTTTTTATAGTAATACCAATTATAATT	157	Metazoa	Arthropoda	Insecta	Diptera	Drosophilidae	Colocasiomyia	Colocasiomyia steudnerae	0	0	0	0	0	0	0	0	0	0	0	0	0	0	0	0	0	0	0	0	0	0	113	0	13	0	0	0	0	0	0	0	0	0	0	0	0	0	0	0
ASV1822	AATATGAGCAGGTATAGTAGGAACATCTTTAAGATTATTAATTCGAGCTGAATTAGGAAATCCAGGATCATTAATTGGAAATGATCAAATTTACAATACTATTGTCACAGCTCATGCTTTTATTATAATTTTTTTTATAGTAATACCTATTATAATT	157	Metazoa	Arthropoda	Insecta	Lepidoptera	unclassified	unclassified	unclassified	0	0	0	0	0	0	0	0	0	0	0	297	0	0	0	0	0	1	0	0	0	0	0	0	0	0	0	0	0	0	0	0	0	0	0	0	0	0	0	0
ASV1830	AATTTGATCAGGGATATTTGGAATATCATTGAGAATTTTAATCCGATTGGAATTAAGAACTATTTCTAATTTAATTGAAAATGATCAAATTTATAATTCAATTGTTACTGCTCACGCTTTAATTATAACTTTTTTCATAGTTATACCAATTTTAATT	157	Metazoa	Arthropoda	Insecta	Diptera	Cecidomyiidae	unclassified	unclassified	0	0	0	0	0	0	0	0	0	0	0	0	0	0	0	0	0	0	0	0	0	0	0	0	0	0	0	0	0	0	0	0	0	0	0	0	0	0	0	0
ASV1850	TATTTGATCAGGAATAGTTGGAACTTCATTAAGAATATTAATCCGTTTAGAACTGGGAACTCCAAATAATTTAATTGGAAATGATCAAATTTATAACGTAATTGTGACAGCCCATGCTTTTATTATAATTTTTTTTATAGTAATACCTATTATAATT	157	Metazoa	Arthropoda	Insecta	Diptera	Cecidomyiidae	unclassified	unclassified	0	0	0	0	0	0	0	0	430	0	0	0	0	0	0	81	0	0	0	0	0	0	0	0	0	0	0	0	0	0	0	0	0	0	0	0	0	0	0	0
ASV1856	AGCTTGATCAAGTATAATTGGAACTTCTTTAAGTATACTAATTCGAATTGAATTAGGTCATCCTGGTTCTTTAATTGGAAATGATCAAATTTATAATGTAATTGTAACTGCTCATGCATTTATTATAATTTTTTTTATAGTAGTACCAATTATAATT	157	Metazoa	Arthropoda	Insecta	Diptera	Tachinidae	unclassified	unclassified	0	0	0	0	0	0	0	0	0	0	0	0	0	0	0	0	0	0	0	0	0	0	0	0	0	0	0	0	0	0	0	3	0	0	0	0	0	0	0	0
ASV1869	AATTTGATCTGGAATATTAGGATTTTCTATAAGTTTAATTATTCGTTTGGAATTAGGTATACCAGGTAGTTTAATTGGTAATGAACAAATTTATAATAGTATTGTAACTTCTCATGCTTTTATTATAATTTTTTTTATAGTTATACCAATTATAATT	157	Metazoa	Arthropoda	Insecta	Hymenoptera	Braconidae	Microplitis	Microplitis sp. jft91	0	0	0	0	0	0	0	0	0	0	0	0	0	0	0	1	0	0	0	0	0	0	0	0	0	0	57	0	0	0	0	0	0	0	0	0	0	0	0	0
ASV1933	TGTTTGAGCAGGAATATTAGGATCCGCTATAAGAATACTTATTCGAATAGAATTAAGAATTCCAGGAACTTTAATTGGAAATGACCAAATCTATAATTCAATTGTAACCTCTCATGCTTTAGTAATAATTTTTTTTATAGTAATACCAATTACACTT	157	Metazoa	Arthropoda	Insecta	Hymenoptera	unclassified	unclassified	unclassified	0	0	0	0	0	0	0	0	0	0	0	0	0	0	0	0	0	0	0	0	0	0	0	0	0	0	0	0	0	0	0	0	0	0	0	0	0	0	0	0
ASV1970	TGCTTGATCAGGAATAGTAGGATTATCCTTAAGATTATTAATTCGTTCAGAATTAAGAATCCCAGGAACCTTAATTGGAAATGATCAAATTTATAATGTAATTGTTACTGCTCATGCTTTTATTATAATTTTTTTTATAGTTATACCGATTTTAATT	157	Metazoa	Arthropoda	Insecta	Coleoptera	Melyridae	Clanoptilus	Clanoptilus geniculatus	0	0	0	0	0	0	0	0	0	0	0	0	0	0	0	0	0	0	0	0	0	0	0	0	0	0	0	0	0	0	0	0	0	0	0	0	0	0	0	0
ASV1996	AGCATGAGCTGGAATAGTAGGTACATCAATAAGAATAATTATTCGTACAGAACTTGGACAACCAGGATCTTTAATTGGAGATGATCAAATCTATAATGTTATCATTACAGCACATGCATTTGTAATAATTTTTTTTATAGTAATACCTATTATAATT	157	Metazoa	Arthropoda	Insecta	Orthoptera	Acrididae	unclassified	unclassified	0	0	0	0	0	0	8	0	0	0	0	0	0	0	0	0	0	0	0	0	0	0	0	0	0	0	0	0	0	0	0	0	0	0	0	0	0	0	0	0
ASV2025	ATCTTGAGTTGGAATAGTAGGAACATCTTTAAGAATACTAATTCGTACAGAATTAGGAAATCCGGGAAGATTAATTGGAGATGATCAAATTTATAATAGTATTGTTACAGCCCATGCATTTATTATAATTTTTTTTATAGTAATACCTATTATAATC	157	Metazoa	Arthropoda	Insecta	Lepidoptera	unclassified	unclassified	unclassified	0	0	0	0	0	0	0	0	0	0	0	0	0	0	0	0	0	0	0	0	0	0	0	0	0	0	0	0	0	0	0	0	0	0	0	0	0	0	0	0
ASV2108	AATTTGATCAGGAATAATTGGATCTTCACTTAGTATTTTAATTCGATTAGAATTAAGACAAATTAATTCAATTATTAATAATAATCAACTATATAATGTAATTGTTACAATTCATGCTTTCATTATAATTTTTTTTATAACTATACCAATTGTAATT	157	Metazoa	Arthropoda	Insecta	Hemiptera	Aphididae	Aphis	unclassified	0	0	0	0	0	0	0	0	0	0	0	0	96	0	0	0	0	0	0	0	0	0	0	0	0	0	0	0	0	0	0	0	0	0	0	0	0	0	0	0
ASV2112	TATTTGAGCAGGAATAATTGGAACATCGTTAAGAATTTTAATTCGAATAGAATTAAGAAGAATTAGAAATTTAATTGGTAATGATCAAATTTATAATGTTATTGTAACTGCTCATGCTTTTATTATAATTTTTTTTATAGTAATACCTATTTTAATT	157	Metazoa	Arthropoda	Insecta	Diptera	Cecidomyiidae	unclassified	unclassified	0	0	0	0	0	0	0	0	0	0	0	0	0	0	0	0	0	0	0	0	0	0	0	0	0	0	0	0	0	0	0	0	0	0	0	0	0	0	0	0
ASV2155	GGCTTGAGCTGGAATAGTAGGTACTTCTTTAAGTATTTTAATTCGAGCTGAATTAGGTCACCCTGGAGCCTTAATTGGAGATGACCAAATTTATAATGTAATTGTAACTGCTCATGCTTTTATTATAATTTTTTTTATAGTTATACCTATTATAATT	157	Metazoa	Arthropoda	Insecta	Diptera	unclassified	unclassified	unclassified	0	0	0	0	0	0	143	0	0	0	0	0	0	0	0	0	0	0	0	0	0	0	0	0	0	0	0	0	0	0	0	0	0	0	0	0	0	0	0	0
ASV2193	TATTTGATCAGGAATAGTAGGAACTTCAATAAGTATATTAATTCGACTAGAATTAGGTACAACTAATAATTTAATCGGAAATGATCAAATTTATAACGTAATTGTAACCGCTCATGCTTTCATTATAATTTTTTTTATAGTTATACCCATTTTAATT	157	Metazoa	Arthropoda	Insecta	Diptera	Cecidomyiidae	unclassified	unclassified	0	0	0	0	0	0	0	0	0	0	0	0	0	0	0	0	0	0	0	0	0	0	72	0	0	0	0	0	0	0	0	0	0	0	0	0	0	338	0	0
ASV2195	TATTTGATCTGGTATAATCGGTACTTCATTAAGAATATTAATTCGATTAGAATTAAGAACTATTTCAAATTTAATTGGTAATGATCAAATCTATAATGTTATTGTTACAGCACATGCATTTATTATAATTTTTTTTATAGTAATACCAATTCTAATT	157	Metazoa	Arthropoda	Insecta	Diptera	Cecidomyiidae	unclassified	unclassified	0	0	0	0	0	0	0	0	0	0	0	0	0	0	0	0	0	0	0	0	0	0	0	0	0	0	0	0	0	0	0	0	0	0	0	0	0	0	0	0
ASV2199	AATTTGAGCAAGAATAGTAGGAACTTCATTAAGATTATTAATTCGAGCTGAATTAGGTACCCCTGGATCTTTAATTGGAGATGATCAAATTTATAATACTATTGTAACAGCTCATGCTTTTATTATAATTTTTTTTATAGTAATACCTATTATAATT	157	Metazoa	Arthropoda	Insecta	Lepidoptera	Noctuidae	Trachea	Trachea atriplicis	0	0	0	0	0	0	0	0	0	0	0	0	0	0	0	0	0	0	0	0	0	0	0	0	0	0	0	0	0	0	0	0	0	0	0	0	0	0	0	0
ASV2232	AGTTTGAGCTGGAATAGTAGGAACTTCTTTAAGTTTATTAATTCGAGCTGAATTAGGAAATCCTGGTTCATTAATTGGAGATGGCCAAATTTATAACACAATTGTAACAGCTCATGCTTTTATTATAATTTTCTTTATAGTTATACCTATTATAATT	157	Metazoa	Arthropoda	Insecta	Lepidoptera	Coleophoridae	Coleophora	Coleophora amarchana	0	0	0	0	0	0	0	0	0	0	0	0	0	0	0	0	0	0	0	0	0	0	0	0	0	0	0	0	0	0	0	0	0	0	0	0	0	0	0	0
ASV2239	GGTGTGAGCAGGAGTAATAGGAGCTTCTATAAGAGTAATTATTCGCATAAAATTATCACACCCGTCTATATTTGGTCAAAACGATCAAATATATAATGTAATAGTAACTGCCCACGCTTTCGTGATGATTTTTTTTATAGTTATACCAATCATAATT	157	Metazoa	Arthropoda	Arachnida	Trombidiformes	Tydeidae	unclassified	Tydeidae sp. BIOUG25797-H10	0	0	0	0	0	0	0	0	0	0	0	0	0	0	0	0	0	0	0	0	0	0	0	0	0	0	0	0	0	0	0	0	0	0	0	0	0	0	0	0
ASV2253	AGCTTGATCAGGAATAGTGGGAACATCCCTTAGAATATTAATTCGATTTGAATTAGGTCACCCAGGAGCCTTAATTGGTAATGATCAAACGTATAATGTTGTAGTTACTGCTCATGCTCTTATTATAATTTTTTTTATAGTAATACCAATTATAATT	157	Metazoa	Arthropoda	Insecta	Diptera	Tachinidae	Voria	Voria ruralis	0	0	0	0	0	0	0	0	0	0	0	0	0	0	0	0	0	0	0	0	0	0	0	0	0	0	0	0	0	0	0	0	0	0	0	0	0	0	0	0
ASV2254	AATTTGATCAGGGATATTTAGAATATCATTGAGAATTTTAATCCGATTGGAATTAAGAACTATTTCTAATTTAATTGAAAATGATCAAATTTATAATTCAATTGTTACTGCTCACGCTTTAATTATAATTTTTTTCATAGTTATACCAATTTTAATT	157	Metazoa	Arthropoda	Insecta	Diptera	Cecidomyiidae	unclassified	unclassified	0	0	0	0	0	0	0	0	0	0	0	0	0	0	0	0	0	0	0	0	0	0	0	0	0	0	0	0	0	0	0	0	0	0	0	0	0	0	0	0
ASV2262	AATTTGATCAGGGATATTTGGAATATCATTGAGAATTTTAATCCGATTGGAATTAAGAACTATTTCTAATTTAATTGAAAATGATCAAATTTATAATTCAATTGTTACTGCTCACGCTTTAACTATAATTTTTTTCATAGTTATACCAATTTTAATT	157	Metazoa	Arthropoda	Insecta	Diptera	Cecidomyiidae	unclassified	unclassified	0	0	0	0	0	0	0	0	0	0	0	0	0	0	0	0	0	0	0	0	0	0	0	0	0	0	0	0	0	0	0	0	0	0	0	0	0	0	0	0
ASV2269	AATTTGATCAGGAATAGTAGGAACATCTTTAAGAATTTTAATTCGAATAGAATTAAGAAGAATTTCAAATTTAATTGGAAATGATCAAATTTATAATGTAATTGTAACAGCTCATGCTTTTATTATAATTTTTTTTATAGTAATACCTATTTTAATT	157	Metazoa	Arthropoda	Insecta	Diptera	Cecidomyiidae	Ozirhincus	unclassified	0	0	0	0	0	0	0	0	0	0	0	0	0	0	0	0	0	0	0	0	0	0	0	0	0	0	0	0	0	0	0	0	0	0	0	0	0	0	0	0
ASV2295	AATTTGAGCAGGGATAGTAGGAACTTCTTTAAGTTTATTAATTCGAATAGAATTAAGAACTATTAGAAATTTAATTGGCAATGATCAAATTTATAATGTAATTGTAACGGCCCATGCATTTATTATAATTTTTTTTATAGTTATACCAATTTTAATT	157	Metazoa	Arthropoda	Insecta	Diptera	Cecidomyiidae	unclassified	unclassified	0	0	0	0	0	0	0	0	0	0	0	0	0	0	0	0	0	0	0	0	0	0	0	0	0	0	0	0	0	0	0	0	0	0	0	0	0	0	0	0
ASV2298	TATATGAGCAGGAATAGTGGGAACTTCCTTAAGAATTTTAATTCGATTAGAATTAGGGTCAACAGGAAGATTAATCGGAAATGACCAAATTTATAATGTTATTGTAACTGCACACGCATTTATCATAATTTTTTTCATAGTAATGCCGATTATAATT	157	Metazoa	Arthropoda	Insecta	Coleoptera	Coccinellidae	Coccinula	Coccinula quatuordecimpustulata	0	0	0	0	0	0	0	0	0	0	0	0	0	0	0	0	0	0	0	0	0	0	0	0	0	0	0	0	0	0	0	0	0	0	0	0	0	0	0	0
ASV2299	AGCTTGATCAAGTATAATTGGAACTTCTTTAAGTATACTAATTCGAATTGAATTAGGTCATCCTGGTTATTTAATTGGAAATTATCAAATTTATAATATAATTGTAACTGCTCACGCATTTATTATAATTTTTTTTATAGTAATACCAATTATAATT	157	Metazoa	Arthropoda	Insecta	Diptera	Tachinidae	unclassified	unclassified	0	0	0	0	0	0	0	0	0	0	0	0	0	0	0	0	0	0	0	0	0	0	0	0	0	0	0	0	0	0	0	0	0	0	0	0	0	0	0	0
ASV2303	AATATGAGCAGGGATATTAGGAACATCATTAAGATGAATTATTCGTATTGAATTAGGACAACCAGGGTCATTCATTGGAGATGATCAAATTTATAATGTTGTAGTTACAGCTCATGCATTTATTATAATTTTCTTTATAGTTATACCAATTATAATT	157	Metazoa	Arthropoda	Insecta	Hemiptera	Anthocoridae	Orius	unclassified	0	0	0	0	0	0	0	0	0	0	0	0	0	51	0	0	0	0	0	0	0	0	0	0	0	0	0	0	118	0	0	0	0	0	0	0	0	0	0	0
ASV2327	AGCTTGAGCAGGAATAGTAGGTACATCTCTTAGACTATTAATTCGAGCAGAATTAGGAGATCCTGGATCATTAATTGGTGATGATCAAATTTATAATGTAATTGTTACTGCTCATGCATTTATTATAATTTTTTTTATAGTAATACCTATTGTTATT	157	Metazoa	Arthropoda	Insecta	Coleoptera	Staphylinidae	Aleochara	unclassified	0	159	0	0	0	0	0	0	0	0	0	0	0	0	0	0	0	0	0	0	0	0	0	0	0	0	0	0	0	0	87	0	0	0	0	0	0	0	0	0
ASV2332	TATTTGAGCGGGAATAGTAGGAACATCATTAAGATTACTAATTCGAGCAGAATTAGGAAATCCAGGATCATTAATTGGTGATGATCAAATTTATAATACTATTGTAACAGCACATGCATTTATTATAATTTTTTTCATAGTAATACCAATTATAATT	157	Metazoa	Arthropoda	Insecta	Lepidoptera	unclassified	unclassified	unclassified	0	0	0	0	0	18	0	0	0	0	0	0	0	0	0	0	0	0	0	0	0	0	102	0	0	0	0	0	0	0	0	0	0	0	0	0	0	0	0	0
ASV2393	AATTTGATCAGGAATAATTGGAACATCAATAAGAATTTTAATTCGAATAGAATTAAGAAGAATTAGAAATTTAATTGGAAATGATCAAATTTATAATGTTATTGTAACTGCTCATGCATTCATTATAATTTTTTTTATAGTAATACCTATTTTAATT	157	Metazoa	Arthropoda	Insecta	Diptera	unclassified	unclassified	unclassified	0	0	0	0	0	0	0	0	0	0	0	0	0	0	0	0	0	0	0	0	0	0	0	0	0	0	0	0	0	0	0	0	0	0	0	0	0	0	0	0
ASV2404	AATTTGGGCAGGTTTAGTGGGTACTACTCTTAGACTATTAATTCGTGCCGAATTAGGAACCCCAGGATCTCTAATTGGGGATGATCAAATTTATAATACTATTGTAACTGCTCATGCTTTTATTATAATTTTTTTTATAGTTATACCTATTATAATT	157	Metazoa	Arthropoda	Insecta	Lepidoptera	Sesiidae	Bembecia	unclassified	0	0	0	0	0	0	0	0	0	0	0	0	0	0	0	0	0	0	0	0	0	0	0	0	0	0	0	0	0	0	0	0	0	0	0	0	0	0	0	0
ASV2407	AATTTGAGCAGGATTAATTGGAACATCTCTTAGTTTATTAATTCGAGCTGAATTAGGAACCCCTAATTCTTTAATTGGAGATGATCAAATTTATAATTCAATCGTTACAGCCCATGCTTTCATTATAATTTTTTTTATAGTAATACCAATTATAATT	157	Metazoa	Arthropoda	Insecta	Lepidoptera	Pterophoridae	unclassified	Pterophoridae sp. BOLD:AAL8472	0	0	0	0	0	0	0	0	0	0	0	0	0	0	0	0	0	0	0	0	0	0	0	0	0	0	0	0	0	0	0	0	0	0	0	0	0	0	0	0
ASV2413	ATCTTGAGCTGGAATAGTAGGAACATCTTTAAGAATACCAATTCGTACAGAATTAGGAAATCCGGGAAGATTAATTGGAGATGATCAAATTTATAATAGTATTGTTACAGCCCATGCATTTATTATAATTTTTTTTATAGTAATACCTATTATAATC	157	Metazoa	Arthropoda	Insecta	Lepidoptera	unclassified	unclassified	unclassified	0	0	0	0	0	0	0	0	0	0	0	0	0	0	0	0	0	0	0	0	0	0	0	0	0	0	0	0	0	0	0	0	0	0	0	0	0	0	0	0
ASV2434	TGCTTGATCAAGTATAATTGGAACTTCTTTAAGTATATTAATTCGAGTTGAATTAGGTCATCCAGGTTCATTAATTGGAAATGATCAAATTTATAATGTAATTGTAACAGCTCATGCATTTATTATAATTTTTTTTATAGTAATACCAATTATAATT	157	Metazoa	Arthropoda	Insecta	Diptera	Tachinidae	unclassified	unclassified	0	0	0	0	0	0	0	0	0	0	0	0	0	0	0	0	0	0	0	0	0	0	0	0	0	0	0	0	0	0	0	0	0	0	0	0	0	0	0	0
ASV2456	GTTCTGATCAGGAATAGTAGGAACATCATTGAGAATCCTCATCCGATTAGAGCTTGGTAGTCCTGGATCATTAATTGGGAATGATCAAATTTACGATTCAATTGTAACTGCACATGCATTTATTATAATTTTTTTTATGGTAATACCAATTATAATT	157	Metazoa	Arthropoda	Insecta	Coleoptera	Chrysomelidae	Cassida	Cassida sp. EMHAU-15090501	0	0	0	0	0	0	0	0	0	0	0	0	0	0	0	0	0	0	0	0	0	0	0	0	0	0	0	0	0	0	0	0	0	0	0	16	31	0	0	0
[truncated: 94 more columns]

## Sheet: Cattle
Data S6B. Arthropods ASVs identified in cattle samples across treatments post rarefaction and subsampling to 10,000 reads per sample
C =Cattle
Treatments : T0 = T0, G = Grazed, UG = Ungrazed
ASV	Sequence	Length	Kingdom	Phylum	Class	Order	Family	Genus	Species	Guild	Niche	C.T0-1	C.T0-3	C.T0-4	C.T0-5	C.T0-6	C.T0-7	C.T0-8	C.T0-9	C.T0-10	C.T0-11	C.T0-12	C.T0-13	C.T0-14	C.T0-15	C.T0-16	C.T0-17	C.T0-18	C.T0-19	C.T0-20	C.T0-21	C.T0-22	C.T0-23	C.T0-24	C.T0-26	C.T0-27	C.T0-28	C.T0-31	C.T0-32	C.T0-33	C.T0-34	C.T0-35	C.T0-36	C.T0-37	C.T0-38	C.T0-39	C.T0-40	C.T0-41	C.T0-42
ASV0005	TATTTGAGCAGGAATAGTAGGAACATCTTTAAGTTTATTAATTCGAGCAGAATTAGGTAATCCAGGATCACTTATTGGTGATGATCAAATTTATAATACTATTGTAACAGCCCATGCTTTTATTATAATTTTTTTTATAGTTATACCTATTATAATT	157	Metazoa	Arthropoda	Insecta	Lepidoptera	Unclassified	Unclassified	Unclassified	Herbivore	Unknown	0	0	0	1874	0	0	0	0	0	0	0	0	0	0	0	0	0	0	0	0	0	0	0	0	0	0	0	0	0	0	0	0	0	0	0	0	0	0
ASV0022	AATTTGAGCAGGAATAATTGGAACATCATTAAGAATTCTAATTCGAATAGAATTAAGAAGAATTAGAAATTTAATTGGAAATGATCAAATTTATAATGTAATTGTTACTGCTCATGCTTTTATTATAATTTTTTTTATAGTAATACCTATTTTAATT	157	Metazoa	Arthropoda	Insecta	Diptera	Cecidomyiidae	Unclassified	Unclassified	Unknown		0	0	0	0	0	0	0	0	286	0	0	0	0	0	0	0	0	0	0	0	0	0	0	0	0	0	0	0	0	0	68	0	0	0	0	0	0	0
ASV0029	AATTTGAGCAGGAATAGTAGGAACCTCATTAAGATTATTAATTCGAGCTGAACTAGGAAATCCTGGATCTTTAATTGGAGACGATCAAATTTATAATACTATTGTAACAGCCCATGCTTTTATTATAATTTTTTTTATAGTTATACCTATTATAATT	157	Metazoa	Arthropoda	Insecta	Lepidoptera	Noctuidae	Pyrrhia	Pyrrhia umbra	Herbivore	Exophag	0	0	0	0	0	0	0	0	0	0	0	0	0	0	0	0	0	0	0	0	0	0	0	0	0	0	0	0	0	0	0	0	0	0	0	0	0	0
ASV0030	TGCTTGATCAGGTATAGTAGGAACTTCTTTAAGAATTTTAATCCGCGCAGAATTAGGACATGCCGGAGCTTTAATTGGAGATGATCAAATTTATAACGTAATTGTAACTGCTCATGCTTTTGTAATAATCTTTTTTATAGTAATGCCAATTTTAATT	157	Metazoa	Arthropoda	Insecta	Diptera	Chironomidae	Unclassified	Unclassified	Aquatic		0	0	0	0	0	0	0	0	0	0	0	0	0	0	0	0	0	0	0	0	0	0	0	0	0	0	0	0	0	0	0	0	0	0	0	0	0	0
ASV0035	AATTTGAGCTGGAATAGTAGGAACTTCTTTAAGTTTATTAATTCGAGCTGAATTAGGAAACCCTGGTTCATTAATTGGAGATGATCAAATTTATAATACAATTGTTACTGCTCATGCTTTTATTATAATTTTTTTTATAGTAATACCTATTATAATT	157	Metazoa	Arthropoda	Insecta	Lepidoptera	Coleophoridae	Coleophora	Unclassified	Herbivore	Endophag	0	0	0	0	0	0	0	0	536	0	0	0	0	0	0	0	0	0	0	0	3	0	0	0	0	0	0	0	0	0	0	0	0	0	0	0	0	0
ASV0042	AATTTGAGCAGGAATAATTGGAACATCTTTAAGACTTTTAATTCGAGCTGAATTAGGAACCCCCGGCTCATTAATTGGAGATGATCAAATTTATAATACTATTGTTACAGCTCATGCTTTTATTATAATTTTTTTTATGGTTATACCTATTATAATT	157	Metazoa	Arthropoda	Insecta	Lepidoptera	Gelechiidae	Scrobipalpa	Scrobipalpa bryophiloides	Herbivore	Unknown	0	0	0	0	0	0	0	0	0	3	0	0	0	0	0	0	0	0	0	0	0	0	0	0	0	0	0	0	0	0	0	0	0	0	0	0	0	0
ASV0047	GATTTGAGCAGGAATAGTAGGCACTTCATTAAGTTTATTAATTCGGGCAGAATTAGGAAACCCAGGTTCTTTAATTGAAAATGATCAAATTTATAATACAATTGTTACATCTCATGCATTTATTATAATTTTCTTTATAGTTATACCTATCATAATT	157	Metazoa	Arthropoda	Insecta	Lepidoptera	Sphingidae	Agrius	Agrius convolvuli	Herbivore	Exophag	0	0	0	0	0	0	0	0	0	0	0	0	0	0	0	0	0	0	0	0	0	0	0	0	0	0	0	0	0	0	0	0	0	0	0	0	0	0
ASV0050	AATTTGAAGAGGAATAGTAGGAACATCTTTAAGACTTCTAATTCGTGCTGAATTAGGAAATCCAGGATCATTAATTGGAGATGATCAAATTTATAATACAATTGTTACAGCTCATGCATTTATTATAATTTTTTTTATAGTAATACCAATTATAATC	157	Metazoa	Arthropoda	Insecta	Lepidoptera	Crambidae	Sitochroa	Sitochroa verticalis	Herbivore	Exophag	0	0	0	0	0	0	0	0	0	0	0	0	0	0	0	0	0	0	0	0	0	0	0	0	0	0	0	0	0	0	0	0	0	0	0	0	0	0
ASV0054	AATTTGAGCAGGAATAGTAGGCACTTCATTAAGTTTATTAATTCGGGCAGAATTAGGAAACCCAGGTTCTTTAATTGAAAATGATCAAATTTATAATACAATTGTTACATCTCATGCATTTATTATAATTTTCTTTATAGTTATACCTGTCATAATT	157	Metazoa	Arthropoda	Insecta	Lepidoptera	Sphingidae	Agrius	Agrius convolvuli	Herbivore	Exophag	0	0	0	0	0	0	0	0	27	0	0	0	0	0	0	0	0	0	0	0	0	0	0	0	0	0	0	0	0	0	0	0	0	0	0	0	0	0
ASV0060	AGTTTGAGCTGGTATAGTAGGAACTTCATTAAGAATCCTTGTTCGAGTTGAATTAGGAAGACCAGGATCTTTAATTGGTAATGATCAAATTTATAATGTAATTGTTACTGCTCATGCCTTTATCATAATTTTTTTTATAGTAATACCTATCATAATT	157	Metazoa	Arthropoda	Insecta	Coleoptera	Chrysomelidae	Galerucella	Galerucella grisescens	Herbivore	Exophag	0	0	0	0	0	0	0	0	0	0	0	0	0	0	0	0	0	0	0	0	0	0	0	0	0	0	0	0	0	0	0	0	0	0	0	0	0	0
ASV0067	AGCATGATCCGGAATAGTGGGGACATCTTTAAGTATGCTTATTCGAGCAGAACTAGGACGACCTGGAACTTTTATCGGAGACGACCAAATTTATAATGTAATTGTCACAGCCCACGCTTTTATTATAATTTTTTTCATAGTAATACCTATTTTAATT	157	Metazoa	Arthropoda	Insecta	Diptera	Chironomidae	Polypedilum	Polypedilum sp. 11SC	Aquatic		0	0	0	0	0	66	1	0	0	0	0	0	0	0	0	0	0	0	0	0	0	0	0	0	0	0	0	0	0	0	0	0	0	0	0	0	0	0
ASV0071	AATTTGAGCAGGAATAGTAGGAACTTCATTAAGTTTATTAATTCGAGCTGAATTAGGTAACCCTGGATCTTTAATTGGAGATGATCAAATTTATAATACAATTGTTACAGCTCATGCTTTTATTATAATTTTTTTTATAGTTATACCTATTATAATT	157	Metazoa	Arthropoda	Insecta	Lepidoptera	Unclassified	Unclassified	Unclassified	Herbivore	Unknown	0	0	0	0	9	0	0	0	0	0	0	0	0	0	0	0	0	0	0	0	0	0	0	0	0	0	0	0	0	0	0	0	0	0	0	0	0	0
ASV0088	TATATGAGCAGGAATAATTGGAACTTCTATAAGAATTTTAATCCGATTAGAATTAAGAACTATTAAAAATTTAATTGGAAATGATCAAATTTATAATGTAATTGTAACTGCTCATGCATTTATTATAATTTTTTTCATAGTTATACCTATTTTAATT	157	Metazoa	Arthropoda	Insecta	Diptera	Cecidomyiidae	Unclassified	Unclassified	Unknown		0	1010	709	0	3	0	0	0	1	0	0	0	0	0	0	0	0	0	0	0	0	0	0	155	0	0	0	0	0	0	66	0	0	0	0	0	0	0
ASV0090	AATTTGAGCAGGAATAGTAGGAACATCTTTAAGATTATTAATTCGAGCAGAATTAGGTAATCCAGGATCATTAATTGGAGATGATCAAATTTATAATACAATTGTTACAGCTCATGCATTTATTATAATTTTTTTCATAGTAATACCAATTATAATT	157	Metazoa	Arthropoda	Insecta	Lepidoptera	Crambidae	Bacotoma	Bacotoma camillusalis	Herbivore	Exophag	0	0	0	0	0	0	0	0	0	0	0	0	0	0	0	1176	0	0	0	0	0	0	0	0	0	0	0	0	0	0	190	0	0	0	0	0	0	0
ASV0125	AGTTTGAGCTGGTATAGTAGGAACTTCATTAAGAATCCTTGTTCGAGTTGAATTAGGAAGACCAGGATCTTTAATTGGTAATGATCAAATTTATAATGTAATTGTTACTGCTCATGCTTTCATCATAATTTTTTTTATAGTAATACCTATCATAATT	157	Metazoa	Arthropoda	Insecta	Coleoptera	Chrysomelidae	Galerucella	Galerucella grisescens	Herbivore	Exophag	0	0	0	0	0	0	0	0	0	0	0	0	0	0	0	0	0	0	0	0	0	0	0	0	0	0	0	0	0	0	0	0	0	0	0	0	0	0
ASV0129	AATTTGAGCTGGAATAGTAGGAACTTCTTTAAGAATTTTAATTCGTCTTGAATTAGGTAATCCAGGATCTTTAATTGGAGATGATCAAATTTATAACACTATTGTAACTGCTCATGCTTTTATTATAATTTTTTTTATAGTTATACCTATTATAATT	157	Metazoa	Arthropoda	Insecta	Lepidoptera	Lycaenidae	Lycaena	Lycaena dispar	Herbivore	Exophag	0	0	0	0	0	0	0	0	0	0	0	0	0	0	0	0	0	0	0	0	0	0	0	0	0	0	174	0	0	0	0	0	0	0	0	0	0	0
ASV0133	CGCTTGATCAGGAATAATTGGTACCTCTTTAAGAATTTTAATTCGAGCCGAATTGGGACATGCCGGAGCTTTAATTGGAGATGACCAAATTTATAATGTTATTGTTACTGCCCATGCCTTTATTATAATTTTTTTTATAGTTATACCTATATTAATT	157	Metazoa	Arthropoda	Insecta	Diptera	Chironomidae	Unclassified	Unclassified	Aquatic		0	0	0	0	0	0	86	0	0	0	0	0	0	0	0	0	0	0	0	0	0	0	0	0	0	0	0	0	0	0	0	0	0	0	0	0	0	0
ASV0137	AATTTGATCAGGGATATTTGGAATATCATTGAGAATTTTAATCCGATTGGAATTAAGAATTATTTCTAATTTAATTGAAAATGATCAAATTTATAATTCAATTGTTACTGCTCACGCTTTAATTATAATTTTTTTCATAGTTATACCAATTTTAATT	157	Metazoa	Arthropoda	Insecta	Diptera	Cecidomyiidae	Unclassified	Unclassified	Unknown		0	931	0	0	0	0	0	0	0	0	0	0	0	0	0	0	0	0	0	0	0	0	0	0	0	0	0	0	0	0	0	0	0	0	0	0	0	0
ASV0139	AATTTGAGCAGGTATAGTAGGAACATCTTTAAGATTATTAATTCGAGCTGAATTAGGAAATCCAGGATCATTAATTGGAAATGATCAAATTTACAATACTATTGTCACAGCTCATGCTTTTATTATAATTTTTTTTATAGTAATACCTATTATAATT	157	Metazoa	Arthropoda	Insecta	Lepidoptera	Unclassified	Unclassified	Unclassified	Herbivore	Unknown	0	0	1211	0	4	0	0	0	415	0	0	0	0	0	0	0	0	0	0	0	0	0	0	6	0	0	0	0	1511	0	0	0	0	0	0	0	0	0
ASV0141	AATTTGAGCAGGTATAGTAGGAACATCTTTAAGATTATTAATTCGAGCTGAATTAGGAAATCCAGGATCATTAATTGGAAATGATCAAATTTATAATACTATTGTCACAGCTCATGCTTTTATTATAATTTTTTTTATAGTAATACCTATTATAATT	157	Metazoa	Arthropoda	Insecta	Lepidoptera	Tortricidae	Unclassified	Unclassified	Herbivore	Endophag	0	0	0	0	0	0	0	0	0	0	0	0	0	0	0	0	0	0	0	0	0	0	0	0	0	0	0	0	0	0	0	0	0	228	0	0	0	0
ASV0146	AATTTGATCAGGGATATTTGGAATATCATTGAGAATTTTAATCCGATTGGAATTAAGAACTATTTCTAATTTAATTGAAAATGATCAAATTTATAATTCAATTGTTACTGCTCACGCTTTAATTATAATCTTTTTCATAGTTATACCAATTTTAATT	157	Metazoa	Arthropoda	Insecta	Diptera	Cecidomyiidae	Unclassified	Unclassified	Unknown		0	0	0	0	0	0	0	0	0	0	0	0	0	0	0	0	0	0	0	0	0	0	0	0	0	0	192	0	0	0	0	0	0	0	28	0	0	0
ASV0156	AGCATGATCTAGAATAGTAGGAACTTCTTTAAGTATATTAATTCGAGCAGAACTAGGATGTCCCAACTCATTAATTGGAGATGATCAAATTTATAATGTAATTGTAACAGCTCATGCTTTTATTATAATTTTTTTTATAGTAATACCGATTATAATT	157	Metazoa	Arthropoda	Insecta	Diptera	Sciaridae	Bradysia	Bradysia impatiens	Herbivore	Exophag	0	479	0	0	0	0	310	0	0	0	1	0	0	0	0	0	0	0	0	0	0	0	0	0	0	0	0	0	0	0	0	0	9878	0	0	0	0	0
ASV0159	AGCTTGAGCAGGTATAGTAGGAACATCCCTTAGAATTTTAATTCGAGCTGAATTAGGACATCCTGGTGCTTTAATTGGAGATGACCAAATTTATAATGTTATTGTAACTGCTCATGCTTTTATTATAATTTTTTTTATAGTTATACCTATTATAATT	157	Metazoa	Arthropoda	Insecta	Diptera	Tephritidae	Ensina	Ensina sonchi	Herbivore	Endophag	0	0	0	0	0	0	0	0	0	0	0	0	0	0	0	0	0	0	0	0	0	0	0	0	0	0	0	0	0	0	0	0	0	0	0	0	0	0
ASV0160	GATTTGATCAGGGATATTGGGTACATCCTTAAGAATTTTAATTCGGATGGAATTAGGGGGAGTAGATAATTTAATCGGGAATGATCAAATTTATAATGTAATTGTAACTGCCCACGCTTTTATTATAATTTTTTTTATAGTTATACCGATTTTAATT	157	Metazoa	Arthropoda	Insecta	Diptera	Cecidomyiidae	Unclassified	Unclassified	Unknown		0	0	0	0	0	0	0	1149	0	0	2	0	0	0	37	0	0	0	0	0	0	0	0	0	0	2	0	0	0	0	0	0	0	0	0	0	0	0
ASV0164	TATTTGAGCAGGAATAGTAGGAACATCTTTAAGTTTATTAATTCGAGCAGAATTAGGTAATCCAGGATCACTTATTGGTGATGATCAAATTTATAATACTATTGTAACAGCTCATGCTTTTATTATAATTTTTTTTATAGTTATACCTATTATAATT	157	Metazoa	Arthropoda	Insecta	Lepidoptera	Unclassified	Unclassified	Unclassified	Herbivore	Unknown	0	0	1194	0	5	0	0	0	223	0	415	0	0	0	0	0	0	0	788	0	0	0	0	0	0	0	0	0	0	0	18	0	0	0	0	0	0	0
ASV0167	ATCTTGATCTGGAATAGTAGGTACATCTCTAAGAATACTTATTCGTACTGAATTAGGAAACCCAGGTAGATTAATTGGAGATGACCAGATTTATAATAGAATTGTAACAGCACATGCATTTATTATAATTTTTTTTATAGTTATACCTATCTTAATC	157	Metazoa	Arthropoda	Insecta	Coleoptera	Curculionidae	Tychius	Tychius picirostris	Herbivore	Exophag	0	0	0	0	0	0	0	0	0	0	0	0	0	0	0	124	0	0	0	0	0	0	0	0	0	0	0	0	0	0	0	0	0	1	0	0	0	0
ASV0177	AGTTTGAGCTGGTATAGTAGGAACTTCATTAAGAATCCTTGTTCGAGTTGAATTAGGAAGACCAGGATCTTTAATTGGTAATGATCAAATTTATAATGTAATTGTTACTGCTCATGCTTTTATCATAATTTTTTTTATAGTAATACCTATCATAATT	157	Metazoa	Arthropoda	Insecta	Coleoptera	Chrysomelidae	Galerucella	Galerucella grisescens	Herbivore	Exophag	3	12	0	0	0	3	0	0	0	0	0	0	0	0	0	0	4	0	0	734	94	0	0	174	0	0	0	0	0	1	57	0	0	3	2	0	0	14
ASV0188	AGCTTGATCAGGAATAGTAGGAACTTCATTAAGAATTCTAATTCGAGCTGAATTAGGACATCCTGGAGCTTTAATTGGAGATGATCAAATTTATAATGTAATTGTTACAGCACATGCTTTTGTAATAATTTTCTTTATAGTTATACCTATTATAATT	157	Metazoa	Arthropoda	Insecta	Diptera	Ephydridae	Scatella	Unclassified	Aquatic		0	0	77	0	0	0	0	0	0	0	0	0	0	0	0	0	0	0	0	0	0	0	0	0	0	0	0	0	0	0	0	0	0	0	0	0	0	0
ASV0217	AATTTGAGCAGGAATAGTAGGAACATCTTTAAGTTTATTAATTCGTGCTGAATTAGGTAATCCAGGATCATTAATTGGAGACGATCAAATTTATAATACTATTGTAACAGCTCATGCTTTTATTATAATTTTCTTTATAGTTATACCTATTATAATT	157	Metazoa	Arthropoda	Insecta	Lepidoptera	Noctuidae	Xylena	Xylena exsoleta	Herbivore	Exophag	0	0	0	0	0	0	0	0	0	0	0	0	0	0	0	121	0	0	0	0	0	0	0	0	0	0	0	0	0	0	490	0	0	0	0	0	0	0
ASV0231	TGCTTGATCTGCTATAGTGGGGACGGCTATGAGAGTTTTGATTCGAATAGAGTTAGGGCAAACTGGTCATTTTTTAGGGAATGATCATTTATATAATGTGATTGTTACAGCTCATGCTTTTGTAATAATTTTTTTTATAGTAATACCTATTTTAATT	157	Metazoa	Arthropoda	Arachnida	Araneae	Salticidae	Attulus	Attulus (Sitticus) sp. 4GAB	Predator		0	0	0	0	0	0	0	0	0	0	0	0	0	0	0	0	0	0	0	0	0	0	0	0	0	0	0	0	0	0	0	0	0	0	0	0	0	0
ASV0241	ATTTTGATCTGGAATTTGTGGATTATTTATAAGTTTAATTATTCGTTTAGAACTAATACAGCCAGGAAATATTTTTTTGTCAGGTCAATCTTATAATGTTATTGTAACTAATCATGCCTTTATAATAATTTTTTTCACAATTATACCTATTATAATA	157	Metazoa	Arthropoda	Insecta	Thysanoptera	Phlaeothripidae	Haplothrips	Haplothrips aculeatus	Herbivore	Exophag	0	0	0	0	0	0	0	0	0	0	0	0	0	0	0	0	0	0	0	0	0	0	0	61	0	0	0	0	86	0	0	0	0	0	0	0	0	0
ASV0244	GGCTTGAGCTGGAATAACAGGGACTTCTTTAAGAATTCTAATTCGGGCTGAATTAGGGCACCCTGGGGCATTAATTGGAGATGATCAAATCTATAATGTTATTGTAACCGCTCATGCTTTTATTATAATTTTTTTTATAGTAATACCAATTATAATT	157	Metazoa	Arthropoda	Insecta	Diptera	Calliphoridae	Lucilia	Lucilia elongata	Coprophag		0	0	0	0	0	0	0	0	0	0	0	0	0	0	0	0	0	0	0	0	0	0	0	0	0	0	0	0	0	0	0	0	0	0	194	0	0	0
ASV0251	AATTTGAGCAGGAATAGTAGGCACTTCATTAAGTTTATTAATTCGGGCAGAATTAGGAAACCCAGGTTCTTTAATTGAGAATGATCAAATTTATAATACAATTGTTACATCTCATGCATTTATTATAATTTTCTTTATAGTTATACCTATCATAATT	157	Metazoa	Arthropoda	Insecta	Lepidoptera	Sphingidae	Agrius	Agrius convolvuli	Herbivore	Exophag	0	0	0	0	0	0	0	0	0	1383	0	0	0	0	0	0	0	0	0	0	0	0	0	0	0	0	0	0	0	0	0	0	0	0	0	0	0	0
ASV0283	AGTTTGATCAGGAATAGTTGGAACATCATTAAGAATTTTAATTCGTGCTGAATTAAGTCAACCAGGTATATTTATTGGAAATGACCAAATTTATAATGTAATTGTTACAGCTCATGCTTTTATTATAATTTTCTTTATAGTAATACCTATTATAATT	157	Metazoa	Arthropoda	Insecta	Diptera	Culicidae	Ochlerotatus	Unclassified	Aquatic		0	0	198	0	0	0	0	0	0	0	0	0	0	0	0	0	0	0	0	0	0	0	0	0	0	0	0	0	0	0	27	0	0	0	0	0	0	0
ASV0299	AGCATGATCCGGAATAGTGGGGACATCTTTAAGTATGCTTATTCGAGCAGAACTAGGACGACCTGGAACTTTTATTGGAGATGACCAAATTTATAATGTGATTGTCACAGCCCACGCTTTTATTATAATTTTTTTCATAGTAATACCTATTTTAATT	157	Metazoa	Arthropoda	Insecta	Diptera	Chironomidae	Polypedilum	Polypedilum sp. 11SC	Aquatic		0	0	0	0	0	0	0	0	0	0	0	0	0	0	0	0	0	0	0	0	0	0	0	0	0	0	0	0	0	0	0	0	0	0	0	0	0	0
ASV0300	AATTTGAGCAGGAATAATTGGAACATCATTAAGAATTATAATTCGAATAGAACTAAGAAGAATTAGAAATTTAATTAGAAATGATCAAATTTATAATGTTATTGTAACTGCTCATGCTTTTATTGTAATTTTTTTTATAGTAATACCAATTTTAATT	157	Metazoa	Arthropoda	Insecta	Diptera	Cecidomyiidae	Unclassified	Unclassified	Unknown		0	0	0	0	0	0	0	0	0	0	0	0	0	0	0	0	0	0	0	0	0	0	0	0	0	0	0	0	0	0	0	0	0	0	0	0	0	0
ASV0310	TATTTGATCAGGTTTAATTGGATCTTCACTTAGAATTTTAATTCGACTAGAATTAAGACAAATTAATTCAATTATTAATAATAATCAATTATATAATGTAATCGTTACAATTCACGCTTTTATTATAATTTTCTTTATAACTATACCAATCGTAATT	157	Metazoa	Arthropoda	Insecta	Hemiptera	Aphididae	Unclassified	Unclassified	Herbivore	Exophag	0	0	0	0	0	0	0	0	0	0	0	0	0	0	0	0	0	0	0	0	0	0	0	0	0	0	0	0	0	0	0	0	0	0	0	0	0	0
ASV0311	TATTTGAGCTGGCATAATTGGAACTTCTTTAAGATTATTAATTCGAGCTGAATTAGGAAACCCTGGATCTTTAATTGGAGATGACCAAATTTACAATACAATTGTTACTGCTCATGCTTTTATTATAATTTTTTTCATAGTAATACCTATTATAATT	157	Metazoa	Arthropoda	Insecta	Lepidoptera	Unclassified	Unclassified	Unclassified	Herbivore	Unknown	0	0	0	0	0	0	0	0	0	0	0	0	0	0	0	0	0	0	0	0	0	0	0	0	0	0	0	0	0	0	164	0	0	0	0	0	0	0
ASV0318	AATTTGAGCAGGAATATTAGGAACATCTCTAAGAATCTTAATTCGAATAGAATTAGGAACTCCAGGCTCATTAATTGGAGATGATCAAATTTATAATACTATTGTCACAGCTCATGCTTTTATCATAATTTTTTTCGTAGTAATACCAATTATAATT	157	Metazoa	Arthropoda	Insecta	Lepidoptera	Lycaenidae	Unclassified	Unclassified	Herbivore	Unknown	0	0	0	0	0	0	0	0	0	0	0	0	0	0	0	0	0	0	0	0	0	0	0	0	0	0	0	44	0	0	0	0	0	0	0	0	0	0
ASV0319	AGCATGATCTGGAATAATTGGAACTTCCCTAAGAATTTTAATTCGTGCTGAATTAGGGCATCCAGGAGCATTAATTGGTGACGATCAAATTTATAATGTAATTGTTACAGCTCATGCATTTATTATAATTTTTTTTATAGTAATACCTATTATAATT	157	Metazoa	Arthropoda	Insecta	Diptera	Muscidae	Neomyia	Unclassified	Coprophag		0	0	0	0	0	0	0	0	0	0	0	0	0	0	0	0	0	0	0	0	0	0	0	0	0	0	0	0	0	0	0	0	0	0	0	0	0	0
ASV0335	AATTTGAGCAGGTATATTAGGTACTTCACTAAGTTTATTAATTCGAGCTGAATTAGGAAACCCAGGCTCTTTGATTGGGGATGATCAAATTTATAATACTATTGTAACAGCTCATGCTTTTATTATAATTTTTTTTATAGTTATACCCATTATAATA	157	Metazoa	Arthropoda	Insecta	Lepidoptera	Unclassified	Unclassified	Unclassified	Herbivore	Unknown	0	0	0	0	0	0	0	0	0	0	0	0	0	0	0	0	0	0	0	0	0	0	0	0	0	0	0	0	0	0	0	0	0	0	0	0	2	0
ASV0349	AGCCTGATCAGGAATAGTAGGAACCTCTCTCAGACTACTAATCCGTATTGAATTAGGAAATCCTGGAACTTTAATTGGAAATGATCAAATTTATAATACAATTGTTACAGCACATGCTTTTATCATAATTTTCTTCATAGTTATACCGATTATAATT	157	Metazoa	Arthropoda	Insecta	Coleoptera	Chrysomelidae	Unclassified	Unclassified	Herbivore	Exophag	0	0	0	0	0	0	0	0	0	0	0	0	0	0	0	0	0	0	0	0	0	0	0	0	0	0	0	0	0	0	0	0	0	0	0	0	0	0
ASV0358	AGCTTGAGCTGGAATAGTAGGTACTTCTTTAAGTTTACTTATTCGAGCTGAATTAAGTCAACCTGGAGTATTTATTGGAAATGATCAAATTTATAATGTTATTGTAACTGCACATGCATTTATTATAATTTTTTTTATAGTAATACCAATTATAATT	157	Metazoa	Arthropoda	Insecta	Diptera	Culicidae	Culex	Unclassified	Aquatic		0	0	0	0	0	0	0	0	0	0	0	0	0	0	0	0	0	0	0	0	0	0	0	0	0	0	0	0	0	0	0	0	0	0	0	0	730	0
ASV0384	AATCTGAGCTGGAATAGTCGGAACATCATTAAGAATTTTAGTACGAGCTGAATTAGGAAATCCCGGAACCCTAATTGGTAATGACCAAATTTATAATGTAATTGTAACTGCCCATGCATTTATTATAATTTTCTTTATAGTAATACCTATTATAATT	157	Metazoa	Arthropoda	Insecta	Coleoptera	Chrysomelidae	Pyrrhalta	Pyrrhalta aenescens	Herbivore	Exophag	0	0	0	0	0	1	0	0	0	0	0	0	0	5298	0	0	0	0	0	0	0	0	0	0	0	0	0	0	0	0	0	0	0	0	0	0	0	0
ASV0396	AGCATGAGCTGGAATAGTAGGAACATCAATAAGAATAATTATTCGTACAGAATTAGGACAACCAGGATCATTAATTGGAGATGATCAAATTTATAATGTAATTGTTACAGCACACGCATTTGTTATAATTTTCTTCATGGTTATACCTATTATAATT	157	Metazoa	Arthropoda	Insecta	Orthoptera	Acrididae	Epacromius	Epacromius coerulipes	Herbivore	Exophag	0	0	0	0	0	0	0	0	0	0	0	0	0	0	0	0	0	0	0	0	0	0	0	0	0	0	0	0	0	0	0	0	0	0	0	0	0	0
ASV0401	AGCTTGAGCTGGAATAGTAGGTACATCAATAAGAATTTTAATTCGGTCAGAATTAGGACATCCAGGATCCCTAATTGGTGATGATCAAATTTATAATGTTATTGTAACAGCTCATGCCTTTGTAATAATTTTTTTTATAGTAATACCTATTATAATT	157	Metazoa	Arthropoda	Insecta	Unclassified	Unclassified	Unclassified	Unclassified	Unknown		0	0	0	0	0	0	0	0	0	0	0	0	0	0	0	0	0	0	0	0	0	0	0	0	0	0	0	0	0	0	0	0	0	0	0	0	0	0
ASV0403	AATTTGAGCAGGAATAGTAGGCACTACATTAAGTTTATTAATTCGGGCAGAATTAGGAAACCCAGGTTCTTTAATTGAAAATGATCAAATTTATAATACAATTGTTACATCTCATGCATTTATTATAATTTTCTTTATAGTCATACCTATCATAATT	157	Metazoa	Arthropoda	Insecta	Lepidoptera	Sphingidae	Unclassified	Unclassified	Herbivore	Exophag	0	0	0	0	0	0	0	0	0	0	0	0	0	0	0	0	0	0	0	0	0	0	0	0	0	0	0	0	0	0	0	0	0	0	0	0	0	0
ASV0413	AATTTGAGCAGGAATAGTAGGAACATCTTTAAGATTACTAATTCGAGCAGAATTAGGGAATCCTGGATCATTAATTGGAGATGATCAAATTTATAATACTATTGTAACAGCACATGCTTTTATTATAATTTTTTTCATGGTAATACCAATTATAATT	157	Metazoa	Arthropoda	Insecta	Lepidoptera	Cosmopterigidae	Bifascioides	Bifascioides leucomelanella	Herbivore	Endophag	0	0	0	0	0	0	0	0	0	0	0	0	0	0	0	0	0	0	0	0	233	0	0	0	0	0	0	0	0	0	0	0	0	0	0	0	0	0
ASV0432	AATTTGATCAGGAATAGTAGGAACATCATTAAGAATTTTAATTCGAATAGAATTAAGAGGAATCTCTAATTTAATTGGAAATGATCAAATTTATAATGTAATTGTTGCAGCTCACGCTTTTATTATAATTTTTTTTATAGTAATACCTATTTTAATT	157	Metazoa	Arthropoda	Insecta	Diptera	Cecidomyiidae	Unclassified	Unclassified	Unknown		0	0	0	0	0	0	0	0	0	0	0	0	0	0	0	0	0	0	0	0	0	0	0	271	0	0	0	0	0	0	0	0	0	0	0	0	0	0
ASV0436	AATTTGATCAGGAATAATTGGATCTTCACTTAGTATTTTAATTCGATTAGAATTAAGACAAATTAATTCAATTATTAATAATAATCAATTATATAATGTAATTGTTACAATTCATGCTTTCATTATAATTTTTTTTATAACTATACCAATTGTAATT	157	Metazoa	Arthropoda	Insecta	Hemiptera	Aphididae	Aphis	Unclassified	Herbivore	Exophag	0	0	433	1551	1	1	843	507	285	0	605	0	0	0	816	0	3	1	637	2	1	0	3	0	0	1218	0	1696	0	0	69	0	9	17	617	3	0	0
ASV0453	AGCATGAGCCGGGATAGTAGGAACATCGTTAAGAATTTTAATTCGAGCTGAATTAGGTCATCCAGGAGCATTAATTGGTGATGATCAAATTTATAATGTAATTGTTACTGCTCACGCTTTTGTAATAATTTTTTTTATAGTAATACCTATTATAATT	157	Metazoa	Arthropoda	Insecta	Diptera	Chloropidae	Oscinella	Unclassified	Herbivore	Endophag	0	0	0	0	0	0	0	0	0	0	0	0	0	0	0	0	0	0	0	0	0	0	0	0	0	0	0	0	0	0	0	0	0	0	0	0	0	0
ASV0459	AGCTTGAGCAGGAATAATTGGAACTTCATTAAGAATTTTAATTCGAGCTGAATTGGGACACCCAGGAGCTTTAATTGGTAATGATCAAATTTATAATGTTATTGTTACTTCTCATGCATTTATTATAATTTTTTTTATAGTTATACCTATTATAATT	157	Metazoa	Arthropoda	Insecta	Diptera	Tephritidae	Trupanea	Trupanea radifera	Herbivore	Endophag	0	0	0	0	0	0	0	0	0	0	0	0	0	0	0	26	0	0	0	0	0	0	0	0	0	0	0	0	0	0	0	0	0	0	0	0	0	0
ASV0460	TGCTTGAGCTGCTATAGTAGGAACTGCAATAAGTGTTTTAATTCGAATGGAATTAGGTCAAGTTGGTAGTTTTTTAGGTAATGATCATTTATATAATGTAATTGTTACTGCACATGCATTTGTAATAATTTTTTTTATAGTAATACCTATTTTAATT	157	Metazoa	Arthropoda	Arachnida	Araneae	Philodromidae	Philodromus	Philodromus sp. 3GAB	Predator		2	0	0	0	3890	980	3	0	2	0	0	0	2	2	0	6	0	0	510	1343	3	0	2	2	0	0	0	0	0	0	0	1	0	0	2	0	1431	0
ASV0469	AATTTGAGCAGGTATAGTAGGAACTTCTTTAAGACTCTTAATTCGTGCTGAATTAGGAAATCCTGGATCTTTAATTGGAGATGATCAAATTTATAATACTATTGTTACAGCTCATGCTTTTATTATAATTTTTTTCATAGTTATACCAATTATAATT	157	Metazoa	Arthropoda	Insecta	Lepidoptera	Unclassified	Unclassified	Unclassified	Herbivore	Unknown	0	0	0	0	0	0	0	0	0	0	0	0	0	0	0	0	0	0	0	0	0	0	0	0	0	0	0	0	0	0	0	0	0	0	0	0	0	0
ASV0478	AATTTGAGCAGGAATAGTAGGCACTTCATTAAGTTTATTAATTCGGGCAGAATTAGGGAACCCAGGTTCTTTAATTGAAAATGATCAAATTTATAATACAATTGTTACATCTCATGCATTTATTATAATTTTCTTTATAGTTATACCTATCATAATT	157	Metazoa	Arthropoda	Insecta	Lepidoptera	Unclassified	Unclassified	Unclassified	Herbivore	Unknown	0	0	0	0	0	0	0	0	0	0	0	0	0	0	0	0	0	0	0	0	0	2482	0	0	83	0	0	0	0	0	0	0	0	0	0	0	0	0
ASV0479	AATTTGAGCAGGAATATTAGGAACATCTCTAAGAATCTTAATTCGAATAGAATTGGGAACTCCAGGCTCATTAATTGGAGATGATCAAATTTATAATACTATTGTCACAGCTCATGCTTTTATCATAATTTTTTTCATAGTAATACCAATTATAATT	157	Metazoa	Arthropoda	Insecta	Lepidoptera	Lycaenidae	Unclassified	Unclassified	Herbivore	Unknown	0	0	0	0	0	0	0	0	0	0	0	0	0	0	0	0	0	0	0	0	0	0	0	0	0	0	0	25	0	0	27	0	0	0	0	0	0	0
ASV0498	AGCTTGATCAGGAATAGTTGGAACTTCTTTAAGAATTTTAATTCGAATAGAATTAGGACATCCTGGAGCACTAATTGGAGATGACCAAATTTATAATGTAATTGTTACTGCTCATGCGTTTGTAATAATTTTCTTTATAGTTATACCAATCATAATT	157	Metazoa	Arthropoda	Insecta	Diptera	Empididae	Hilara	Hilara argentata	Unknown		0	0	0	0	4639	2	1	0	0	0	0	0	0	0	0	0	0	0	0	0	0	0	0	0	0	0	0	0	0	0	0	0	0	0	0	0	0	0
ASV0503	AATTTGAGCAGGAATAATTGGGACTTCTTTAAGTTTATTAATTCGAGCAGAATTAGGTAACCCAGGATCTTTAATTGGAGATGATCAAATTTATAATACTATTGTAACAGCTCATGCTTTTATTATAATTTTTTTTATAGTTATACCTATTATAATT	157	Metazoa	Arthropoda	Insecta	Lepidoptera	Unclassified	Unclassified	Unclassified	Herbivore	Unknown	0	0	0	0	0	4	845	0	0	0	0	0	0	0	13	0	0	0	1052	0	0	0	0	0	0	0	0	14	0	0	342	0	0	485	0	0	0	0
ASV0510	AATTTGAGCAGGTATAGTGGGAACTTCTTTAAGATTGCTAATTCGAGCAGAATTAGGAAATCCAGGATCTTTAATTGGAGATGATCAAATTTATAATACTATTGTAACAGCTCATGCTTTTATTATAATTTTTTTTATAGTTATACCAATTATAATT	157	Metazoa	Arthropoda	Insecta	Lepidoptera	Unclassified	Unclassified	Unclassified	Herbivore	Unknown	0	0	0	0	0	661	0	0	0	0	0	0	0	0	0	0	0	0	0	0	0	0	0	0	0	0	0	0	0	0	0	0	0	0	0	0	0	0
ASV0525	AATCTGAGCAGGAATAGTAGGAACATCATTAAGATTATTAATTCGAGCTGAATTAGGTAATCCAGGCTCATTAATCGGGGATGATCAAATTTATAATACTATTGTTACAGCTCATGCTTTTATTATAATTTTTTTCATGGTAATACCAATTATAATT	157	Metazoa	Arthropoda	Insecta	Lepidoptera	Geometridae	Chariaspilates	Chariaspilates formosaria	Herbivore	Exophag	0	0	497	0	2	0	0	0	0	0	0	0	0	0	0	20	0	0	0	0	0	0	0	0	0	0	0	0	0	0	0	0	0	0	0	0	0	0
ASV0531	AGCATGATCTGGTATAATTGGAACTTCACTAAGAATTTTAATTCGAGCTGAATTAGGACACCCTGGTGCACTAATTGGTGATGACCAAATTTATAATGTTATTGTAACAGCCCATGCTTTTATTATAATTTTCTTTATAGTTATACCTATTATAATT	157	Metazoa	Arthropoda	Insecta	Diptera	Muscidae	Musca	Unclassified	Herbivore	Unknown	6	3	989	6	882	5	2	7	2	3092	4	4	954	7	6	6	9954	7	2	73	1	1	5	5	4	0	9	7	5	0	2	1150	17	7	4	9	7	34
ASV0536	AATTTGAGCAGGAATAGTAGGCACTTCATTAAGTTTATTAATTCGGGCAGAATTAGGAAACCCAGGTTCTTTAACTGAAAATGATCAAATTTATAATACAATTGTTACATCTCATGCATTTATTATAATTTTCTTTATAGTTATACCTATCATAATT	157	Metazoa	Arthropoda	Insecta	Lepidoptera	Sphingidae	Agrius	Agrius convolvuli	Herbivore	Exophag	0	0	0	0	0	0	0	0	0	0	0	0	0	0	0	0	0	0	0	0	0	0	0	0	0	0	0	0	0	0	0	0	0	0	0	0	0	0
ASV0537	AATTTGAGCAGGAATAATTGGAACTTCATTAAGAATTTTAATTCGAATAGAATTAAGAAGAATTAATAATTTAATTGGAAATGATCAAATTTATAATGTTATTGTTACTGCTCATGCATTTATTATAATTTTTTTTATAGTAATACCAATTTTAATT	157	Metazoa	Arthropoda	Insecta	Diptera	Cecidomyiidae	Unclassified	Unclassified	Unknown		0	0	0	0	0	0	0	0	0	0	0	0	0	0	0	0	0	0	0	0	0	0	0	0	0	0	0	0	0	0	0	0	0	0	0	0	0	0
ASV0540	AATTTGATCAGGTATATTTGGAATATCATTGAGAATTTTAATCCGATTGGAATTAAGAACTATTTCTAATCTAATTGAAAATGATCAAATTTATAATTCGATTGTTACTACTCATGCTTTAATTATAATTTTTTTTATAGTTATACCAATTTTAATT	157	Metazoa	Arthropoda	Insecta	Diptera	Cecidomyiidae	Unclassified	Unclassified	Unknown		0	0	0	0	0	0	0	0	0	0	0	0	0	0	0	0	0	0	0	0	0	0	0	0	0	0	0	0	0	0	0	0	0	0	0	0	0	0
ASV0543	AATTTGAGCAGGAATATTAGGAACATCTCTAAGAATCTTAATTCGAATAGAATTAGGAACTCCAGGCTCATTAATTGGAGATGATCAAATTTATAATACTATTGTCGCAGCTCATGCTTTTATCATAATTTTTTTCATAGTAATACCAATTATAATT	157	Metazoa	Arthropoda	Insecta	Lepidoptera	Lycaenidae	Unclassified	Unclassified	Herbivore	Unknown	0	0	0	0	0	0	0	0	0	0	0	0	0	0	0	0	0	0	0	0	0	0	0	0	0	0	0	2018	0	0	0	0	0	0	0	0	0	0
ASV0545	AATTTGAGCAGGAATAATTGGCTCCTCTTTAAGAATTATAATCCGAGCAGAATTAGGTAACCCAGGATCTTTAATTGGAAATGATCAAATTTATAATACAATTGTTACAGCTCATGCATTTATTATAATTTTTTTTATAGTAATACCTATTATAATT	157	Metazoa	Arthropoda	Insecta	Lepidoptera	Gracillariidae	Phyllonorycter	Unclassified	Herbivore	Endophag	0	0	0	0	0	0	0	0	0	0	0	0	0	0	0	0	0	0	0	0	0	0	0	0	0	0	0	0	0	0	0	0	0	0	0	0	0	0
ASV0548	TATTTGATCAGGAATAATAGGAATGTCAATAAGAAATATTATTCGATTCGAGTTAAGGATTCCATCTTCTTTAATTAATAATGATCAAATTTATAATTCTTTAGTTACTTCCCATGCTTTAGTAATAATTTTTTTCATAGTAATACCAATAATGATT	157	Metazoa	Arthropoda	Arachnida	Trombidiformes	Tarsonemidae	Unclassified	Unclassified	Unknown		0	0	0	0	0	0	0	0	738	0	0	0	0	0	0	0	0	0	0	0	0	0	0	0	0	0	0	0	0	0	0	0	0	0	0	0	0	0
ASV0554	AACTTGATCTGGAATAATTGGAACATCCCTAAGACTCCCAATTCGAACTGAATTAGGAACCCCTGGAAAATTAATTGGGAATGATCAAATTTATAATACTATTGTAACTGCTCATGCTTTTATCATAATTTTTTTTATAGTTATACCTATTATAATT	157	Metazoa	Arthropoda	Insecta	Lepidoptera	Unclassified	Unclassified	Unclassified	Herbivore	Unknown	0	0	0	0	0	0	0	0	0	0	0	0	0	0	0	0	0	0	0	0	0	0	0	0	0	0	0	0	0	0	0	0	0	0	0	0	0	0
ASV0557	GATTTGAGCTGGAATAATTGGAACCTCATTAAGAATTTTAATTCGAATAGAATTGAGTGGAATTAATAATTTAATTGGTAATGATCAAATTTATAATGTTATTGTTACTGCTCATGCATTTATTATAATTTTTTTTATAGTAATACCAATTTTAATT	157	Metazoa	Arthropoda	Insecta	Diptera	Cecidomyiidae	Unclassified	Unclassified	Unknown		0	0	639	0	0	0	0	0	0	0	0	0	0	0	0	0	0	0	0	0	0	0	0	0	0	927	0	0	0	0	35	0	0	0	64	0	0	0
ASV0570	AATTTGATCAGGGATATCTGGAATATCATTGAGAATTTTAATCCGATTGGAATTAAGAACTATTTCTAATTTAATTGAAAATGATCAAATTTATAATTCAATTGTTACTGCTCACGCTTTAATTATAATTTTTTTCATAGTTATACCAATTTTAATT	157	Metazoa	Arthropoda	Insecta	Diptera	Cecidomyiidae	Unclassified	Unclassified	Unknown		0	0	0	0	0	0	0	0	0	0	0	0	0	0	0	0	0	0	0	0	0	0	0	0	0	0	0	0	0	0	0	0	0	0	0	0	0	0
ASV0573	TATTTGGGCAGGAATAGTAGGTACATCTTTAAGATTACTTATTCGAGCAGAATTGGGAAACCCAGGATCTTTAATTGGAGATGATCAAATCTATAATACTATTGTTACAGCCCATGCTTTTATTATAATTTTTTTTATAGTTATACCAATTATAATC	157	Metazoa	Arthropoda	Insecta	Lepidoptera	Unclassified	Unclassified	Unclassified	Herbivore	Unknown	0	0	0	0	0	0	0	0	0	4	0	0	0	0	0	0	0	0	0	1	0	0	0	0	0	0	0	0	0	0	0	0	0	0	0	0	0	0
ASV0578	AGCATGAGCAGCAATGGTTGGAACGGCAATAAGTGTATTAATTCGAATAGAATTAGGTCAAGTAGGTAAGTTTTTAGGTGATGATCATTTATATAATGTTATTGTAACTGCACATGCATTTGTAATAATCTTTTTTATAGTAATACCTATTTTAATT	157	Metazoa	Arthropoda	Arachnida	Araneae	Philodromidae	Philodromus	Philodromus cespitum	Predator		0	0	0	0	0	0	0	0	0	0	0	0	0	0	0	0	0	1052	0	0	0	0	0	0	0	0	0	0	0	0	0	0	0	0	193	0	0	0
ASV0588	AATTTGAGCAGGGATAGTAGGAACATCATTAAGATTATTAATTCGAGCAGAATTAGGAAACCCCGGTTCATTAATTGGAGATGATCAAATTTATAATACAATTGTAACAGCTCATGCTTTTATTATAATTTTTTTTATAGTAATACCAATTATAATT	157	Metazoa	Arthropoda	Insecta	Lepidoptera	Geometridae	Isturgia	Isturgia arenacearia	Herbivore	Exophag	0	0	0	0	0	0	0	0	0	0	0	0	0	0	0	0	0	0	0	0	0	0	0	0	0	2389	9	0	0	0	0	0	0	0	0	0	0	0
ASV0590	TATTTGATCAGGAATAATAGGGATGTCAATAAGAAATATTATTCGATTCGAGTTAAGAATTCCATCTTCTTTAATTAATAATGATCAAATTTATAATTCTTTAGTTACTTCCCATGCTTTAGTAATAATTTTTTTCATAGTAATACCAATAATGATT	157	Metazoa	Arthropoda	Arachnida	Trombidiformes	Tarsonemidae	Unclassified	Unclassified	Unknown		0	0	0	0	0	0	477	0	0	0	0	0	0	0	1	0	0	0	0	0	0	0	0	0	0	0	0	0	0	0	0	0	0	0	0	0	0	0
ASV0603	AATTTGAGCTGGAATAGTAGGAACTTCACTAAGTTTATTAATTCGAGCTGAATTAGGAAACCCCGGGTCTTTAATTGGAGATGATCAAATTTATAACACAATTGTTACAGCACATGCTTTTATTATAATTTTTTTTATAGTAATACCTATTATAATT	157	Metazoa	Arthropoda	Insecta	Lepidoptera	Noctuidae	Agrotis	Agrotis segetum	Herbivore	Exophag	0	0	0	0	0	0	0	0	0	0	0	0	0	0	0	0	0	0	0	0	0	0	0	0	0	0	0	0	0	0	5	0	0	0	0	0	0	0
ASV0627	AATTTGAGCAGGAATAGTAGGCACTTCATTAAGTTTATTAATTCGGGCAGAATTAGGAAACCCAGGTTCTTTAATTGAAAATGATCAAATTTATAATACAATTGTTACATCTCATGCATTTATTATAATTTTCTTTATAGTTGTACCTATCATAATT	157	Metazoa	Arthropoda	Insecta	Lepidoptera	Sphingidae	Agrius	Agrius convolvuli	Herbivore	Exophag	0	0	0	0	0	0	0	0	0	171	0	0	0	0	0	0	0	0	0	0	0	0	0	0	0	0	0	0	0	0	0	0	0	0	0	0	0	0
ASV0638	AATTTGAGCAGGTATAGTAGGTACTTCTTTAAGACTTTTAATTCGAGCTGAATTAGGAAATCCAGGTTCTTTAATTGGAGATGACCAAATTTATAATACTATTGTAACAGCCCATGCATTTATTATAATTTTTTTTATAGTAATACCAATTATAATT	157	Metazoa	Arthropoda	Insecta	Lepidoptera	Unclassified	Unclassified	Unclassified	Herbivore	Unknown	0	0	0	0	0	0	198	0	0	0	0	0	0	0	3	0	0	0	0	0	0	0	0	0	0	0	0	0	0	0	209	0	0	0	0	0	0	0
ASV0662	TATATGAGCAGGAATAATTGGAACTTCTATAAGAATTTTAATCCGATTAGAATTAAGAACTATTAAAAATTTAATTGAAAATGATCAAATTTATAATGTAATTGTAACTACTCATGCATTTATTATAATTTTTTTCATAGTTATACCTATTTTAATT	157	Metazoa	Arthropoda	Insecta	Diptera	Cecidomyiidae	Unclassified	Unclassified	Unknown		0	83	0	0	0	0	0	0	0	0	0	0	0	0	0	0	0	0	0	0	0	0	0	0	0	0	0	0	0	0	0	0	0	548	0	0	0	0
ASV0674	AGTTTGAGCTGGTATAGTAGGAACTTCATTAAGAATCCTTGTTCGAATTGAATTAGGAAGACCAGGATCTTTAATTGGTAATGATCAAATTTATAATGTAATTGTTACTGCTCATGCTTTTATCATAATTTTTTTTATAGTAATACCTATCATAATT	157	Metazoa	Arthropoda	Insecta	Coleoptera	Chrysomelidae	Galerucella	Galerucella grisescens	Herbivore	Exophag	0	0	0	0	0	0	0	0	0	0	0	0	0	0	0	0	0	0	0	0	0	0	0	0	0	0	0	0	0	0	22	0	0	0	0	0	0	0
ASV0687	TATTTGAGCAGGAATAGTAGGAACTTCATTAAGTTTATTAATTCGAGCTGAATTAGGAACTCCAGGATCTTTAATTGGAGATGATCAAATTTATAATACTATTGTTACAGCTCATGCTTTTATTATAATTTTTTTCATAGTTATACCTATTATAATT	157	Metazoa	Arthropoda	Insecta	Lepidoptera	Unclassified	Unclassified	Unclassified	Herbivore	Unknown	0	0	0	0	0	0	0	0	0	0	0	0	0	0	0	0	0	0	0	0	0	0	0	0	0	0	0	0	0	0	0	0	0	0	0	0	0	0
ASV0688	TATTTGATCAGGAATAGTAGGAACTCCCTTAAGAATTTTAATTCGAGCTGAATTAGGAACCCCAGGATCTTTAATTGGGGATGACCAAATTTACAATACAATTGTAACTGCACATGCTTTTATTATAATTTTTTTCATAGTTATACCAATTATAATT	157	Metazoa	Arthropoda	Insecta	Lepidoptera	Gracillariidae	Calybites	Calybites phasianipennella	Herbivore	Endophag	0	0	0	0	0	0	0	0	0	0	0	0	0	0	0	0	0	0	0	0	0	0	0	0	0	0	0	0	0	0	0	0	0	0	0	0	0	0
ASV0718	AATTTGAGCAGGAATAGTTGGAACATCTTTAAGATTACTTATTCGAGCTGAATTAGGTAATCCAGGATCTTTAATTGGAAATGATCAAATTTATAACACAATTGTAACAGCTCATGCATTTATTATAATTTTTTTTATAGTTATACCTATTATAATT	157	Metazoa	Arthropoda	Insecta	Lepidoptera	Elachistidae	Elachista	Elachista littoricola	Herbivore	Endophag	0	0	0	0	0	0	0	0	0	0	0	0	0	0	0	0	0	0	0	0	0	0	0	0	0	0	0	0	0	0	0	0	0	0	0	0	0	0
ASV0722	AATTTGAGCAGGAATAGTAGGCACTTCATTAAGTTTATTAATTCGGGCGGAATTAGGAAACCCAGGTTCTTTAATTGAAAATGATCAAATTTATAATACAATTGTTACATCTCATGCATTTATTATAATTTTCTTTATAGTTATACCTATCATAATT	157	Metazoa	Arthropoda	Insecta	Lepidoptera	Sphingidae	Agrius	Agrius convolvuli	Herbivore	Exophag	0	0	0	0	0	0	0	0	0	0	0	0	0	0	0	0	0	0	0	0	0	0	0	0	0	0	0	0	0	0	0	0	0	0	0	0	0	0
ASV0723	AATTTGAGCAGGAATAGTAGGAACATCTTTAAGAATTTTAATTCGAGCAGAATTAGGTAATCCGGGAACTTTAATTGGAAATGATCAAATTTATAATGTTATTGTAACAGCTCATGCTTTCATTATAATTTTTTTTATAGTTATACCAATTATAATT	157	Metazoa	Arthropoda	Insecta	Unclassified	Unclassified	Unclassified	Unclassified	Unknown		0	0	0	0	0	0	0	0	0	534	0	0	0	0	0	0	0	0	0	0	0	0	0	141	0	0	0	0	0	0	0	13	0	0	0	0	4	0
ASV0724	AATTTGATCAGGGATATTTGGAATATCATTGAGAATTTTAATCCGATTGGAATTAAGAACTATTTCTAATTTAATTGAAAATGATCAAATTTATAATTCAATTGTTACTGCTCACGCTTTAATTATAATTTTTTTCATAGTTATACCAACTTTAATT	157	Metazoa	Arthropoda	Insecta	Diptera	Cecidomyiidae	Unclassified	Unclassified	Unknown		0	0	0	0	0	0	0	0	0	0	0	0	0	0	0	0	0	0	0	0	0	0	0	0	0	0	0	0	0	0	0	0	0	0	0	0	0	0
ASV0733	AATTTGAGCAGGAATAATTGGAACATCATTAAGAATTATAATTCGAATAGAACTAAGAAGAATTAGAAATTTAATTAGAAATGATCAAATTTATAATGTTATTGTAACTGCTCATGCTTTTATTATAATTTTTTTTATAGTAATACCAATTTTAATT	157	Metazoa	Arthropoda	Insecta	Diptera	Cecidomyiidae	Unclassified	Unclassified	Unknown		0	2007	5	0	0	5	621	0	0	0	3	0	1766	0	7	552	0	0	0	0	0	0	1	58	0	0	2	0	0	0	1	1308	0	742	0	0	0	0
ASV0734	AATTTGAGCAGGATTAATTGGAACATCTCTTAGTTTATTAATTCGAGCTGAATTAGGAACCCCTAATTCTTTAATTGGAGATGATCAAATTTATAATTCAATTGTTACAGCCCATGCTTTCATTATAATTTTTTTTATAGTAATACCAATTATAATT	157	Metazoa	Arthropoda	Insecta	Lepidoptera	Pterophoridae	Unclassified	Pterophoridae sp. BOLD:AAL8472	Herbivore	Endophag	0	104	0	0	0	0	0	0	160	0	0	0	0	0	0	5	0	0	0	0	0	0	0	0	0	0	0	0	0	0	337	0	0	104	0	0	0	796
ASV0750	TATTTGAGCAGGAATATTAGGAACCTCTTTAAGTCTTTTAATTCGAGCAGAATTAGGTAATCCAGGATCTTTAATTGGAGATGATCAAATTTATAATACTATTGTTACAGCTCATGCTTTTATTATAATTTTTTTTATAGTTATACCTATTATAATT	157	Metazoa	Arthropoda	Insecta	Lepidoptera	Unclassified	Unclassified	Unclassified	Herbivore	Unknown	0	2	0	0	0	0	0	0	0	0	0	0	0	0	0	0	0	0	0	0	4	0	8	0	0	0	0	0	0	0	12	0	0	0	0	0	0	0
ASV0777	AATTTGAGCAGGTATATTAGGTACTTCACCAAGTTTATTAATTCGAGCTGAATTAGGAAACCCAGGCTCTTTAATTGGGGATGATCAAATTTATAATACTATTGTAACAGCTCATGCTTTTATTATAATTTTTTTTATAGTTATACCCATTATAATA	157	Metazoa	Arthropoda	Insecta	Lepidoptera	Unclassified	Unclassified	Unclassified	Herbivore	Unknown	0	0	0	0	0	0	0	0	0	0	0	0	0	0	0	0	0	0	0	0	0	0	0	0	0	0	0	0	0	0	0	0	0	0	0	0	0	0
ASV0784	AATTTGAGCTGGTATAATAGGAACTTCATTAAGTTTATTAATTCGAGCTGAATTAGGAAATCCTGGTTCTTTAATTGGTGATGATCAAATTTATAATACAATTGTTACAGCTCATGCTTTTATTATAATTTTTTTTATAGTTATACCTATTATAATT	157	Metazoa	Arthropoda	Insecta	Lepidoptera	Coleophoridae	Coleophora	Unclassified	Herbivore	Endophag	0	0	0	0	0	0	0	0	0	0	0	0	0	0	0	0	0	0	0	0	0	0	0	0	13	0	0	0	0	0	0	0	0	0	0	0	0	0
ASV0789	AATTTGAGCAGGAATAGTAGGCACTTCATTAAGTTTATTAATTCGGGCAGAATTAGGAAACCCAGGTTCTTTAATTGAAAATGATCAAATTTATAATACAATTGTTACATCTCATGCATTTATTATAATTTTCCTTATAGTTATACCTATCATAATT	157	Metazoa	Arthropoda	Insecta	Lepidoptera	Sphingidae	Agrius	Agrius convolvuli	Herbivore	Exophag	0	0	0	0	0	0	0	0	0	0	0	0	0	0	0	0	0	0	0	0	0	0	0	0	0	0	0	0	0	0	0	0	0	0	0	0	0	0
ASV0794	AATTTGAGCAGGTATAGTAGGAACATCTTTAAGATTATTAATTCGAGCTGAATTAGGAAATCCGGGATCATTAATTGGAAATGATCAAATTTACAATACTATTGTCACAGCTCATGCTTTTATTATAATTTTTTTTATAGTAATACCTATTATAATT	157	Metazoa	Arthropoda	Insecta	Lepidoptera	Unclassified	Unclassified	Unclassified	Herbivore	Unknown	0	637	0	0	0	0	677	0	0	0	0	0	2436	0	13	148	0	0	0	0	0	4	1	0	5	0	0	0	22	1919	207	0	0	0	973	0	0	0
ASV0804	TGCATGAGCAGGAATAGTAGGAACATCCTTAAGTATATTAATTCGTGCTGAATTAGGAAATCCGGGAGCATTAATTGGTGACGATCAAATTTATAATGTTATTGTAACTGCCCATGCATTTGTAATAATTTTTTTTATAGTAATACCTATTATAATT	157	Metazoa	Arthropoda	Insecta	Coleoptera	Carabidae	Calathus	Unclassified	Predator		0	0	0	0	0	977	2	0	0	0	0	0	0	0	0	0	0	0	0	0	0	0	0	0	0	0	0	0	0	0	0	0	0	0	0	0	0	0
ASV0808	AATTTGAGCAGGAATAGTAGGCACTTCATTAAGTTTATTAGTTCGGGCAGAATTAGGAAACCCAGGTTCTTTAATTGAAAATGATCAAATTTATAATACAATTGTTACATCTCATGCATTTATTATAATTTTCTTTATAGTTATACCTATCATAATT	157	Metazoa	Arthropoda	Insecta	Lepidoptera	Sphingidae	Agrius	Agrius convolvuli	Herbivore	Exophag	0	0	0	0	0	0	0	0	0	0	0	0	0	0	0	0	0	0	0	0	0	0	0	0	0	0	0	0	0	0	0	0	0	0	0	0	0	0
ASV0813	AATTTGAGCAGGATTAATTGGAACATCTCTTAGTTTATTAATTCGAGCTGAATTAGGAACCCCTAATTCTTTAATTGGAGATGATCAGATTTATAATTCAATTGTTACAGCCCATGCTTTCATTATAATTTTTTTTATAGTAATACCAATTATAATT	157	Metazoa	Arthropoda	Insecta	Lepidoptera	Pterophoridae	Unclassified	Pterophoridae sp. BOLD:AAL8472	Herbivore	Endophag	0	0	0	0	0	0	0	0	380	0	0	0	0	0	0	0	0	0	0	0	0	0	0	0	0	0	0	0	0	0	0	0	0	0	0	0	0	0
ASV0814	AATTTGATCAGGAATATTAGGAATATCATTAAGAATTTTAATTCGATTAGAACTAAGATCAATTTCTAATTTAATTGAAAATGATCAAATTTATAATTCAATTGTAACAGCTCATGCTTTGATTATAATTTTTTTTATAGTAATACCAATTTTAATT	157	Metazoa	Arthropoda	Insecta	Diptera	Cecidomyiidae	Unclassified	Cecidomyiidae sp. BOLD:ACL3713	Unknown		0	0	0	0	0	0	15	0	0	0	0	0	0	0	0	0	0	0	335	0	0	0	0	0	0	0	0	0	0	0	0	0	0	0	0	0	0	0
ASV0826	TATTTGAGCCGGTATAGTAGGAACTTCATTAAGTTTACTTATTCGAGCAGAATTAGGAAATCCTGGATCTTTAATTGGTGATGATCAAATTTATAACACCATTGTAACTGCACATGCATTTATCATAATTTTTTTTATAGTGATACCCATTATAATT	157	Metazoa	Arthropoda	Insecta	Lepidoptera	Tortricidae	Matsumuraeses	Matsumuraeses sp. ANIC1	Herbivore	Endophag	0	0	0	0	0	0	0	0	0	0	0	0	0	0	0	0	0	0	0	0	0	0	0	0	0	0	0	0	0	0	0	0	0	0	0	0	0	0
ASV0828	AATTTGATCAGGGATATTTGGAATATCATTGAGAATTTTAATCCGATTGGAATTAAGAACTGTTTCTAATTTAATTGAAAATGATCAAATTTATAATTCGATTGTTACTGCTCATGCTTTAATTATAATTTTTTTCATAGTTATACCAATTTTAATT	157	Metazoa	Arthropoda	Insecta	Diptera	Cecidomyiidae	Unclassified	Unclassified	Unknown		0	0	0	0	0	0	0	0	0	0	0	0	0	0	0	0	0	0	0	0	0	0	0	0	0	0	0	0	0	0	0	0	0	0	0	0	0	0
ASV0833	AGTTTGATCAGGAATAGTAGGGACATCTTTAAGTATATTAATTCGTGCTGAATTAAGTCACCCAGGGATATTTATTGGAAATGATCAAATTTATAACGTAATTGTTACAGCTCATGCATTTATTATAATTTTCTTTATAGTAATACCAATTATAATT	157	Metazoa	Arthropoda	Insecta	Diptera	Culicidae	Aedes	Aedes vexans	Unknown		0	0	0	0	0	0	0	0	0	0	0	0	0	0	0	0	0	0	0	0	0	0	0	0	0	0	0	0	0	0	0	0	0	0	0	0	0	0
ASV0846	AGCATGATCTGGTATAGTAGGAACTTCATTAAGAATTTTAATTCGAGCTGAATTAGGACACCCTGGTGCATTAATTGGTGATGATCAAATTTATAATGTTATTGTAACAGCTCATGCTTTTATTATAATTTTCTTTATAGTAATACCTATTATAATT	157	Metazoa	Arthropoda	Insecta	Unclassified	Unclassified	Unclassified	Unclassified	Unknown		0	0	0	0	0	0	0	0	0	0	0	0	0	0	0	0	0	0	0	0	0	0	0	0	0	8	0	0	0	0	0	0	0	0	0	0	0	0
ASV0855	AATTTGATCAGGGATATTTGGAATATCATTGAGAATTTTAATCCGATTGGAATTAAGAACTATTTCTAATTTAATTGAAAATGATCAAATTTATAATTCAATTGTTACTGCTCACGCTTTAATTATAATTTTTTTCATAGTTATACCAATTTTAATT	157	Metazoa	Arthropoda	Insecta	Diptera	Cecidomyiidae	Unclassified	Unclassified	Unknown		7	838	531	1280	10	0	2711	0	1722	12	1822	14	11	14	6577	3084	7	606	3213	19	9	0	14	23	22	0	2552	2219	8	14	2468	17	28	4038	1879	11	14	5926
ASV0862	AGTTTGAGCTGGTATAGTAAGAACTTCATTAAGAATCCTTGTTCGAGTTGAATTAGGAAGGCCAGGGTCTTTAATTGGTAATGATCAAATTTATAATGTAATTGTTACTGCTCATGCTTTTATCATAATTTTTTTTATAGTAATACCTATCATAATT	157	Metazoa	Arthropoda	Insecta	Coleoptera	Chrysomelidae	Galerucella	Galerucella grisescens	Herbivore	Exophag	0	0	0	0	0	0	0	0	0	0	0	0	0	0	0	0	0	0	0	0	0	0	0	0	0	0	0	0	0	0	0	0	0	0	0	92	0	0
ASV0882	AATTTGAGCAGGAATAGTAGGAACATCTTTAAGAATCTTAATTCGTATAGAATTAGGAACTCCTGGATCTTTAATTGGAGATGATCAAATTTATAATACTATTGTTACAGCTCATGCATTTATCATAATTTTTTTTATAGTTATACCTATTATAATT	157	Metazoa	Arthropoda	Insecta	Lepidoptera	Lycaenidae	Unclassified	Unclassified	Herbivore	Unknown	0	0	0	2365	0	0	0	0	0	0	4	0	0	0	0	0	0	0	0	0	0	0	0	0	0	0	0	0	0	0	0	0	0	0	0	0	0	0
ASV0883	TATTTGAGCAGGAATAGTAGGAACTTCTTTAAGATTATTAATTCGAGCCGAATTAGGTAATCCAGGTTCTTTAATTGGAGATGATCAAATTTATAATACTATTGTAACAGCTCATGCTTTTATTATAATTTTTTTCATAGTAATACCAATCATAATT	157	Metazoa	Arthropoda	Insecta	Lepidoptera	Erebidae	Pandesma	Pandesma robusta	Herbivore	Exophag	0	0	0	0	0	0	0	0	0	0	0	0	0	0	0	0	0	0	0	0	0	0	0	324	0	0	0	0	0	0	0	0	0	0	0	0	0	0
ASV0894	AATTTGAGCAGGATTAATTGGAACATCTCTTAGTTTATTAATTCGAGCTGAATTAGGAACCCCTAATTCTTTAATTGGAGATGATCAAATTTATAATTCAATTGTTACAGCTCATGCTTTCATTATAATTTTTTTTATAGTAATACCAATTATAATT	157	Metazoa	Arthropoda	Insecta	Lepidoptera	Pterophoridae	Unclassified	Pterophoridae sp. BOLD:AAL8472	Herbivore	Endophag	0	0	0	0	0	0	0	0	0	0	0	0	0	0	0	0	0	0	0	0	0	0	0	0	0	0	0	0	0	0	0	0	0	0	0	0	0	0
ASV0901	AGCCTGAGCTGGAATAGTAGGTACTTCTTTAAGTATCTTAATTCGAGCAGAATTAGGGCATCCAGGAGCATTAATTGGTAATGACCAAATTTATAATGTAATTGTTACCGCTCATGCATTTATTATAATTTTTTTTATAGTAATGCCAATTATAATT	157	Metazoa	Arthropoda	Insecta	Diptera	Unclassified	Unclassified	Unclassified	Unknown		0	0	0	0	0	0	0	0	0	0	0	0	0	0	0	0	0	0	0	0	0	0	0	0	0	0	0	0	0	1627	0	0	0	0	0	0	0	2
ASV0902	TGTTTGAGCTGGAATAATTGGTACCTCTTTAAGATTATTAATTCGAGCTGAATTAGGAAATCCAGGCTCATTAATTGGAGATGATCAAATTTATAATACTATTGTTACTGCTCATGCCTTTATCATAATTTTCTTCATAGTTATACCTATTATAATT	157	Metazoa	Arthropoda	Insecta	Lepidoptera	Unclassified	Unclassified	Unclassified	Herbivore	Unknown	0	0	0	0	0	0	0	0	0	0	0	0	0	0	0	0	0	0	0	0	0	0	0	0	0	0	0	0	0	0	0	0	0	0	0	0	0	0
ASV0913	TATTTGATCAGGTATAATCGGATCTTCACTTAGAATATTAATTCGATTAGAACTTAGCCAAATTAATTCAATTATTAACAATAATCAACTTTATAATGTAATCGTAACAATTCATGCTTTTATTATAATTTTCTTTATAACTATACCAATTGTAATT	157	Metazoa	Arthropoda	Insecta	Hemiptera	Aphididae	Hyalopterus	Hyalopterus pruni	Herbivore	Exophag	0	21	250	7	232	92	0	0	90	915	0	20	1	0	0	786	2	0	7	700	0	1	0	8	0	0	0	264	1200	0	125	42	0	40	49	0	414	0
ASV0938	AATTTGATCAGGAATAATTGGATCTTCACTTAGTATTCTAATTCGATTAGAATTAAGACAAATTAATTCAATTATTAATAATAATCAATTATATAATGTAATTGTTACAATTCATGCTTTCATTATAATTTTTTTTATAACTATACCAATTGTAATT	157	Metazoa	Arthropoda	Insecta	Hemiptera	Aphididae	Aphis	Aphis intybi	Herbivore	Endophag	0	0	0	0	0	0	0	0	0	0	0	0	0	0	251	0	0	0	0	0	0	0	0	0	0	0	0	0	0	0	0	0	0	0	0	0	0	0
ASV0943	AATTTGATCAGGTATAATTGGATCATCATTAAGAATTTTAATTCGTTTAGAACTAAGTCAAATTAATTCAATTATTAATAATAATCAACTATATAATGTAATTGTTACAATCCATGCTTTTATTATAATTTTTTTTATAACAATACCTATTGTAATT	157	Metazoa	Arthropoda	Insecta	Hemiptera	Aphididae	Unclassified	Unclassified	Herbivore	Exophag	0	120	0	0	0	0	0	0	0	2	0	0	0	41	0	0	0	0	0	275	0	0	0	28	0	0	0	0	0	0	15	0	0	0	0	0	0	0
ASV0945	AGCTTGATCAGGTATAGTAGGAACTTCTCTAAGAATTCTTATTCGAGCAGAATTAGGACATCCAGGAGCATTAATTGGAGATGATCAAATTTATAACGTTATTGTTACAGCTCATGCTTTTATTATGATTTTCTTTATAGTAATACCAATTATAATT	157	Metazoa	Arthropoda	Insecta	Diptera	Sarcophagidae	Ravinia	Ravinia pernix	Coprophag		0	0	0	0	0	0	2	2	0	0	0	0	0	0	0	3	0	0	1374	0	0	0	0	0	0	0	0	0	0	0	1	0	0	2	0	0	0	0
ASV0948	GATTTGAGCAGGTATAGTAGGAACATCTTTAAGATTATTAATTCGAGCTGAATTAGGAAATCCGGGATCATTAATTGGAAATGATCAAATTTACAATACTATTGTCACAGCTCATGCTTTTATTATAATTTTTTTTATAGTAATACCTATTATAATT	157	Metazoa	Arthropoda	Insecta	Lepidoptera	Tortricidae	Clepsis	Unclassified	Herbivore	Unknown	0	0	0	0	0	0	0	0	0	0	0	0	0	0	0	0	0	0	0	0	0	0	0	0	0	0	0	0	0	0	0	0	0	0	0	0	0	0
ASV0961	AATTTGATCAGGAATAGTAGGTACATCTTTAAGACTTTTAATTCGAGCTGAATTAGGTACTCCAGGATCTTTAATTGGTGATGATCAAATTTATAATACTATTGTAACTGGTCATGCTTTTATTATAATTTTTTTTATAGTTATACCTATTATAATT	157	Metazoa	Arthropoda	Insecta	Lepidoptera	Pyralidae	Oncocera	Oncocera semirubella	Herbivore	Exophag	0	0	0	0	0	0	0	0	0	0	2444	0	0	0	0	0	0	0	293	0	0	0	0	0	0	0	0	0	0	0	0	0	0	0	693	0	0	5
ASV0962	AGTATGGGCAGGTATAGTGGGCACTTCCTTAAGCCTTTTAATTCGAACAGAATTAGGAATACCAGGCTCTCTGATTGGTGATGATCAAATCTATAATGTTATTGTCACCGCTCATGCATTTATTATAATTTTTTTTATAGTTATACCTATAATAATT	157	Metazoa	Arthropoda	Insecta	Unclassified	Unclassified	Unclassified	Unclassified	Unknown		0	0	0	0	0	0	0	841	0	0	0	0	0	0	0	0	0	0	0	0	0	0	0	0	0	0	371	0	0	0	0	0	0	0	0	0	0	0
ASV0963	AGCATGATCTGGTATAGTAGGAACTTCATTAAGAATCTTGATTCGAGCTGAATTAGGACACCCTGGTGCTTTAATTGGTGATGATCAAATTTATAATGTTATTGTAACAGCTCACGCTTTTATTATAATTTTCTTTATAGTTATACCTATTATAATT	157	Metazoa	Arthropoda	Insecta	Diptera	Muscidae	Musca	Unclassified	Herbivore	Unknown	0	0	0	0	0	0	0	0	0	0	0	0	0	0	0	0	0	0	0	0	0	0	0	0	0	0	0	0	0	0	0	0	0	0	0	0	0	0
ASV0982	AATTTGATCAGGGATATTTGGAATATCATTGAGAATTTTAATCCGATTGGAATTAAGAACTATTTCTAATTTAATTGGAAATGATCAAATTTATAATTCAATTGTTACTGCTCACGCTTTAATTATAATTTTTTTCATAGTTATACCAATTTTAATT	157	Metazoa	Arthropoda	Insecta	Diptera	Cecidomyiidae	Unclassified	Unclassified	Unknown		0	0	0	0	0	0	0	0	0	0	0	0	0	0	0	0	0	0	0	0	0	0	0	0	0	0	0	0	0	0	0	0	0	0	0	0	0	0
ASV0985	AATTTGAGCAGGAATATTAGGAACATCTCTAAGAATCTTAATTCGAATAGAATTAGGAACTCCAGGCTCATTAATTGGAGATGATCAAATTTATAATACTATTGTCACAGCTCATGCTTTTATCATAATTTTTTTCATAGTAATACCAATTATAATT	157	Metazoa	Arthropoda	Insecta	Lepidoptera	Lycaenidae	Unclassified	Unclassified	Herbivore	Unknown	2	495	1001	2	3	4	6	2548	0	0	1	2	0	4	0	0	0	2	2	7	1	2	0	5	1	2	2426	2601	3	0	787	0	6	0	0	0	1	15
ASV0986	TGCGTGGGCTGCTATAGTTGGTACTGCAATAAGTGTATTAATTCGTATAGAATTAGGACAGGTTGGTAAGTTTTTGGGCGATGATCATATATATAATGTAATTGTTACTGCACATGCATTTGTAATAATTTTTTTCATAGTGATGCCTGTTTTGATT	157	Metazoa	Arthropoda	Arachnida	Araneae	Philodromidae	Tibellus	Tibellus asiaticus	Predator		0	0	0	0	0	0	0	0	0	0	0	0	0	0	0	0	0	0	0	0	0	0	0	0	0	0	0	0	0	0	0	0	0	0	0	0	0	0
ASV0987	AACTTGATCTGGAATAATTGGGACATCCCTAAGACTCCTAATCCGAACTGAATTAGGAACCCCTGGAAAATTAATTGGGAATGATCAAATTTATAATACTATTGTAACTGCTCATGCTTTTATCATAATTTTTTTTATAGTTATACCTATTATAATT	157	Metazoa	Arthropoda	Insecta	Lepidoptera	Unclassified	Unclassified	Unclassified	Herbivore	Unknown	0	0	0	0	0	0	0	0	0	0	0	0	0	0	0	0	0	0	0	0	0	0	0	0	0	0	0	0	0	0	0	0	0	0	0	0	0	0
ASV0994	TATTTGATCAGGAATAGTAGGAACTTCTTTAAGATTATTAATTCGATTTGAATTAAGAACAATTTCTAATTTAATTGAAAATGATCAAATTTATAATGTAATTGTTACAGCTCATGCATTTATTATAATTTTTTTTATAGTTATACCAATCTTAATT	157	Metazoa	Arthropoda	Insecta	Diptera	Cecidomyiidae	Unclassified	Unclassified	Unknown		0	0	0	0	0	0	0	0	0	0	0	0	0	0	0	0	0	0	0	0	0	0	0	0	0	0	0	0	0	0	0	0	0	0	0	0	0	0
ASV0999	AATTTGAGCTGGTTTAATTGGAACTTCCCTAAGATTATTAATTCGAGCTGAATTAGGAAATCCAGGATCATTAATTGGAGATGATCAAATTTATAATACTATTGTAACAGCACATGCTTTTATTATAATTTTTTTTATAGTTATACCAATTATAATT	157	Metazoa	Arthropoda	Insecta	Lepidoptera	Unclassified	Unclassified	Unclassified	Herbivore	Unknown	0	0	0	0	0	0	0	0	0	0	0	0	0	0	0	0	0	0	0	0	0	0	0	0	0	0	0	0	0	0	0	0	0	0	0	0	0	0
ASV1002	AGTTTGATCCGGAATAGTAGGAACATCTCTTAGAGTTTTAATTCGAGCAGAACTTGGAAATCCAGGAACATTAATTGGCAATGATCAAATTTATAATGTAATTGTAACAGCCCATGCATTCATTATAATTTTTTTTATAGTAATACCAATTATAGTT	157	Metazoa	Arthropoda	Insecta	Coleoptera	Staphylinidae	Unclassified	Pselaphinae sp. 1 EF-2015	Predator		0	3	488	0	1	0	1	0	0	0	0	0	0	0	0	0	0	0	1	0	0	0	0	0	0	2354	0	0	0	0	29	3034	0	0	0	0	0	0
ASV1008	AATTTGAGCAGGAATAGTAGGCACTTCATTAAGTTTATTAATTCGGGCAGAATTAGGAAACCCAGGTTCTTTAATTGAAAATGATCAAATTTATAATACAATTGTTACATCTCATGCATTTATTATAATTCTCTTTATAGTTATACCTATCATAATT	157	Metazoa	Arthropoda	Insecta	Lepidoptera	Sphingidae	Agrius	Agrius convolvuli	Herbivore	Exophag	40	0	0	0	0	0	0	0	0	0	0	0	0	0	0	0	0	0	0	0	0	0	0	0	0	0	0	0	0	0	0	0	0	0	0	0	0	0
ASV1009	AATTTGATCAGGGATATTTGGAATATCATTGAGAATTTTAATCCGATTGGAATTAAGGACTATTTCTAATTTAATTGAAAATGATCAAATTTATAATTCAATTGTTACTGCTCACGCTTTAATTATAATTTTTTTCATAGTTATACCAATTTTAATT	157	Metazoa	Arthropoda	Insecta	Diptera	Cecidomyiidae	Unclassified	Unclassified	Unknown		0	0	0	0	0	0	0	0	0	0	0	0	0	0	0	0	0	0	0	0	0	0	0	0	0	0	0	0	0	0	0	0	0	0	0	0	0	0
ASV1015	AACTTGATCTGGAATAATTGGAACATCCCTAAGACTCCTAATTCGAACTGAATTAGGAACCCCTGGAAAATTAACTGGGAATGATCAAATTTATAATACTATTGTAACTGCTCATGCTTTTATCATAATTTTTTTTATAGTTATACCTATTATAATT	157	Metazoa	Arthropoda	Insecta	Lepidoptera	Unclassified	Unclassified	Unclassified	Herbivore	Unknown	0	0	0	0	0	0	0	0	0	0	0	0	0	0	0	0	0	0	0	0	0	0	0	0	0	0	0	0	0	0	0	0	0	0	0	0	0	0
ASV1025	AATTTGATCAGGGATATTTGGAATATCATTGAGAATTTTAATCCGACTGGAATTAAGAACTATTTCTAATTTAATTGAAAATGATCAAATTTATAATTCAATTGTTACTGCTCACGCTTTAATTATAATTTTTTTCATAGTTATACCAATTTTAATT	157	Metazoa	Arthropoda	Insecta	Diptera	Cecidomyiidae	Unclassified	Unclassified	Unknown		0	0	0	0	0	0	0	0	0	0	0	0	0	0	102	0	0	0	0	0	0	0	0	0	0	0	0	0	0	0	0	0	0	0	0	0	0	0
ASV1027	AATTTGATCAGGAATAGTAGGTACATCTTTAAGTCTTTTAATTCGAGCTGAATTAGGAACTCCTGGGTCTTTAATTGGAGATGACCAAATTTATAATACTATTGTAACAGGTCATGCTTTTATTATAATTTTTTTTATAGTAATACCCATTATAATT	157	Metazoa	Arthropoda	Insecta	Lepidoptera	Pyralidae	Sciota	Sciota fumella	Herbivore	Exophag	0	0	0	0	0	0	0	0	0	0	0	0	0	0	0	0	0	0	0	0	0	0	0	0	0	0	0	0	0	0	0	0	0	0	0	0	0	0
ASV1035	ATTCTGATCTGGAATATTAGGACTATCATTTAGAATACTAATTCGAACAGAATTAGGAATACCAGGATCAATAATTGGAGATGATCAAATTTATAATGTAATTGTAACTTCACATGCATTTTTAATAATTTTTTTCATAGTAATACCAATTATAATT	157	Metazoa	Arthropoda	Insecta	Hymenoptera	Tenthredinidae	Unclassified	Unclassified	Herbivore	Unknown	0	0	0	0	0	0	0	0	0	0	0	0	0	0	0	0	0	0	0	0	0	0	0	0	0	0	0	0	0	0	0	0	0	0	0	0	2147	0
ASV1042	AATTTGAGCAGGAATAGTAGGCACTTCATTAAGTTTATTAATTCGGGCAGAATTAGGAAACCCAGGTTCTTTAATTGAAAATGGTCAAATTTATAATACAATTGTTACATCTCATGCATTTATTATAATTTTCTTTATAGTTATACCTATCATAATT	157	Metazoa	Arthropoda	Insecta	Lepidoptera	Sphingidae	Agrius	Agrius convolvuli	Herbivore	Exophag	0	0	0	0	0	0	0	0	1341	0	0	0	0	0	0	0	0	0	0	0	0	0	0	0	0	0	0	0	0	0	0	0	0	0	0	0	0	0
ASV1061	AATTTGAGCAGGAATAGTAGGCACTTCATTAAGTTTATTAATTCGGGCAGAATTAGGAAACCCAGGTTCTTTAATTGAAAATGATCAAATTTATAATACAATTATTACATCTCATGCATTTATTATAATTTTCTTTATAGTTATACCTATCATAATT	157	Metazoa	Arthropoda	Insecta	Lepidoptera	Sphingidae	Agrius	Agrius convolvuli	Herbivore	Exophag	47	0	0	0	0	0	0	0	0	0	0	0	0	0	0	0	0	0	0	0	0	0	0	0	0	0	0	0	0	0	0	0	0	0	0	0	0	0
ASV1062	GATTTGAGCTGGAATAGTAGGAACATCATTAAGTCTATTAATTCGAGCAGAACTAGGTAATCCAGGATCATTAATTGGAGACGACCAAATTTATAATACTATTGTAACAGCACATGCTTTTATTATAATTTTTTTCATAGTAATACCTATTATAATT	157	Metazoa	Arthropoda	Insecta	Lepidoptera	Crambidae	Glyphodes	Glyphodes quadrimaculalis	Herbivore	Exophag	0	0	0	0	0	0	0	0	0	0	0	0	0	0	0	0	0	0	0	0	0	0	0	0	0	0	0	0	0	0	0	0	0	0	0	0	0	0
ASV1075	AATTTGAGCAGGTATATTAGGTACTTCACTAAGTTTATTAATTCGAGCTGAATTAGGAAATCCAGGCTCTCTAATTGGGGATGACCAAATTTATAATACTATTGTAACAGCTCATGCTTTTATTATAATTTTTTTTATAGTTATACCCATTATAATA	157	Metazoa	Arthropoda	Insecta	Lepidoptera	Unclassified	Unclassified	Unclassified	Herbivore	Unknown	0	0	0	0	0	0	0	0	0	0	0	4	0	0	0	0	0	0	0	0	0	0	3	0	0	0	0	0	0	0	2	2	0	0	0	0	0	0
ASV1076	AATTTGAGCAGGAATAGTAGGAACATCTTTAAGTTTATTAATTCGTGCTGAATTAGGTAATCCAGGTTCATTAATTGGAGACGATCAAATTTATAATACTATTGTAACAGCTCATGCTTTTATTATAATTTTTTTTATAGTTATACCTATTATAATT	157	Metazoa	Arthropoda	Insecta	Lepidoptera	Noctuidae	Unclassified	Unclassified	Herbivore	Unknown	0	0	0	0	0	0	0	0	0	0	0	0	0	0	0	0	0	0	0	0	0	0	0	4	0	0	0	0	0	0	198	0	0	0	0	0	0	0
ASV1077	AATTTGAGCAGGAATAGTTGGAACCTCATTAAGACTTTTAATTCGAGCAGAATTAGGAACCCCAGGGTCTTTAATTGGAGATGACCAAATCTATAATACCATTGTAACAGCTCATGCTTTTATTATAATTTTTTTCATAGTTATACCTATTATAATT	157	Metazoa	Arthropoda	Insecta	Lepidoptera	Saturniidae	Antheraea	Antheraea pernyi	Herbivore	Exophag	0	0	0	0	0	0	0	0	0	0	0	0	0	0	0	0	0	0	0	0	0	0	0	0	0	0	0	0	0	0	0	0	0	0	0	0	0	0
ASV1078	AGTTTGATCAGGAATAGTTGGAACATCATTAAGAGTTTTAATTCGTGCTGAATTAAGTCAACCAGGTATATTTATTGGAAATGACCAAATTTATAATGTAATTGTTACAGCTCATGCTTTTATTATAATTTTCTTTATAGTAATACCTATTATAATT	157	Metazoa	Arthropoda	Insecta	Diptera	Culicidae	Unclassified	Unclassified	Aquatic		0	0	0	0	0	0	0	0	0	0	0	0	0	0	0	0	0	0	0	0	0	0	0	0	0	0	0	0	0	0	36	0	0	0	0	0	0	0
ASV1079	AATTTGAAGAGGAATAGTAGGAACATCTTTAAGTTTATTAATTCGAGCTGAATTAGGTAATCCAGGCTCATTAATTGGAGATGATCAAATTTATAATACAATTGTTACAGCTCATGCATTTATTATAATTTTTTTTATGGTTATACCTATTATAATT	157	Metazoa	Arthropoda	Insecta	Lepidoptera	Crambidae	Anania	Anania verbascalis	Herbivore	Exophag	0	0	0	0	0	0	0	0	0	0	0	0	0	0	0	0	0	0	0	0	0	0	0	0	0	0	0	0	0	0	0	0	0	0	296	0	0	0
ASV1103	AATTTGAGCAGGAATAGTAGGCACTTCATTAAGTTTATTAATTCGGGCAGAATTAGGAAACCCAGGTTCTTTAATTGAAAATGATCAAATTTATAATACAATTGCTACATCTCATGCATTTATTATAATTTTCTTTATAGTTATACCTATCATAATT	157	Metazoa	Arthropoda	Insecta	Lepidoptera	Sphingidae	Agrius	Agrius convolvuli	Herbivore	Exophag	0	0	0	0	0	0	0	0	0	0	0	0	0	0	0	0	0	0	0	0	0	0	0	0	64	0	0	0	0	0	0	0	0	0	0	0	0	0
ASV1105	AATTTGAGCTGGAATAGTAGGAACTTCTTTAAGATTATTAATTCGAGCTGAATTAGGAAATCCTGGATCATTGATTGGTGATGATCAAATTTATAATACAATTGTTACTGCTCATGCTTTTATTATAATTTTCTTTATAGTTATACCCATTATAATT	157	Metazoa	Arthropoda	Insecta	Lepidoptera	Coleophoridae	Coleophora	Coleophora deviella	Herbivore	Endophag	0	0	0	0	0	0	0	0	0	0	0	0	0	0	0	0	0	0	0	0	0	0	0	0	0	0	0	0	0	0	6	0	0	0	0	0	0	0
ASV1107	AGCTTGAGCTGGAATAGTAGGAACATCTTTAAGTATTTTAATTCGTATAGAACTTGGTCATCCAGGAGCATTAATTGGAGATGATCAAATTTATAATGTAATTGTTACTGCACATGCTTTTGTTATAATTTTTTTTATAGTAATACCTATTATAATT	157	Metazoa	Arthropoda	Insecta	Diptera	Syrphidae	Unclassified	Unclassified	Predator		0	0	0	0	0	0	0	0	0	0	0	0	0	49	0	0	0	0	0	0	0	0	0	0	0	0	0	0	0	0	0	0	0	0	0	0	0	0
ASV1108	TGCATGAGCAGGAATAGTAGGAACATCCTTAAGTATATTAATTCGTGCTGAATTAGGAAATCCAGGAGCATTAATTGGTGACGATCAAATTTATAATGTTATTGTAACTGCCCATGCATTTGTAATAATTTTTTTTATAGTAATACCTATTATAATT	157	Metazoa	Arthropoda	Insecta	Coleoptera	Carabidae	Calathus	Calathus micropterus	Herbivore	Exophag	0	0	0	0	0	0	0	0	0	0	0	0	0	2	0	0	0	0	0	0	1	0	0	0	1	0	0	1	0	2020	11	0	5	0	0	0	0	2
ASV1111	AATTTGAGCTGGAATAGTAGGTACATCATTAAGATTATTAATTCGAGCAGAATTAGGTAACCCAGGGTCTTTAATTGGTGATGATCAAATTTATAATACCATTGTAACTGCTCACGCTTTTATTATAATTTTTTTTATAGTTATACCAATCATAATT	157	Metazoa	Arthropoda	Insecta	Lepidoptera	Geometridae	Hypomecis	Unclassified	Herbivore	Exophag	0	0	0	0	0	0	0	0	0	0	0	0	0	0	0	0	0	0	0	0	0	0	0	0	0	0	0	0	0	0	0	0	0	0	0	0	0	0
ASV1113	AATTTGAGCTGGAATAGTAGGAACATCATTAAGTCTATTAATTCGAGCAGAACTAGGTAATCCAGGATCATTAATTGGAGACGACCAAATTTATAATACTATTGTAACAGCACATGCTTTTATTATAATTTTTTTCATAGTAATACCTATTATAATT	157	Metazoa	Arthropoda	Insecta	Lepidoptera	Crambidae	Glyphodes	Glyphodes quadrimaculalis	Herbivore	Exophag	0	0	0	0	0	0	0	0	0	0	0	246	0	0	0	0	0	0	0	0	0	0	0	0	0	0	0	0	0	0	0	0	0	0	0	0	0	0
ASV1125	AGCATGATCTGGTATAATTGGAACTTCACTAAGAATTTTAATTCGAGCTGAATTAGGACACCCTGGTGCACTAATTGGTGATGACCAAATTTATGATGTTATTGTAACAGCCCATGCTTTTATTATAATTTTCTTTATAGTTATACCTATTATAATT	157	Metazoa	Arthropoda	Insecta	Diptera	Muscidae	Musca	Musca autumnalis	Coprophag		0	0	0	0	0	0	0	0	0	0	0	0	0	0	0	0	0	0	0	0	0	0	0	0	0	0	0	0	0	0	0	0	0	0	0	0	0	0
ASV1130	GATTTGAGCTGGAATAATAGGAACTTCTTTAAGTTTATTAATTCGAGCTGAATTAGGAAATCCTGGTTCATTAATTGGTGATGATCAAATTTATAATACAATTGTTACAGCTCATGCTTTTATTATAATTTTTTTTATAGTTATACCTATTATAATT	157	Metazoa	Arthropoda	Insecta	Lepidoptera	Coleophoridae	Coleophora	Coleophora versurella	Herbivore	Endophag	0	0	0	0	0	0	0	0	0	0	0	0	0	0	0	0	0	0	0	0	0	0	0	0	0	0	0	0	0	0	0	0	0	0	0	0	672	0
ASV1131	AATTTGATCAGGGATATTTGGAATATCATTGAGAATTTTAATCCGATTGGAGTTAAGAACTATTTCTAATTTAATTGAAAATGATCAAATTTATAATTCAATTGTTACTGCTCACGCTTTAATTATAATTTTTTTCATAGTTATACCAATTTTAATT	157	Metazoa	Arthropoda	Insecta	Diptera	Cecidomyiidae	Unclassified	Unclassified	Unknown		0	0	0	0	0	0	0	0	0	0	0	0	0	0	0	0	0	0	0	0	0	0	0	0	0	0	0	0	0	0	0	0	0	481	0	0	0	0
ASV1135	TGCCTGATCAGGAATAGTTGGTACTTCTCTAAGAATCTTAATTCGAGCTGAATTAGGTCACGCCGGATCATTAATTGGTGATGATCAAATTTATAATGTAATTGTTACAGCTCACGCTTTTGTTATAATTTTTTTTATAGTTATACCTATTTTAATT	157	Metazoa	Arthropoda	Insecta	Diptera	Chironomidae	Cricotopus	Cricotopus ornatus	Aquatic		0	0	0	0	0	0	0	0	0	0	0	0	0	0	0	0	0	0	0	401	0	0	0	0	0	0	0	0	0	0	0	0	0	0	0	0	0	0
ASV1139	AATTTGATCAGGAATAGTTGGAACATCATTAAGAATTTTAATCCGAATAGAATTAAGAAGAATTTCTAATTTAATTGGAAATGATCAAATTTATAATGTAATTGTAACTGCTCATGCTTTCATTATAATTTTTTTTATAGTTATACCGATTTTAATT	157	Metazoa	Arthropoda	Insecta	Diptera	Cecidomyiidae	Unclassified	Unclassified	Unknown		0	0	0	0	0	0	0	0	0	0	0	0	0	0	0	0	0	0	0	0	0	0	0	0	0	0	0	0	0	0	0	0	0	0	0	0	0	0
ASV1144	AATTTGATCTGGTATAGTAGGAACTTCTCTTAGTTTATTAATTCGAGCTGAATTAGGGAATCCTGGATCACTAATTGGTAATGATCAAATTTACAATACAATTGTAACTGGACATGCTTTTATTATAATTTTTTTTATAGTTATACCTATTATAATT	157	Metazoa	Arthropoda	Insecta	Lepidoptera	Pyralidae	Endotricha	Endotricha kuznetzovi	Herbivore	Exophag	0	0	0	0	0	0	0	0	0	0	0	0	0	0	441	0	0	0	0	0	0	0	0	0	0	0	0	0	0	0	0	0	0	0	0	0	0	0
ASV1146	TGCTTGATCTGGTATAGTAGGTACTTCTTTAAGAATTCTAATTCGTTCAGAACTTGGTAATCCTGGGGCATTAATTGGAGATGACCAAATTTATAACGTTATTGTTACTGCACATGCATTTATTATAATTTTTTTTATAGTAATACCAATTATAATT	157	Metazoa	Arthropoda	Insecta	Coleoptera	Anobiidae	Lasioderma	Lasioderma serricorne	Herbivore	Exophag	0	0	0	0	0	5331	7	0	0	0	0	0	0	0	0	409	0	0	0	0	0	0	0	0	1	0	0	0	0	0	0	0	0	0	0	0	0	0
ASV1148	TATTTGAGCAGGAATATTAGGAACCTCTTTAAGTCTTTTAATTCGAGCAGAATTAGGTAATCCAGGACCTTTAATTGGAGATGATCAAATTTATAATACTATTGTTACAGCTCATGCTTTTATTATAATTTTTTTTATAGTTATACCTATTATAATT	157	Metazoa	Arthropoda	Insecta	Lepidoptera	Unclassified	Unclassified	Unclassified	Herbivore	Unknown	0	0	0	0	0	0	0	0	0	0	0	0	0	0	0	0	0	14	0	0	0	0	0	0	0	0	0	0	0	0	0	0	0	0	0	0	0	0
ASV1161	AGCATGATCAGCTATAGTAGGAACAGCGATAAGTGTGTTAATTCGTATGGAATTAGGGCAAACAGGTTCATTTTTGGGAAATGATCATATATATAATGTAATTGTGACGGCTCATGCTTTTGTTATAATTTTTTTTATAGTTATACCAATTTTAATT	157	Metazoa	Arthropoda	Arachnida	Araneae	Salticidae	Unclassified	Unclassified	Predator		0	0	0	0	0	0	0	0	0	0	0	0	0	0	0	585	0	0	0	0	0	0	0	0	0	0	0	0	0	0	0	0	0	45	0	0	0	0
ASV1164	AGTATGGGCAGGTATAGTGGGTACTTCCTTAAGCCTTTTAATTCGAACAGAATTAGGAATACCAGGCTCTCTGATTGGTGATGATCAAATCTATAATGTTATTGTCACCGCTCATGCATTTATTATAATTTTTTTTATAGTTATACCTATAATAATT	157	Metazoa	Arthropoda	Insecta	Unclassified	Unclassified	Unclassified	Unclassified	Unknown		0	0	0	0	0	0	0	0	0	0	0	0	0	0	0	0	0	0	135	0	0	0	0	0	0	0	0	0	0	0	0	0	0	0	469	0	0	1280
ASV1166	AATTTGAGCAGGAATAGTAGGCACTTCATTAAGTTTATTAATTCGGGCAGAATTAGGAAACCCAGGTTCTTTAATTGAAAATGATCAAATTTATAATACAATTGTTACATCTCACGCATTTATTATAATTTTCTTTATAGTTATACCTATCATAATT	157	Metazoa	Arthropoda	Insecta	Lepidoptera	Sphingidae	Agrius	Agrius convolvuli	Herbivore	Exophag	0	0	0	0	0	0	0	0	0	0	0	0	0	0	0	0	0	0	0	0	0	0	0	0	0	0	0	0	0	0	0	0	0	0	0	0	0	0
ASV1170	GGCTTGATCTGCTATAGCAGGTACTGCTATAAGAATTATAATTCGAATAGAGTTAGGACAGGTTGGTTCTTTTTTAGGAGATGATCAATTGTATAATGTTGTAGTAACTGCACATGCTTTTGTTATAATTTTTTTTATAGTAATACCAATTTTAATT	157	Metazoa	Arthropoda	Arachnida	Araneae	Anyphaenidae	Negayan	Negayan excepta	Predator		0	0	0	0	0	0	0	0	0	0	0	0	0	0	0	0	0	0	0	0	0	0	0	125	0	0	0	0	0	0	0	0	0	0	0	0	0	0
ASV1173	AGCTTGAGCAGGAATAGTAGGAACCTCATTAAGATTACTAATTCGAGCAGAATTAGGCCAACCAGGACATCTTATTGGAGATGACCAAATCTATAATGTAATTGTTACGGCACATGCCTTTGTAATAATCTTTTTTATAGTAATACCCATTATAATT	157	Metazoa	Arthropoda	Insecta	Orthoptera	Tettigoniidae	Conocephalus	Conocephalus chinensis	Herbivore	Exophag	0	0	0	0	0	0	0	0	0	0	0	0	0	0	0	0	0	0	0	0	0	0	0	0	0	0	0	0	0	496	0	0	0	0	0	0	0	0
ASV1179	AGCATGATCTGGTATAGTAGGAACTTCATTAAGAATTTTAATTCGAGCTGAATTAGGACACCCTGGTGCACTAATTGGTGATGATCAAATTTATAATGTTATTGTAACAGCTCATGCTTTTATTATAATTTTCTTTATAGTAATACCTATTATAATT	157	Metazoa	Arthropoda	Insecta	Diptera	Muscidae	Musca	Unclassified	Herbivore	Unknown	0	0	0	0	0	0	0	0	0	0	0	0	0	0	0	0	0	0	0	0	0	0	0	0	0	0	0	0	0	0	0	0	0	0	0	0	0	0
ASV1193	TATATGAGCAGGAATAATTGGAACTTCTATAAGAATTTTAATCCGATTAGAATTAAGAACTATTAAAAATTAAATTGGAAATGATCAAATTAATTGTAACTGCTCATGCATTTATTATAATTTTTTTCATAGTTATACCTATTTTAATT	149	Metazoa	Arthropoda	Insecta	Diptera	Cecidomyiidae	Unclassified	Unclassified	Unknown		0	0	0	0	0	0	0	0	0	0	0	0	0	0	0	0	0	0	0	0	0	0	0	0	0	0	0	0	0	0	212	0	0	0	0	0	0	0
ASV1197	AGCATGAGCTGGAATAGTAGGAACATCACTAAGAATTTTAATTCGAGCTGAATTAGGACACCCAGGAGCATTAATTGGAAATGATCAGATTTATAATGTAATTGTTACTGCACATGCCTTTGTAATAATTTTTTTTATAGTAATACCAATTATAATT	157	Metazoa	Arthropoda	Insecta	Diptera	Chloropidae	Unclassified	Unclassified	Unknown		0	0	0	0	0	0	0	0	0	0	0	0	0	0	0	0	0	0	0	0	0	0	0	0	0	0	0	0	0	0	0	0	0	0	0	0	0	0
ASV1200	AATTTGAGCAGGAATAATTGGGACTTCTTTAAGTTTATTAATTCGAGCAGAATTAGGTAACCCAGGATCTTTAATTGGGGATGATCAAATTTATAATACTATTGTAACAGCTCATGCTTTTATTATAATTTTTTTTATAGTTATACCTATTATAATT	157	Metazoa	Arthropoda	Insecta	Lepidoptera	Geometridae	Unclassified	Unclassified	Herbivore	Exophag	0	0	0	0	0	0	0	0	0	0	0	0	0	0	0	0	0	0	0	0	0	0	0	0	0	0	0	0	0	0	0	0	0	0	0	0	0	0
ASV1202	AATTTGAGCAGGAATATTAGGTACATCTCTTAGACTTTTAATTCGAGCTGAATTAGGTAATCCTGGTTCTTTAATTGGAGATGATCAAATTTATAACACTATTGTAACAGCTCATGCTTTTATTATAATTTTTTTTATAGTTATACCTATTATAATT	157	Metazoa	Arthropoda	Insecta	Lepidoptera	Gelechiidae	Unclassified	Unclassified	Herbivore	Endophag	3	91	0	0	0	0	23	1593	0	0	0	0	0	0	0	0	5	0	747	0	0	3	0	0	0	4	0	0	0	0	0	0	0	0	747	0	0	0
ASV1203	AATTTGAGCAGGAATAATTGGAACATCAATAAGAATTTTGATTCGAATAGAATTATCTTCAACATCAAATTTAATTGGGAATGATCAAATTTATAATGTAATTGTTACTGCTCATGCTTTCATTATAATTTTCTTTATAGTAATACCGATTTTAATT	157	Metazoa	Arthropoda	Insecta	Diptera	Cecidomyiidae	Unclassified	Unclassified	Unknown		0	0	0	0	0	0	0	0	0	0	0	0	0	0	0	0	0	0	0	0	0	0	0	0	0	0	0	0	0	0	0	0	0	0	0	0	0	0
ASV1207	AATTTGGGCAGGAATAGTAGGAACATCATTAAGACTATTAATTCGAGCAGAATTAGGAAATCCAGGATCTTTAATTGGAGATGACCAAATTTATAATACAATTGTAACAGCCCATGCATTTATTATAATTTTTTTTATAGTTATACCTATTATAATT	157	Metazoa	Arthropoda	Insecta	Lepidoptera	Sphingidae	Laothoe	Laothoe amurensis	Herbivore	Exophag	0	0	0	0	0	0	0	0	0	0	0	0	0	0	0	0	0	0	0	0	0	0	0	173	0	0	0	0	0	0	0	0	0	0	0	0	0	0
ASV1214	AATTTGAGCAGGAATAGTAGGCACTTCATTAAGTTTATTAATTCGGGCAGAATTAGGAAACCCAGGTTCTTTAATTGAAAATGATCAAATTTATAATACAATTGTTACATCTCATGCATCTATTATAATTTTCTTTATAGTTATACCTATCATAATT	157	Metazoa	Arthropoda	Insecta	Lepidoptera	Sphingidae	Agrius	Agrius convolvuli	Herbivore	Exophag	0	0	0	0	0	0	0	0	0	0	0	0	0	0	0	0	0	0	0	0	0	0	0	0	0	0	0	0	0	0	0	0	0	0	0	0	0	0
ASV1236	AATTTGAGCTGGAACTGTGGGTACAAGACTAAGAATTTTAATTCGGACAGAATTAGGAAATCCTGGATCTTTAATCGGAAACGACCAAATTTATAATACAATTGTAACAGCACATGCATTTATTATAATTTTTTTTATAGTAATACCAATTATAATT	157	Metazoa	Arthropoda	Insecta	Unclassified	Unclassified	Unclassified	Unclassified	Unknown		0	0	0	0	0	0	0	0	0	0	0	0	0	0	0	0	0	0	0	0	0	0	0	0	0	0	0	0	0	0	0	0	0	0	0	0	0	0
ASV1243	TAGATGAGCCGGAACAGTTGGAACCTCGTTAAGAATAATCATTCGAACCGAACTAGGAACCCCAGGAAGCCTAATTGGTAATGATCAAATCTACAATTCAATTGTAACAGCACATGCCTTTATTATAATTTTTTTTATAGTAATACCAATCCTAATT	157	Metazoa	Arthropoda	Insecta	Coleoptera	Curculionidae	Amalus	Amalus scortillum	Herbivore	Exophag	0	0	0	0	0	0	0	0	0	0	0	0	0	0	0	0	0	0	0	0	0	0	0	0	0	0	0	0	0	0	0	0	0	0	0	0	0	0
ASV1251	AATTTGGTCAGGGATAGTGGGTACGTCCCTAAGGATTTTAATTCGAATGGAATTGGGAGGGGTGAATAATTTGATCGGGAACGATCAAATTTATAATGTAATTGTAACTGCCCACGCTTTCATTATAATTTTTTTCATAGTAATACCAATTTTAATT	157	Metazoa	Arthropoda	Insecta	Diptera	Cecidomyiidae	Unclassified	Unclassified	Unknown		0	0	0	0	0	0	0	0	0	0	0	0	0	0	0	0	0	0	0	0	0	0	0	0	0	0	0	0	0	0	0	0	0	0	5	0	0	0
ASV1263	TATTTGATCAGGAATAGTAGGAACTTCTTTAAGATTATTAATTCGATTTGAGTTAAGAACAATTTCTAATTTAATTGAAAATGATCAAATTTATAATATAATTGTTACAGCTCATGCATTTATTATAATTTTTTTTATAGTTATACCAATCTTAATT	157	Metazoa	Arthropoda	Insecta	Diptera	Cecidomyiidae	Unclassified	Unclassified	Unknown		0	0	0	0	0	0	0	0	0	0	0	0	0	0	0	357	0	0	0	0	0	0	0	0	0	0	0	0	0	0	0	0	0	0	0	0	0	0
ASV1264	AATTTGAGCAGGAATAGTAGGCACTTCATTAAGTTTATTAATTCGGGCAGAATTAGGAAACCCAGGTTCTTTAATTGAAAATGACCAAATTTATAATACAATTGTTACATCTCATGCATTTATTATAATTTTCTTTATAGTTATACCTATCATAATT	157	Metazoa	Arthropoda	Insecta	Lepidoptera	Sphingidae	Agrius	Agrius convolvuli	Herbivore	Exophag	0	0	0	0	0	0	0	0	0	0	0	0	0	0	0	0	0	0	0	0	0	0	95	0	0	0	0	0	0	0	0	0	0	0	0	0	0	0
ASV1271	AACTTGATCTGGAATAATTGGAACATCCCTAAGACTCCTAATTCGAACTGAATTAGGAACCCCTGGAAAATTAATTGGGAATGATCAAATTTATAATACTATTGTAACTGCTCATGCTTTTATCATAATTTTTTTTATAGTTATACCTATTATAGTT	157	Metazoa	Arthropoda	Insecta	Lepidoptera	Unclassified	Unclassified	Unclassified	Herbivore	Unknown	0	0	0	0	0	0	0	0	0	0	0	0	0	0	0	0	0	0	0	0	0	4	0	0	0	0	0	0	0	0	0	0	0	0	0	0	0	0
ASV1277	GAGATGAGCTGGAATAGTAGGCACTTCTCTAAGTCTACTTATTCGAGCCGAATTAGGAAACCCCGGAACTTTAATTGGGGATGATCAAATTTATAATGTTATTGTAACTGCTCATGCTTTTGTAATAATTTTCTTTATAGTTATACCTATTTTAATT	157	Metazoa	Arthropoda	Insecta	Coleoptera	Scarabaeidae	Aphodius	Unclassified	Coprophag		0	0	0	0	0	0	0	0	0	0	0	0	0	0	0	0	0	0	0	0	0	0	0	0	0	0	0	0	0	0	0	0	0	0	0	0	0	0
ASV1279	AGCTTGAGCTGCTATGGTAGGAACTGCAATAAGAGTACTAATTCGAATAGAATTAGGACAAACAGGAAGTTTTTTAGGTAATGAACATTTGTACAATGTTATTGTTACTGCTCATGCATTTGTTATAACTTTTTTTATAGTTATACCGATTTTGATT	157	Metazoa	Arthropoda	Arachnida	Araneae	Salticidae	Thyene	Thyene imperialis	Predator		0	0	0	0	1	0	0	0	0	0	0	0	0	0	0	0	0	0	0	0	0	0	0	0	0	0	0	0	0	0	0	0	0	0	0	0	0	0
ASV1291	AATTTGAGCAGGAATAGTAGGCACTTCATTAAGTTTATTAACTCGGGCAGAATTAGGAAACCCAGGTTCTTTAATTGAAAATGATCAAATTTATAATACAATTGTTACATCTCATGCATTTATTATAATTTTCTTTATAGTTATACCTATCATAATT	157	Metazoa	Arthropoda	Insecta	Lepidoptera	Sphingidae	Agrius	Agrius convolvuli	Herbivore	Exophag	0	0	0	0	0	0	0	0	0	0	0	0	47	0	0	0	0	0	0	0	0	0	0	0	0	0	0	0	0	0	0	0	0	0	0	0	0	0
ASV1293	AATTTGAGCAGGAGTAGTAGGCACTTCATTAAGTTTATTAATTCGGGCAGAATTAGGAAACCCAGGTTCTTTAATTGAAAATGATCAAATTTATAATACAATTGTTACATCTCATGCATTTATTATAATTTTCTTTATAGTTATACCTATCATAATT	157	Metazoa	Arthropoda	Insecta	Lepidoptera	Sphingidae	Agrius	Agrius convolvuli	Herbivore	Exophag	0	0	0	0	0	0	0	0	0	0	0	0	0	0	0	0	0	0	0	0	0	65	0	0	0	0	0	0	0	0	0	0	0	0	0	0	0	0
ASV1302	AGCTTGATCAGGTATAATAGGGACTTCATTAAGTATTCTAATTCGAGCTGAATTAGGACACCCTGGAGCTTTAATTGGAGATGATCAAATTTATAATGTAATTGTAACAGCTCATGCTTTTATTATAATTTTCTTTATAGTAATACCTATTATAATT	157	Metazoa	Arthropoda	Insecta	Diptera	Anthomyiidae	Unclassified	Unclassified	Unknown		0	0	0	0	0	0	0	0	0	0	0	0	0	0	0	0	0	0	0	0	0	0	0	0	0	0	0	0	0	0	0	0	0	0	0	0	0	0
ASV1308	GGCTTGGGCTGCAATGGTTGGAACAGCAATAAGAGTATTAATTCGAATTGAGTTAGGTCAAACGGGTAGATTTATGGGTGATGATCAATTATATAATGTAATTGTAACGGCTCATGCATTTGTAATAATTTTTTTTATAGTAATACCAATTTTAATT	157	Metazoa	Arthropoda	Arachnida	Araneae	Unclassified	Unclassified	Unclassified	Predator		0	0	9	0	0	0	0	0	0	0	0	0	0	0	0	0	0	0	0	0	0	0	0	0	0	0	0	200	0	0	0	0	0	0	0	0	0	0
ASV1314	GATTTGATCGGGAATAATTGGCACTTCATTAAGAATATTAATTCGTTTAGAATTAGGAACAACTAATAATTTAATTGGAAATGACCAAATTTATAATGTAATTGTTACAGCCCATGCTTTTATTATAATTTTTTTCATAGTAATACCTATTTTAATT	157	Metazoa	Arthropoda	Insecta	Diptera	Cecidomyiidae	Unclassified	Unclassified	Unknown		0	0	0	0	0	0	0	0	0	0	3	0	0	0	14	0	0	0	0	0	0	0	0	0	0	0	0	0	0	0	0	0	0	0	0	0	0	0
ASV1318	AGTTTGAGCTGGTATAGTAGGAACTTCATTAAGAATCCTTGTTCGAGTTGAATTAGGAAGGCCAGGGTCTTTAATTGGTAATGATCAAATTTATAATGTAATTGTTACTGCTCATGCTTTTATCATAATTTTTTTTATAGTAATACCTATCATAATT	157	Metazoa	Arthropoda	Insecta	Coleoptera	Chrysomelidae	Galerucella	Galerucella grisescens	Herbivore	Exophag	0	44	91	0	0	0	2	0	5	1	12	5	0	0	55	0	0	0	0	0	0	0	0	95	0	0	0	0	2677	0	0	0	0	0	0	5287	0	0
ASV1328	AATTTGAGCAGGAATAGTAGGCACTTCATTAAGTTTATTAATTCGGGCAGAATTAGGAAACCCAGGTTCTTTAATTGAAAATGATCAAATTTATAATACAATTGTTACATCTCATGCATTTATTATAATTTTCTTTATAGTTATACCTACCATAATT	157	Metazoa	Arthropoda	Insecta	Lepidoptera	Sphingidae	Agrius	Agrius convolvuli	Herbivore	Exophag	0	0	0	0	0	0	0	0	0	0	0	0	0	0	0	0	0	0	0	0	0	0	0	0	55	0	0	0	0	0	0	0	0	0	0	0	0	0
ASV1333	TGCGTGGGCTGCTATAGTTGGTACTGCAATAAGTGTATTAATTCGTATAGAATTAGGACAGGTTGGTAAGTTTTTGGGTGATGATCATATATATAATGTAATTGTTACTGCACATGCATTTGTAATAATTTTTTTCATAGTGATGCCTGTTTTGATT	157	Metazoa	Arthropoda	Arachnida	Araneae	Philodromidae	Tibellus	Tibellus asiaticus	Predator		0	0	0	0	0	0	0	0	0	0	0	0	0	0	0	0	0	0	0	0	0	0	0	0	0	0	0	0	0	0	0	0	0	0	740	0	0	0
ASV1334	AATTTGAGCAGGAATAATTGGAACATCATTAAGAATTATAATTCGAATAGAATTAAGAAGAATTAGAAATTTAATTAGAAATGATCAAATTTATAATGTTATTGTAACTGCTCATGCTTTTATTATAATTTTTTTTATAGTAATACCAATTTTAATT	157	Metazoa	Arthropoda	Insecta	Diptera	Cecidomyiidae	Unclassified	Cecidomyiidae sp. BOLD:ACM0355	Unknown		0	0	0	0	0	0	0	0	0	0	0	0	0	0	0	0	0	0	0	0	0	0	0	0	0	0	0	0	0	0	0	0	0	0	0	0	0	0
ASV1357	AGCTTGATCAGGTATAGTAGGGACTTCATTAAGTATTCTAATTCGAGCTGAATTAGGACACCCTGGAGCTTTAATTGGAGATGATCAAATTTATAATGTAATTGTAACAGCTCATGCTTTTATTATAATTTTCTTTATAGTAATGCCTATTATAATT	157	Metazoa	Arthropoda	Insecta	Diptera	Anthomyiidae	Unclassified	Unclassified	Unknown		4	0	3	5	2	3	4	3	0	1	6	9674	5	2	6	0	1	4	0	3	9641	3	3	0	2	2	1	0	1	0	7	0	0	0	1	5	3	12
ASV1358	TATTTGAGCAGGTATGGTAGGTACTTCATTAAGATTATTAATTCGAGCTGAATTAGGAAATCCCGGATCTTTAATTGGAGATGATCAAATTTATAATACTATTGTAACAGCCCATGCTTTTATTATAATTTTTTTTATAGTTATACCTATTATAATT	157	Metazoa	Arthropoda	Insecta	Lepidoptera	Unclassified	Unclassified	Unclassified	Herbivore	Unknown	0	0	0	2	0	0	0	0	0	0	0	0	0	0	0	0	0	0	0	0	0	0	0	0	0	0	0	0	0	0	0	0	0	112	0	0	0	0
ASV1372	AGCTTGATCTGGAATAGTAGGAACATCTTTAAGAATTTTAATCCGAACAGAATTAGGACAACCAGGATATCTTATTGGCGATGATCAAACTTATAATGTTATTGTTACTGCACATGCATTTATCATAATTTTTTTTATAGTAATACCAATTATAATT	157	Metazoa	Arthropoda	Insecta	Orthoptera	Gryllidae	Teleogryllus	Teleogryllus infernalis	Herbivore	Exophag	0	0	0	0	0	0	0	46	0	0	0	0	0	0	0	0	0	0	0	0	0	0	0	0	0	0	0	0	0	0	0	0	0	0	0	0	0	0
ASV1376	AGCTTGATCTGGAATAGTAGGAACTTCTTTAAGAATTCTTATTCGTGCTGAATTAGGTTATCCAGGTGCCTTAATTGGTGATGATCAAATTTATAATGTAATTGTTACAGCTCATGCATTCATTATAATTTTCTTTATAGTAATACCTATTATAATT	157	Metazoa	Arthropoda	Insecta	Diptera	Muscidae	Hydrotaea	Hydrotaea velutina	Coprophag		0	0	0	0	0	0	0	0	0	0	0	0	0	35	0	0	0	0	0	0	0	0	0	0	0	0	0	0	0	0	0	0	0	0	0	0	0	0
ASV1386	AATTTGATCAGGTATATTTGGAATATCATTGAGAATTTTAATCCGATTGGAATTAAGAACTATTTCTAATTTAATTGAAAATGATCAAATCTATAATTCAATTGTCACTGCTCATGCTTTAATTATAATTTTTTTCATAGTTATACCAATTTTAATT	157	Metazoa	Arthropoda	Insecta	Diptera	Cecidomyiidae	Unclassified	Unclassified	Unknown		0	0	0	0	0	0	0	0	0	0	0	0	0	0	0	0	0	0	0	0	0	0	0	0	0	0	0	0	0	0	98	0	0	0	0	0	0	0
ASV1393	AGCTTGAGCGGGAATAGTAGGAACTTCATTAAGAATTTTAATTCGAGCTGAATTAGGACACCCTGGAGCTTTAATTGGTGATGACCAAATTTATAACGTAATTGTTACAGCCCATGCTTTCGTAATAATTTTCTTTATAGTAATACCTATTATAATT	157	Metazoa	Arthropoda	Insecta	Diptera	Sepsidae	Sepsis	Sepsis thoracica	Coprophag		0	0	0	0	0	0	0	0	0	0	0	0	0	0	0	0	0	0	0	0	0	0	0	0	0	0	0	0	0	0	0	0	0	0	0	0	0	0
ASV1398	AATTTGATCAGGAATAATTGGATCTTCACTTAGTATTTTAATTCGATTAGGATTAAGACAAATTAATTCAATTATTAATAATAATCAATTATATAATGTAATTGTTACAATTCATGCTTTCATTATAATTTTTTTTATAACTATACCAATTGTAATT	157	Metazoa	Arthropoda	Insecta	Hemiptera	Aphididae	Aphis	Unclassified	Herbivore	Exophag	0	0	0	0	0	0	0	0	0	0	0	5	0	0	0	0	0	0	0	0	0	0	0	0	0	0	0	0	0	0	0	0	0	0	20	0	0	0
ASV1401	AATTTGAGCCGGAATAGTTGGGACTTCTTTAAGTTTACTAATTCGAGCGGAATTAGGTAATCCAGGATCTTTAATTGGAGATGATCAAATCTATAATACTATTGTAACAGCTCATGCATTTATTATAATTTTTTTTATAGTTATACCTATTATAATT	157	Metazoa	Arthropoda	Insecta	Lepidoptera	Unclassified	Unclassified	Unclassified	Herbivore	Unknown	0	0	0	0	0	0	0	0	0	0	0	0	0	0	0	0	0	0	0	0	0	0	0	0	0	0	0	0	0	0	0	0	0	0	0	0	0	0
ASV1407	TATATGAACTGCTATATTAGGGACTTCTTTAAGAAATATTATTCGTTTCGAACTAAGAATACCAAATAGAATTATTAAAGATGATCAAATTTACAATTCTTTAGTTACAGCTCATGCTTTAGTAATAATTTTTTTTATAATTATACCAGTAATAATT	157	Metazoa	Arthropoda	Arachnida	Trombidiformes	Tarsonemidae	Unclassified	Tarsonemidae sp. BIOUG25926-A09	Unknown		0	0	0	0	0	0	0	0	0	0	0	0	0	0	0	0	0	0	0	0	0	0	0	0	0	0	0	0	0	0	83	0	0	0	0	0	0	0
ASV1418	TATTTGAGCAGGAATAGTAGGAACTTCTTTAAGATTATTAATTCGAGCTGAATTAGGTAACCCAGGTTCATTAATTGGAGATGATCAAATTTATAATACTATTGTAACAGCTCATGCTTTTATTATAATTTTTTTTATAGTTATACCTATTATAATT	157	Metazoa	Arthropoda	Insecta	Lepidoptera	Tortricidae	Cochylidia	Cochylidia subroseana	Herbivore	Endophag	0	0	0	0	0	0	0	0	0	0	0	0	0	0	0	0	0	0	0	0	0	0	0	0	0	0	0	0	0	0	0	0	0	0	0	0	0	0
ASV1421	AATTTGATCAGGGATATTTGGAATATCATTGAGAATTTTAATCCGATTGGAATTAAGAACTATTTCTAATTTAATTGAAAATGGTCAAATTTATAATTCAATTGTTACTGCTCACGCTTTAATTATAATTTTTTTCATAGTTATACCAATTTTAATT	157	Metazoa	Arthropoda	Insecta	Diptera	Cecidomyiidae	Unclassified	Unclassified	Unknown		0	0	0	0	0	0	0	0	0	0	0	0	0	0	97	0	0	0	0	0	0	0	0	0	0	0	0	0	0	0	0	0	0	0	0	0	0	0
ASV1422	AATTTGAGCAGGGATATTAGGTACATCTCTTAGACTTTTAATTCGAGCTGAATTAGGTAATCCTGGTTCTTTAATTGGAGATGATCAAATTTATAACACTATCGTAACAGCTCATGCTTTTATTATAATTTTTTTTATAGTTATACCTATTATAATT	157	Metazoa	Arthropoda	Insecta	Lepidoptera	Unclassified	Unclassified	Unclassified	Herbivore	Unknown	0	0	0	0	0	0	0	0	0	0	0	0	0	0	0	0	0	0	0	0	0	0	0	0	0	0	0	0	0	0	0	0	0	0	0	0	0	0
ASV1435	TGCTTGAGCTGGTATATTAGGAACATCATTAAGTATTTTAATTCGAACAGAATTAGGTCAACCAGGTTCATTAATTGGAGATGATCAAATCTATAATGTTATTGTTACTGCTCACGCCTTCATTATAATTTTTTTTATAGTTATACCAATTATGATT	157	Metazoa	Arthropoda	Insecta	Orthoptera	Acrididae	Gastrimargus	Gastrimargus marmoratus	Herbivore	Exophag	0	0	17	0	0	0	0	126	0	0	0	0	0	0	0	0	0	0	0	0	0	0	0	0	0	0	0	0	0	0	0	0	0	0	72	0	0	0
ASV1440	AGTATGGGTAGGTATAGTGGGTACTTCCTTAAGCCTTTTAATTCGAACAGAATTAGGAATACCAGGCTCTCTGATTGGTGATGATCAAATCTATAATGTTATTGTCACCGCTCATGCATTTATTATAATTTTTTTTATAGTTATACCTATAATAATT	157	Metazoa	Arthropoda	Insecta	Unclassified	Unclassified	Unclassified	Unclassified	Unknown		0	0	0	0	0	0	0	0	0	0	0	0	0	0	0	0	0	0	0	0	0	0	0	0	0	0	163	0	0	0	0	0	0	0	0	0	0	0
ASV1442	AATTTGAGCTGGAATAGTAGGAACATCATTAAGAATTTTAATTCGATTAGAATTAAGAACAATTTCAAATTTAATTGGTAATGATCAAATTTATAATGTTATTGTTACAGCACATGCATTTATTATAATTTTTTTTATAGTTATACCTATTTTAATT	157	Metazoa	Arthropoda	Insecta	Diptera	Cecidomyiidae	Mycodiplosis	Unclassified	Herbivore	Endophag	0	0	0	0	0	0	0	0	0	0	0	0	0	0	0	0	0	0	0	0	0	0	0	0	0	0	0	0	0	0	0	0	0	9	0	0	0	0
ASV1448	AATTTGAGCAGGAATAGTAGGCACTTCATTAAGTTTATTAATTCGGGCAGAATTAGGAGACCCAGGTTCTTTAATTGAAAATGATCAAATTTATAATACAATTGTTACATCTCATGCATTTATTATAATTTTCTTTATAGTTATACCTATCATAATT	157	Metazoa	Arthropoda	Insecta	Lepidoptera	Sphingidae	Agrius	Agrius convolvuli	Herbivore	Exophag	0	0	0	0	0	0	0	0	0	0	0	0	0	0	0	0	0	0	0	0	0	0	0	0	0	0	0	0	0	0	0	0	0	0	0	0	0	0
ASV1452	AATTTGATCAGGGATATTTGGAATATCATTGAGAATTTTAATCCGATTGGAATTAAGAACAATTTCTAATATAATTGAAAACGATCAAATTTATAATTCTATTGTTACTGCTCATGCTTTAATTATAATTTTTTTCATAGTTATACCAATTTTAATT	157	Metazoa	Arthropoda	Insecta	Diptera	Cecidomyiidae	Unclassified	Unclassified	Unknown		0	0	0	0	0	0	0	0	0	0	0	0	0	0	0	0	0	0	0	0	0	0	0	0	0	0	0	0	0	0	74	0	0	0	0	0	0	0
ASV1453	AATCTGAGCAGGAATAGTAGGAACTTCATTAAGATTACTAATTCGTGCAGAATTAGGAAACCCCGGATCTTTAATTGGAGATGATCAAATTTATAATACTATTGTAACAGCTCATGCTTTTATTATAATTTTTTTTATAGTTATACCAATTATAATT	157	Metazoa	Arthropoda	Insecta	Lepidoptera	Gelechiidae	Monochroa	Monochroa niphognatha	Herbivore	Endophag	0	0	0	0	0	0	0	0	0	0	0	0	0	0	0	0	0	0	0	0	0	0	0	0	0	0	0	0	0	0	0	0	0	0	0	0	0	0
ASV1455	AATTTGAGCAGGAATAGTAGGCACTTCATTAAGTTTATTAATTCGGGCAGAATTAGGAAACCCAGGTTCTTTAATTGAAAATGATCAAATTCATAATACAATTGTTACATCTCATGCATTTATTATAATTTTCTTTATAGTTATACCTATCATAATT	157	Metazoa	Arthropoda	Insecta	Lepidoptera	Sphingidae	Agrius	Agrius convolvuli	Herbivore	Exophag	0	0	0	0	0	0	0	0	0	0	0	0	0	0	0	0	0	0	0	0	0	0	0	0	0	0	0	0	0	0	0	0	0	0	0	0	0	0
ASV1457	AGCTTGAGCTGGAATAGTAGGTACTTCATTAAGTATTTTAATTCGTGCTGAATTAGGTCATCCTGGTGCATTAATTGGAGATGATCAAATTTATAATGTAATTGTAACAGCTCATGCATTCGTAATAATTTTTTTTATAGTAATACCAATTATAATT	157	Metazoa	Arthropoda	Insecta	Diptera	Syrphidae	Paragus	Paragus haemorrhous	Predator		0	0	0	0	0	0	0	0	0	0	0	0	0	0	0	0	0	0	0	0	0	0	0	0	0	0	0	0	0	0	0	0	0	0	0	0	0	0
ASV1460	AGCTTGAGCAGGAATAGTTGGTACATCTTTAAGATTATTAATTCGAGCCGAATTAGGTACTCCTGGTTCATTAATTGGAGATGATCAAATTTATAATGTAATTGTTACTGCACATGCTTTTATTATAATTTTTTTTATAGTTATACCAATTTTAATT	157	Metazoa	Arthropoda	Insecta	Coleoptera	Unclassified	Unclassified	Unclassified	Unknown		0	0	0	0	0	0	0	0	0	0	0	0	1	0	0	0	0	1	0	0	0	0	0	0	0	0	0	0	0	0	0	0	0	0	0	0	0	0
ASV1463	GGCATGAGCTGGAATAGTAGGAACTTCATTAAGAATTTTAATTCGAGCTGAATTAGGTCACCCAGGAGCCCTAATTGGAGATGATCAAATTTATAATGTAATTGTAACTGCTCACGCATTTGTAATAATTTTTTTTATAGTAATACCAATTATAATT	157	Metazoa	Arthropoda	Insecta	Diptera	Chloropidae	Unclassified	Chloropidae sp. BIOUG02207-A04	Unknown		0	0	0	0	0	0	0	0	0	0	0	0	0	0	0	0	0	0	0	0	0	0	0	0	0	0	0	0	0	0	0	0	0	0	0	0	0	0
ASV1477	TATTTGATCAGGTATAATCGGATCTTCACTTAGAATATTAATTCGATTAGAACTTAGCCAAATCAATTCAATTATTAATAATAATCAACTTTATAATGTAATTGTAACAATTCATGCTTTTATTATAATTTTCTTTATAACTATACCAATCGTAATT	157	Metazoa	Arthropoda	Insecta	Hemiptera	Aphididae	Hyalopterus	Hyalopterus pruni	Herbivore	Exophag	0	60	0	0	0	0	0	0	0	0	0	0	0	0	0	0	0	0	221	0	0	0	0	0	0	0	0	0	0	0	0	0	0	90	0	0	0	1298
ASV1483	AGCTTGATCAGGTATAATTGGTACTTCATTAAGAATTTTAATCCGAGCTGAATTAGGACATCCCGGTGCTTTAATTGGAGATGATCAAATCTATAATGTAATTGTAACAGCACATGCTTTTATTATAATTTTTTTTATAGTAATACCAATCATAATT	157	Metazoa	Arthropoda	Insecta	Diptera	Muscidae	Myospila	Myospila meditabunda	Coprophag		0	0	0	0	0	0	0	0	0	0	0	0	0	0	0	0	0	0	0	0	0	0	0	0	0	0	0	0	0	0	0	0	0	0	0	0	0	0
ASV1488	ATTATGAGCTGGTATACTCGGAACATCATTAAGAATTTTAATTCGTATAGAATTAAGAGGATTGATAAATCTTATTACTAACGATCAAATTTATAATGTAATTGTTACTAGTCATGCATTTATTATAATTTTCTTTATAGTAATACCAATTTTAATT	157	Metazoa	Arthropoda	Insecta	Diptera	Cecidomyiidae	Unclassified	Unclassified	Unknown		0	0	0	0	0	0	0	23	0	0	0	0	0	0	0	0	0	0	0	0	0	0	0	0	0	0	0	0	0	0	0	0	0	0	0	0	0	0
ASV1495	AGCTTGAGCAGGAATAGTTGGTACTTCATTAAGAATTTTAATTCGAACTGAATTAGGACACCCAGGTGCTTTAATTGGTAATGATCAAATTTATAATGTAATTGTAACAGCTCATGCTTTCGTAATAATTTTTTTTATAGTGATACCTATTATAATT	157	Metazoa	Arthropoda	Insecta	Diptera	Drosophilidae	Drosophila	Drosophila anceps	Herbivore	Endophag	0	0	0	0	0	0	0	0	0	0	0	0	0	0	0	0	0	0	0	0	0	0	0	0	0	0	0	0	0	0	0	0	0	0	0	0	0	0
ASV1507	AATTTGAGCAGGAATAGTAGGAACTTCACTAAGTTTATTAATTCGAGCTGAACTAGGTAACCCTGGATCTTTAATTGGAGATGATCAAATTTATAATACAATTGTTACAGCTCATGCTTTTATTATAATTTTTTTTATGGTTATACCTATTATAATT	157	Metazoa	Arthropoda	Insecta	Lepidoptera	Unclassified	Unclassified	Unclassified	Herbivore	Unknown	0	434	0	0	0	0	0	0	0	0	0	0	0	0	0	0	0	0	0	0	0	0	0	0	0	0	0	0	0	0	0	0	0	0	0	0	0	502
ASV1509	TGTATGATCAGCTATAGTGGGAACGGCTTTCAGAGTTTTAATCCGCCTAGAATTAGGCCAACCAGGAAGACTAATTGGTAACGATCAAATTTATAATGTAATAGTTACTGCCCATGCATTTATTATAATTTTTTTTATAGTAATACCTATCATAATT	157	Metazoa	Arthropoda	Collembola	Entomobryomorpha	Paronellidae	Akabosia	Akabosia matsudoensis	Aquatic		0	0	0	0	0	0	0	0	0	0	0	0	0	0	0	0	0	0	0	0	0	0	0	0	0	0	0	0	0	0	0	0	0	0	0	0	0	0
ASV1510	AACTTGATCTGGAATAATTGGAACATCCCTAAGACTCCTAATCCGAACTGAATTAGGAACCCCTGGAAAATTAATTGGGAATGATCAAATTTATAATACTATTGTAACTGCTCATGCTTTTATCATAATTTTTTTTATAGTTATACCTATTATAATT	157	Metazoa	Arthropoda	Insecta	Lepidoptera	Unclassified	Unclassified	Unclassified	Herbivore	Unknown	0	2	0	0	0	0	0	0	0	0	2	0	0	0	0	0	0	0	0	3	0	0	0	0	2	0	0	0	0	0	0	0	0	0	0	0	0	4
ASV1513	AATTTGAGCAGGAATAGTAGGCACTTCATTAAGTTTATTAATTCGGGCAGAATTAGGAAACCCAGGTTCTTTAATCGAAAATGATCAAATTTATAATACAATTGTTACATCTCATGCATTTATTATAATTTTCTTTATAGTTATACCTATCATAATT	157	Metazoa	Arthropoda	Insecta	Lepidoptera	Sphingidae	Agrius	Agrius convolvuli	Herbivore	Exophag	0	0	0	0	0	0	0	0	0	0	0	0	0	0	0	0	0	0	0	0	0	0	0	0	0	0	0	0	0	0	0	0	0	0	0	0	0	0
ASV1524	AATTTGAGCAGGTATAATTGGAACTTCATTAAGATTACTAATTCGAGCTGAATTAGGAACCCCCGGATCTTTAATTGGAGATGATCAAATTTATAATACCATTGTTACAGCTCATGCTTTTATTATAATTTTTTTTATAGTAATACCAATTATAATT	157	Metazoa	Arthropoda	Insecta	Lepidoptera	Geometridae	Unclassified	Unclassified	Herbivore	Exophag	0	212	0	0	0	0	0	0	0	0	0	0	0	0	0	0	0	0	0	0	0	0	0	0	0	0	0	0	0	0	0	0	0	0	0	0	0	0
ASV1525	TGCTTGATCAGGAATAGTAGGAACATCATTAAGAATTTTAGTACGAGCAGAATTAGGGCATCCAGGAGCTTTAATTGGTGATGATCAAATTTATAATGTAATTGTTACAGCTCATGCTTTCATTATAATTTTTTTTATAGTTATACCTATTATAATT	157	Metazoa	Arthropoda	Insecta	Diptera	Tachinidae	Aphria	Aphria ocypterata	Parasitoid		0	0	0	0	0	0	0	0	0	0	0	0	0	0	0	0	0	0	0	0	0	0	0	0	0	0	0	0	0	0	0	0	0	0	0	0	0	0
ASV1528	AGCATGGTCTGCTATGGTAGGAACCGCAATAAGAGTTTTAATTCGAATAGAATTAGGTCAGACTGGTAGATTTTTGGGAAACGATCATATGTATAATGTAATTGTAACAGCACATGCTTTTGTTATAATTTTTTTTATAGTAATACCAATTCTAATT	157	Metazoa	Arthropoda	Arachnida	Araneae	Salticidae	Heliophanus	Heliophanus ussuricus	Predator		0	2	0	0	0	0	0	0	0	0	0	0	0	0	0	0	0	0	0	0	0	0	0	0	0	0	0	0	0	0	0	0	0	0	0	0	0	0
ASV1560	TATTTGATCAGGAATAGTAGGAACTTCCTTAAGAATTTTAATTCGAGCTGAATTAGGAACCCCAGGATCTTTAATTGGGGATGACCAAATTTACAATACAATTGTAACTGCACATGCTTTTATTATAATTTTTTTCATAGTTATACCAATTATAATT	157	Metazoa	Arthropoda	Insecta	Lepidoptera	Gracillariidae	Calybites	Calybites phasianipennella	Herbivore	Endophag	0	221	0	0	0	0	0	0	0	0	0	0	0	0	0	0	0	0	0	0	0	0	0	0	0	0	0	0	0	0	0	0	0	344	0	0	0	0
ASV1561	AATTTGAGCTGGAATAATTGGAACATCATTAAGATTATTAATTCGAGCTGAATTAAGAATACCCGGATCATTAATTGGAAATGATCAAATTTATAATTCTATTGTAACTGCTCATGCATTTATTATAATTTTTTTTATAGTAATACCAATTATAATT	157	Metazoa	Arthropoda	Insecta	Lepidoptera	Unclassified	Unclassified	Unclassified	Herbivore	Unknown	0	0	0	0	0	0	0	0	0	0	0	0	0	0	0	0	0	0	0	0	0	0	0	0	0	0	0	0	0	0	0	0	0	0	0	0	0	0
ASV1580	AATTTGATCTGGAATAATTGGAACTTCATTAAGAATAATTATTCGATTTGAATTAATAACAATTTCTAATATAATTGGAAATGATCAAATTTATAATGTAATTGTAACAGCTCATGCATTTATTATAATTTTTTTTATAGTAATACCTATTTTAATT	157	Metazoa	Arthropoda	Insecta	Diptera	Cecidomyiidae	Unclassified	Cecidomyiidae sp. BOLD-2016	Unknown		0	0	0	0	0	0	0	0	0	0	0	0	0	0	0	0	0	0	0	0	0	0	0	194	0	0	0	0	0	0	0	0	0	0	0	0	0	0
ASV1581	AGCTTGATCTGGAATAATTGGAACTTCATTAAGAATCTTAATTCGAGCTGAATTAGGACATCCTGGAGCTTTAATTGGTGATGATCAAATTTATAATGTAATTGTTACAGCTCATGCATTTATTATAATTTTCTTTATAGTAATACCTATTATAATT	157	Metazoa	Arthropoda	Insecta	Diptera	Muscidae	Haematobia	Haematobia irritans	Coprophag		0	0	0	0	0	0	0	0	0	0	0	0	0	0	0	0	0	0	0	0	0	0	0	0	0	0	0	0	0	0	2	0	0	0	0	0	0	0
ASV1585	AATTTGGGCAGGAATAGTAGGCACTTCATTAAGTTTATTAATTCGGGCAGAATTAGGAAACCCAGGTTCTTTAATTGAAAATGATCAAATTTATAATACAATTGTTACATCTCATGCATTTATTATAATTTTCTTTATAGTTATACCTATCATAATT	157	Metazoa	Arthropoda	Insecta	Lepidoptera	Sphingidae	Agrius	Agrius convolvuli	Herbivore	Exophag	0	0	0	0	0	0	0	0	0	0	0	0	0	0	0	0	0	0	0	0	0	0	0	0	0	0	0	0	0	0	0	0	0	0	0	0	0	0
ASV1591	AGCATGAGCCGGTATAATTGGTACTTCATTAAGTATCCTAATTCGTGCTGAATTAGGACACCCTGGATCATTAATTGGTGATGACCAAATTTATAATGTAATTGTAACTGCACATGCTTTTGTCATAATTTTCTTTATAGTAATACCTATTATAATT	157	Metazoa	Arthropoda	Insecta	Diptera	Unclassified	Unclassified	Diptera sp. DSP-2011a	Unknown		0	0	0	0	0	0	0	0	0	0	0	0	0	0	0	0	0	0	0	0	0	0	0	0	0	0	0	0	0	0	0	0	0	0	0	0	0	0
ASV1595	AATTTGAGCAGGAATAGTAGGCACTTCATTAAGTTTATTAATTCGGGCAGAATTAGGAAACCCAGGTTCTTTAATTGAAAATGATCAAATTTATAATACAATTGTTACATCCCATGCATTTATTATAATTTTCTTTATAGTTATACCTATCATAATT	157	Metazoa	Arthropoda	Insecta	Lepidoptera	Sphingidae	Unclassified	Unclassified	Herbivore	Exophag	0	0	0	0	0	0	0	0	0	0	0	0	0	0	0	0	0	0	0	0	0	0	0	0	243	0	0	0	0	0	0	0	0	0	0	0	0	0
ASV1597	TATTTGATCAGGTATAATTGGATCATCTCTTAGAATCTTAATTCGATTAGAATTAAGACAAATTAATTCTATTATTAATAATAATCAACTATATAATGTAATTGTTACAATCCATGCTTTTATTATAATTTTTTTTATAACAATACCAATTGTTATT	157	Metazoa	Arthropoda	Insecta	Hemiptera	Aphididae	Unclassified	Unclassified	Herbivore	Exophag	0	0	0	0	0	0	0	0	0	0	0	0	0	0	0	0	0	0	0	0	0	0	0	0	0	0	0	0	0	0	0	0	0	0	0	0	0	0
ASV1608	AGCTTGAGCAGGAATAGTAGGAACTTCATTAAGAATTCTTATTCGTGCTGAATTAGGACACCCCGGTGCTTTAATTGGAAATGATCAAATTTATAACGTAATTGTTACAGCACATGCTTTTGTAATAATTTTTTTCATAGTAATGCCTATTATAATT	157	Metazoa	Arthropoda	Insecta	Diptera	Limoniidae	Dicranomyia	Unclassified	Aquatic		0	0	0	0	0	0	0	0	0	0	0	0	0	0	0	0	0	0	0	0	0	0	0	688	0	0	0	0	1	0	0	0	0	0	0	0	0	0
ASV1610	TGCTTGAGCGGCTATAGTTGGTACGGCTATAAGAGTTTTAATTCGAATTGAATTAGGTCAGTCTGGGAGGTTTTTAGGAGATGATCAGCTTTATAATGTAATTGTTACAGCTCATGCATTTGTAATAATTTTTTTTATAGTAATACCTATTTTGATT	157	Metazoa	Arthropoda	Arachnida	Araneae	Araneidae	Hypsosinga	Hypsosinga sanguinea	Predator		0	0	0	0	0	0	0	0	0	0	0	0	0	0	0	0	0	0	0	0	0	0	0	0	0	0	0	0	0	0	198	0	0	0	0	0	0	0
ASV1611	GATATGGGCTGGAGCTGTTGGTACAAGATTAAGAATTTTAATTCGAACAGAATTAGGAAACCCCGGATCATTAATTGGTAACGACCAAATTTACAACACCATTGTGACCGCACATGCTTTTATTATAATTTTCTTCATGGTTATGCCTATTATAATT	157	Metazoa	Arthropoda	Insecta	Unclassified	Unclassified	Unclassified	Unclassified	Unknown		0	0	0	0	0	0	0	0	0	0	0	0	0	0	0	0	0	0	0	0	0	0	0	0	0	0	0	0	0	0	0	0	0	0	0	0	0	0
ASV1616	TATTTGAGCAGGAATAGTAGGTACTTCACTAAGATTACTAATTCGAGCAGAATTAGGAACCCCCGGATCTTTAATTGGAGATGATCAAATTTATAATACTATTGTAACAGCTCATGCCTTCATTATAATTTTTTTTATAGTAATACCTATTATAATT	157	Metazoa	Arthropoda	Insecta	Lepidoptera	Noctuidae	Simyra	Unclassified	Herbivore	Exophag	0	0	0	0	0	0	0	0	0	0	0	0	0	0	0	0	0	0	0	0	1	0	0	0	0	0	0	0	0	0	0	0	0	0	0	0	0	0
ASV1618	AATTTGATCAGGGATATTTGGAATATCATTGAGAATTCTAATCCGATTGGAATTAAGAACTATTTCTAATTTAATTGAAAATGATCAAATTTATAATTCAATTGTTACTGCTCACGCTTTAATTATAATTTTTTTTATAGTTATACCAATTTTAATT	157	Metazoa	Arthropoda	Insecta	Diptera	Cecidomyiidae	Unclassified	Unclassified	Unknown		0	0	0	0	0	0	0	0	0	0	0	0	0	0	0	0	0	0	0	0	0	0	0	0	0	0	0	0	0	0	34	0	0	0	0	0	0	0
ASV1633	TGCTTGATCGGGAATGGTGGGAACAGCTCTTAGAATACTAATTCGAACTGAGCTGGGCAATCCCGGAGCATTAATTGGTAATGATCAAATCTATAATGTTATTGTAACCGCGCACGCTTTTATTATAATTTTTTTTATGGTTATACCCATTATAATA	157	Metazoa	Arthropoda	Insecta	Unclassified	Unclassified	Unclassified	Unclassified	Unknown		0	0	0	0	0	0	0	0	0	0	0	0	0	0	0	0	0	0	0	0	0	0	0	0	0	0	0	0	0	0	0	0	0	0	0	0	0	0
ASV1643	TATCTGGGCCGGAATCATAGGAATATCTATAAGAAATATTATTCGTTTTGAACTAAGAATTCCTTCTTCTATTATTAATAGAGATCAAATTTATAATAGTTTAGTAACTTCTCACGCTTTGGTAATAATTTTTTTTATAGTTATACCCATTATAATT	157	Metazoa	Arthropoda	Arachnida	Trombidiformes	Tarsonemidae	Unclassified	Tarsonemidae sp. BIOUG26319-A03	Unknown		0	0	0	0	0	0	127	0	0	0	0	0	0	0	0	0	0	0	0	0	0	0	0	0	0	0	0	0	0	0	0	0	0	0	0	0	0	2
ASV1661	AATTTGAGCAGGAATAGTAGGCACTTCATTAAGTTTATTAATTCGGGCAGAATTGGGAAACCCAGGTTCTTTAATTGAAAATGATCAAATTTATAATACAATTGTTACATCTCATGCATTTATTATAATTTTCTTTATAGTTATACCTATCATAATT	157	Metazoa	Arthropoda	Insecta	Lepidoptera	Sphingidae	Agrius	Agrius convolvuli	Herbivore	Exophag	94	0	0	0	0	0	0	0	0	0	0	0	0	0	0	0	0	0	0	0	0	0	0	0	0	0	0	0	0	0	0	0	0	0	0	0	0	0
ASV1664	AGCTTGATCAGGAATAGTAGGTACTTCTCTAAGAATCTTAATTCGAGCTGAATTAGGTCATGCGGGTTCATTAATTGGTGATGACCAAATTTATAATGTTATTGTTACAGCTCATGCTTTTGTAATAATTTTTTTCATGGTTATACCTATTTTAATT	157	Metazoa	Arthropoda	Insecta	Diptera	Chironomidae	Cricotopus	Unclassified	Aquatic		0	0	0	0	0	76	0	0	0	0	0	0	0	0	0	0	0	0	0	0	0	0	0	0	0	0	0	0	297	0	0	79	0	0	0	0	1532	0
ASV1678	AATTTGATCAGGGATATTTGGAATATCATTGAGAATTTTAATCCGATTGGAATTAAGAACTATTTCTAATTTAATTGAAAATGATCAAATTTATAATTCAATTGTTACTGCTCACGCTTTAATTATAATTTTCTTCATAGTTATACCAATTTTAATT	157	Metazoa	Arthropoda	Insecta	Diptera	Cecidomyiidae	Unclassified	Unclassified	Unknown		0	0	0	15	0	0	0	0	31	0	0	0	0	0	0	0	0	0	0	0	0	0	0	0	0	0	0	0	0	0	0	0	0	0	0	0	0	0
ASV1686	AACTTGATCTGGAATAATTGGAACATCCCTAAGACTCCTAATTCGAACTGAATTAGGAACCCCTGGAAAATTAATTGGGAATGATCAAATTTATAATACTATTGTAACTGCTCATGCTTTTATCATAATTTTTTTTATAGTTATACCTATTATAATT	157	Metazoa	Arthropoda	Insecta	Lepidoptera	Unclassified	Unclassified	Unclassified	Herbivore	Unknown	0	0	0	0	0	0	0	0	0	0	0	0	0	0	0	0	0	0	0	0	0	0	0	0	0	0	0	0	0	0	1	0	0	0	0	0	0	0
ASV1688	AATTTGAGCTGGAATAATAGGAACTTCATTAAGTTTATTAATTCGAGCTGAATTAGGAAATCCAGGATCATTAATTGGAGATGATCAAATTTATAATACAATTGTTACAGCTCATGCCTTTATTATAATTTTTTTCATGGTAATACCTATTATAATT	157	Metazoa	Arthropoda	Insecta	Lepidoptera	Coleophoridae	Coleophora	Coleophora helgada	Herbivore	Endophag	0	0	0	0	0	0	0	0	0	0	0	0	0	0	0	0	0	0	0	0	0	0	0	0	0	0	0	0	0	0	0	0	0	0	0	0	0	0
ASV1693	AATTTGAGCAGGTATAATAGGAACATCTTTAAGATTATTAATTCGAGCTGAATTAGGAAATCCGGGTTCATTAATTGAAAATGATCAAATTTACAATACTATTGTTACAGCTCATGCTTTTATTATAATTTTTTTTATAGTAATACCTATTATAATT	157	Metazoa	Arthropoda	Insecta	Lepidoptera	Unclassified	Unclassified	Unclassified	Herbivore	Unknown	0	0	0	2103	0	0	482	0	0	0	0	0	0	0	0	0	0	0	0	0	0	0	0	0	0	0	0	0	0	0	0	0	0	0	0	0	0	0
ASV1700	ATCTTGGGCTGCTATAGTAGGAACTGCAATAAGAGTATTAATTCGAATAGAATTAGGGCAAACGGGAAGTTTGTTAGGAGATGATCATCTTTATAATGTAATTGTTACGGCTCATGCATTTGTAATAATTTTTTTTATAGTAATACCAATTTTGATT	157	Metazoa	Arthropoda	Arachnida	Araneae	Gnaphosidae	Gnaphosa	Gnaphosa kompirensis	Predator		0	36	0	0	0	0	0	0	0	0	0	0	0	0	0	0	0	0	0	0	0	0	0	0	0	0	0	0	517	0	3	0	0	0	0	0	0	0
ASV1708	AGCTTGATCTGGAATAGTAGGAACTTCTTTAAGAATTCTTATTCGTGCTGAATTAGGTCATCCAGGTGCCTTAATTGGTGATGATCAAATTTATAATGTAATTGTTACAGCTCATGCATTCATTATAATTTTCTTTATAGTAATACCTATTATAATT	157	Metazoa	Arthropoda	Insecta	Diptera	Unclassified	Unclassified	Unclassified	Unknown		0	0	0	0	0	0	0	0	0	0	0	0	0	2022	0	0	0	0	0	0	0	0	0	0	0	0	0	0	0	0	0	0	0	0	0	0	0	0
ASV1719	TGCTTGATCAGGTATAGTAGGAACTTCTTTAAGAATTTTAATCCGCGCAGAATTAGGACATGCCGGAGCTTTAATTGGAGATGATCAAATTTATAACGTAATTGTAACTGCTCATGCTTTTGTAATAATTTTTTTTATAGTAATGCCAATTTTAATT	157	Metazoa	Arthropoda	Insecta	Diptera	Chironomidae	Unclassified	Unclassified	Aquatic		0	0	0	0	0	0	0	0	0	0	0	0	0	0	0	0	0	0	0	0	0	0	0	0	0	0	0	0	0	0	0	0	0	0	0	0	0	0
ASV1721	AATTTGAGCAGGAATAGTAGGCACTTCATTAAGTTTATTAATTCGGGCAGAATTAGGAAACCCAGGTTCTTTAATTGAAAATGATCAAATTTATAATACAATTGTTACGTCTCATGCATTTATTATAATTTTCTTTATAGTTATACCTATCATAATT	157	Metazoa	Arthropoda	Insecta	Lepidoptera	Sphingidae	Agrius	Agrius convolvuli	Herbivore	Exophag	0	0	0	0	0	0	0	0	0	0	0	0	0	0	0	0	0	0	0	0	0	0	0	0	0	0	0	0	0	0	0	0	0	0	0	0	0	0
ASV1732	AATTTGAAGAGGAATAGTAGGAACATCTTTAAGACTTCTAATTCGTGCTGAATTAGGAAATCCAGGATCATTAATTGGAGATGATCAAATTTATAATACAATTGTTACAGCTCATGCATTTATTATAATTTTTTTTATAGTAATACCAATTATAATT	157	Metazoa	Arthropoda	Insecta	Lepidoptera	Crambidae	Sitochroa	Sitochroa verticalis	Herbivore	Exophag	0	0	0	0	0	0	0	0	0	0	0	0	0	0	0	0	0	0	0	0	0	0	0	0	0	0	0	0	0	0	0	0	0	0	409	0	0	0
ASV1735	AATTTGAGCCGGAATAATTGGAACATCATTAAGAATTTTAATTCGAATAGAATTAAGAAGAATTAGAAATTTAATTGGAAATGATCAAATTTATAATGTAATTGTAACTGCTCATGCTTTTATTATAATTTTTTTCATGGTTATACCAATTTTAATT	157	Metazoa	Arthropoda	Insecta	Diptera	Cecidomyiidae	Unclassified	Unclassified	Unknown		0	0	0	5	0	0	1054	0	0	0	0	0	0	0	6	0	0	0	0	0	0	5	0	0	0	2041	0	0	0	0	208	0	0	0	674	0	0	0
ASV1747	AGCATGAGCTGGGATAGTAGGAACTTCTTTAAGAATCTTAATCCGAGCTGAACTAGGTCACCCTGGAGCCCTAATTGGTGATGATCAAATTTATAATGTCATTGTAACTGCACATGCATTTGTAATAATTTTTTTTATAGTAATACCTATTATAATT	157	Metazoa	Arthropoda	Insecta	Diptera	Chloropidae	Cryptonevra	Cryptonevra flavitarsis	Herbivore	Endophag	0	0	0	0	0	0	0	0	0	0	0	0	0	0	0	0	0	0	0	0	0	0	0	0	0	0	0	0	0	0	3	0	0	0	0	0	0	0
ASV1748	AGCATGAGCTGGAATAGTAGGAACATCACTAAGAATTTTAATTCGAGCTGAATTAGGACACCCAGGAGCATTAATTGGAGATGATCAGATTTATAATGTAATTGTTACTGCACATGCCTTTGTAATAATTTTTTTTATAGTAATACCAATTATAATT	157	Metazoa	Arthropoda	Insecta	Diptera	Chloropidae	Unclassified	Unclassified	Unknown		0	0	0	0	0	0	0	0	0	0	0	0	0	0	0	0	0	0	0	0	0	0	1	0	0	0	0	0	0	1458	0	1350	0	0	0	0	0	0
ASV1759	AAGATGAGCTGGAATAGTAGGCACTTCTCTAAGTCTACTTATTCGAGCCGAATTAGGAAACCCCGGAACTTTAATTGGGGATGATCAAATTTATAATGTTATTGTAACTGCTCATGCTTTTGTAATAATTTTCTTTATAGTTATACCTATTTTAATT	157	Metazoa	Arthropoda	Insecta	Coleoptera	Scarabaeidae	Aphodius	Unclassified	Coprophag		0	0	0	0	0	0	0	0	0	0	0	0	0	0	0	0	0	1	0	0	0	0	0	0	0	0	0	0	0	0	0	0	0	0	0	0	0	0
ASV1766	TATTTGAGCCGGTATAGTAGGAACTTCATTAAGTTTACTTATTCGAGCAGAATTAGGAAATCCTGGATCTTTAATTGGTGATGATCAAATTTATAACACCATTGTAACTGCACATGCATTTATTATAATTTTTTTTATAGTGATACCCATTATAATT	157	Metazoa	Arthropoda	Insecta	Lepidoptera	Tortricidae	Matsumuraeses	Matsumuraeses sp. ANIC1	Herbivore	Endophag	0	0	0	0	0	0	0	0	1122	0	0	0	0	0	0	0	0	0	0	0	0	0	0	0	0	0	0	0	0	0	0	0	0	0	0	0	0	0
ASV1773	AATTTGAGCAGGAATAGTAGGTACATCTTTAAGACTTCTAATTCGTGCTGAATTAGGTACTCCCGGGTCTTTAATTGGAGATGATCAAATTTATAATACTATTGTAACAGCTCATGCTTTTATTATAATTTTTTTTATAGTAATACCTATTATAATT	157	Metazoa	Arthropoda	Insecta	Lepidoptera	Nolidae	Earias	Unclassified	Herbivore	Endophag	0	0	0	0	0	0	0	0	0	0	0	7	0	0	0	0	0	0	0	0	0	0	0	0	0	0	0	0	0	0	0	0	0	0	0	0	0	0
ASV1785	AATTTTTTCTGGTATTTTGGGTACTTCTCTTAGAAATATTATTCGATTTGAACTAAGTATTCCATCAATATTAATTGGAGATGATCAAATTTATAATTCAATTGTTACATCCCACGCTTTAATTATAATTTTTTTCATAGTAATACCAATCATAATT	157	Metazoa	Arthropoda	Insecta	Hymenoptera	Unclassified	Unclassified	Hymenoptera sp. BOLD:AAH4935	Unknown		0	0	0	0	0	0	0	0	0	0	0	0	0	0	0	0	0	0	0	0	0	0	0	4468	0	3	0	0	0	2	0	0	0	0	0	0	0	0
ASV1798	AATTTGAGCAGGAATAGTAGGCACTTCATTAAGTTTATTAATTCGGGCAGAATTAGGAAACCCAGGTTCCTTAATTGAAAATGATCAAATTTATAATACAATTGTTACATCTCATGCATTTATTATAATTTTCTTTATAGTTATACCTATCATAATT	157	Metazoa	Arthropoda	Insecta	Lepidoptera	Unclassified	Unclassified	Unclassified	Herbivore	Unknown	0	0	0	0	0	0	0	0	0	0	0	0	0	0	0	0	0	0	0	0	0	79	0	0	0	0	0	0	0	0	0	0	0	0	0	0	0	0
ASV1807	AGCATGATCAGGGATAGTGGGAACATCGCTAAGAATCTTAATTCGTACAGAATTAGGAAATCCAGGATCCCTTATTGGCGACGACCAAATTTATAACGTAATCGTAACTGCCCATGCTTTCATCATAATTTTTTTCATAGTTATACCTATAATAATT	157	Metazoa	Arthropoda	Insecta	Coleoptera	Unclassified	Unclassified	Unclassified	Unknown		0	0	0	0	0	0	10	121	0	0	0	0	0	0	0	0	0	0	95	0	0	0	0	0	0	0	0	170	0	0	0	0	0	0	92	0	0	0
ASV1813	AATTTGAGCAGGAATAGTAGGAACCTCATTAAGATTATTAATTCGAGCAGAATTAGGAAATCCCGGTTCTTTAATTGGTGATGATCAAATTTATAATACTATTGTAACAGCTCATGCTTTTATTATAATTTTTTTTATAGTAATACCAATTATAATT	157	Metazoa	Arthropoda	Insecta	Lepidoptera	Unclassified	Unclassified	Unclassified	Herbivore	Unknown	0	0	0	0	0	0	0	0	0	0	0	0	0	0	0	0	0	0	0	0	0	0	0	0	0	0	0	0	0	0	0	0	0	0	0	0	0	0
ASV1816	AATTTGATCAGGAATATTAGGAACTTCCTTAAGTATATTAATTCGAGCTGAATTAGGAAACCCCGGATCATTAATTGGAGATGATCAAATTTATAATACAATTGTCACAGCTCATGCATTTATTATAATTTTTTTTATAGTTATACCTATTATAATT	157	Metazoa	Arthropoda	Insecta	Lepidoptera	Gracillariidae	Philodoria	Philodoria nr. floscula CLV6239	Herbivore	Endophag	0	0	0	0	0	0	0	0	0	0	0	0	0	0	0	0	0	0	0	0	0	0	0	0	0	0	0	0	0	0	0	0	0	0	0	0	0	0
ASV1817	AGCATGATCTGGTATAGTAGGAACTTCATTAAGAATTTTGATTCGAGCTGAATTAGGACACCCTGGTGCTTTAATTGGTGATGATCAAATTTATAATGTTATTGTAACAGCTCACGCTTTTATTATAATTTTCTTTATAGTTATACCTATTATAATT	157	Metazoa	Arthropoda	Insecta	Diptera	Muscidae	Unclassified	Unclassified	Unknown		0	0	0	0	0	0	0	0	0	0	0	0	0	0	0	0	0	0	0	0	0	0	0	522	0	0	0	0	0	0	0	0	0	0	0	0	0	0
ASV1823	AGCATGATCTGGTATAATTGGAACTTCACTAAGAATTTTAATTCGAGCTGAATTAGGACACCCTGGTGCACTAATTGGTGATGACCAAATTTATAATGTTATTGTAACAGCCCATGCTTTTATTATAACTTTCTTTATAGTTATACCTATTATAATT	157	Metazoa	Arthropoda	Insecta	Diptera	Muscidae	Musca	Musca autumnalis	Coprophag		0	0	0	0	300	0	0	0	0	0	0	0	102	0	0	0	0	0	0	0	0	0	0	0	0	0	0	0	0	0	0	0	0	0	0	0	0	0
ASV1830	AATTTGAGCTGGAATAGTAGGAACTTCTTTAAGATTATTAATTCGAGCTGAATTAGGAAATCCTGGATCATTAATTGGTGATGATCAAATTTATAATACAATTGTTACTGCTCATGCTTTTATTATAATTTTCTTTATAGTTATACCCATTATAATT	157	Metazoa	Arthropoda	Insecta	Lepidoptera	Coleophoridae	Coleophora	Coleophora deviella	Herbivore	Endophag	0	0	0	0	0	626	3	0	0	0	0	0	0	0	0	0	0	0	0	0	0	0	0	492	0	0	0	0	3656	2443	0	0	0	0	0	0	0	0
ASV1846	AATTTGAGCAGGAATAGTAGGAACTTCATTAAGTTTATTAATTCGAGCAGAATTAGGAAACCCAGGATCATTAATTGGAGATGACCAAATTTATAATACTATTGTAACTGCCCATGCTTTTATTATAATTTTTTTTATAGTAATACCAATTATAATT	157	Metazoa	Arthropoda	Insecta	Lepidoptera	Notodontidae	Furcula	Furcula occidentalis	Herbivore	Exophag	0	0	0	0	0	0	0	0	0	0	0	0	0	0	0	0	0	0	0	0	0	0	0	0	0	0	0	0	0	0	0	0	0	0	0	0	0	0
ASV1847	AATTTGATCAGGAATAGTAGGTACATCTTTAAGAATTTTAATTCGAATAGAATTAAGAAGAATTTCAAATTTAATTGGTAATGATCAAATTTATAATGTTATTGTAACTGCACATGCTTTTATTATAATTTTTTTCATAGTTATACCAATTTTAATT	157	Metazoa	Arthropoda	Insecta	Diptera	Cecidomyiidae	Unclassified	Unclassified	Unknown		0	0	0	0	0	0	0	0	0	0	0	0	0	0	0	0	0	0	0	0	0	0	0	0	0	0	0	0	0	0	0	0	0	0	0	0	0	0
ASV1855	TATATGAACTGCCATATTGGGGACTTCTTTAAGAAATATTATTCGTTTCGAACTAAGAATACCAAATAGAATTATTAAAGATGATCAAATTTACAATTCTTTAGTTACAGCTCATGCTTTAGTAATAATTTTTTTTATAATTATACCAGTAATAATT	157	Metazoa	Arthropoda	Arachnida	Trombidiformes	Tarsonemidae	Unclassified	Tarsonemidae sp. BIOUG25926-A09	Unknown		0	0	0	0	0	0	0	0	0	0	0	0	0	0	0	0	0	0	0	0	0	0	0	0	0	0	0	0	0	0	9	0	0	0	0	0	0	0
ASV1871	AATTTGATCAGGAATAGTAGGAACATCATTAAGAATTTTAATTCGAATAGAATTAAGAGGAATCTCTAATTTAATTGGAAATGATCAAATTTATAATGTAATTGTTACAGCTCACGCTTTTATTATAATTTTTTTTATAGTAATACCTATTTTAATT	157	Metazoa	Arthropoda	Insecta	Diptera	Cecidomyiidae	Unclassified	Unclassified	Unknown		0	0	0	6	0	0	0	0	0	0	0	0	0	0	0	0	0	0	0	0	0	3	0	494	4	0	0	0	0	0	12	0	0	0	0	0	0	0
ASV1872	AATTTGATCAGGGATATTTGGAATATCATTGAGAATTTTAATCCGATTAGAATTAAGAATTATTTCTAATCTAATTGAAAATGATCAAATTTATAATTCAATTGTTACTGCTCATGCTTTAATTATAATTTTTTTTATAGTTATACCAATTTTAATC	157	Metazoa	Arthropoda	Insecta	Diptera	Cecidomyiidae	Unclassified	Unclassified	Unknown		0	0	0	0	0	0	0	1192	0	0	0	0	0	0	0	0	0	0	0	0	0	0	0	0	0	0	0	0	0	0	0	0	0	0	0	0	0	0
ASV1874	ATTCTGATCTGGTATATTAGGATTATCATTTAGAATATTAATTCGAAGAGAATTAGGGACTCCTAATTCATTAATTGGAGATGATCAAATTTATAATACAATTATTACATCACATGCATTTTTAATAATTTTTTTTATAGTAATACCCGTAATAATT	157	Metazoa	Arthropoda	Insecta	Hymenoptera	Cimbicidae	Corynis	Corynis obscura	Herbivore	Exophag	0	0	0	0	0	0	0	0	0	0	0	0	0	0	0	0	0	0	0	0	0	0	0	0	0	0	0	0	0	0	0	0	0	0	0	0	0	0
ASV1876	AGCTTGAGCAGGAATAGTAGGTACATCTCTTAGACTATTAATTCGAGCAGAATTAGGAAATCCTGGATCATTAATTGGTGATGATCAAATTTATAATGTAATTGTTACTGCTCATGCATTTATTATAATTTTTTTTATAGTAATACCTATTGTTATT	157	Metazoa	Arthropoda	Insecta	Coleoptera	Staphylinidae	Aleochara	Unclassified	Coprophag		0	0	0	0	0	0	0	0	0	0	1	0	0	0	0	0	0	0	0	0	0	0	0	0	0	0	0	0	0	0	0	0	0	0	0	0	0	0
ASV1885	AATTTGAGCAGGAATAGTTGGTACATCATTAAGAATTTTAATTCGAATAGAATTAAGAAGAATTAGAAATTTAATTGGAAATGATCAAATTTATAATGTAATTGTAACTTCTCATGCTTTCATTATAATTTTTTTTATAGTAATACCAATTTTAATT	157	Metazoa	Arthropoda	Insecta	Diptera	Cecidomyiidae	Unclassified	Unclassified	Unknown		0	0	0	0	0	0	0	0	0	0	0	0	0	1037	0	0	0	0	0	14	0	0	0	0	0	0	0	0	0	0	0	0	0	3	0	0	0	0
ASV1886	AATTTGAGCAGGTATAATAGGAACATCTTTAAGATTATTAATTCGAGCTGAATTAGGAAATCCAGGATCATTAATTGGGAATGATCAAATTTACAATACTATTGTTACAGCTCACGCTTTTATTATAATTTTTTTTATAGTAATACCTATTATAATT	157	Metazoa	Arthropoda	Insecta	Lepidoptera	Tortricidae	Unclassified	Unclassified	Herbivore	Endophag	0	0	0	0	0	0	526	0	0	0	0	0	0	0	0	0	0	0	0	0	0	0	0	0	0	0	0	0	0	0	0	0	0	0	0	0	0	25
ASV1890	AACTTGATCTGGAATAATTGGGACATCCCTAAGACTCCTAATTCGAACTGAATTAGGAACCCCTGGAAAATTAATTGGGAATGGTCAAATTTATAATACTATTGTAACTGCTCATGCTTTTATCATAATTTTTTTTATAGTTATACCTATTATAATT	157	Metazoa	Arthropoda	Insecta	Lepidoptera	Lasiocampidae	Alompra	Alompra roepkei	Herbivore	Exophag	0	0	0	0	0	0	0	0	0	0	0	0	0	0	0	0	0	0	0	0	0	0	0	0	0	0	0	0	0	0	0	0	0	0	0	0	0	0
ASV1891	AATTTGAGCAGGAATAATCGGAACAAGATTAAGAATTTTAATTCGAATAGAATTATCAACAACATCAAATTTAATTGAGAACGATCAAATTTATAATGTAATTGTAACTGCTCATGCTTTCATTATAATTTTTTTTATAGTTATACCAATTTTAATT	157	Metazoa	Arthropoda	Insecta	Diptera	Cecidomyiidae	Unclassified	Unclassified	Unknown		0	0	0	0	0	0	230	0	0	0	0	0	0	0	0	0	0	0	0	0	0	0	0	0	0	0	760	0	0	0	0	0	0	0	0	1	0	0
ASV1894	AGCATGAGCCGGTATAGTAGGGACATCCCTCAGTTTATTAATTCGAGCTGAATTAGGCCAACCAGGATATTTAATTGGTGACGACCAAATTTATAATGTAATCGTTACTGCCCACGCATTTGTAATAATTTTCTTTATAGTTATACCTATTATAATT	157	Metazoa	Arthropoda	Insecta	Orthoptera	Tettigoniidae	Metrioptera	Metrioptera bonneti	Herbivore	Exophag	0	0	0	0	0	0	0	826	0	0	1	0	0	0	0	0	0	0	0	0	0	0	0	0	0	0	0	0	0	0	0	0	0	0	0	0	0	0
ASV1896	AGCTTGAGCCGGAATAGTAGGAACTTCTTTAAGTATTCTAATTCGAGCTGAATTAGGTCATCCTGGTGCTTTTATTGGAGATGATCAAATTTATAATGTTATTGTAACAGCACACGCTTTTATTATAATTTTTTTTATAGTTATACCTATTATAATT	157	Metazoa	Arthropoda	Insecta	Diptera	Culicidae	Anopheles	Unclassified	Unknown		0	0	0	0	0	0	0	0	0	0	0	0	0	0	0	0	0	0	0	0	0	0	0	0	0	0	0	0	0	0	0	0	0	0	0	0	0	0
ASV1898	TATGTGATCTGGTATATTAGGTTTATCTATAAGATTAATTATTCGAATAGAATTAAGTGTAGCAGGTAGATTTATTGGAAGAGATCAAATTTATAATAGAATTGTTACTGCTCATGCTTTTGTAATAATTTTTTTTATGGTTATGCCTATTATAATT	157	Metazoa	Arthropoda	Insecta	Hymenoptera	Braconidae	Unclassified	Unclassified	Parasitoid		0	0	0	0	0	0	0	0	0	0	0	0	0	1473	0	0	0	1	0	0	0	0	0	0	0	0	0	0	0	0	0	0	0	0	0	0	0	0
ASV1905	AGCCTGATCAGGAATAGTAGGAACATCCCTCAGCCTACTAATTCGAATTGAATTAGGTAATCCAGGAACACTAATCGGTAATGATCAAATTTATAATACAATTGTTACAGCCCATGCATTTATTATAATTTTTTTCATAGTTATACCTATCATAATT	157	Metazoa	Arthropoda	Insecta	Coleoptera	Chrysomelidae	Pseudocolaspis	Pseudocolaspis sp. EMHAU_15070625	Herbivore	Exophag	0	0	0	0	0	0	254	0	0	0	0	0	0	0	2	0	0	0	0	0	0	0	0	0	0	0	0	0	0	0	0	0	0	0	0	0	0	0
ASV1919	AGCATGAGCTGGAATAGTAGGTACATCAATAAGAATAATTATTCGTACAGAACTTGGACAACCAGGATCTATAATTGGAAATGATCAAATCTATAATGTTATTATTACAGCACATGCATTTGTAATAATTTTCTTCATAGTAATACCTATTATAATC	157	Metazoa	Arthropoda	Insecta	Orthoptera	Acrididae	Unclassified	Unclassified	Herbivore	Exophag	0	0	0	0	0	0	0	0	0	0	0	0	0	0	0	0	0	0	0	0	0	0	0	656	0	0	0	0	0	0	0	0	0	0	0	0	0	0
ASV1920	AGTTTGATCAGGAATAGTAGGAACATCTTTAAGTATATTAATTCGTGCTGAATTAAGTCACCCAGGGATATTTATTGGAAATGATCAAATTTATAACGTAATTGTTACAGCTCATGCATTTATTATAATTTTCTTTATAGTAATACCAATTATAATT	157	Metazoa	Arthropoda	Insecta	Diptera	Culicidae	Unclassified	Unclassified	Aquatic		0	0	0	0	0	0	0	0	0	0	0	0	0	0	0	0	0	0	0	0	0	0	0	0	0	0	0	0	0	0	0	0	0	0	144	0	0	0
ASV1921	AGCTTGATCAGGAATGGTTGGAACTTCTTTAAGAATGTTAATTCGAGCAGAATTAGGTCGGCCAGGGACATTTATCGGGGACGACCAAATTTATAATGTTGTTGTAACAGCACACGCTTTTATTATAATTTTTTTCATAGTTATACCAATTTTAATT	157	Metazoa	Arthropoda	Insecta	Diptera	Chironomidae	Unclassified	Unclassified	Aquatic		0	0	0	0	0	0	0	0	0	0	0	0	0	0	0	0	0	0	0	0	0	0	0	0	0	0	0	0	0	0	0	0	0	0	0	0	0	0
ASV1923	AATCTGATCAGGAATAGTAGGAACATCTTTAAGACTTCTTATTCGAGCTGAATTAGGAAACCCTGGCTCATTAATTGGAGATGATCAAATTTATAATACTATTGTAACAGCTCATGCTTTTATTATAATTTTTTTTATAGTAATACCAATTATAATT	157	Metazoa	Arthropoda	Insecta	Lepidoptera	Limacodidae	Narosoideus	Narosoideus flavidorsalis	Herbivore	Exophag	0	0	0	0	0	0	0	0	0	0	0	0	0	0	0	0	0	0	0	0	0	0	0	0	0	0	0	0	0	0	7	0	0	0	0	0	0	0
ASV1926	AATTTGATCAGGGATATTTGGAATATCATTGAGAATCTTAATCCGATTGGAATTAAGAACTATTTCTAATTTAATTGAAAATGATCAAATTTATAATTCAATTGTTACTGCTCACGCTTTAATTATAATTTTTTTCATAGTTATACCAATTTTAATT	157	Metazoa	Arthropoda	Insecta	Diptera	Cecidomyiidae	Unclassified	Unclassified	Unknown		0	0	0	0	0	0	0	0	0	0	0	0	0	0	0	79	0	0	0	0	0	0	0	0	0	0	0	0	0	0	0	0	0	0	0	0	0	0
ASV1946	AGCATGAGCTGGGATAGTAGGAACATCAATAAGAATAATTATCCGAATAGAATTAGGACAGCCAGGATCAATAATTGGAGATGATCAAATCTATAATGTAATTATTACAGCACATGCATTTGTAATAATTTTCTTTATAGTTATACCAATTATAATT	157	Metazoa	Arthropoda	Insecta	Orthoptera	Acrididae	Oedaleus	Unclassified	Herbivore	Exophag	0	0	0	0	0	0	0	0	0	0	0	0	0	0	0	0	0	0	0	0	0	0	0	0	0	0	0	0	0	0	0	0	0	0	0	0	0	0
ASV1964	TGCGTGGGCTGCTATAGTTGGTACTGCAATAAGTGTATTAATTCGTATGGAATTAGGACAGGTTGGTAAGTTTTTGGGCGATGATCATATATATAATGTAATTGTTACTGCACATGCATTTGTAATAATTTTTTTCATAGTGATGCCTGTTTTGATT	157	Metazoa	Arthropoda	Arachnida	Araneae	Philodromidae	Tibellus	Unclassified	Predator		0	0	0	0	0	0	0	0	0	0	0	0	0	0	0	0	0	0	0	0	0	0	0	0	0	0	0	0	0	0	0	0	0	0	0	0	0	0
ASV1970	TATATGAGCAGGAATAGTGGGAACTTCCTTAAGAATTTTAATTCGATTAGAATTAGGGTCAACAGGAAGATTAATCGGAAATGACCAAATTTATAATGTTATTGTAACTGCGCACGCATTTATCATAATTTTTTTCATAGTAATGCCGATTATAATT	157	Metazoa	Arthropoda	Insecta	Coleoptera	Coccinellidae	Coccinula	Coccinula quatuordecimpustulata	Predator		0	0	0	0	0	0	0	0	0	0	0	0	0	0	0	0	0	0	0	0	0	0	0	0	0	0	0	0	0	0	0	0	0	0	0	0	0	0
ASV1972	ATCTTGAGCTGGAATAGTAGGAACATCTTTAAGAATACTAATTCGTACAGAATTAGGAAATCCGGGAAGATTAATTGGAGATGATCAAATTTATAATAGTATTGTTACAGCCCATGCATTTATTATAATTTTTTTTATAGTAATACCTATTATAATC	157	Metazoa	Arthropoda	Insecta	Lepidoptera	Unclassified	Unclassified	Unclassified	Herbivore	Unknown	0	0	0	0	0	0	0	0	0	0	0	0	0	0	0	0	0	0	0	0	0	0	0	0	0	0	0	0	0	0	0	0	0	0	0	0	0	0
ASV1975	AATTTGAGCAGGAATAGTAGGAACATCTTTAAGTTTATTAATTCGTGCTGAATTAGGTAATCCAGGATCATTAATTGGAGATGATCAAATTTATAATACTATTGTAACAGCTCATGCTTTTATTATAATTTTCTTTATAGTTATACCTATTATAATT	157	Metazoa	Arthropoda	Insecta	Lepidoptera	Unclassified	Unclassified	Unclassified	Herbivore	Unknown	0	0	0	0	0	0	0	0	0	0	0	0	0	0	0	0	0	0	0	0	0	0	0	0	0	0	0	0	0	0	0	0	0	0	0	0	0	0
ASV1976	AGAATGAGCCGGAATAGTAGGAACATCAATAAGAATAATTATCCGTGCAGAACTTTGACAACCAGGATCTATAATTGGTGATGATCAAATCTATACTATTATTACAGCACATGCATTTGTAATACTTTTCTTCATAGTAATACCCATTATAATT	154	Metazoa	Arthropoda	Insecta	Orthoptera	Acrididae	Unclassified	Unclassified	Herbivore	Exophag	0	0	0	0	0	0	0	0	0	0	0	0	0	0	0	0	0	0	0	0	0	0	0	0	0	0	0	0	0	0	0	0	0	0	164	0	0	0
ASV1980	AGCTTGAGCAGGAATAGTAGGAACTTCATTAAGAATTTTAATTCGAGCTGAATTAGGACACCCTGGAGCTTTAATTGGTGATGACCAAATTTATAATGTAATTGTTACAGCCCATGCTTTTGTAATAATTTTCTTTATAGTAATACCTATTATAATT	157	Metazoa	Arthropoda	Insecta	Diptera	Sepsidae	Sepsis	Sepsis thoracica	Coprophag		0	0	0	0	0	0	0	0	0	0	0	0	0	0	981	0	0	0	0	0	0	0	0	0	0	0	0	0	0	0	0	0	0	0	0	0	0	0
ASV2001	AATTTGATCAGGAATAGTTGGTACATCATTAAGACTTCTTCTTCGTGCTGAATTAGGAACTTCAGGTTCTTTAATTGGAGATGATCAAATTTATAATACTATTGTTACTAGACATGCTTTTATTATAATTTTTTTTATAGTTATACCAATTATAATT	157	Metazoa	Arthropoda	Insecta	Lepidoptera	Pyralidae	Emmalocera	Emmalocera sp. KLM Lep 03010	Herbivore	Endophag	0	0	0	0	0	0	0	0	0	0	0	0	0	0	0	0	0	0	0	0	0	0	0	0	0	0	0	0	0	0	0	0	0	0	0	0	0	0
ASV2011	GGTTTGATCTGCTATGGTGGGGACTGCTATAAGAGTTTTAATTCGAATTGAATTAGGGCAATCTGGTAGATTTTTAGGTGACGATCAAGTTTATAATGTGATTGTTACGGCACACGCTTTTGTTATGATTTTTTTTATAGTTATACCTATTTTAATT	157	Metazoa	Arthropoda	Arachnida	Araneae	Tetragnathidae	Pachygnatha	Pachygnatha quadrimaculata	Predator		0	0	0	0	0	0	0	0	0	0	0	0	0	0	0	0	0	0	0	0	0	0	0	0	0	0	0	0	0	0	0	0	0	0	0	0	0	0
ASV2027	AATTTGAGCAGGAATAGTAGGAACCTCATTAAGACTTCTAATTCGAGCAGAATTAGGAACCCCAGGGTCTTTAATTGGAGATGACCAAATCTATAATACCATTGTAACAGCTCATGCTTTTATTATAATTTTTTTCATAGTTATACCTATCATAATT	157	Metazoa	Arthropoda	Insecta	Lepidoptera	Saturniidae	Antheraea	Antheraea pernyi	Herbivore	Exophag	0	0	0	0	0	0	0	0	0	0	0	0	0	0	0	0	0	0	0	0	0	0	0	0	0	0	0	0	0	0	0	0	0	0	0	0	1592	0
ASV2034	AATTTGATCAGGGATATTTGGAATATCATTGAGAATTTTAATCCGATTGGAATTAAGAACTATTTCTAATTTAATTGAAAGTGATCAAATTTATAATTCAATTGTTACTGCTCACGCTTTAATTATAATTTTTTTCATAGTTATACCAATTTTAATT	157	Metazoa	Arthropoda	Insecta	Diptera	Cecidomyiidae	Unclassified	Unclassified	Unknown		0	0	0	0	0	0	0	0	0	0	13	0	0	0	0	0	0	0	0	0	0	0	0	0	0	0	0	0	0	0	0	0	0	51	23	0	0	0
ASV2036	AATTTGAGCTGGAATAGTAGGAACTTCTTTAAGTTTATTAATTCGAGCCGAATTAGGAAATCCCGGCTCATTAATTGGTGACGATCAAATTTATAATACAATTGTCACAGCTCATGCTTTTATTATAATTTTTTTTATAGTTATACCTATCATAATT	157	Metazoa	Arthropoda	Insecta	Lepidoptera	Coleophoridae	Coleophora	Unclassified	Herbivore	Endophag	0	0	0	0	0	0	0	0	0	0	0	0	0	0	0	0	0	0	0	0	0	0	0	0	0	0	0	0	0	0	0	0	0	0	0	0	0	0
ASV2037	AACATGAGCTGGAATAGTAGGTACATCAATAAGAATAATTATTCGTGCAGAACTTGGACAACCAGGATCTATAATTGGAGATGATCAAATCTATAATGTTATTATTACAGCACATGCATTTGTAATAATTTTCTTCATGGTAATACCTATTATAATT	157	Metazoa	Arthropoda	Insecta	Orthoptera	Acrididae	Pseudoeoscyllina	Pseudoeoscyllina xilingensis	Herbivore	Exophag	0	5	309	0	1	0	0	0	0	0	0	0	0	0	0	0	0	0	0	0	0	0	0	0	0	0	0	0	0	0	0	0	0	0	0	0	0	0
ASV2047	GATTTGAGCAGGAATAGTAGGAACTTCTTTAAGTTTATTAATTCGGGCAGAATTAGGTAATCCTGGATCTTTAATTGGAGATGATCAAATTTATAATACTATCGTTACAGCTCATGCTTTTATTATAATTTTCTTTATAGTAATACCAATTATAATT	157	Metazoa	Arthropoda	Insecta	Lepidoptera	Noctuidae	Heliothis	Heliothis adaucta	Herbivore	Exophag	0	0	0	0	0	0	0	0	0	0	0	0	0	0	0	0	0	0	0	0	0	0	0	0	0	0	0	0	0	0	0	0	0	0	0	4575	0	0
ASV2054	AGCATGATCTGGTATAGTTGGAACTTCATTAAGAATTTTAATTCGAGCAGAATTAGGACACCCTGGTGCACTAATTGGTGACGACCAAATTTATAATGTAATTGTAACAGCTCATGCTTTTATTATAATTTTCTTTATAGTAATACCTATTATAATT	157	Metazoa	Arthropoda	Insecta	Diptera	Muscidae	Musca	Unclassified	Herbivore	Unknown	0	582	0	0	0	0	0	0	0	0	0	0	0	0	0	0	0	0	0	0	0	0	0	0	0	0	0	0	0	0	0	0	0	0	0	0	0	0
ASV2072	AATTTGAAGAGGAATAGTAGGAACATCTTTAAGACTTCTAATTCGTGCTGAATTAGGAAATCCAGGATCATTAATTGGAGATGACCAAATTTATAATACAATTGTTACAGCTCATGCATTTATTATAATTTTTTTTATAGTAATACCAATTATAATT	157	Metazoa	Arthropoda	Insecta	Lepidoptera	Crambidae	Sitochroa	Sitochroa verticalis	Herbivore	Exophag	0	0	0	0	0	0	0	0	0	0	0	0	0	0	0	77	1	4140	0	0	0	1	0	0	0	0	2444	0	0	0	0	2	0	39	0	0	0	0
ASV2088	TGCATGAGCAGGAATAGTAGGAACATCCTTAAGTATATTAATTCGTGCTAAATTAGGAAATCCGGGAGCATTAATTGGTGACGATCAAATTTATAATGTTATTGTAACTGCCCATGAATTTGTAATAATTTTTTTTATAGTAATACCTATTATAATT	157	Metazoa	Arthropoda	Insecta	Coleoptera	Carabidae	Calathus	Calathus micropterus	Herbivore	Exophag	0	0	0	0	0	0	0	0	0	0	0	0	0	0	0	0	0	0	0	0	0	0	0	0	0	0	0	0	0	0	0	0	0	0	0	0	0	0
ASV2091	AATTTGAGCAGGAATAATCGGAACAAGATTAAGAATTTTAATTCGAATAGAATTATCAACAACATCAAATTTGATTGAGAACGATCAAATTTATAATGTAATTGTAACTGCTCATGCTTTCATTATAATTTTTTTTATAGTTATACCAATTTTAATT	157	Metazoa	Arthropoda	Insecta	Diptera	Cecidomyiidae	Unclassified	Unclassified	Unknown		0	0	1	0	0	0	0	0	0	0	0	0	0	0	19	0	0	2110	0	0	0	0	0	0	0	0	0	0	0	0	0	0	0	0	0	0	0	0
ASV2100	TATTTGATCTGGAATAGTAGGAACTTCATTAAGAATTTTAATTCGAATAGAATTAAGTAGAATTTCAAATTTAATTGGTAATGATCAAATTTATAATGTAATTGTAACAGCTCATGCTTTTATTATAATTTTTTTCATAGTAATACCAATTTTAATT	157	Metazoa	Arthropoda	Insecta	Diptera	Cecidomyiidae	Unclassified	Unclassified	Unknown		0	454	0	0	0	0	0	0	0	2	0	0	0	0	0	0	0	0	0	0	0	0	0	0	0	0	0	0	0	0	0	0	0	0	0	0	622	0
ASV2110	AATTTGAGCAGGAATAATTGGGACATCTTTAAGTCTTTTAATTCGGGCTGAATTGGGGAATCCAGGATCATTAATTGGTGATGACCAAATTTATAATACAATTGTTACAGCTCATGCTTTTATTATAATTTTTTTTATAGTTATACCTATTATAATT	157	Metazoa	Arthropoda	Insecta	Lepidoptera	Unclassified	Unclassified	Unclassified	Herbivore	Unknown	0	0	194	0	0	0	0	0	0	0	0	0	0	0	0	0	0	0	0	0	0	0	0	0	0	0	0	0	0	0	0	0	0	0	0	0	0	0
ASV2131	AGCTTGATCAGGTATAGTAGGAACTTCTCTAAGAATTCTTATTCGAGCAGAATTAGGACATCCAGGAGCATTAATTGGAGATGATCAAATTTATAACGTTATTGTTACAGCTCATGCTTTTATTATGATTTTCTTTATAGTAATACCAATTATGATT	157	Metazoa	Arthropoda	Insecta	Diptera	Sarcophagidae	Ravinia	Ravinia pernix	Coprophag		0	0	0	0	0	0	0	0	0	0	0	0	0	0	0	0	0	0	0	0	0	0	0	0	0	0	0	0	0	0	0	0	0	0	0	0	0	0
ASV2139	AGCTTGATCTGGAATAGTAGGAACATCAATAAGTATAATTATTCGTGCAGAATTAGGACAACCAGGATATTTAATTGGAGATGATCAAATTTATAATGTAATTATTACAGCTCATGCATTTGTAATAATTTTTTTTATAGTAATACCTATTATAATT	157	Metazoa	Arthropoda	Insecta	Orthoptera	Acrididae	Euchorthippus	Euchorthippus unicolor	Herbivore	Exophag	0	0	0	0	0	0	0	0	0	0	0	0	0	0	0	0	0	0	0	0	0	0	0	0	0	0	0	0	0	0	0	0	0	0	91	0	0	0
ASV2151	AATTTGAGCAGGAATAGTAGGCACTTCATTAAGTTTATTAATTCGGGCAGAATTAGGAAACCCAGGTTCTTTAATTGAAAATGATCAAATTTATAATACAATTGTTACATCTCATGCATTTATTATAATTTTCTTTATAGTTATACCTATCATAATG	157	Metazoa	Arthropoda	Insecta	Lepidoptera	Sphingidae	Agrius	Agrius convolvuli	Herbivore	Exophag	0	0	0	0	0	0	0	0	0	0	0	0	0	0	0	0	0	0	0	0	0	0	134	0	0	0	0	0	0	0	0	0	0	0	0	0	0	0
ASV2152	AATTTGAGCAGGGATATTAGGTACATCTCTTAGACTTTTAATTCGAGCTGAATTAGGTAATCCTGGTTCTTTAATTGGAGATGATCAAATTTATAACACTATTGTAACAGCTCATGCTTTTATTATAATTTTTTTTATAGTTATACCTATTATAATT	157	Metazoa	Arthropoda	Insecta	Lepidoptera	Unclassified	Unclassified	Unclassified	Herbivore	Unknown	0	0	0	0	0	0	0	0	0	0	0	0	3	0	0	0	0	0	0	0	0	0	0	0	0	0	0	0	0	0	0	0	0	0	695	0	0	0
ASV2153	AATTTGATCAGGGATATTTGGAATATCATTGAGAATTTTAATCCGATTGGAATTAAGAACTATTTCTAATTTAATTGAAAATGATCAAATTTATAATTCAATTGTTACTGCTCACGCTTTAATTATAATTTTTTTTATAGTTATACCAATTTTAATT	157	Metazoa	Arthropoda	Insecta	Diptera	Cecidomyiidae	Unclassified	Unclassified	Unknown		0	125	0	386	0	1144	408	919	112	0	4552	0	0	0	0	177	0	2044	576	0	0	773	0	0	0	1034	0	713	0	0	1100	0	0	549	643	0	0	0
ASV2162	AGTATGAGCAGGAATAATTGGAACTTCTTTAAGTTTAATAATTCGTACAGAATTAGGTAACCCTGGGTCACTAATTGGAGATGATCAAATTTATAATACTATTGTTACAGCTCATGCTTTTATTATAATTTTTTTTATAGTTATACCAATTATAATT	157	Metazoa	Arthropoda	Insecta	Lepidoptera	Pieridae	Colias	Unclassified	Herbivore	Exophag	0	0	0	0	0	0	0	0	0	0	0	0	0	0	0	0	0	0	0	0	0	0	0	0	0	0	0	0	0	0	0	0	0	0	0	0	0	0
ASV2165	AATTTGAAGAGGAATAGTAGGAACATCTTTAAGACTTCTAATTCGTGCTGAATTAGGAAATCCAGGATCATTAATTGGTGATGATCAAATTTATAATACAATTGTTACAGCTCATGCATTTATTATAATTTTTTTTATAGTAATACCAATTATAATT	157	Metazoa	Arthropoda	Insecta	Lepidoptera	Crambidae	Sitochroa	Sitochroa verticalis	Herbivore	Exophag	0	0	0	0	0	0	0	0	0	0	0	0	0	0	0	0	0	0	0	0	0	0	0	0	0	0	0	0	0	0	195	0	0	0	0	0	807	0
ASV2171	AATTTGAGCAGGAATAGTAGGAACTTCATTAAGATTACTAATTCGAGCAGAATTAGGAACCCCAGGATCTTTAATTGGAGATGATCAAATTTATAATACAATTGTAACAGCACATGCATTTATTATAATTTTCTTTATAGTAATACCAATTATAATT	157	Metazoa	Arthropoda	Insecta	Lepidoptera	Sphingidae	Hyles	Hyles euphorbiae	Herbivore	Exophag	0	0	1133	0	1	0	0	76	0	0	0	0	0	0	0	0	0	0	0	0	0	0	0	0	0	0	0	0	0	0	0	0	0	0	0	0	0	0
ASV2172	AATTTGATCAGGAATAGTAGGAACATCTTTAAGAATTTTAATTCGAATAGAATTAAGAAGAATTTCAAATTTAATTGGAAATGATCTAATTTATAATGTTATTGTAACAGCTCATGCTTTTATTATAATTTTTTTTATAGTAATACCTATTTTAATT	157	Metazoa	Arthropoda	Insecta	Diptera	Cecidomyiidae	Ozirhincus	Unclassified	Herbivore	Endophag	0	0	0	0	0	0	0	0	0	0	0	0	0	0	0	0	0	0	0	0	0	0	0	0	0	0	0	0	0	0	0	0	0	0	0	0	0	0
ASV2184	AATTTGATCAGGGATATTTGGAATATCATTGAGAATTTTAATCCGATTGGAGTTAAGAACTATTTCTAATTTAATTGAAAATGATCAAATTTATAATTCAATTGTTACTGCTCATGCTTTAATTATAATTTTTTTCATAGTTATACCAATTTTAATT	157	Metazoa	Arthropoda	Insecta	Diptera	Cecidomyiidae	Unclassified	Unclassified	Unknown		0	616	0	360	0	0	44	0	389	0	86	0	0	0	0	1714	0	0	0	0	0	0	0	0	0	0	0	0	0	0	1131	0	0	814	0	0	0	0
ASV2188	AGTTTGATCAGGAATAATCGGAACTTCATTAAGTCTCCTAATTCGAGCTGAATTAGGAACTCCTGGTTCTTTAATTGGGGATGATCAAATTTATAATACTATTGTTACAGGACATGCTTTTATTATAATTTTTTTTATAGTAATACCTATTATAATT	157	Metazoa	Arthropoda	Insecta	Lepidoptera	Pyralidae	Lixa	Lixa sp. ANIC a	Unknown		0	0	0	0	0	0	0	0	0	0	0	0	0	0	0	0	0	0	0	0	0	0	0	0	0	0	0	0	0	0	0	0	0	0	0	0	0	0
ASV2192	TATTTGATCAGGTATAATCGGATCTTCACTTAGAATATTAATTCGATTAGAACTTAGTCAAATCAATTCAATTATTAATAATAATCAACTTTATAATGTAATTGTAACAATTCATGCTTTTATTATAATTTTCTTTATAACTATACCAATTGTAATT	157	Metazoa	Arthropoda	Insecta	Hemiptera	Aphididae	Hyalopterus	Hyalopterus pruni	Herbivore	Exophag	0	0	0	0	0	0	0	0	0	0	0	0	0	0	0	0	0	0	0	0	0	0	0	0	0	0	0	0	0	0	0	0	0	0	0	0	0	0
ASV2197	TGCATGAGCAGGAATAGTAGGAACATCCTTAAGTATATTAATTCGTGCTGAATTAGGAAATCCGGGAGCATTAATTGGTGACGATCAAATTTATAATGTTATTGTAACTGCCCATGCATTTGTTATAATTTTTTTTATAGTAATACCTATTATAATT	157	Metazoa	Arthropoda	Insecta	Coleoptera	Carabidae	Calathus	Calathus micropterus	Herbivore	Exophag	0	0	0	0	0	0	0	0	0	0	0	0	0	0	0	0	0	0	0	0	0	0	0	0	0	0	0	0	0	0	0	0	0	0	0	0	0	0
ASV2198	TATGTGATCTGGTATATTAGGTTTATCTATAAGATTAATTATTCGAATAGAATTAAGTGTTGCAGGTAGATTTATTGGAAGAGATCAAATTTATAATAGAATTGTTACTGCTCATGCTTTTGTAATAATTTTTTTTATGGTTATGCCTATTATAATT	157	Metazoa	Arthropoda	Insecta	Hymenoptera	Braconidae	Unclassified	Unclassified	Parasitoid		0	0	0	0	0	1	0	0	0	0	0	0	0	0	524	0	0	0	0	0	0	0	0	0	0	0	0	0	0	0	0	0	0	0	0	0	0	0
ASV2209	AATTTGAAGAGGAATAGTAGGAACATCTTTAAGTCTTTTAATTCGTGCTGAATTAGGTAATCCAGGATCATTAATTGGAGATGATCAAATTTATAATACAATTGTTACAGCTCATGCATTTATTATAATTTTTTTTATGGTTATACCTATTATAATT	157	Metazoa	Arthropoda	Insecta	Lepidoptera	Crambidae	Loxostege	Loxostege turbidalis	Herbivore	Endophag	0	0	0	0	0	0	0	0	0	0	0	0	0	0	0	0	0	0	0	0	0	0	0	0	0	0	0	0	0	0	0	0	0	0	0	0	0	0
ASV2216	TATTTGATCTGGTATAATCGGTACTTCATTAAGAATATTAATTCGATTAGAATTAAGAACTATTTCAAATTTAATTGGTAATGATCAAATCTATAATGTTATTGTTACAGCACATGCATTTATTATAATTTTTTTTATAGTAATACCAATTCTAATT	157	Metazoa	Arthropoda	Insecta	Diptera	Cecidomyiidae	Unclassified	Unclassified	Unknown		0	0	0	0	0	0	0	0	0	0	0	0	0	0	0	0	0	0	0	0	0	0	0	0	0	0	0	0	0	0	0	0	0	0	0	0	0	0
ASV2227	AATTTGAGCAGGAATAGTAGGCACTTCATTAAGTTTATTAATTCGGGCAGAATTAGGAAACCCAGGTTCTTTAATTGAAAATGATCAAATTTATAATACAATTGTTACATCTCATGCATTTATTATAATTTTCTTTATAGTTATACCTATCATAATT	157	Metazoa	Arthropoda	Insecta	Lepidoptera	Sphingidae	Agrius	Agrius convolvuli	Herbivore	Exophag	9792	17	21	33	14	18	25	21	1451	3834	23	19	3126	14	29	18	23	17	12	6425	8	6574	9730	582	9500	15	14	28	16	20	48	3002	57	14	17	17	22	66
ASV2233	TGCTTGATCAGGAATGGTAGGAACTTCTTTAAGAATTTTAATTCGATCAGAATTAGGTAACCCTGGGGCTTTAATTGGAGATGACCAAATTTATAACGTTATTGTTACTGCTCATGCCTTTATTATGATTTTTTTCATAGTTATACCAATTATAATT	157	Metazoa	Arthropoda	Insecta	Diptera	Unclassified	Unclassified	Unclassified	Unknown		0	0	0	0	0	0	0	0	0	0	0	0	0	0	0	0	0	0	0	0	0	0	0	0	0	0	0	0	0	0	0	0	0	0	0	0	0	0
ASV2236	TATTTGATCAGGAATAGTAGGAACTTCTTTAAGATTATTAATTCGATTTGAGTTAAGAACAATTTCTAATTTAATTGAAAATGATCAAATTTATAATGTAATTGTTACAGCTCATGCATTTATTATAATTTTTTTTATAGTTATACCAATCTTAATT	157	Metazoa	Arthropoda	Insecta	Diptera	Cecidomyiidae	Unclassified	Unclassified	Unknown		0	0	0	0	0	0	0	0	682	0	0	0	0	0	0	527	0	0	0	0	0	0	0	0	0	0	0	0	0	0	0	0	0	686	0	0	0	0
ASV2244	TATTTGATCAGGAATAGTGGGGACATCTTTAAGAATTTTAATTCGAATAGAATTAAGAGGAGTAAATAATTTAATTGGAAATGATCAAATTTATAATGTTATTGTAACTGCTCATGCTTTCATTATAATTTTTTTTATAGTAATACCAATTTTAATT	157	Metazoa	Arthropoda	Insecta	Diptera	Cecidomyiidae	Unclassified	Unclassified	Unknown		0	0	0	0	0	0	0	0	0	0	0	0	0	0	0	0	0	0	0	0	0	0	0	0	0	0	0	0	0	0	0	0	0	0	0	0	0	0
ASV2248	AATTTGAGCAGGTATATTAGGTACTTCACTAAGTTTATTAATTCGAGCTGAATTAGGAAATCCAGGCTCTTTAATTGGGGATGACCAAATTTATAATACTATTGTAACAGCTCATGCTTTTATTATAATTTTTTTTATAGTTATACCCATTATAATA	157	Metazoa	Arthropoda	Insecta	Lepidoptera	Oecophoridae	Philobota	Philobota sp. ANIC208	Herbivore	Exophag	0	0	0	0	0	0	0	0	0	0	0	0	0	0	0	0	0	0	0	0	0	0	0	0	0	0	0	0	0	0	0	0	0	0	0	0	0	0
ASV2259	AATTTGAGCTGGAATAGTTGGTACTTCATTAAGATTATTAATTCGAGCAGAATTAGGTAATCCTGGATCTTTAATTGGAGATGATCAAATTTATAATACTATTGTAACTGCACATGCTTTTATTATAATTTTCTTTATAGTTATACCTATTATAATT	157	Metazoa	Arthropoda	Insecta	Lepidoptera	Nolidae	Meganola	Meganola albula	Herbivore	Exophag	0	0	0	0	0	0	0	0	0	0	0	0	0	0	0	0	0	0	0	0	0	0	0	0	0	0	883	0	0	0	0	0	0	0	0	0	0	0
ASV2260	AATTTGAGCAGGAATAGTAGGCACTTCATTAAGTTTATTAATTCGGGCAGAATTAGGAAACCCAGGTTCTTTAATTGAAAATGATCAGATTTATAATACAATTGTTACATCTCATGCATTTATTATAATTTTCTTTATAGTTATACCTATCATAATT	157	Metazoa	Arthropoda	Insecta	Lepidoptera	Sphingidae	Agrius	Agrius convolvuli	Herbivore	Exophag	0	0	0	0	0	0	0	0	0	46	0	0	0	0	0	0	0	0	0	0	0	0	0	0	0	0	0	0	0	0	0	0	0	0	0	0	0	0
ASV2269	AGCTTGATCGGCTATAGTTGGTACAGCTATAAGAGTATTAATTCGTATGGAATTAGGACAGTCTGGAATATTTTTAGGTGATGACCATTTATATAATGTAGTAGTTACGGCTCATGCTTTTGTTATGATTTTTTTTATAGTTATACCAATTTTAATT	157	Metazoa	Arthropoda	Arachnida	Araneae	Clubionidae	Clubiona	Clubiona kurilensis	Predator		0	0	0	0	0	0	0	0	0	0	0	0	0	0	0	0	0	0	0	0	0	0	0	0	0	0	0	0	0	0	0	0	0	0	0	0	0	0
ASV2270	AACTTGATCTGGAATAATTGGAACATCCCTAAGACTCCTAATCCGAACTGAATTAGGAACCCCTGGAAAATTAATTGGGAATGATCAAATTTATAATACTATTGTAACTGCTCATGCTTTTATCATAATTTTTTTATAGTTATACCTATTATAATT	156	Metazoa	Arthropoda	Insecta	Lepidoptera	Lasiocampidae	Alompra	Alompra roepkei	Herbivore	Exophag	0	0	0	0	0	0	0	0	0	0	0	0	0	0	0	0	0	0	0	0	0	0	0	0	0	1	0	0	0	0	0	0	0	0	0	0	0	0
ASV2273	AATTTGGGCTGGAATAGTGGGAACTTCTTTAAGTTTATTAATTCGAGCTGAATTAGGGAACCCTGGCTCATTAATTGGTGATGATCAAATTTATAATACAATTGTTACAGCTCATGCCTTTATTATAATTTTTTTTATAGTTATACCTATTATAATT	157	Metazoa	Arthropoda	Insecta	Lepidoptera	Coleophoridae	Coleophora	Unclassified	Herbivore	Endophag	0	96	0	0	0	0	0	0	0	0	0	0	0	0	0	0	0	0	0	0	0	0	0	0	0	0	0	0	0	0	33	0	0	0	0	0	0	0
ASV2276	AATTTGAAGAGGAATAGTAGGAACATCTTTAAGTTTATTAATTCGAGCTGAATTAGGTAATCCAGGCTCATTAATTGGAGATGATCAAATTTATAATACAATTGTTACAGCTCATGCATTTATTATAATTTTTTTTATAGTTATACCTATTATAATT	157	Metazoa	Arthropoda	Insecta	Lepidoptera	Crambidae	Anania	Anania verbascalis	Herbivore	Exophag	0	0	0	0	0	0	0	0	0	0	0	0	0	0	0	0	0	0	0	0	0	0	0	0	0	0	0	0	0	0	516	0	0	548	0	0	0	0
ASV2278	AATTTGATCAGGAATAGTAGGAACATCTTTAAGAATTTTAATTCGAATAGAATTAAGAAGAATTTCAAATTTAATTGGAAATGATCAAATTTATAATGTTATTGTAACAGCTCATGCTTTTATTATAATTTTTTTTATAGTAATACCTATTTTAATT	157	Metazoa	Arthropoda	Insecta	Diptera	Cecidomyiidae	Ozirhincus	Ozirhincus anthemidis	Herbivore	Endophag	0	0	0	0	0	0	0	0	0	0	0	0	0	0	0	0	0	0	0	0	0	0	0	0	0	0	0	0	0	0	0	0	0	0	0	0	0	17
ASV2284	AATTTGAGCAGGAATAGTGGGCACTTCATTAAGTTTATTAATTCGGGCAGAATTAGGAAACCCAGGTTCTTTAATTGAAAATGATCAAATTTATAATACAATTGTTACATCTCATGCATTTATTATAATTTTCTTTATAGTTATACCTATCATAATT	157	Metazoa	Arthropoda	Insecta	Lepidoptera	Sphingidae	Agrius	Agrius convolvuli	Herbivore	Exophag	0	0	0	0	0	0	0	0	0	0	0	0	0	0	0	0	0	0	0	0	0	0	0	0	0	0	0	0	0	0	0	0	0	0	0	0	0	0
ASV2288	AATTTGAGCTGGAATAATAGGAACTTCATTAAGTTTATTAATTCGAGCTGAATTAGGAAATCCAGGATCATTAATTGGAGATGATCAAATTTATAATACAATTGTTACAGCTCATGCCTTTATTATAATTTTTTTTATGGTAATACCTATTATAATT	157	Metazoa	Arthropoda	Insecta	Lepidoptera	Coleophoridae	Coleophora	Coleophora helgada	Herbivore	Endophag	0	258	0	0	0	0	0	0	0	0	0	0	1546	0	0	0	0	0	0	0	0	0	0	246	0	0	0	0	0	0	0	0	0	0	0	0	0	0
[truncated: 86 more columns]
