# Supplementary material for: Incidental Ingestion of Plant‐Dwelling Arthropods by Sheep and Cattle in the Same Habitat
Source: Ecol Evol. 2025 Jul 2;15(7):e71681. doi: 10.1002/ece3.71681 (PMC12222620; doi:10.1002/ece3.71681)
Supplement: Supplementary file 9 — Dataset S7. [file ECE3-15-e71681-s007.xlsx]

## Sheet: Sheep
Data S7A. Plant dwelling arthropdos ASVs identified in sheep samples across treatments post rarefaction and subsampling to 10,000 reads per sample
S = Sheep
Treatments : T0 = T0, G = Grazed, UG = Ungrazed
ASV	Sequence	Length	Kingdom	Phylum	Class	Order	Family	Genus	Species	Guilds	Niche	S.T0-1	S.T0-2	S.T0-3	S.T0-4	S.T0-5	S.T0-6	S.T0-7	S.T0-8	S.T0-9	S.T0-10	S.T0-12	S.T0-13	S.T0-14	S.T0-15	S.T0-16	S.T0-17	S.T0-18	S.T0-19	S.T0-20	S.T0-21	S.T0-22	S.T0-23	S.T0-24	S.T0-25	S.T0-26	S.T0-27	S.T0-28	S.T0-29	S.T0-30	S.T0-31	S.T0-32	S.T0-33	S.T0-34	S.T0-35	S.T0-36	S.T0-37	S.T0-38	S.T0-39
ASV1569	ATCTTGAGCTGGAATAGTAGGAACATCTTTAAGAATACTAATTCGTACAGAATTAGGAAATCCGGGAAGATTAATTGGAGATGATCAAATTTATAATAGTATTGTTACAGCCCATGCATTTATTATAATTTTTTTTATAGTAATACCTATTATAATC	157	Metazoa	Arthropoda	Insecta	Lepidoptera	unclassified	unclassified	unclassified	Herbivore	Unknown	45	61	50	51	47	133	24	50	77	123	67	84	43	28	155	65	53	20	35	43	30	39	54	64	40	33	36	49	70	61	97	27	78	259	78	86	118	61
ASV0866	AATTTGAGCAGGAATATTAGGTACATCTCTTAGACTTTTAATTCGAGCTGAATTAGGTAATCCTGGTTCTTTAATTGGAGATGATCAAATTTATAACACTATTGTAACAGCTCATGCTTTTATTATAATTTTTTTTATAGTTATACCTATTATAATT	157	Metazoa	Arthropoda	Insecta	Lepidoptera	Gelechiidae	unclassified	unclassified	Herbivore	Endophag	17	21	15	10	0	0	0	16	26	39	14	0	7	0	41	17	12	13	10	0	13	0	22	12	16	0	0	21	27	15	21	9	27	92	34	28	33	24
ASV1350	AATTTGATCAGGAATAATTGGATCTTCACTTAGTATTTTAATTCGATTAGAATTAAGACAAATTAATTCAATTATTAATAATAATCAATTATATAATGTAATTGTTACAATTCATGCTTTCATTATAATTTTTTTTATAACTATACCAATTGTAATT	157	Metazoa	Arthropoda	Insecta	Hemiptera	Aphididae	Aphis	unclassified	Herbivore	Exophag	1514	1845	2223	2946	1922	1178	3518	2654	519	3784	3195	3240	944	4371	1814	1497	3982	1028	2790	1427	3145	2027	1204	2926	1494	2789	1676	1656	2967	2356	4359	2742	4401	1844	889	2022	2829	1017
ASV2333	AGCTTGATCAGGAATAGTGGGAACATCCCTTAGAATATTAATTCGATTTGAATTAGGTCACCCAGGAGCCTTAATTGGTAATGATCAAACGTATAATGTTGTAGTTACTGCTCATGCTTTTATTATAATTTTTTTTATAGTAATACCAATTATAATT	157	Metazoa	Arthropoda	Insecta	Diptera	Tachinidae	Voria	Voria ruralis	Parasitoid		0	0	0	0	0	0	0	0	0	0	0	0	0	0	0	0	0	0	0	0	0	0	0	0	0	0	0	0	0	0	0	0	0	0	0	0	0	0
ASV0082	TATTTGAGCAGGAATAATTGGAACTTCTTTAAGTTTATTAATTCGAGCTGAATTAGGAAATCCTGGTTCTTTAATTGGTGATGATCAAATTTATAATACTATTGTTACAGCTCATGCTTTTATTATAATTTTTTTTATAGTTATACCTATTATAATT	157	Metazoa	Arthropoda	Insecta	Lepidoptera	unclassified	unclassified	unclassified	Herbivore	Unknown	0	0	0	0	0	0	0	0	0	0	0	36	11	0	0	13	0	8	0	0	0	0	19	20	0	0	16	0	0	18	0	0	0	0	0	19	0	0
ASV1259	AATTTGAGCAGGGATATTAGGTACATCTCTTAGACTTTTAATTCGAGCTGAATTAGGTAATCCTGGTTCTTTAATTGGAGATGATCAAATTTATAACACTATTGTAACAGCTCATGCTTTTATTATAATTTTTTTTATAGTTATACCTATTATAATT	157	Metazoa	Arthropoda	Insecta	Lepidoptera	unclassified	unclassified	unclassified	Herbivore	Unknown	0	0	0	0	21	0	0	0	0	0	0	0	0	0	0	0	0	0	0	0	0	0	0	0	0	0	0	0	0	0	0	0	0	0	0	0	0	0
ASV2136	TATTTGAGCAGGGATAATTGGAACTTCTTTAAGTTTATTAATTCGAGCTGAATTAGGAAATCCTGGTTCTTTAATTGGTGATGATCAAATTTATAATACTATTGTTACAGCTCATGCTTTTATTATAATTTTTTTTATAGTTATACCTATTATAATT	157	Metazoa	Arthropoda	Insecta	Lepidoptera	unclassified	unclassified	unclassified	Herbivore	Unknown	0	0	0	0	0	0	0	0	0	0	20	0	0	0	33	0	3	0	0	0	0	6	0	0	0	0	0	0	0	0	0	0	0	72	0	0	0	7
ASV2035	AATTTGAGCAGGAATAGTAGGAACTTCATTAAGATTATTAATTCGAGCTGAATTAGGAAACCCTGGATCTTTAATTGGAGATGATCAAATTTATAATACTATTGTAACAGCTCATGCTTTTATTATAATTTTTTTTATAGTTATACCTATTATAATT	157	Metazoa	Arthropoda	Insecta	Lepidoptera	Noctuidae	Anarta	Anarta trifolii	Herbivore	Exophag	0	841	789	2602	0	773	1137	351	3293	78	0	74	5917	0	419	2165	911	1425	184	2496	862	204	0	332	284	4862	497	242	3813	663	0	17	422	2640	627	1070	778	1118
ASV2167	AATTTGAGCAGGATTAATTGGAACATCTCTTAGTTTATTAATTCGAGCTGAATTAGGAACCCCTAATTCTTTAATTGGAGATGATCAAATTTATAATTCAATTGTTACAGCCCATGCTTTCATTATAATTTTTTTTATAGTAATACCAATTATAATT	157	Metazoa	Arthropoda	Insecta	Lepidoptera	Pterophoridae	unclassified	Pterophoridae sp. BOLD:AAL8472	Herbivore	Endophag	0	0	0	0	0	0	0	0	0	0	0	0	0	0	0	0	0	0	0	0	0	0	0	0	0	0	0	0	0	0	0	0	0	0	0	0	0	0
ASV1056	AATTTGAGCTGGAATAGTAGGAACTTCACTAAGTTTATTAATTCGAGCTGAATTAGGAAACCCCGGGTCTTTAATTGGAGATGATCAAATTTATAACACAATTGTTACAGCACATGCTTTTATTATAATTTTTTTTATAGTAATACCTATTATAATT	157	Metazoa	Arthropoda	Insecta	Lepidoptera	Noctuidae	Agrotis	Agrotis segetum	Herbivore	Exophag	3305	16	821	0	1669	177	526	161	2648	1505	1542	1735	56	501	194	574	448	753	550	275	1095	0	1106	726	4249	0	764	1265	559	646	0	75	43	482	11	1427	681	524
ASV2150	AATTTGAAGAGGAATAGTAGGAACATCTTTAAGACTTCTAATTCGTGCTGAATTAGGAAATCCAGGATCATTAATTGGAGATGACCAAATTTATAATACAATTGTTACAGCTCATGCATTTATTATAATTTTTTTTATAGTAATACCAATTATAATT	157	Metazoa	Arthropoda	Insecta	Lepidoptera	Crambidae	Sitochroa	Sitochroa verticalis	Herbivore	Exophag	0	7	0	0	0	0	0	0	0	0	0	0	0	0	0	0	0	0	0	0	0	0	0	0	0	0	0	0	0	0	0	0	0	0	0	8	0	4
ASV0542	TATTTGAGCTGGAATAGTAGGAACGTCTTTAAGATTATTAATTCGAGCAGAATTAGGAACCCCCGGATCTTTAATTGGAGATGACCAAATTTATAATACTATTGTAACAGCTCATGCATTTATTATAATTTTTTTTATAGTTATACCTATTATAATT	157	Metazoa	Arthropoda	Insecta	Lepidoptera	Noctuidae	unclassified	unclassified	Herbivore	Unknown	0	0	0	0	0	0	0	0	0	0	0	0	0	0	0	0	0	0	0	0	0	0	0	0	0	0	0	0	0	0	0	0	0	0	0	0	0	730
ASV0213	AATTTGAGCAGGTATAGTAGGTACTTCTTTAAGACTTTTAATTCGAGCTGAATTAGGAAATCCAGGTTCTTTAATTGGAGATGACCAAATTTATAATACTATTGTAACAGCCCATGCATTTATTATAATTTTTTTTATAGTAATACCAATTATAATT	157	Metazoa	Arthropoda	Insecta	Lepidoptera	unclassified	unclassified	unclassified	Herbivore	Unknown	0	0	0	0	0	6	0	0	0	0	0	0	0	0	0	0	0	0	0	0	0	0	0	0	0	0	0	0	0	0	0	0	0	0	0	0	0	0
ASV2401	AGCTTGGGCTGCAATAGTAGGAACAGCAATAAGTGTATTAATTCGAGTTGAATTAGGTCAAACTGGTAGATTTATAGGTGATGATCAATTATATAATGTAATTGTAACAGCTCATGCTTTTGTAATAATTTTTTTTATAGTAATACCTATTTTAATT	157	Metazoa	Arthropoda	Arachnida	Araneae	Theridiidae	Cryptachaea	Cryptachaea riparia	Predator		0	3351	0	0	0	6	1	1203	0	452	639	264	193	0	1297	639	1140	0	869	1695	1202	1989	0	1606	0	0	0	0	1207	1076	2638	0	74	1298	7	360	0	0
ASV1798	AATTTGAGCAGGAATATTAGGAACATCTCTAAGAATCTTAATTCGAATAGAATTAGGAACTCCAGGCTCATTAATTGGAGATGATCAAATTTATAATACTATTGTCACAGCTCATGCTTTTATCATAATTTTTTTCATAGTAATACCAATTATAATT	157	Metazoa	Arthropoda	Insecta	Lepidoptera	Lycaenidae	unclassified	unclassified	Herbivore	Unknown	0	0	0	0	0	0	0	0	0	0	0	0	0	0	0	0	0	0	0	0	0	0	0	0	0	0	0	0	0	0	0	0	0	0	0	200	0	3
ASV0109	TATTTGAGCAGGAATAGTAGGAACATCATTAAGATTACTAATTCGAGCAGAATTAGGAAATCCAGGATCATTAATTGGTGATGATCAAATTTATAATACTATTGTAACAGCACATGCATTTATTATAATTTTTTTCATAGTAATACCAATTATAATT	157	Metazoa	Arthropoda	Insecta	Lepidoptera	Plutellidae	Homadaula	Homadaula myriospila	Herbivore	Endophag	12	11	9	0	0	1848	0	8	19	0	18	0	16	2702	0	0	8	630	0	0	0	866	4356	0	17	0	4661	0	0	7	0	6	0	52	15	0	0	3446
ASV2171	AGCTTGATCAAGTATAATTGGAACTTCTTTAAGTATACTAATTCGAATTGAATTAGGTCATCCTGGTTCTTTAATTGGAAATGATCAAATTTATAATGTAATTGTAACTGCTCATGCATTTATTATAATTTTTTTTATAGTAATACCAATTATAATT	157	Metazoa	Arthropoda	Insecta	Diptera	Tachinidae	unclassified	unclassified	Parasitoid		0	0	0	0	0	0	0	0	0	0	0	0	0	0	0	0	0	0	0	0	0	0	0	0	0	0	0	0	0	0	0	0	0	0	0	0	0	0
ASV1789	GGCTTGATCAGCTATAGCAGGTACTGCTATAAGAATTATAATTCGAATAGAGTTAGGACAGGTTGGTTCTTTTTTAGGAGATGATCAATTGTATAATGTTGTAGTAACTGCACATGCTTTTGTTATAATTTTTTTTATAGTAATACCAATTTTAATT	157	Metazoa	Arthropoda	Arachnida	Araneae	unclassified	unclassified	unclassified	Predator		267	0	797	0	18	670	0	0	0	0	1	0	0	0	30	0	0	67	0	8	0	0	0	13	539	0	0	0	37	0	0	0	0	1487	650	137	0	531
ASV1065	AATATGATCAGGTATAATTGGAACATCATTAAGAATTTTAATTCGACTAGAACTAGGAACTACTAATAGATTAATCGGAAACGATCAAATTTATAATGTAATTGTTACAGCTCATGCTTTTATTATAATTTTCTTTATAGTTATACCAATCATAATT	157	Metazoa	Arthropoda	Insecta	Coleoptera	Coccinellidae	Coccinella	unclassified	Predator		0	188	177	2170	1632	432	316	931	7	464	149	933	184	4	67	24	0	8	10	55	8	5	0	701	24	0	0	2	723	3	0	293	0	9	0	394	78	50
ASV2170	TATATGAGCAGGAATAGTGGGAACTTCCTTAAGAATTTTAATTCGATTAGAATTAGGGTCAACAGGAAGATTAATCGGAAATGACCAAATTTATAATGTTATTGTAACTGCGCACGCATTTATCATAATTTTTTTCATAGTAATGCCGATTATAATT	157	Metazoa	Arthropoda	Insecta	Coleoptera	Coccinellidae	Coccinula	Coccinula quatuordecimpustulata	Predator		0	0	0	0	0	0	0	0	0	0	0	0	0	0	0	0	0	0	0	0	0	0	0	0	0	0	0	0	0	0	0	0	0	0	0	0	0	0
ASV2123	AATTTGATCAGGAATAGTAGGTACATCTTTAAGACTTTTAATTCGAGCTGAATTAGGTACTCCAGGATCTTTAATTGGTGATGATCAAATTTATAATACTATTGTAACTGGTCATGCTTTTATTATAATTTTTTTTATAGTTATACCTATTATAATT	157	Metazoa	Arthropoda	Insecta	Lepidoptera	Pyralidae	Oncocera	Oncocera semirubella	Herbivore	Exophag	0	0	0	0	0	0	0	0	0	0	0	0	0	0	0	0	0	0	0	0	0	0	0	0	0	0	0	0	0	0	0	0	0	0	0	0	0	2
ASV0510	AACTTGATCTGGAATAATTGGAACATCCCTAAGACTCCTAATCCGAACTGAATTAGGAACCCCTGGAAAATTAATTGGGAATGATCAAATTTATAATACTATTGTAACTGCTCATGCTTTTATCATAATTTTTTTTATAGTTATACCTATTATAATT	157	Metazoa	Arthropoda	Insecta	Lepidoptera	unclassified	unclassified	unclassified	Herbivore	Unknown	0	0	0	0	0	0	0	0	0	0	0	0	0	0	0	0	0	0	0	0	0	0	0	0	0	0	0	0	0	0	0	0	0	0	0	0	0	0
ASV1049	TATTTGAGCTGGAATAGTAGGGACATCTTTAAGATTATTAATTCGAGCAGAATTAGGAACCCCCGGATCTTTAATTGGAGATGATCAAATTTATAATACTATTGTAACAGCTCATGCATTTATTATAATTTTTTTTATAGTTATACCTATTATAATT	157	Metazoa	Arthropoda	Insecta	Lepidoptera	Noctuidae	Macdunnoughia	Macdunnoughia confusa	Herbivore	Exophag	0	0	0	0	0	7	0	0	0	0	0	0	0	0	0	0	0	0	0	0	0	0	0	0	0	0	0	0	0	0	0	0	0	0	0	0	0	0
ASV0584	AATTTGAGCAGGAATAATTGGGACTTCTTTAAGTTTATTAATTCGAGCAGAATTAGGTAACCCAGGATCTTTAATTGGAGATGATCAAATTTATAATACTATTGTAACAGCTCATGCTTTTATTATAATTTTTTTTATAGTTATACCTATTATAATT	157	Metazoa	Arthropoda	Insecta	Lepidoptera	unclassified	unclassified	unclassified	Herbivore	Unknown	0	0	0	0	0	0	0	0	0	0	0	0	0	0	0	0	0	0	0	0	0	0	0	0	10	0	0	0	0	0	0	0	0	0	0	0	0	0
ASV1134	AATTTGAAGAGGAATAGTAGGAACATCTTTAAGACTTCTAATTCGTGCTGAATTAGGAAATCCAGGATCATTAATTGGAGATGATCAAATTTATAATACAATTGTTACAGCTCATGCATTTATTATAATTTTTTTTATAGTAATACCAATTATAATT	157	Metazoa	Arthropoda	Insecta	Lepidoptera	Crambidae	Sitochroa	Sitochroa verticalis	Herbivore	Exophag	0	0	0	0	161	8	0	0	0	0	0	0	0	0	0	0	0	0	0	0	0	0	0	0	0	0	0	0	0	0	0	0	9	0	0	0	0	0
ASV2031	AATTTGAGCTGGAATAGTAGGAACTTCTTTAAGATTATTAATTCGAGCAGAATTAGGTAACCCAGGTTCTTTAATTGGTGATGATCAAATTTATAATACTATTGTAACAGCTCATGCTTTTATTATAATTTTTTTTATAGTTATACCTATTATAATT	157	Metazoa	Arthropoda	Insecta	Lepidoptera	Pterophoridae	Emmelina	Emmelina monodactyla	Herbivore	Exophag	0	1408	0	0	0	0	0	0	1430	0	0	0	0	0	548	33	0	4832	718	0	1047	0	0	433	88	0	0	0	0	617	0	20	0	0	0	739	0	16
ASV1772	TATTTGAGCTGGTATAATTGGAACTTCTTTAAGATTATTAATTCGAGCTGAATTAGGAACTCCAGGATCTTTAATCGGAGATGATCAAATTTATAATACAATTGTAACTGCACATGCTTTTATTATAATTTTTTTTATAGTAATACCTATTATAATT	157	Metazoa	Arthropoda	Insecta	Lepidoptera	Tortricidae	Eucosma	Eucosma wimmerana	Herbivore	Endophag	0	0	0	0	0	0	0	0	0	0	0	0	0	0	0	0	0	0	0	0	0	0	0	0	0	0	0	0	0	0	0	0	0	0	0	0	0	0
ASV2372	TATTTGATCAGGTATAATTGGTTCTTCTCTTAGAATTCTAATCCGATTAGAATTAAGTCAAATTAATTCAATTATTAATAATAATCAATTATATAATGTAATTGTTACAATTCATGCTTTTATTATAATTTTTTTTATAACTATACCAATCGTTATT	157	Metazoa	Arthropoda	Insecta	Hemiptera	Aphididae	Aphis	unclassified	Herbivore	Exophag	694	60	294	0	1232	45	23	0	374	0	757	940	0	483	97	97	0	13	5	58	121	99	601	237	306	67	225	317	0	94	197	55	0	82	147	240	96	0
ASV0029	ATCTTGAGCTGGAATAGTAGGAACATCCTTAAGAATACTAATTCGTACAGAATTAGGAAATCCGGGAAGATTAATTGGAGATGATCAAATTTATAATAGTATTGTTACAGCCCATGCATTTATTATAATTTTTTTTATAGTAATACCTATTATAATC	157	Metazoa	Arthropoda	Insecta	Lepidoptera	unclassified	unclassified	unclassified	Herbivore	Unknown	0	0	0	0	0	0	0	0	0	0	0	0	0	0	0	0	0	0	0	0	0	0	0	0	0	0	0	0	0	0	0	0	0	0	0	0	0	0
ASV1541	AATATGAGCAGGTATATTAGGAACTTCACTTAGATGAATCATCCGAATTGAGTTAGGAATACCAGGATCATTTATTGGAGATGATCAAACATATAATGTTGTAGTAACAGCCCATGCATTTGTAATGATCTTTTTTATAGTGATACCTATTATAATT	157	Metazoa	Arthropoda	Insecta	Hemiptera	Miridae	Deraeocoris	Deraeocoris punctulatus	Predator		17	4	25	0	0	0	13	0	1	0	0	0	0	0	79	66	0	0	9	0	0	0	0	157	107	0	0	0	0	35	0	0	0	0	7014	0	36	8
ASV1637	TATTTGATCAGGAATAGTAGGAACTTCCTTAAGAATTTTAATTCGAGCTGAATTAGGAACCCCAGGATCTTTAATTGGGGATGACCAAATTTACAATACAATTGTAACTGCACATGCTTTTATTATAATTTTTTTCATAGTTATACCAATTATAATT	157	Metazoa	Arthropoda	Insecta	Lepidoptera	Gracillariidae	Calybites	Calybites phasianipennella	Herbivore	Endophag	0	0	0	0	0	0	0	0	0	0	0	0	0	0	0	0	0	0	0	0	0	0	0	0	0	0	0	0	0	0	0	0	0	0	0	0	0	0
ASV1942	TATTTGATCAGGTATAATTGGATCATCTCTTAGAATTTTAATTCGTCTTGAATTAAGTCAAATTAATTCAATTATTAACAATAATCAATTATACAATGTTATCGTTACAATTCATGCTTTTATTATAATTTTTTTTATAACAATACCAATTGTAATT	157	Metazoa	Arthropoda	Insecta	Hemiptera	Aphididae	Phorodon	Phorodon cannabis	Herbivore	Exophag	0	0	13	0	0	0	6	0	21	0	0	431	0	0	0	0	0	0	0	5	0	0	0	33	295	0	0	0	58	7	0	0	0	18	25	0	0	187
ASV2148	TATTTGAGCAGGAATAGTAGGAACTTCTTTAAGATTATTAATTCGAGCTGAATTAGGTAACCCAGGTTCATTAATTGGAGATGATCAAATTTATAATACTATTGTAACAGCTCATGCTTTTATTATAATTTTTTTTATAGTTATACCTATTATAATT	157	Metazoa	Arthropoda	Insecta	Lepidoptera	Tortricidae	Cochylidia	Cochylidia subroseana	Herbivore	Endophag	0	0	0	0	0	41	0	0	0	2771	0	0	0	0	0	608	0	0	0	0	0	0	820	0	0	0	0	2602	0	0	0	0	0	0	0	0	0	0
ASV1742	AATTTGAGCAGGAATAGTAGGAACTTCTTTAAGTTTATTAATTCGGGCAGAATTAGGTAATCCTGGATCTTTAATTGGAGATGATCAAATTTATAATACTATCGTTACAGCTCATGCTTTTATTATAATTTTCTTTATAGTAATACCAATTATAATT	157	Metazoa	Arthropoda	Insecta	Lepidoptera	Noctuidae	Heliothis	Heliothis adaucta	Herbivore	Exophag	0	0	0	0	0	0	0	0	0	0	0	0	0	0	0	0	0	0	0	0	0	0	0	0	0	0	0	0	0	0	0	0	0	0	0	0	0	0
ASV2026	AATTTGATCTGGATTAGTAGGTACAAGATTAAGTTTATTGATTCGAGCTGAATTAGGTCAACCAGGTTCTTTAATTGGTGATGATCAAATTTATAATGTAATTGTTACAGCACATGCTTTTATTATAATTTTTTTTATAGTAATACCTATTGTAATT	157	Metazoa	Arthropoda	Insecta	Neuropterida	Chrysopidae	Chrysoperla	unclassified	Predator		0	23	0	0	0	0	0	0	0	0	0	0	0	0	0	1	0	0	0	0	0	0	0	0	0	0	11	0	30	0	0	0	0	0	0	0	0	0
ASV1051	AATTTGAGCAGGTATAGTAGGAACATCTTTAAGATTATTAATTCGAGCTGAATTAGGAAATCCAGGATCATTAATTGGAAATGATCAAATTTACAATACTATTGTCACAGCTCATGCTTTTATTATAATTTTTTTTATAGTAATACCTATTATAATT	157	Metazoa	Arthropoda	Insecta	Lepidoptera	unclassified	unclassified	unclassified	Herbivore	Unknown	0	0	591	0	0	0	0	0	0	0	525	0	0	0	0	0	0	0	0	0	0	0	0	0	0	0	0	0	0	1166	0	0	0	0	0	330	0	0
ASV1080	GATATGAGCAGGAATAGTGGGAACTTCCCTAAGAATTTTGATTCGTGCAGAATTAGGAAACCCAGGAACATTAATTGGAAATGATCAAATTTATAATGTAATTGTAACTGCCCATGCTTTCATTATAATTTTCTTCATAGTTATACCAATTATAATT	157	Metazoa	Arthropoda	Insecta	Coleoptera	Chrysomelidae	unclassified	unclassified	Herbivore	Exophag	0	0	0	0	0	3	0	3	0	0	0	0	0	0	0	0	0	0	0	0	0	0	0	0	0	0	0	0	0	0	0	0	0	0	0	0	0	0
ASV0625	AATTTGAGCAGGAATAGTAGGAACCTCATTAAGTTTATTAATTCGAGCAGAATTAGGAAATCCAGGTTCTTTAATTGGAGATGATCAAATTTATAACACTATCGTTACAGCTCATGCTTTTATTATAATTTTTTTTATAGTTATACCTATTATAATT	157	Metazoa	Arthropoda	Insecta	Lepidoptera	Gelechiidae	Recurvaria	Recurvaria nanella	Herbivore	Endophag	0	0	0	0	0	0	0	785	0	0	0	0	0	0	0	0	0	0	0	0	0	0	0	0	0	0	0	0	0	0	0	0	0	0	0	0	0	0
ASV1932	AATTTGAGCAGGGATAGTAGGAACATCATTAAGATTATTAATTCGAGCAGAATTAGGAAACCCCGGTTCATTAATTGGAGATGATCAAATTTATAATACAATTGTAACAGCTCATGCTTTTATTATAATTTTTTTTATAGTAATACCAATTATAATT	157	Metazoa	Arthropoda	Insecta	Lepidoptera	Geometridae	Isturgia	Isturgia arenacearia	Herbivore	Exophag	0	0	0	0	0	0	0	0	0	0	0	0	0	0	0	0	0	0	0	0	0	0	0	0	0	0	0	0	0	0	0	0	0	0	0	0	0	0
ASV0984	TATTTGATCAGGTATAATTGGATCTTCACTTAGAATTTTAATTCGATTAGAATTAAGACAAATTAATTCAATTATTAATAATAATCAATTATATAATGTAATTGTTACAATTCATGCTTTTATTATAATTTTTTTTATAACTATACCAATTGTAATT	157	Metazoa	Arthropoda	Insecta	Hemiptera	Aphididae	Aphis	Aphis kurosawai	Herbivore	Exophag	21	0	67	0	0	0	4	0	178	120	10	23	0	104	0	34	97	3	36	185	0	0	238	34	34	0	0	0	58	36	0	0	0	0	16	0	0	45
ASV2289	GGCTTGATCTGCTATAGCAGGTACTGCTATAAGAATTATAATTCGAATAGAGTTAGGACAGGTTGGTTCTTTTTTAGGAGATGATCAATTGTATAATGTTGTAGTAACTGCACATGCTTTTGTTATAATTTTTTTTATAGTAATACCAATTTTAATT	157	Metazoa	Arthropoda	Arachnida	Araneae	Anyphaenidae	Negayan	Negayan excepta	Predator		0	115	0	0	0	83	14	0	192	0	0	0	0	0	0	80	0	0	74	0	352	0	480	76	0	0	0	0	0	0	267	466	15	0	0	167	95	0
ASV0237	TATTTGATCAGGAATAATTGGATCTTCACTTAGAATTTTGATTCGATTAGAACTAAGTCAAATCAATTCAATTATCAATAATAACCAATTATATAATGTAATTGTTACAATTCATGCTTTTATTATAATTTTTTTTATAACTATACCAATTGTAATT	157	Metazoa	Arthropoda	Insecta	Hemiptera	Aphididae	unclassified	unclassified	Herbivore	Exophag	0	0	0	0	0	0	0	0	0	0	0	364	0	0	0	30	165	94	21	0	87	10	577	1650	493	20	0	762	0	643	0	507	421	0	69	910	380	0
ASV1409	ATCTTGAGCTGGAATAGTAGGAACATCTTTAAGAATACTAATTCGTACAGAATTAGGAAATCCAGGAAGATTAATTGGAGATGATCAAATTTATAATAGTATTGTTACAGCCCATGCATTTATTATAATTTTTTTTATAGTAATACCTATTATAATC	157	Metazoa	Arthropoda	Insecta	Lepidoptera	unclassified	unclassified	unclassified	Herbivore	Unknown	0	0	0	0	0	0	0	0	0	0	0	0	0	0	0	0	0	0	0	0	0	0	0	0	0	0	0	0	0	0	0	0	0	0	0	0	0	0
ASV2037	ATTATGATCAGGTATAATTGGTACATCATTAAGTTTAATTATTCGAGCTGAATTAGGAAACCCAGGATCATTAATTGGAGATGATCAAATTTATAATACTATTGTTACAGCTCATGCTTTTATTATAATTTTTTTTATAGTTATACCTATTATAATT	157	Metazoa	Arthropoda	Insecta	Lepidoptera	Plutellidae	Acrolepiopsis	Acrolepiopsis leucoscia	Herbivore	Endophag	0	0	0	0	0	0	0	0	0	0	0	0	0	0	0	0	0	0	0	0	0	0	0	0	0	0	0	0	0	0	0	0	0	0	0	0	0	0
ASV2062	AATCTGATCTGGAATAGTAGGTACATCTTTAAGATTACTTATTCGAGCTGAACTTGGTAATCCAGGATCATTAATTGGAGATGATCAAATTTATAATACTATTGTTACAGCTCATGCTTTTATTATAATTTTTTTTATAGTAATACCTATTATAATT	157	Metazoa	Arthropoda	Insecta	Lepidoptera	Limacodidae	Parasa	Parasa consocia	Herbivore	Exophag	0	0	0	0	0	0	0	0	5	0	0	0	0	0	0	0	1028	0	0	0	0	0	0	2	0	0	0	0	0	0	0	0	0	0	0	0	0	0
ASV2153	TATTTGAGCTGGAATAGTAGGAACTTCTTTAAGATTATTAATTCGAGCTGAATTAGGAAACCCAGGATCTTTAATTGGGAATGACCAAATTTATAACACAATTGTTACAGCTCATGCATTTATTATAATTTTTTTTATAGTTATACCAATTATAATT	157	Metazoa	Arthropoda	Insecta	Lepidoptera	Bucculatricidae	Bucculatrix	unclassified	Herbivore	Endophag	0	0	0	0	0	0	0	0	0	0	0	0	0	0	0	0	0	0	0	0	0	0	0	0	0	0	0	0	0	0	0	0	0	0	0	0	0	0
ASV0833	AATCTGAGCAGGAATAGTTGGAACTTCTTTAAGATTATTAATTCGAGCTGAATTAGGTAATCCTGGTTCTTTAATTGGAGATGATCAAATTTATAATACTATTGTAACAGCTCATGCTTTTATTATAATTTTTTTCATAGTAATACCAATTATAATT	157	Metazoa	Arthropoda	Insecta	Lepidoptera	unclassified	unclassified	unclassified	Herbivore	Unknown	0	0	0	0	0	6	0	0	0	0	0	0	0	0	0	0	0	0	0	0	0	0	0	0	0	0	0	0	0	0	0	0	0	0	0	0	0	0
ASV1546	AATTTGAGCAGGTATAGTTGGTACTTCATTAAGATTACTAATTCGAGCTGAATTAGGAAATCCTGGTTCTTTAATTGGTGATGATCAAATTTATAATACTATTGTCACAGCTCATGCCTTTATTATAATTTTCTTCATAGTTATACCTATTATAATT	157	Metazoa	Arthropoda	Insecta	Lepidoptera	Coleophoridae	Coleophora	Coleophora klimeschiella	Herbivore	Endophag	0	0	0	0	0	0	0	0	0	0	0	142	0	0	397	46	0	100	396	0	452	427	0	0	67	0	0	205	0	0	0	6	105	0	0	0	220	0
ASV1739	TATCTGATCAGGTATAATTGGATCTTCTCTTAGAATTTTAATTCGATTAGAATTAAGTCAAATTAATTCAATTATTAATAATAATCAATTATATAATGTTATTGTAACAATTCATGCTTTTATTATAATTTTTTTTATAACTATACCAATTGTTATT	157	Metazoa	Arthropoda	Insecta	Hemiptera	Aphididae	Aulacorthum	Aulacorthum nipponicum	Herbivore	Exophag	0	0	0	0	0	0	0	0	0	0	0	44	0	0	0	16	0	0	0	1693	0	795	31	0	0	0	0	26	0	0	307	0	41	470	0	0	0	118
ASV1090	AGCTTGAGCAGGTATAGTAGGGACATCTTTAAGTATATTAATTCGTGCTGAACTTGGTCATCCAGGTGCTTTAATTGGAGATGATCAAATTTATAATGTAATTGTTACAGCTCATGCTTTTGTTATAATTTTTTTTATAGTTATACCAATTATAATT	157	Metazoa	Arthropoda	Insecta	Diptera	Syrphidae	Melanostoma	unclassified	Predator		0	0	0	0	0	0	0	0	0	0	0	0	0	0	0	0	0	0	0	0	0	0	0	0	0	0	0	0	0	0	0	0	0	0	0	0	0	0
ASV1152	ATTCTGATCAGGAATAGTCGGAACATCATTAAGAATTTTAATCCGAATAGAATTAGGTAGACCAGGATCTCTAATTGGGAATGATCAAATTTATAACTCAATTGTAACTGCACATGCATTTATTATAATTTTTTTTATAGTTATACCGATTATAATT	157	Metazoa	Arthropoda	Insecta	Coleoptera	Chrysomelidae	Cassida	Cassida sp. EMHAU-15090501	Herbivore	Exophag	7	0	161	0	4	258	0	0	5	0	7	60	0	12	0	0	0	499	0	0	0	0	227	22	44	0	2	0	0	167	0	0	0	0	59	0	0	0
ASV0006	AATTTGAGCTGGAATAGTTGGAACATCTTTAAGACTTTTAATTCGAGCTGAATTAGGAACTCCTGGCTCATTAATTGGAGATGATCAAATTTACAATACAATTGTTACAGCTCATGCTTTTATTATAATTTTTTTCATAGTTATACCTATTATAATT	157	Metazoa	Arthropoda	Insecta	Lepidoptera	unclassified	unclassified	unclassified	Herbivore	Unknown	0	0	0	0	0	0	0	0	0	0	0	0	0	0	0	0	0	0	0	0	0	0	0	0	0	0	0	0	0	0	0	0	0	0	0	0	0	0
ASV0362	AATTTGAGCAGGTATAATAGGAACATCTTTAAGATTATTAATTCGAGCTGAATTAGGAAATCCAGGATCATTAATTGGGAATGATCAAATTTACAATACTATTGTTACAGCTCACGCTTTTATTATAATTTTTTTTATAGTAATACCTATTATAATT	157	Metazoa	Arthropoda	Insecta	Lepidoptera	Tortricidae	unclassified	unclassified	Herbivore	Endophag	1568	1313	1857	0	0	2304	0	0	0	0	0	0	0	0	0	0	0	0	5	0	0	0	0	0	0	0	0	0	0	0	0	1292	0	0	0	0	0	0
ASV0457	TATTTGATCAGGTATAATCGGATCTTCACTTAGAATATTAATTCGATTAGAACTTAGCCAAATTAATTCAATTATTAACAATAATCAACTTTATAATGTAATCGTAACAATTCATGCTTTTATTATAATTTTCTTTATAACTATACCAATTGTAATT	157	Metazoa	Arthropoda	Insecta	Hemiptera	Aphididae	Hyalopterus	Hyalopterus pruni	Herbivore	Exophag	0	0	0	0	0	0	0	0	0	0	0	0	0	0	0	0	0	0	0	0	0	0	0	0	0	0	0	0	0	0	0	0	0	0	0	0	0	0
ASV2444	TATTTGAGCAGGAATAGTAGGAACATCTTTAAGTTTATTAATTCGAGCAGAATTAGGTAATCCAGGATCACTTATTGGTGATGATCAAATTTATAATACTATTGTAACAGCTCATGCTTTTATTATAATTTTTTTTATAGTTATACCTATTATAATT	157	Metazoa	Arthropoda	Insecta	Lepidoptera	unclassified	unclassified	unclassified	Herbivore	Unknown	0	0	0	0	0	0	0	0	0	0	0	0	0	0	0	0	0	0	0	0	0	0	0	0	0	0	0	0	0	0	0	0	0	0	0	0	0	0
ASV1101	AATTTGAGCAGGAATAGTAGGTACATCTTTAAGACTTCTAATTCGTGCTGAATTAGGTACTCCCGGGTCTTTAATTGGAGATGATCAAATTTATAATACTATTGTAACAGCTCATGCTTTTATTATAATTTTTTTTATAGTAATACCTATTATAATT	157	Metazoa	Arthropoda	Insecta	Lepidoptera	Nolidae	Earias	unclassified	Herbivore	Endophag	0	0	0	0	0	15	0	0	0	0	0	0	0	0	0	0	0	0	0	0	0	0	0	0	0	0	0	0	0	0	0	0	0	0	0	2	0	0
ASV1325	AGCTTGATCAGCTATGGTTGGAACAGCTATAAGAGTATTAATTCGAATAGAATTAGGACAATCTGGAATGTTTTTAGGAGATGACCATTTATATAATGTGGTGGTTACGGCTCATGCTTTTGTTATAATCTTTTTTATAGTAATACCAATTTTAATT	157	Metazoa	Arthropoda	Arachnida	Araneae	unclassified	unclassified	unclassified	Predator		0	0	0	0	0	0	0	4	0	0	0	0	0	0	0	44	0	0	108	0	0	51	0	0	0	0	0	0	0	0	0	0	0	0	0	0	0	0
ASV1515	TATTTGAGCAGGAATAGTAGGAACATCTTTAAGTTTATTAATTCGAGCAGAATTAGGTAATCCAGGATCACTTATTGGTGATGATCAAATTTATAATACTATTGTAACAGCCCATGCTTTTATTATAATTTTTTTTATAGTTATACCTATTATAATT	157	Metazoa	Arthropoda	Insecta	Lepidoptera	unclassified	unclassified	unclassified	Herbivore	Unknown	0	0	0	0	0	0	0	0	0	0	0	0	0	0	0	0	0	0	0	0	0	0	0	0	0	0	0	0	0	0	0	0	0	0	0	0	0	0
ASV1429	AGCTTGAGCAGGAATAATTGGAACTTCATTAAGAATTTTAATTCGAGCTGAATTGGGACACCCAGGAGCTTTAATTGGTAATGATCAAATTTATAATGTTATTGTTACTTCTCATGCATTTATTATAATTTTTTTTATAGTTATACCTATTATAATT	157	Metazoa	Arthropoda	Insecta	Diptera	Tephritidae	Trupanea	Trupanea radifera	Herbivore	Endophag	0	0	0	0	0	0	0	0	0	0	0	0	0	0	0	0	0	0	0	0	0	0	0	0	0	0	0	0	0	0	0	0	0	0	0	0	0	0
ASV0666	AATTTGAGCAGGAATAGTAGGAACTTCATTAAGTTTATTAATTCGAGCTGAATTAGGAAACCCTGGATCTTTAATTGGAGATGATCAAATTTATAATACTATTGTTACAGCTCATGCTTTTATTATAATTTTTTTTATAGTTATACCTATTATAATT	157	Metazoa	Arthropoda	Insecta	Lepidoptera	Noctuidae	Mamestra	Mamestra brassicae	Herbivore	Endophag	324	602	882	0	0	486	0	431	0	0	930	0	61	0	0	0	0	0	0	0	671	0	0	0	0	0	27	0	0	0	1249	0	0	0	0	0	0	0
ASV0992	AATTTGAAGAGGAATAGTAGGAACATCTTTAAGACTTCTAATTCGTGCTGAATTAGGAAATCCAGGATCATTAATTGGTGATGATCAAATTTATAATACAATTGTTACAGCTCATGCATTTATTATAATTTTTTTTATAGTAATACCAATTATAATT	157	Metazoa	Arthropoda	Insecta	Lepidoptera	Crambidae	Sitochroa	Sitochroa verticalis	Herbivore	Exophag	0	0	0	0	0	0	0	0	0	0	0	0	0	0	0	0	0	0	0	0	0	376	0	0	0	0	0	0	0	0	0	6	0	0	0	0	0	0
ASV1111	AATTTGAGCAGGAATAATTGGGACTTCTTTAAGTTTATTAATTCGAGCAGAATTAGGTAACCCAGGATCTTTAATTGAAGATGATCAAATTTATAATACTATTGTAACAGCTCATGCTTTTATTATAATTTTTTTTATAGTTATACCTATTATAATT	157	Metazoa	Arthropoda	Insecta	Lepidoptera	unclassified	unclassified	unclassified	Herbivore	Unknown	0	0	0	0	0	0	0	0	0	0	0	0	0	0	0	0	0	0	0	0	0	0	0	0	0	0	0	0	0	0	0	0	0	0	0	0	0	0
ASV1272	TATTTGAGCAGGAATAGTTGGAACCTCTTTAAGTTTATTAATTCGCGCAGAATTAGGTAACCCTGGATCATTAATTGGAGATGATCAAATTTATAATACTATTGTAACAGCACATGCTTTTATTATAATTTTTTTTATAGTTATACCAATTATAATT	157	Metazoa	Arthropoda	Insecta	Lepidoptera	unclassified	unclassified	unclassified	Herbivore	Unknown	0	0	0	0	0	0	0	0	0	0	0	0	0	0	0	0	0	0	0	0	0	0	0	0	0	0	0	0	0	0	0	0	0	0	0	0	0	0
ASV0359	AATTTGATCTGGAATAGTAGGAACATCATTAAGAATTTTAATTCGAATAGAATTAAGAAGAATTTCTAATTTAATTGGAAATGATCAAATTTATAATGTAATTGTAACAGCTCATGCTTTTATTATAATTTTTTTTATAGTAATACCTATTTTAATT	157	Metazoa	Arthropoda	Insecta	Diptera	Cecidomyiidae	Ozirhincus	unclassified	Herbivore	Endophag	50	0	1059	0	0	0	0	713	0	554	0	0	0	0	0	0	0	288	0	0	0	57	0	0	197	0	0	0	95	0	0	79	248	0	0	0	136	0
ASV1109	ATCTTGAGCTGGAATAGTAGGAACATCTTTAAGAATACTAATTCGTACAGAATTAGGAAATCCGGGAAGATTAATTGGAGATGATCAAATTTATAATAGTATTGTTACAGTCCATGCATTTATTATAATTTTTTTTATAGTAATACCTATTATAATC	157	Metazoa	Arthropoda	Insecta	Lepidoptera	unclassified	unclassified	unclassified	Herbivore	Unknown	0	0	0	0	0	0	0	0	0	0	0	0	0	0	0	0	0	0	0	0	0	0	0	0	0	0	0	0	0	0	0	0	0	0	0	0	0	0
ASV1652	AATTTGAGCAGGTATAGTAGGAACATCTTTAAGATTATTAATTCGAGCTGAATTAGGAAATCCGGGATCATTAATTGGAAATGATCAAATTTACAATACTATTGTCACAGCTCATGCTTTTATTATAATTTTTTTTATAGTAATACCTATTATAATT	157	Metazoa	Arthropoda	Insecta	Lepidoptera	unclassified	unclassified	unclassified	Herbivore	Unknown	0	0	0	0	0	94	0	0	0	0	0	0	0	0	0	0	0	0	1015	0	0	0	0	0	178	0	0	0	0	0	0	0	0	0	0	0	0	0
ASV2174	AATTTGAGCTGGAATAGTAGGAACTTCTTTAAGTTTATTAATTCGAGCTGAATTAGGAAACCCTGGTTCATTAATTGGAGATGATCAAATTTATAATACAATTGTTACTGCTCATGCTTTTATTATAATTTTTTTTATAGTAATACCTATTATAATT	157	Metazoa	Arthropoda	Insecta	Lepidoptera	Coleophoridae	Coleophora	unclassified	Herbivore	Endophag	0	0	0	0	0	0	0	0	0	0	0	0	0	0	0	0	0	0	0	0	0	0	0	0	0	0	0	0	0	0	0	0	0	0	0	0	0	0
ASV2369	AGCATGAGCTGGGATAGTAGGAACATCAATAAGAATAATTATCCGAATAGAATTAGGACAGCCAGGATCAATAATTGGAGATGATCAAATCTATAATGTAATTATTACAGCACATGCATTTGTAATAATTTTCTTTATAGTTATACCAATTATAATT	157	Metazoa	Arthropoda	Insecta	Orthoptera	Acrididae	Oedaleus	unclassified	Herbivore	Exophag	0	0	0	0	0	0	152	101	0	0	0	0	0	0	2	0	0	8	54	0	0	0	0	4	0	0	0	0	0	14	0	0	0	0	0	0	0	43
ASV1773	AGCTTGAGCTGGAATAGTAGGAACATCTTTAAGTATTTTAATTCGTATAGAACTTGGTCATCCAGGAGCATTAATTGGAGATGATCAAATTTATAATGTAATTGTTACTGCACATGCTTTTGTTATAATTTTTTTTATAGTAATACCTATTATAATT	157	Metazoa	Arthropoda	Insecta	Diptera	Syrphidae	unclassified	unclassified	Predator		0	95	0	515	0	0	0	0	0	39	0	0	0	0	0	63	0	0	0	644	0	0	0	15	0	0	0	0	0	91	0	0	0	0	0	0	0	0
ASV1861	AATTTGAAGAGGAATAGTAGGAACATCTTTAAGTTTATTAATTCGAGCTGAATTAGGTAATCCGGGCTCATTAATTGGAGATGATCAAATTTATAATACAATTGTTACAGCTCATGCATTTATTATAATTTTTTTTATAGTTATACCTATCATAATT	157	Metazoa	Arthropoda	Insecta	Lepidoptera	Crambidae	unclassified	unclassified	Herbivore	Unknown	0	0	0	0	0	0	0	0	0	0	0	0	0	0	0	0	0	0	0	0	0	0	0	0	0	0	0	0	0	0	0	0	0	0	0	0	0	0
ASV2192	AATTTGAGCTGGAATAATTGGAACATCATTAAGATTATTAATTCGAGCTGAATTAAGAATACCCGGATCATTAATTGGAAATGATCAAATTTATAATTCTATTGTAACTGCTCATGCATTTATTATAATTTTTTTTATAGTAATACCAATTATAATT	157	Metazoa	Arthropoda	Insecta	Lepidoptera	unclassified	unclassified	unclassified	Herbivore	Unknown	1032	0	0	0	1553	1248	3753	0	0	0	0	0	0	0	25	0	0	0	0	0	0	0	0	0	0	0	0	0	0	0	0	957	449	435	0	296	0	0
ASV2234	TATTTGAGCTGGCATAGTTGGAACTTCTTTAAGATTATTAATTCGAGCTGAATTAGGTAATCCTGGATCTTTAATTGGAGATGACCAAATTTATAATACAATTGTTACTGCTCATGCTTTTATTATAATTTTTTTCATAGTTATACCTATTATAATT	157	Metazoa	Arthropoda	Insecta	Lepidoptera	Tortricidae	Eucosma	unclassified	Herbivore	Exophag	0	0	0	0	0	0	0	0	0	0	0	0	0	0	0	0	0	0	0	0	0	0	0	0	0	0	0	0	0	0	0	0	0	0	0	0	0	0
ASV0559	AGTTTGAGCTGGAATAGTGGGAACTTCTTTAAGTTTATTAATTCGAGCTGAATTAGGAAATCCTGGCTCATTAATTGGAGATGACCAAATTTATAATACAATTGTGACAGCTCATGCTTTTATTATAATTTTCTTTATAGTTATACCTATTATAATT	157	Metazoa	Arthropoda	Insecta	Lepidoptera	Coleophoridae	Coleophora	Coleophora amarchana	Herbivore	Endophag	0	0	0	0	0	0	0	0	0	0	0	0	0	0	0	0	0	0	0	2	0	0	0	0	0	0	0	0	0	0	0	0	0	0	0	0	0	0
ASV1150	AGTTTGAGCTGGAATAGTAGGAACTTCTTTAAGTTTATTAATTCGAGCTGAATTAGGAAATCCTGGCTCATTAATTGGAGATGACCAAATTTATAATACAATTGTGACAGCTCATGCTTTTATTATAATTTTCTTTATAGTTATACCTATTATAATT	157	Metazoa	Arthropoda	Insecta	Lepidoptera	Coleophoridae	Coleophora	Coleophora amarchana	Herbivore	Endophag	0	0	0	0	0	0	0	0	0	0	0	0	0	0	0	0	0	0	0	0	0	0	0	0	0	0	0	0	0	0	0	0	0	0	0	0	0	0
ASV1738	AACTTGATCTGGAATAATTGGAACATCCCTAAGACTCCTAATTCGAACTGAATTAGGAACCCCTGGAAAATTAATTGGGAATGATCAAATTTATAATACTATTGTAACTGCTCATGCTTTTATCATAATTTTTTTTATAGTTATACCTATTATAATT	157	Metazoa	Arthropoda	Insecta	Lepidoptera	unclassified	unclassified	unclassified	Herbivore	Unknown	0	0	0	0	0	0	0	0	0	0	0	0	0	0	0	0	0	0	0	0	0	0	0	0	0	0	0	0	0	0	0	0	0	0	0	0	3549	0
ASV2093	AGCATGGTCTGCTATGGTAGGAACCGCAATAAGAGTTTTAATTCGAATAGAATTAGGTCAGACTGGTAGATTTTTGGGAAACGATCATATGTATAATGTAATTGTAACAGCACATGCTTTTGTTATAATTTTTTTTATAGTAATACCAATTCTAATT	157	Metazoa	Arthropoda	Arachnida	Araneae	Salticidae	Heliophanus	Heliophanus ussuricus	Predator		0	0	0	0	0	0	0	0	0	0	0	0	0	0	0	0	0	0	0	0	0	0	0	0	0	0	0	0	0	0	0	0	0	0	0	0	0	0
ASV0186	GATTTGAGCTGGAATAATAGGAACTTCTTTAAGTTTATTAATTCGAGCTGAATTAGGAAATCCTGGTTCATTAATTGGTGATGATCAAATTTATAATACAATTGTTACAGCTCATGCTTTTATTATAATTTTTTTTATAGTTATACCTATTATAATT	157	Metazoa	Arthropoda	Insecta	Lepidoptera	Coleophoridae	Coleophora	Coleophora versurella	Herbivore	Endophag	0	0	0	0	0	0	0	0	0	0	0	0	0	72	0	245	0	0	0	0	0	0	0	0	0	0	0	0	0	0	0	0	0	0	0	0	0	0
ASV0499	AATTTGAGCAGGAATATTAGGTACATCTCTTAGACTTTTAATTCGAGCTGAATTAGGTAACCCTGGTTCTTTAATTGGAGATGATCAAATTTATAACACTATTGTAACAGCTCATGCTTTTATTATAATTTTTTTTATAGTTATACCTATTATAATT	157	Metazoa	Arthropoda	Insecta	Lepidoptera	Gelechiidae	Caryocolum	Caryocolum tischeriella	Herbivore	Exophag	0	0	0	0	0	0	0	0	0	0	0	0	0	0	0	0	0	0	0	0	0	0	0	0	0	0	0	0	0	0	0	0	0	0	0	0	0	0
ASV1928	AGCTTGATCTGGAATAGTAGGAACATCAATAAGTATAATTATTCGTGCAGAATTAGGACAACCAGGATATTTAATTGGAGATGATCAAATTTATAATGTAATTATTACAGCTCATGCATTTGTAATAATTTTTTTTATAGTAATACCTATTATAATT	157	Metazoa	Arthropoda	Insecta	Orthoptera	Acrididae	Euchorthippus	Euchorthippus unicolor	Herbivore	Exophag	0	0	0	0	0	0	0	0	0	0	0	0	0	1024	0	0	0	0	0	0	0	0	0	0	0	869	0	0	0	0	0	7	0	0	84	0	0	0
ASV1937	AGCTTGAGCTGGAATAGTGGGAACTTCATTAAGTATCCTTATTCGGGCTGAATTAGGGCACCCTGGTGCTTTAATTGGAGATGACCAAATTTATAATGTTATTGTTACTGCCCATGCTTTTATTATAATTTTTTTTATGGTAATACCTATTATAATT	157	Metazoa	Arthropoda	Insecta	Diptera	Agromyzidae	unclassified	Agromyzidae sp. BOLD:ACC0247	Herbivore	Endophag	0	0	0	0	0	0	0	0	0	0	0	0	0	0	0	0	0	0	0	0	55	0	0	0	109	0	2027	0	0	0	0	0	15	450	0	0	0	1219
ASV0566	TATTTGAGCAGGAATAGTTGGAACTTCTTTAAGTCTTCTTATTCGTGCAGAATTAGGAAATCCCGGATCATTAATTGGAGATGATCAAATTTATAATACTATTGTAACAGCTCATGCATTTATTATAATTTTTTTTATAGTAATACCAATTATAATT	157	Metazoa	Arthropoda	Insecta	Lepidoptera	Tortricidae	Grapholita	Grapholita delineana	herbivore	Endophag	0	0	0	0	0	0	0	0	0	0	0	0	0	0	0	0	0	0	0	0	0	0	0	0	0	0	0	0	0	0	0	0	0	0	0	0	0	0
ASV0588	GATTTGATCGGGATTAATAGGAAGAAGATTAAGAATATTAATTCGTCTAGAATTAGGAACACCTTCATCTTTAATTGGGAATGATCAAATTTATAATTCAATTGTAACAGCTCATGCTTTAATTATAATTTTTTTTACAATTATACCAATTATATTA	157	Metazoa	Arthropoda	Insecta	Hymenoptera	Platygastridae	unclassified	unclassified	Parasitoid		0	0	0	0	0	0	0	0	0	0	0	0	0	0	0	0	0	0	0	0	0	0	0	0	0	0	0	0	0	0	0	0	0	0	0	0	0	0
ASV1422	TATTTGAGCAGGAATAGTAGGAACTTCATTAAGTTTATTAATTCGAGCTGAATTAGGAACTCCAGGATCTTTAATTGGAGATGATCAAATTTATAATACTATTGTTACAGCTCATGCTTTTATTATAATTTTTTTCATAGTTATACCTATTATAATT	157	Metazoa	Arthropoda	Insecta	Lepidoptera	unclassified	unclassified	unclassified	Herbivore	Unknown	0	0	0	0	0	0	0	0	0	0	0	0	0	0	0	0	0	0	0	0	0	0	0	0	0	0	0	0	0	0	0	0	0	0	0	0	0	0
ASV0278	TATTTGAGCTGGCATAATTGGAACTTCTTTAAGATTATTAATTCGAGCTGAATTAGGTAATCCCGGATCTTTAATTGGAGATGACCAAATTTATAATACAATTGTTACTGCTCATGCTTTTATTATAATTTTTTTTATAGTTATGCCTATTATAATT	157	Metazoa	Arthropoda	Insecta	Lepidoptera	Tortricidae	Eucosma	Eucosma obumbratana	Herbivore	Endophag	0	0	0	0	0	0	0	0	0	0	0	0	0	0	0	0	0	0	0	0	0	0	0	0	0	0	0	0	0	0	0	0	0	0	0	0	0	0
ASV0822	AATTTGAGCAGGAATATTAGGTACATCTCTTAGACTTTTAATTCGAGCTGAATTAGGTAATCCTGGTTCTTTAATTGGAGATGATCAAATTTATAACACTATTGTAACAGCTCATGCTTTTATTATAATTTTTTTTATAGTTATGCCTATTATAATT	157	Metazoa	Arthropoda	Insecta	Lepidoptera	unclassified	unclassified	unclassified	Herbivore	Unknown	0	0	0	0	0	0	0	0	0	0	0	0	0	0	0	0	0	0	0	0	0	0	0	0	0	0	0	0	0	0	0	0	0	0	0	0	0	0
ASV1967	AGCTTGAGCAGGAATAATTGGAACTTCTTTAAGAATTTTAATTCGAGCTGAATTAGGACATCCAGGAGCTTTAATTGGAAATGATCAAATTTATAATGTCATTGTTACTTCTCATGCATTTATTATAATTTTTTTTATAGTTATACCTATTATAATT	157	Metazoa	Arthropoda	Insecta	Diptera	Tephritidae	unclassified	unclassified	Herbivore	Unknown	0	0	0	0	0	0	0	0	0	0	0	0	0	0	2984	0	0	0	0	0	0	0	0	0	0	0	0	0	0	0	0	0	3516	0	0	0	0	0
ASV2113	TATATGAGCAGGAATAATTGGATCATCTATAAGATTAATTATTCGTATAGAATTAAGAAATCCTGGATATTTAATTAAAAATGATCAAATTTATAACTCTCTTGTAACTGCTCATGCTTTTATTATAATTTTTTTTATAGTTATACCAATTATAATT	157	Metazoa	Arthropoda	Insecta	Hymenoptera	Ichneumonidae	unclassified	unclassified	Parasitoid		0	0	0	0	0	0	0	0	0	0	0	0	0	0	0	0	0	0	0	0	0	0	0	0	0	0	0	0	0	0	0	0	0	0	0	0	0	0
ASV2271	AATTTGAAGAGGAATAGTAGGAACATCTTTAAGTCTTTTAATTCGTGCTGAATTAGGTAATCCAGGATCATTAATTGGAGATGATCAAATTTATAATACAATTGTTACAGCTCATGCATTTATTATAATTTTTTTTATGGTTATACCTATTATAATT	157	Metazoa	Arthropoda	Insecta	Lepidoptera	Crambidae	Loxostege	Loxostege turbidalis	Herbivore	Endophag	0	0	0	0	0	0	0	0	0	0	0	0	0	0	0	0	0	0	0	0	0	0	0	0	0	0	0	0	0	0	0	0	0	0	0	0	0	0
ASV0088	AATTTGAGCCGGAATAGTAGGAACATCATTAAGAATTTTAATTCGATTAGAATTAAGAACAATTTCAAATTTAATTGGTAATGATCAAATTTATAATGTTATTGTCACAGCTCATGCATTTATTATAATTTTTTTTATAGTTATACCTATCCTAATT	157	Metazoa	Arthropoda	Insecta	Diptera	Cecidomyiidae	Mycodiplosis	Mycodiplosis sp. T383	Herbivore	Endophag	0	0	0	0	0	0	0	0	0	0	0	0	0	0	0	0	0	0	0	0	0	0	0	0	0	0	0	0	0	0	0	0	0	0	0	0	0	0
ASV0257	AATTTGAGCAGGTATAGTAGGTACTTCTTTAAGACTTTTAATTCGAGCTGAATTAGGAAATCCAGGTTCTTTAATTGGAGATGACCAAATTTATAATACTATTGTAACAGCTCATGCATTTATTATAATTTTTTTTATAGTAATACCAATTATAATT	157	Metazoa	Arthropoda	Insecta	Lepidoptera	unclassified	unclassified	unclassified	Herbivore	Unknown	0	0	0	0	0	0	0	0	0	0	0	0	0	0	0	0	0	0	0	0	0	0	0	0	0	0	0	0	0	0	0	0	0	0	0	0	0	0
ASV0442	GTTTTGATCAGGAATATTAGGATTATCATTAAGGTTACTTATTCGTATAGAGTTATCTAGACCCGGTAGATTTCTAGGGGATGATCAAATTTATAATAGAGTTGTGACAGCTCATGCATTTGTAATAATTTTTTTTATAGTAATACCTGTAATAATT	157	Metazoa	Arthropoda	Insecta	Hymenoptera	Braconidae	Meteorus	Meteorus versicolor	Parasitoid		0	0	0	0	0	0	0	0	0	0	0	0	0	0	0	0	0	0	0	0	0	0	0	0	0	0	0	0	0	0	0	0	0	0	0	0	0	0
ASV0828	TATATGAGCAGGAATAGTGGGAACTTCCTTAAGAATTTTAATTCGATTAGAATTAGGGTCAACAGGAAGATTAATCGGAAATGACCAAATTTATAATGTTATTGTAACTGCGCACGCATTTATCATAATTTTTTTCATAGTAATACCGATTATAATT	157	Metazoa	Arthropoda	Insecta	Coleoptera	Coccinellidae	Coccinula	Coccinula quatuordecimpustulata	Predator		0	0	0	0	0	0	0	0	0	0	0	0	0	0	0	0	0	0	0	0	0	0	0	0	0	0	0	0	0	0	0	0	0	0	0	0	0	0
ASV1007	AATTTGAGCAGGTATAGTAGGAACTTCTTTAAGTTTATTAATCCGAGCAGAATTAGGAAACCCCGGTTCTTTAATTGGAGATGATCAAATTTATAATACTATTGTAACAGCTCATGCTTTTATTATAATTTTCTTTATAGTTATACCAATTATAATT	157	Metazoa	Arthropoda	Insecta	Lepidoptera	Tortricidae	Paraccra	Paraccra mimesa	Herbivore	Endophag	0	0	0	0	0	11	0	0	0	0	0	0	0	0	0	0	0	0	0	0	0	0	0	615	0	0	0	0	0	0	817	0	0	0	88	0	0	0
ASV1324	AATTTGAGCAGGAATATTAGGTACTTCTCTTAGATTATTAATTCGAGCTGAATTAGGAAACCCTGGATCTTTAATTGGTGATGACCAAATTTATAATACTATTGTAACTGCCCATGCTTTTATTATAATTTTTTTTATAGTTATGCCAATTATAATT	157	Metazoa	Arthropoda	Insecta	Lepidoptera	Gelechiidae	Helcystogramma	Helcystogramma arulensis	Herbivore	Exophag	0	0	0	0	0	0	0	0	0	0	0	0	0	0	0	0	0	0	0	0	0	0	0	0	0	0	0	0	0	0	0	0	0	0	0	0	0	0
ASV1556	AATTTGAGCAGGAATAGTTGGAACTTCTTTAAGATTATTAATTCGAGCTGAATTAGGTAATCCTGGTTCTTTAATTGGAGATGATCAAATTTATAATACTATTGTAACAGCTCATGCTTTTATTATAATTTTTTTCATAGTAATACCAATTATAATT	157	Metazoa	Arthropoda	Insecta	Lepidoptera	Erebidae	Catocala	Catocala elocata	Herbivore	Exophag	0	0	0	0	0	0	0	0	0	0	0	0	0	0	0	0	0	0	0	0	0	0	0	0	0	0	0	0	0	0	0	0	0	0	0	0	0	0
ASV1578	ATCATGATCAGGAATAATAGGGACTTCCTTAAGTATACTAATTCGTTCTGAATTAGGAAGACCAGGTAGATTAATTGGAGATGACCAAATTTATAATAGAATTGTTACTGCTCATGCATTTATTATAATTTTTTTTATAGTAATACCAATTATAATT	157	Metazoa	Arthropoda	Insecta	Coleoptera	Curculionidae	Tychius	Tychius picirostris	Herbivore	Exophag	0	0	0	0	0	0	0	0	0	0	0	0	0	0	0	0	0	0	0	0	0	0	0	0	0	0	0	0	0	0	0	0	0	0	0	0	0	0
ASV1753	AATTTGAGCAGGGATATTAGGCACATCTCTTAGACTTTTAATTCGAGCTGAATTAGGTAATCCTGGTTCTTTAATTGGAGATGATCAAATTTATAACACTATTGTAACAGCTCATGCTTTTATTATAATTTTTTTTATAGTTATACCTATTATAATT	157	Metazoa	Arthropoda	Insecta	Lepidoptera	unclassified	unclassified	unclassified	Herbivore	Unknown	0	0	0	0	0	0	0	0	0	0	0	0	0	0	0	0	0	0	0	0	0	0	0	0	0	0	0	0	0	0	0	0	0	0	0	0	0	0
ASV1782	AATCTGAAGAGGAATAGTAGGAACATCCTTAAGTTTATTAATTCGTGCTGAATTAGGTAATCCAGGATCATTAATTGGAGATGATCAAATTTATAATACAATTGTTACAGCTCATGCATTTATTATAATTTTTTTTATAGTTATACCTATTATAATT	157	Metazoa	Arthropoda	Insecta	Lepidoptera	Crambidae	Loxostege	Loxostege sticticalis	Herbivore	Exophag	0	0	0	0	0	0	456	0	0	0	0	0	0	0	1678	0	478	0	265	133	0	0	0	0	0	0	0	0	0	0	0	0	0	0	0	0	0	0
ASV1857	AATTTGAAGAGGAATAGTAGGAACATCTTTAAGACTTCTAATTCGTGCTGAATTAGGAAATCCAGGATCATTAATTGGAGATGATCAAATTTATAATACAATTGTTACAGCTCATGCATTTATTATAATTTTTTTTATAGTAATACCAATTATAATC	157	Metazoa	Arthropoda	Insecta	Lepidoptera	Crambidae	Sitochroa	Sitochroa verticalis	Herbivore	Exophag	425	0	0	0	0	0	0	729	0	0	0	781	0	0	0	166	0	0	0	0	0	0	0	0	0	0	0	0	0	0	0	0	0	0	0	0	0	0
ASV1906	TAGATGAGCCGGAACAGTTGGAACCTCGTTAAGAATAATCATTCGAACCGAACTAGGAACCCCAGGAAGCCTAATTGGTAATGATCAAATCTACAATTCAATTGTAACAGCACATGCCTTTATTATAATTTTTTTTATAGTAATACCAATCCTAATT	157	Metazoa	Arthropoda	Insecta	Coleoptera	Curculionidae	Amalus	Amalus scortillum	Herbivore	Exophag	0	0	0	0	0	0	0	0	0	0	0	0	0	0	0	0	0	0	0	0	0	0	0	0	0	0	0	0	0	0	0	0	0	0	0	0	0	0
ASV2168	AGCTTGAGCAGGTATAGTAGGAACATCTTTAAGTATACTAATTCGTGCTGAACTTGGTCATCCAGGTGCTTTAATTGGAGATGATCAAATTTATAATGTAATTGTTACAGCTCATGCTTTTGTTATAATTTTTTTTATAGTTATACCAATTATAATT	157	Metazoa	Arthropoda	Insecta	Diptera	Syrphidae	Melanostoma	unclassified	Predator		0	0	0	0	0	0	0	0	0	0	0	0	0	0	0	0	0	0	0	0	0	0	0	0	0	0	0	0	0	0	0	0	0	0	0	0	0	0
ASV0073	TGTTTGAGCTGGAATAATTGGAACTTCCTTAAGATTATTAATTCGAGCTGAACTAGGAAATCCAGGATCATTAATTGGAGATGACCAAATCTATAATACTATTGTTACTGCTCATGCCTTTATTATAATTTTTTTTATAGTTATACCTATTATAATT	157	Metazoa	Arthropoda	Insecta	Lepidoptera	Tortricidae	Celypha	unclassified	Herbivore	Unknown	0	0	0	0	0	0	0	0	0	0	0	0	0	0	0	0	0	0	0	0	0	0	0	0	0	0	0	0	0	0	0	0	0	0	0	0	0	0
ASV0139	TATATGATCTGGAATATTAGGTTTATCTATAAGATTAATTATTCGTATAGAATTAAGAGTAGCAGGAAGATTTATTGGAAGTGATCAAATTTATAATAGTATTGTTACAGCTCATGCTTTTGTAATAATTTTTTTTATAGTTATACCTATTATAATT	157	Metazoa	Arthropoda	Insecta	Hymenoptera	Braconidae	Lysiphlebus	unclassified	Parasitoid		103	0	0	0	0	0	0	0	0	0	0	0	0	0	0	0	0	0	436	0	0	0	0	0	0	1244	0	0	0	0	0	393	0	0	0	359	0	0
ASV0156	AATTTGAGCAGGAATATTAGGTACATCTCTTAGACTTTTAATTCGAGCTGAATTAGGTAATCCTGGTTCTTTAATTGGAGATGATCAAATTTATAATACTATTGTAACAGCTCATGCTTTTATTATAATTTTTTTTATAGTTATACCTATTATAATT	157	Metazoa	Arthropoda	Insecta	Lepidoptera	unclassified	unclassified	unclassified	Herbivore	Unknown	0	0	0	0	0	0	0	0	0	0	0	0	0	0	0	0	0	0	0	0	0	0	0	0	0	0	0	0	0	0	0	0	0	0	0	0	0	0
ASV0206	AGCATGATCAAGAATAATTGGAACTTCTTTAAGAATATTAGTTCGAGTAGAATTAGGGCATCCTGGTTCTTTAATCGGAAATGATCAAATTTATAATGTAATTGTAACAGCTCATGCTTTCATTATAATTTTTTTTATAGTAATACCTATTATAATT	157	Metazoa	Arthropoda	Insecta	Diptera	Tachinidae	Pales	Pales pavida	Parasitoid		0	0	0	6	0	0	0	0	0	0	0	0	0	0	0	0	0	0	0	0	0	0	0	0	0	0	0	0	0	0	0	0	0	0	0	0	0	0
ASV0233	AGCATGGTCTGCTATGGTAGGAACTGCAATAAGAGTTTTAATTCGAATAGAATTAGGTCAGACTGGTAGATTTTTGGGGAATGATCATATGTATAACGTAATTGTAACAGCACATGCTTTTGTTATAATTTTTTTTATAGTGATACCAATTCTAATT	157	Metazoa	Arthropoda	Arachnida	Araneae	Salticidae	Heliophanus	Heliophanus ussuricus	Predator		0	0	0	0	0	0	0	0	0	0	0	0	0	0	0	0	0	0	0	0	0	0	0	0	0	0	0	0	0	0	0	0	0	0	0	0	0	0
ASV0236	AATTTGAGCAGGATTAATTGGAACATCTCTTAGTTTATTAATTCGAGCTGAATTAGGAACCCCTAATTCTTTAATTGGAGATGATCAAATTTATAACTCAATTGTTACAGCCCATGCTTTCATTATAATTTTTTTTATAGTAATACCAATTATAATT	157	Metazoa	Arthropoda	Insecta	Lepidoptera	Pterophoridae	unclassified	unclassified	Herbivore	Endophag	0	0	0	0	0	0	0	0	0	0	0	0	0	0	0	0	0	0	0	0	0	0	0	0	0	0	0	0	0	0	0	0	0	0	0	0	0	0
ASV0297	ATCTTGAGCTGGAATAGTAGGGACATCTTTAAGAATACTAATTCGTACAGAATTAGGAAATCCGGGAAGATTAATTGGAGATGATCAAATTTATAATAGTATTGTTACAGCCCATGCATTTATTATAATTTTTTTTATAGTAATACCTATTATAATC	157	Metazoa	Arthropoda	Insecta	Lepidoptera	unclassified	unclassified	unclassified	Herbivore	Unknown	0	0	0	0	0	0	0	0	0	0	0	0	0	0	0	0	0	0	0	0	0	0	0	0	0	0	0	0	0	0	0	0	0	0	0	0	0	0
ASV0424	GTTCTGATCAGGAATAGTAGGAACATCATTGAGAATCCTCATCCGATTAGAGCTTGGTAGTCCTGGATCATTAATTGGGAATGATCAAATTTACAATTCAATTGTAACTGCACATGCATTTATTATAATTTTTTTTATGGTAATACCAATTATAATT	157	Metazoa	Arthropoda	Insecta	Coleoptera	Chrysomelidae	Cassida	Cassida sp. EMHAU-15090501	Herbivore	Exophag	0	0	0	0	56	0	0	0	0	0	0	0	0	19	0	0	0	0	0	0	0	0	0	48	0	0	0	0	0	0	0	0	0	0	0	154	11	0
ASV0441	AATTTGAGCAGGAATAATTGGAACTTCACTAAGCTTATTAATTCGAGCAGAATTAGGTACCCCAGGATCATTAATTGGAGATGATCAAATTTATAATACCATTGTAACAGCTCATGCTTTTATTATAATTTTTTTCATAGTTATACCAATTATAATT	157	Metazoa	Arthropoda	Insecta	Lepidoptera	unclassified	unclassified	unclassified	Herbivore	Unknown	0	0	0	0	0	0	0	0	0	0	0	0	0	0	0	0	0	0	0	0	0	0	0	0	0	0	0	0	0	0	0	0	0	0	0	0	0	0
ASV0590	GTTCTGATCTGGAATAATCGGAACATCATTAAGAATTTTGATTCGAGCAGAACTTGGTAACCCAGGAACATTAATTGGAAATGATCAAATTTATAATTCTATTGTTACAGCTCATGCTTTTATTATAATCTTCTTCATAGTTATACCAATTATAATT	157	Metazoa	Arthropoda	Insecta	Coleoptera	Chrysomelidae	Hypocassida	Hypocassida subferruginea	Herbivore	Exophag	0	0	0	0	0	0	0	462	0	0	0	2	0	0	0	0	0	0	0	0	0	0	0	0	0	0	0	0	0	0	48	0	0	22	0	0	0	0
ASV0592	AATTTGAGCAGGAATATTAGGTACATCTCTCAGACTTTTAATTCGAGCTGAATTAGGTAATCCTGGTTCTTTAATTGGAGATGATCAAATTTATAACACTATTGTAACAGCTCATGCTTTTATTATAATTTTTTTTATAGTTATACCTATTATAATT	157	Metazoa	Arthropoda	Insecta	Lepidoptera	Gelechiidae	Caryocolum	Caryocolum tischeriella	Herbivore	Exophag	0	0	0	0	0	0	0	0	0	0	0	0	0	0	0	0	0	0	0	0	0	0	0	0	0	0	0	0	0	0	0	0	0	0	0	0	0	0
ASV0967	AGCTTGATCGGGAATAGTTGGGACTTCTCTAAGTATTTTAATTCGAATAGAATTAGGACACCCGGGGGCATTAATTGGAGATGATCAAATTTATAATGTTATTGTTACTGCACATGCTTTTGTAATAATTTTTTTTATAGTTATACCTATTATAATT	157	Metazoa	Arthropoda	Insecta	Diptera	Chamaemyiidae	unclassified	unclassified	Predator		0	0	0	0	0	0	0	0	0	0	820	0	0	0	0	7	0	0	0	885	112	0	0	0	0	0	0	0	0	0	0	0	0	288	0	0	0	0
ASV0997	AATTTGAGCTGGTATAGTTGGAACTTCATTAAGATTATTAATTCGAGCTGAATTAGGAACCCCCGGATCTTTAATTGGAGATGATCAAATTTATAATACTATTGTGACAGCCCATGCTTTTATTATAATTTTTTTTATAGTTATACCTATTATAATT	157	Metazoa	Arthropoda	Insecta	Lepidoptera	unclassified	unclassified	unclassified	Herbivore	Unknown	0	0	0	0	0	0	0	0	0	0	0	0	0	0	0	0	0	0	0	0	0	0	0	0	0	0	0	0	0	0	0	0	0	0	0	0	0	0
ASV1052	AATTTGATCAGGAATAGTAGGAACATCATTAAGATTATTAATTCGAGCTGAATTAGGAAATCCAGGTTCATTAATTGGAGATGACCAAATTTATAATACAATTGTTACCGCTCATGCTTTTATTATAATTTTTTTTATAGTTATACCTATCATAATT	157	Metazoa	Arthropoda	Insecta	Lepidoptera	unclassified	unclassified	unclassified	Herbivore	Unknown	0	0	0	0	0	0	0	0	0	0	0	0	0	0	0	0	0	0	0	0	0	0	0	0	0	0	0	0	0	0	0	2478	0	0	0	0	0	0
ASV1053	AATTTGATCTGGAATAGTAGGAACATCATTAAGAATTTTAATTCGAATAGAATTAAGAAGAATTTCTAATTTAATTGAAAATGATCAAATTTATAATGTAATTGTAACAGCTCATGCTTTTATTATAATTTTTTTTATAGTAATACCTATTTTAATT	157	Metazoa	Arthropoda	Insecta	Diptera	Cecidomyiidae	Ozirhincus	unclassified	Herbivore	Endophag	0	0	132	0	0	0	0	0	34	0	0	0	0	0	0	0	0	135	0	0	0	0	0	169	0	0	0	0	0	0	0	0	0	0	86	0	0	0
ASV1302	AATTTGAAGAGGAATAGTAGGAACATCTTTAAGTTTATTAATTCGAGCTGAATTAGGTAATCCAGGCTCATTAATTGGAGATGATCAAATTTATAATACAATTGTTACAGCTCATGCATTTATTATAATTTTTTTTATAGTTATACCTATTATAATT	157	Metazoa	Arthropoda	Insecta	Lepidoptera	Crambidae	Anania	Anania verbascalis	Herbivore	Exophag	0	0	0	0	0	0	0	0	0	0	0	0	0	0	0	0	0	0	0	0	0	0	0	0	0	0	0	0	0	0	0	0	0	0	0	0	0	0
ASV1788	AATTTGATCAGGATTAATTGGAACTATATTGAGTATATTAATTCGATTAGAATTAGGTAACCCAGGATCATTTTTATCAAATGATCAAATTTATAATACTGTTGTTACAGCTCATGCTTTTATTATAATTTTTTTTATAGTTATACCTATTATAATT	157	Metazoa	Arthropoda	Insecta	Lepidoptera	Lyonetiidae	Leucoptera	Leucoptera sinuella	Herbivore	Endophag	0	0	0	0	1512	0	0	0	0	0	0	0	0	0	0	0	0	0	0	0	0	1	0	0	0	0	0	0	0	0	0	0	0	0	0	0	654	0
ASV1887	AGTATGATCTGCTATAGTTGGAACAGCTATAAGAGTTTTAATTCGAATGGAATTAGGTCAGGTTGGTAGTTTTTTAGGAAGAGATCATATATATAATGTTATTGTTACTGCTCATGCTTTTGTTATAATTTTTTTTATAGTTATACCTATTTTAATT	157	Metazoa	Arthropoda	Arachnida	Araneae	Salticidae	Sibianor	Sibianor aurocinctus	Predator		0	0	0	0	0	0	0	0	0	0	0	0	0	0	0	0	0	0	0	0	0	0	0	0	0	0	0	0	0	0	0	0	0	0	0	0	0	0
ASV2151	ATCTTGAGCTGGAATAGTAGGAACATCCTTAAGTATACTAATTCGTACAGAATTAGGAAATCCGGGAAGATTAATTGGAGATGATCAAATTTATAATAGTATTGTTACAGCCCATGCATTTATTATAATTTTTTTTATAGTAATACCTATTATAATC	157	Metazoa	Arthropoda	Insecta	Lepidoptera	unclassified	unclassified	unclassified	Herbivore	Unknown	0	0	0	0	0	0	0	0	0	0	0	0	0	0	0	0	0	0	0	0	0	0	0	0	0	0	0	0	0	0	0	0	0	0	0	0	0	0
ASV2305	AATTTGAAGAGGAATAGTAGGAACATCCTTAAGACTTCTAATTCGTGCTGAATTAGGAAATCCAGGATCATTAATTGGAGATGACCAAATTTATAATACAATTGTTACAGCTCATGCATTTATTATAATTTTTTTTATAGTAATACCAATTATAATT	157	Metazoa	Arthropoda	Insecta	Lepidoptera	Crambidae	Sitochroa	Sitochroa verticalis	Herbivore	Exophag	0	0	0	0	0	0	0	0	0	0	0	0	0	0	0	0	0	0	0	0	0	0	0	0	0	0	0	0	0	0	0	0	0	0	0	0	0	0
ASV2330	GATTTGAGCAGGAATAATTGGGACTTCTTTAAGTTTATTAATTCGAGCAGAATTAGGTAACCCAGGATCTTTAATTGGAGATGATCAAATTTATAATACTATTGTAACAGCTCATGCTTTTATTATAATTTTTTTTATAGTTATACCTATTATAATT	157	Metazoa	Arthropoda	Insecta	Lepidoptera	unclassified	unclassified	unclassified	Herbivore	Unknown	0	0	0	0	0	0	0	0	0	0	0	0	0	0	0	0	0	0	0	0	0	0	0	0	0	0	0	0	0	0	0	0	0	0	0	0	0	0
ASV2421	AATTTGAAGAGGAATAGTAGGAACATCTTTAAGACTTCTAATTCGTGCTGAATTAGGAAATCCAGGATCATTAATTGGTGATGATCAAATTTATAATACAATTGTTACAGCCCATGCATTTATTATAATTTTTTTTATAGTAATACCAATTATAATT	157	Metazoa	Arthropoda	Insecta	Lepidoptera	Crambidae	Sitochroa	Sitochroa verticalis	Herbivore	Exophag	0	0	0	0	0	0	0	0	0	0	0	0	0	0	0	0	0	0	0	0	0	0	0	0	0	0	0	0	0	0	0	0	0	0	0	0	0	0
ASV0308	AATTTGAGCAGGAATATTAGGTACATCTCTTAGACTTTTAATTCGAGCTGAATTAGGTAATCCTGGTTCTTTAATTGGAAATGATCAAATTTATAACACTATTGTAACAGCTCATGCTTTTATTATAATTTTTTTTATAGTTATACCTATTATAATT	157	Metazoa	Arthropoda	Insecta	Lepidoptera	Gelechiidae	Caryocolum	Caryocolum tischeriella	Herbivore	Endophag	0	0	0	0	0	0	0	0	0	0	0	0	0	0	0	0	0	0	0	0	0	0	0	0	0	0	0	0	0	0	0	0	0	0	0	0	0	0
ASV0691	TATTTGAGCAGGTATAGTAGGAACTTCTCTGAGATTATTGATTCGAGCTGAATTAGGTAATCCTGGATCTTTAATTGGAGATGATCAAATTTATAATACTATTGTTACAGCTCATGCTTTTATTATAATTTTTTTTATAGTTATACCTATTATAATT	157	Metazoa	Arthropoda	Insecta	Lepidoptera	unclassified	unclassified	unclassified	Herbivore	Unknown	0	39	0	0	0	0	0	0	0	0	0	0	0	0	0	0	0	0	0	0	0	0	0	0	0	0	0	0	0	0	0	0	0	0	0	0	0	190
ASV0800	CATTTGAGCCGGAATAATTGGAACTTCTTTAAGTTTATTAATTCGAACTGAATTAGGAAATCCTGGATCTTTAATTGGAGATGATCAAATTTATAATACAATTGTAACAGCTCATGCCTTTATTATAATTTTTTTTATAGTAATACCAATTATAATT	157	Metazoa	Arthropoda	Insecta	Lepidoptera	Coleophoridae	Coleophora	Coleophora changaica	Herbivore	Exophag	0	0	0	0	0	0	0	0	0	0	0	0	0	0	0	0	0	0	0	0	0	0	0	0	0	0	0	0	0	0	0	0	0	0	0	0	0	0
ASV0916	AATTTGATCAGGAATAGTTGGAACTTCTTTAAGTCTTTTAATTCGAGCTGAATTAGGAACCCCTGGATCTTTAATTGGAGATGATCAAATTTATAATACTATTGTAACTGGACATGCTTTTATTATAATTTTTTTTATAGTAATACCAATTATAATT	157	Metazoa	Arthropoda	Insecta	Lepidoptera	Pyralidae	unclassified	unclassified	Herbivore	Endophag	0	0	0	0	0	0	0	0	0	0	0	0	0	0	3	0	0	0	2299	0	0	0	0	0	0	0	0	2082	0	0	0	0	0	0	0	0	0	0
ASV0924	AATTTGAGCAGGATTAATTGGAACATCTCTTAGTTTATTAATTCGAGCTGAATTAGGAACCCCTAATTCTTTAATTGGAGATGACCAAATTTATAATTCAATTGTTACAGCCCATGCTTTCATTATAATTTTTTTTATAGTAATACCAATTATAATT	157	Metazoa	Arthropoda	Insecta	Lepidoptera	Pterophoridae	unclassified	Pterophoridae sp. BOLD:AAL8472	Herbivore	Endophag	0	0	0	0	0	0	0	0	0	0	0	0	0	0	0	0	0	0	0	0	0	0	0	0	0	0	0	0	0	0	0	0	0	0	0	0	0	0
ASV1255	TGCTTGAGCAGGAATAGTTGGTACTTCATTAAGACTTCTAATTCGAACAGAATTAGGTACCCCTGGGTCTTTAATTGGAGATGATCAAATCTACAATGTTATTGTAACAGCTCATGCTTTTGTTATAATTTTTTTTATAGTAATACCTTTTATAATC	157	Metazoa	Arthropoda	Insecta	Coleoptera	Phalacridae	Olibrus	unclassified	Herbivore	Endophag	0	0	0	0	0	0	0	0	0	0	0	0	0	620	0	0	668	74	0	0	0	0	0	2	0	0	0	0	0	0	0	0	0	0	0	0	0	0
ASV1295	TGCTTGAGCTGCTATAGTAGGAACTGCAATAAGTGTTTTAATTCGAATGGAATTAGGTCAAGTTGGTAGTTTTTTAGGTAATGATCATTTATATAATGTAATTGTTACTGCACATGCATTTGTAATAATTTTTTTTATAGTAATACCTATTTTAATT	157	Metazoa	Arthropoda	Arachnida	Araneae	Philodromidae	Philodromus	Philodromus sp. 3GAB	Predator		0	0	0	0	0	0	0	0	0	0	0	0	0	0	0	0	0	0	0	0	0	0	0	0	0	0	0	0	0	0	0	0	0	0	0	0	0	0
ASV1351	TATTTGATCAGGTATAATTGGTTCTTCTCTTAGAATTTTAATCCGATTAGAATTAAGTCAAATTAATTCAATTATTAATAATAATCAATTATATAATGTAATTGTTACAATTCATGCTTTTATTATAATTTTTTTTATAACTATACCAATCGTTATC	157	Metazoa	Arthropoda	Insecta	Hemiptera	Aphididae	Aphis	Aphis sumire	Herbivore	Exophag	0	0	0	0	0	0	0	0	0	0	0	0	59	0	25	0	0	0	0	0	0	0	0	0	0	0	0	30	0	0	0	0	0	0	0	0	256	0
ASV1863	TATTTGATCAGGAATATTAGGAACATCTTTAAGACTTTTAATTCGTGCTGAATTAGGAAATCCAGGCTCTTTAATTGGTGATGATCAAATTTATAATACTATTGTTACAGCTCATGCTTTTATTATAATTTTCTTTATGGTTATACCTATTATAATT	157	Metazoa	Arthropoda	Insecta	Lepidoptera	unclassified	unclassified	unclassified	Herbivore	Unknown	0	0	0	0	0	0	0	0	0	0	0	0	0	0	0	2267	0	0	0	0	0	0	0	0	0	0	0	0	0	0	0	0	0	0	0	0	0	0
ASV1931	AATTTGAAGAGGAATAGTAGGAACATCTTTAAGTCTACTCATTCGTGCTGAATTAGGTAATCCAGGATCATTAATTGGAGATGATCAAATTTATAATACAATTGTTACAGCTCATGCATTTATTATAATTTTTTTTATGGTTATACCTATTATAATT	157	Metazoa	Arthropoda	Insecta	Lepidoptera	Crambidae	Loxostege	Loxostege deliblatica	Herbivore	Endophag	0	0	0	0	0	0	0	0	0	0	0	0	0	0	0	0	0	0	0	0	0	0	0	0	0	0	0	0	0	0	0	0	0	0	0	0	0	0
ASV2110	AATTTGAGCGGGAATAGTTGGTACATCTTTAAGACTTTTAATTCGAGCTGAATTAGGAAATCCCGGTTCATTAATTGGTGATGATCAAATTTATAATACAATTGTTACAGCTCATGCTTTTATTATAATTTTTTTTATAGTTATACCTATTATAATT	157	Metazoa	Arthropoda	Insecta	Lepidoptera	unclassified	unclassified	unclassified	Herbivore	Unknown	0	0	0	0	0	0	0	0	0	0	0	0	0	0	0	0	0	0	0	0	0	0	0	0	0	0	0	0	0	0	0	0	0	0	0	0	0	0
ASV2318	TATTTGAGCAGGAATAGTAGGAACCTCTTTAAGATTATTAATTCGAGCTGAATTAGGTAATCCAGGTTCATTAATTGGAGATGACCAAATTTATAATACAATTGTAACAGCTCATGCTTTTATTATAATTTTTTTTATAGTTATACCAATTATAATT	157	Metazoa	Arthropoda	Insecta	Lepidoptera	Tortricidae	Cochylidia	Cochylidia richteriana	Herbivore	Endophag	0	0	0	0	0	0	0	0	0	0	0	0	0	0	0	60	0	0	0	0	0	0	0	0	0	0	0	0	0	0	0	0	0	0	0	0	0	0
ASV2339	AATTTGAGCAGGATTAATTGGAACATCTCTTAGTTTATTAATTCGAGCTGAATTAGGAACCCCTAATTCTTTAATTGGGGATGATCAAATTTATAATTCAATTGTTACAGCCCATGCTTTCATTATAATTTTTTTTATAGTAATACCAATTATAATT	157	Metazoa	Arthropoda	Insecta	Lepidoptera	unclassified	unclassified	unclassified	Herbivore	Unknown	0	0	0	0	0	0	0	0	0	0	0	0	0	0	0	0	0	0	0	0	0	0	0	0	0	0	0	0	0	0	0	0	0	0	0	0	0	0
ASV2420	ATCATGATCAGGAATAATAGGGACTTCCTTAAGTATACTAATTCGTTCTGAATTAGGAAGACCAGGTAGATTAATTGGAGATGACCAAATTTACAATAGAATTGTTACTGCTCATGCATTTATTATAATTTTTTTTATAGTAATACCAATTATAATT	157	Metazoa	Arthropoda	Insecta	Coleoptera	Curculionidae	Tychius	Tychius picirostris	Herbivore	Exophag	0	0	0	0	0	0	0	0	0	0	0	0	0	0	0	0	0	0	0	0	0	0	0	0	0	0	0	0	0	0	0	0	0	0	0	0	0	0
ASV0019	AGCTTGAGCTGGAATAGTAGGTACGTCAATAAGAATTTTAATTCGGTCAGAATTAGGACATCCAGGATCCCTAATTGGTGATGATCAAATTTATAATGTTATTGTAACAGCTCATGCCTTTGTAATAATTTTTTTTATAGTAATACCTATTATAATT	157	Metazoa	Arthropoda	Insecta	Diptera	Empididae	Hemerodromia	Hemerodromia sp. BOLD:ACA7482	Predator		0	0	0	0	0	0	0	0	0	0	0	0	0	0	0	0	0	0	0	0	0	0	0	0	0	0	0	0	0	0	0	0	0	0	0	0	0	0
ASV0074	AGCTTGATCAGGAATAGTGGGAACATCCCTTAGAATATTAATTCGATTTGAATTAGGTCACCCAGGAGCCTTAATTGGTAATGATCAAACGTATAATGTTGTAGTTACTGCTCACGCTTTTATTATAATTTTTTTTATAGTAATACCAATTATAATT	157	Metazoa	Arthropoda	Insecta	Diptera	Tachinidae	Voria	Voria ruralis	Parasitoid		0	0	0	0	0	0	0	0	0	0	0	0	0	0	0	0	0	0	0	0	0	0	0	0	0	0	0	0	0	0	0	0	0	0	0	0	0	0
ASV0113	CATTTGAGCCGGAATAATTGGAACTTCTTTAAGTTTATTAATTCGAACTGAATTAGGAAATCCTGGATCCTTAATTGGAGATGATCAAATTTATAATACAATTGTAACAGCTCATGCCTTTATTATAATTTTTTTTATAGTAATACCAATTATAATT	157	Metazoa	Arthropoda	Insecta	Lepidoptera	Coleophoridae	Coleophora	Coleophora changaica	Herbivore	Endophag	0	0	0	0	0	0	0	0	0	0	0	0	0	0	0	0	0	0	0	0	0	0	0	0	0	0	0	0	0	0	0	0	0	0	0	0	0	0
ASV0198	ATCTTGAGCTGGAATAGTAGGAACATCCTTAAGAATGCTAATTCGTACAGAATTAGGAAATCCGGGAAGATTAATTGGAGATGATCAAATTTATAATAGTATTGTTACAGCCCATGCATTTATTATAATTTTTTTTATAGTAATACCTATTATAATC	157	Metazoa	Arthropoda	Insecta	Lepidoptera	Lycaenidae	Hemiargus	Hemiargus sp. BioLep41	Herbivore	Exophag	0	0	0	0	0	0	0	0	0	0	0	0	0	0	0	0	0	0	0	0	0	0	0	0	0	0	0	0	0	0	0	0	0	0	0	0	0	0
ASV0309	AATTTGATCTGGAATATTAGGATTTTCAATAAGTTTAATTATTCGTTTGGAATTAGGTATACCAGGTAGTTTAATTGGTAATGAACAAATTTATAATAGTATTGTAACTTCTCATGCTTTTATTATAATTTTTTTTATAGTTATACCAATTATAATT	157	Metazoa	Arthropoda	Insecta	Hymenoptera	Braconidae	Microplitis	Microplitis sp. jft91	Parasitoid		0	0	0	0	0	0	0	0	0	0	2	0	0	0	112	0	0	0	111	0	0	0	0	0	0	0	0	0	0	0	0	0	0	0	0	0	0	0
ASV0310	TATTTGAGCTGGAATAATCGGAACTTCTTTAAGTTTATTAATTCGTATAGAATTAGGAAATCCTGGATCTTTAATTGGCGATGATCAAATTTATAATACTATTGTAACTGCCCATGCTTTTATTATAATTTTTTTTATGGTAATACCAATTATAATT	157	Metazoa	Arthropoda	Insecta	Lepidoptera	unclassified	unclassified	unclassified	Herbivore	Unknown	0	0	0	0	0	0	0	0	0	0	0	0	0	0	0	0	0	0	0	0	0	0	0	0	0	0	0	0	0	0	0	0	0	0	0	0	0	0
ASV0444	TATTTGAGCAGGAATAGTGGGAACTTCATTAAGTTTATTAATTCGAGCTGAATTAGGAACTCCAGGATCTTTAATTGGAGATGATCAAATTTATAATACTATTGTTACAGCTCATGCTTTTATTATAATTTTTTTCATAGTTATACCTATTATAATT	157	Metazoa	Arthropoda	Insecta	Lepidoptera	unclassified	unclassified	unclassified	Herbivore	Unknown	0	0	0	0	0	0	0	0	0	0	0	0	0	0	0	0	0	0	0	0	0	0	0	0	0	0	0	0	0	0	0	0	0	0	0	0	0	0
ASV0494	GTTCTGATCAGGGATAGTAGGAACATCATTGAGAATCCTCATCCGATTAGAGCTTGGTAGTCCTGGATCATTAATTGGGAATGATCAAATTTACAATTCAATTGTAACTGCACATGCATTTATTATAATTTTTTTTATGGTAATACCAATTATAATT	157	Metazoa	Arthropoda	Insecta	Coleoptera	Chrysomelidae	Cassida	Cassida sp. EMHAU-15090501	Herbivore	Exophag	0	0	0	0	104	0	0	0	0	0	0	0	0	0	0	0	0	0	0	0	0	0	0	0	0	0	0	0	0	0	0	0	0	0	0	0	0	0
ASV0565	ATCTTGAGCAGGAATAGTGGGAACATCATTAAGAATACTAATTCGTACAGAATTAGGAAATCCAGGAAGATTAATTGGAGATGATCAAATTTATAATAGTATTGTTACAGCCCATGCATTTATTATAATTTTTTTTATAGTAATACCTATTATAATC	157	Metazoa	Arthropoda	Insecta	Lepidoptera	unclassified	unclassified	unclassified	Herbivore	Unknown	0	0	0	0	0	0	0	0	0	0	0	0	0	0	0	0	0	0	0	0	0	0	0	0	0	0	0	0	0	0	0	0	0	0	0	0	0	0
ASV0623	TGCATGAGCAGCAATAGTTGGAACTGCAATAAGTGTTTTAATTCGAATAGAATTAGGTCAAGTAGGTAAATTTTTAGGTGATGATCATTTATATAATGTTATTGTAACTGCACATGCATTTGTTATAATTTTTTTTATAGTTATGCCTATTTTAATT	157	Metazoa	Arthropoda	Arachnida	Araneae	Philodromidae	Philodromus	Philodromus rufus	Predator		0	0	0	0	0	0	0	0	0	0	0	0	0	0	0	0	0	0	0	0	0	0	0	0	0	0	0	70	0	0	0	0	0	0	0	0	0	0
ASV0717	AATTTGAGCAGGATTAGTAGGAACTTCATTAAGTTTATTAATTCGAGCTGAATTAGGAAATCCTGGATCTTTAATTGGAGATGATCAAATTTATAATACAATTGTAACTGCTCATGCTTTTATTATAATTTTTTTTATAGTTATACCTATTATAATT	157	Metazoa	Arthropoda	Insecta	Lepidoptera	Coleophoridae	Coleophora	Coleophora parthenica	Herbivore	Exophag	0	0	0	0	0	0	0	0	0	0	0	0	0	0	0	0	0	0	0	0	0	0	0	0	0	0	0	0	0	0	0	0	0	0	0	0	0	0
ASV0752	ATCTTGAGCTGGAATAGTAGGAACATCATTAAGAATGCTAATTCGTACAGAATTAGGAAATCCAGGAAGATTAATTGGAGATGATCAAATTTATAATAGTATTGTTACAGCCCATGCATTTATTATAATTTTTTTTATAGTAATACCTATTATAATC	157	Metazoa	Arthropoda	Insecta	Lepidoptera	unclassified	unclassified	unclassified	Herbivore	Unknown	0	0	0	0	0	0	0	0	0	0	0	0	0	0	0	0	0	0	0	0	0	0	0	0	0	0	0	0	0	0	0	0	0	0	0	0	0	0
ASV1005	AATTTGAGCTGGAATAGTAGGAACTTCTTTAAGTTTATTAATTCGAGCAGAATTAGGAAATCCTGGATCATTAATTGGTGATGATCAAATTTATAATACAATTGTAACAGCTCATGCTTTTATTATAATTTTTTTTATAGTTATGCCTATTATAATT	157	Metazoa	Arthropoda	Insecta	Lepidoptera	Coleophoridae	Coleophora	Coleophora obscenella	Herbivore	Exophag	0	0	0	0	0	0	0	0	0	0	0	0	0	0	0	0	0	0	0	0	0	0	0	0	0	0	0	0	0	0	0	0	0	0	0	0	0	0
ASV1103	AGCATGATCAGGAATAGTGGGAACATCATTAAGAATATTGATCCGTTCTGAATTAGGGAATCCCGGAACCCTAATTGGAAATGACCAAATTTATAATGTAATTGTAACAGCCCATGCATTTATCATAATTTTCTTTATAGTTATACCTATTGTTATT	157	Metazoa	Arthropoda	Insecta	Coleoptera	Anthicidae	Cyclodinus	Cyclodinus humilis	Herbivore	Exophag	0	0	0	0	0	0	0	0	0	0	0	0	0	0	0	0	0	0	0	0	0	0	0	0	0	0	0	0	0	0	0	0	0	0	0	0	0	0
ASV1154	AGCGTGGTCTGCTATAGTTGGTACTGCTATAAGAGTATTAATTCGAATAGAATTAGGACAGACTGGAAGTTTTTTAGGAAATGATCATTTGTATAATGTTATTGTTACAGCACATGCATTTGTTATAATTTTTTTTATAGTAATACCTATTATAATT	157	Metazoa	Arthropoda	Arachnida	Araneae	Salticidae	Philaeus	Philaeus chrysops	Predator		0	0	0	0	0	0	0	0	0	0	0	0	0	0	0	0	0	0	0	0	0	0	0	0	0	0	0	0	0	0	0	0	0	0	0	0	0	0
ASV1178	AACTTGATCGGCTATAGTTGGTACAGCTATAAGAGTATTAATTCGTATGGAATTAGGACAGTCTGGAATATTTTTAGGTGATGACCATTTATATAATGTAGTAGTTACGGCTCATGCTTTTGTTATGATTTTTTTTATAGTTATACCAATTTTAATT	157	Metazoa	Arthropoda	Arachnida	Araneae	Clubionidae	Clubiona	Clubiona kurilensis	Predator		0	0	0	0	0	0	0	0	0	0	0	0	0	0	0	0	0	0	0	0	0	0	0	0	0	0	0	0	0	0	0	0	0	0	0	0	0	0
ASV1182	AATTTGATCAGGATTAATAGGAAGAAGATTAAGAATACTAATTCGTATAGAATTAGGAACACCTTCATCTTTAATTGGGAATGATCAAATTTATAACTCAATTGTAACAGCTCATGCTTTAATTATAATTTTTTTCACAATTATACCAATTATACTA	157	Metazoa	Arthropoda	Insecta	Hymenoptera	Platygastridae	unclassified	unclassified	Parasitoid		0	0	0	0	0	0	0	0	0	0	0	0	0	0	0	0	0	0	0	0	0	0	0	0	0	0	0	0	0	0	0	0	0	0	0	0	0	0
ASV1248	GATTTGAGCAGGTATAGTAGGAACATCTTTAAGATTATTAATTCGAGCTGAATTAGGAAATCCGGGATCATTAATTGGAAATGATCAAATTTACAATACTATTGTCACAGCTCATGCTTTTATTATAATTTTTTTTATAGTAATACCTATTATAATT	157	Metazoa	Arthropoda	Insecta	Lepidoptera	Tortricidae	Clepsis	unclassified	Herbivore	Unknown	0	0	0	0	0	0	0	0	0	0	0	0	0	0	0	0	0	0	0	0	0	0	0	0	0	0	0	0	0	0	0	0	0	0	0	0	0	0
ASV1252	AATTTGAGCTGGAATAATAGGAACTTCATTAAGATTATTAATTCGAGCTGAATTAGGAAATCCTGGCTCATTAATTGGAGATGATCAAATTTATAATACGATTGTTACAGCTCATGCTTTTATTATAATTTTTTTTATAGTTATACCTATTATAATT	157	Metazoa	Arthropoda	Insecta	Lepidoptera	Coleophoridae	Coleophora	Coleophora uniphalli	Herbivore	Endophag	0	0	0	0	0	0	0	0	0	71	0	0	0	0	0	0	0	0	0	0	748	0	0	0	0	0	0	624	0	0	0	0	0	0	0	0	0	0
ASV1363	TATATGAGCAGGAATAGTAGGATCTGCAATAAGATTAATTATTCGAATCGAATTAGGACAACCCGGTAGATTCATTGGAGATGATCAAATTTATAATGTTGTAGTTACAGCGCATGCCTTTGTTATAATTTTCTTCATAGTTATACCAATTATAATT	157	Metazoa	Arthropoda	Insecta	Hemiptera	Pentatomidae	Arma	unclassified	Predator		0	0	0	0	0	0	0	0	0	0	0	0	0	0	0	0	0	0	0	0	0	0	0	0	0	0	0	0	0	0	0	0	0	0	0	0	0	0
ASV1391	AATTTGAGCAGGAATAGTAGGAACTTCTCTAAGATTATTAATTCGAGCAGAATTAGGAAATCCAGGATCATTAATTGGTGATGATCAAATTTATAATACTATTGTAACAGCTCATGCTTTTATTATAATTTTTTTTATGGTTATACCTATTATAATT	157	Metazoa	Arthropoda	Insecta	Lepidoptera	Noctuidae	Protoschinia	Protoschinia scutosa	Herbivore	Exophag	0	0	0	0	0	0	0	0	0	0	0	0	0	0	0	0	0	0	0	0	0	0	0	0	0	0	0	0	0	0	0	0	0	0	0	8	0	0
ASV1396	ATCTTGAGCAGGAATGGCCGGGACATCTTTAAGTATACTAATTCGAATTGAATTAGGAAACCCAGGAAGATTGATTGGAAATGACCAAATTTACAATTCAATTGTTACAGCACACGCATTCATTATAATTTTTTTTATAGTTATGCCTATTTTAATT	157	Metazoa	Arthropoda	Insecta	Hymenoptera	Crabronidae	Harpactus	Harpactus pulchellus	Parasitoid		0	0	0	0	0	0	0	0	0	0	0	0	0	0	0	0	0	0	0	0	0	0	0	0	0	0	0	0	0	0	0	0	0	0	0	0	0	0
ASV1537	AGCATGGTCTGCTATAGTAGGAACTGCAATAAGAGTTTTAATTCGAATAGAATTAGGTCAGACTGGTAGATTTTTGGGGAATGATCATATGTATAACGTAATTGTAACAGCACATGCTTTTGTTATAATTTTTTTTATAGTGATGCCAATTCTAATT	157	Metazoa	Arthropoda	Arachnida	Araneae	Salticidae	Heliophanus	Heliophanus ussuricus	Predator		0	0	0	0	0	0	0	0	0	0	0	0	0	0	0	0	0	0	0	0	0	0	0	0	0	0	0	0	0	0	0	0	0	0	0	0	0	0
ASV1599	AATTTGAGCAGGATTAGTAGGAACTTCATTAAGTTTATTAATTCGAGCTGAATTAGGTAATCCCGGATCTTTAATTGGAGATGATCAAATTTATAATACAATTGTAACTGCTCATGCTTTTATTATAATTTTTTTTATAGTTATACCTATTATAATT	157	Metazoa	Arthropoda	Insecta	Lepidoptera	Coleophoridae	Coleophora	Coleophora parthenica	Herbivore	Exophag	0	0	0	0	0	0	0	0	0	0	0	0	0	0	0	0	0	0	0	0	0	0	0	0	0	0	0	0	0	0	0	0	0	0	0	0	0	0
ASV1648	TATTTGATCAGGAATAGTTGGAACTTCTTTAAGTTTATTAATTCGAGCTGAATTAGGAACCCCTGGATCATTAATTGGAGATGATCAAATTTACAATACTATTGTAACTGGACATGCTTTCATTATAATTTTTTTTATAGTTATACCTATTATAATT	157	Metazoa	Arthropoda	Insecta	Lepidoptera	unclassified	unclassified	unclassified	Herbivore	Unknown	0	0	0	0	0	0	0	0	0	0	0	0	0	0	0	0	0	0	0	0	0	2990	0	0	0	0	0	0	0	3	0	0	0	0	0	0	0	0
ASV1716	TTTTTGAGCAGGAATAACGGGAACATCTTTAAGTATTTTAATTCGAGCTGAATTAGGAAATCCGGGTACATTAATTGGGAACGACCAAATTTATAATGTAATTGTAACAGCCCATGCATTCATTATAATTTTCTTTATAGTTATGCCTATTATGATT	157	Metazoa	Arthropoda	Insecta	Coleoptera	Chrysomelidae	Chrysomela	Chrysomela populi	Herbivore	Exophag	0	0	0	0	0	118	0	0	0	0	1304	0	0	0	0	0	0	0	0	0	0	0	0	0	0	0	0	0	0	0	0	0	0	0	0	0	0	0
ASV1837	AATTTGAGCCGGAATAGTAGGAACATCATTAAGAATTTTAATTCGATTAGAATTAAGAACAATTTCAAATTTAATTGGTAATGATCAAATTTATAATGTTATTGTCACAGCTCATGCATTTATTATAATTTTTTTTATAGTTATACCTATTTTAATT	157	Metazoa	Arthropoda	Insecta	Diptera	Cecidomyiidae	Mycodiplosis	Mycodiplosis sp. T383	Herbivore	Endophag	0	0	0	0	0	0	0	0	0	0	0	0	0	0	0	0	0	0	0	0	0	0	0	0	0	0	0	0	0	0	0	0	0	0	0	0	0	0
ASV1842	ATCTTGAGCTGGAATAGTAGGAACATCTTTAAGAATACTAATTCGTACAGAATTAGGAAATCCGGGAAGATTAATTGGAGATGATCAAATTTATAATAGTATTGTTACAGCCCATGCATTTATTATAATTCTTTTTATAGTAATACCTATTATAATC	157	Metazoa	Arthropoda	Insecta	Lepidoptera	unclassified	unclassified	unclassified	Herbivore	Unknown	0	0	0	0	0	0	0	0	0	0	0	0	0	0	0	0	0	0	0	0	0	0	0	0	0	0	0	0	0	0	0	0	0	0	0	0	0	0
ASV1849	ATCTTGAGCTGGGATAGTAGGAACATCTTTAAGAATACTAATTCGTACAGAATTAGGAAATCCGGGAAGATTAATTGGAGATGATCAAATTTATAATAGTATTGTTACAGCCCATGCATTTATTATAATTTTTTTTATAGTAATACCTATTATAATC	157	Metazoa	Arthropoda	Insecta	Lepidoptera	unclassified	unclassified	unclassified	Herbivore	Unknown	0	0	0	0	0	0	0	0	0	0	0	0	0	0	0	0	0	0	0	0	0	0	0	0	0	0	0	0	0	0	0	0	0	0	0	0	0	0
ASV1990	AGCTTGATCGGCTATAGTTGGTACAGCTATAAGAGTATTAATTCGTATGGAATTAGGACAGTCTGGAATATTTTTAGGTGATGACCATTTATATAATGTAGTAGTTACGGCTCATGCTTTTGTTATGATTTTTTTTATAGTTATACCAATTTTAATT	157	Metazoa	Arthropoda	Arachnida	Araneae	Clubionidae	Clubiona	Clubiona kurilensis	Predator		0	0	0	0	0	0	0	0	0	0	0	0	0	0	0	0	0	0	0	0	0	0	0	0	0	0	0	0	0	0	0	0	0	0	0	0	0	0
ASV2128	CTTTTGAAGAGCTTTTTATGGTTCTTCTCTCAGAATAGTTATGCGTATAGAGCTCAGTCAACCTGGTTCTTTTATTTATCATGATCATGTCTATAATGTCTTTGTCACTTCTCATGCTTTTATTATGATTTTTTTTGTTGTTATACCAGTTCTTATA	157	Metazoa	Arthropoda	Arachnida	Trombidiformes	Eriophyidae	Aceria	Aceria eximia	Herbivore	Endophag	0	0	0	0	0	0	0	0	0	0	0	0	0	0	0	0	0	0	0	0	0	0	0	0	0	0	0	0	0	0	0	0	0	0	0	0	0	0
ASV2131	AGCTTGATCTGGTATAGTAGGAACTTCATTAAGAATTTTAATTCGAGCAGAATTAGGACACCCAGGTGCTTTAATTGGAGACGATCAAATTTATAATGTTATTGTAACTGCTCATGCATTTATTATAATTTTCTTTATGGTAATACCTATTATAATC	157	Metazoa	Arthropoda	Insecta	Diptera	Ephydridae	Psilopa	unclassified	Herbivore	Endophag	0	0	0	0	0	0	0	0	0	0	0	0	0	0	0	0	0	0	0	0	0	0	0	0	0	0	0	0	0	0	0	0	0	0	0	0	0	0
ASV2142	AATATGATCAGGAATTTTAGGTTTATCTATAAGAATAATTATTCGAATAGAATTAAGTAATCCTGGTTCATTAATTGGAAATGATCAAATTTACAATTCAATTGTTACAACTCATGCATTTGTTATAATTTTTTTTTTTGTAATACCTGTAATAATA	157	Metazoa	Arthropoda	Insecta	Hymenoptera	Pteromalidae	Pachyneuron	Pachyneuron aphidis	Parasitoid		0	0	0	0	0	0	0	124	0	0	0	0	0	0	0	0	0	0	0	0	0	0	0	0	0	0	0	19	0	0	0	1	0	0	0	0	0	0
ASV2146	AATTTGAGCTGGTATAATTGGTACTTCTTTAAGATTATTAATTCGAGCGGAATTAGGAAATCCAGGATCTCTTATTGGAGATGATCAAATTTACAATACTATTGTAACTGCTCATGCTTTTATTATAATTTTTTTTATAGTTATACCAATTATAATT	157	Metazoa	Arthropoda	Insecta	Lepidoptera	Tortricidae	Gypsonoma	Gypsonoma minutana	Herbivore	Endophag	538	0	0	0	0	0	0	0	0	0	0	0	0	0	0	0	0	0	0	0	0	0	0	0	0	0	0	0	0	0	0	0	0	0	0	0	0	0
ASV2255	ATCTTGAGCTGGAATAGTAGGAACATCTTTAAGAATACTAATTCGTACAGAATTAGGAAATCCGGGAAGATTAATTGGAGGTGATCAAATTTATAATAGTATTGTTACAGCCCATGCATTTATTATAATTTTTTTTATAGTAATACCTATTATAATC	157	Metazoa	Arthropoda	Insecta	Lepidoptera	unclassified	unclassified	Lepidoptera sp. BOLD:AAA0340	Herbivore	Unknown	0	0	0	0	0	0	0	0	0	0	0	0	0	0	0	0	0	0	0	0	0	0	0	0	0	0	0	0	0	0	0	0	0	0	0	0	0	0
ASV2310	AATTTGAGCTGGAATAGTAGGAACTTCTTTAAGTTTATTAATTCGAGCTGAATTAGGAAATCCTGGTTCATTAATTGGAGATGATCAAATTTATAATACAATTGTTACAGCCCATGCCTTCATTATAATTTTTTTTATAGTTATACCTATTATAATT	157	Metazoa	Arthropoda	Insecta	Lepidoptera	Coleophoridae	Coleophora	unclassified	Herbivore	Unknown	0	0	0	0	0	0	0	0	0	0	0	0	0	0	0	0	0	0	0	0	0	58	0	0	0	0	0	0	0	0	0	0	0	0	0	0	0	0
ASV2403	AATTTGAGCTGGAATAGTAGGAACTTCACTAAGTTTATTAATTCGAGCTGAATTAGGAAACCCCGGATCTTTAATTGGAGATGATCAAATTTATAACACAATTGTTACAGCACATGCTTTTATTATAATTTTTTTTATAGTAATACCTATTATAATT	157	Metazoa	Arthropoda	Insecta	Lepidoptera	Noctuidae	Agrotis	Agrotis segetum	Herbivore	Exophag	0	0	0	0	0	0	0	0	0	0	0	0	0	0	0	0	0	0	0	0	0	0	0	0	0	0	0	0	0	69	0	0	0	0	0	0	0	657
ASV2437	AGCTTGATCAGCTATAGTTGGTACGGCTATGAGAGTATTAATTCGTATGGAATTAGGACAGTCTGGAATATTTTTAGGTGATGACCATCTGTATAATGTAGTAGTTACGGCTCATGCTTTTGTTATGATTTTTTTTATAGTTATACCAATTTTAATT	157	Metazoa	Arthropoda	Arachnida	Araneae	Clubionidae	Clubiona	Clubiona kurilensis	Predator		0	0	0	0	0	0	0	0	0	0	0	0	0	0	0	0	0	0	0	0	0	0	0	0	0	0	0	0	0	0	0	0	0	0	0	0	0	0
ASV0021	AATTTGATCAGGAATAATTGGATCTTCACTTAGTATTTTAATTCGATTAGAATTAAGACAAATTAATTCAATTATTAATAATAATCAATTATATAATGTAATTGTTACGATTCATGCTTTCATTATAATTTTTTTTATAACTATACCAATTGTAATT	157	Metazoa	Arthropoda	Insecta	Hemiptera	Aphididae	Aphis	unclassified	Herbivore	Exophag	27	0	0	0	0	0	0	0	0	0	0	0	0	0	0	0	0	0	0	0	0	0	0	49	0	0	0	0	0	0	0	0	0	0	0	0	0	0
ASV0116	TGCTTGGGCCTCTATAGTGGGAACAGCAATAAGAGTATTGATTCGAATCGAATTAGGTCAGTCGGGTAGGTTTATTGGGGATGATCAAATTTATAATGTTATTGTAACGGCTCATGCTTTTGTAATAATTTTTTTTATAGTAATACCTATCTTAATT	157	Metazoa	Arthropoda	Arachnida	Araneae	Araneidae	Gibbaranea	Gibbaranea gibbosa	Predator		0	0	0	0	0	0	0	0	0	0	0	21	0	0	0	0	0	0	0	0	0	0	0	0	0	12	0	0	0	0	0	0	0	0	0	0	0	0
ASV0162	AATATGATCAGGTATAATTGGAACATCATTAAGAATTTTAATTCGACTAGAACTAGGAACTACTAATAGATTAATCGGAAATGATCAAATTTATAATGTAATTGTTACAGCTCATGCTTTTATTATAATTTTCTTTATAGTTATACCAATCATAATT	157	Metazoa	Arthropoda	Insecta	Coleoptera	Coccinellidae	Coccinella	unclassified	Predator		0	0	0	0	0	0	0	0	0	0	0	0	590	0	0	0	0	0	0	0	0	0	0	0	0	0	0	0	0	0	0	449	0	0	0	0	0	0
ASV0222	ATCTTGAGCTGGAATAGTAGGAACATCTTTAAGAATACTAATTCGTACAGAACTAGGAAATCCGGGAAGATTAATTGGAGATGATCAAATTTATAATAGTATTGTTACAGCCCATGCATTTATTATAATTTTTTTTATAGTAATACCTATTATAATC	157	Metazoa	Arthropoda	Insecta	Lepidoptera	unclassified	unclassified	unclassified	Herbivore	Unknown	0	0	0	0	0	0	0	0	0	0	0	0	0	0	0	0	0	0	0	0	0	0	0	0	0	0	0	0	0	0	0	0	0	0	0	0	0	0
ASV0226	ATCTTGAGCTGGAATAGTAGGAACATCTTTAAGGATACTAATTCGTACAGAATTAGGAAATCCGGGAAGATTAATTGGAGATGATCAAATTTATAATAGTATTGTTACAGCCCATGCATTTATTATAATTTTTTTTATAGTAATACCTATTATAATC	157	Metazoa	Arthropoda	Insecta	Lepidoptera	unclassified	unclassified	unclassified	Herbivore	Unknown	0	0	0	0	0	0	0	0	0	0	0	0	0	0	0	0	0	0	0	0	0	0	0	0	0	0	0	0	0	0	0	0	0	0	0	0	0	0
ASV0281	ATCTTGAGCTGGAATAGTAGGAACATCTTTAAGAATACTAATTCGTACAGAATTAGGAAATCCGGGAGGATTAATTGGAGATGATCAAATTTATAATAGTATTGTTACAGCCCATGCATTTATTATAATTTTTTTTATAGTAATACCTATTATAATC	157	Metazoa	Arthropoda	Insecta	Lepidoptera	unclassified	unclassified	unclassified	Herbivore	Unknown	0	0	0	0	0	0	0	0	0	0	0	0	0	0	0	0	0	0	0	0	0	0	0	0	0	0	0	0	0	0	0	0	0	0	0	0	0	0
ASV0290	TATTTGATCAGGTATATTAGGATTTTCAATAAGTTTAATTATTCGTTTAGAATTAGGTATACCTGGAAGTTTAATTGGAAATGAACAAATTTATAATAGAATTGTTACTTCTCATGCATTTATTATAATTTTTTATATAGTTATACCAGTTATGATT	157	Metazoa	Arthropoda	Insecta	Hymenoptera	Braconidae	Microplitis	Microplitis sp. BIOUG21692-A06	Parasitoid		0	0	0	0	0	0	0	0	0	0	0	0	0	0	0	0	0	0	0	0	0	0	0	0	0	0	0	0	0	0	0	0	0	0	0	0	0	0
ASV0301	ATCTTGAGCTGGAATAGTAGGAACATCTTTAAGAATACTAATTCGTACAGAATTAGGAAATCCGGGAAGATTGATTGGAGATGATCAAATTTATAATAGTATTGTTACAGCCCATGCATTTATTATAATTTTTTTTATAGTAATACCTATTATAATC	157	Metazoa	Arthropoda	Insecta	Lepidoptera	unclassified	unclassified	unclassified	Herbivore	Unknown	0	0	0	0	0	0	0	0	0	0	0	0	0	0	0	0	0	0	0	0	0	0	0	0	0	0	0	0	0	0	0	0	0	0	0	0	0	0
ASV0315	ATTTTGAAGAGCTTTTTATGGTTCTTCTTTAAGTATGGTGATACGTATGGAATTAAGCCAACCTGGTTCTTTCATTTTCCATGATCACGTTTACAATGTTTTCGTTACTTCTCATGCATTTATTATGATTTTCTTCGTAGTTATACCAGTTTTAATA	157	Metazoa	Arthropoda	Arachnida	Trombidiformes	Eriophyidae	Aceria	Aceria tulipae	Herbivore	Endophag	0	0	0	0	0	0	0	0	0	0	0	0	0	0	0	0	0	0	0	0	0	0	0	0	0	0	0	0	0	0	0	0	0	0	0	53	0	0
ASV0365	AATTTGAGCTGGATTCCTTGGAGCCTCTTTTAGAGTATTAATTCGTATAGAATTAGGAATACCAGGTACAATTATTATAAATGATCAAATTTATAATTCAACAGTAACATCACATGCATTTATCATAATTTTTTTTATAGTTATACCATTAATATTA	157	Metazoa	Arthropoda	Insecta	Hymenoptera	Platygastridae	unclassified	unclassified	Parasitoid		0	0	0	0	0	0	0	0	0	0	0	0	0	0	0	0	0	0	0	0	0	0	0	0	0	0	0	0	0	0	0	0	0	0	0	0	0	0
ASV0379	AATTTGATCAGGAATAATTGGATCTTCACTTAGTATTTTAATTCGATTAGAATTAAGACGAATTAATTCAATTATTAATAATAATCAATTATATAATGTAATTGTTACAATTCATGCTTTCATTATAATTTTTTTTATAACTATACCAATTGTAATT	157	Metazoa	Arthropoda	Insecta	Hemiptera	Aphididae	Aphis	unclassified	Herbivore	Exophag	0	0	0	0	0	0	0	0	0	0	0	0	0	0	0	0	0	0	0	0	0	0	0	0	30	0	0	28	0	0	0	0	0	0	0	0	0	0
ASV0404	AGCTTGATCGGGAATAGTAGGAACTTCTTTAAGAATTCTTATTCGAGCAGAATTAGGACATCCAGGTGCACTAATTGGTGATGACCAAATTTATAATGTAATTGTAACTGCTCATGCTTTTGTAATAATTTTTTTTATAGTAATACCAATTATAATT	157	Metazoa	Arthropoda	Insecta	Diptera	Hybotidae	unclassified	unclassified	Predator		0	0	0	0	0	0	0	0	0	0	0	0	0	0	0	0	0	0	0	0	0	0	0	0	0	0	0	0	0	0	0	0	0	0	0	0	0	0
ASV0431	GACTTGATCTGGAATAATTGGAACATCCCTAAGACTCCTAATCCGAACTGAATTAGGAACCCCTGGAAAATTAATTGGGAATGATCAAATTTATAATACTATTGTAACTGCTCATGCTTTTATCATAATTTTTTTTATAGTTATACCTATTATAATT	157	Metazoa	Arthropoda	Insecta	Lepidoptera	unclassified	unclassified	unclassified	Herbivore	Unknown	0	0	0	0	0	0	0	0	0	0	0	0	0	0	0	0	0	0	0	0	0	0	0	0	0	0	0	0	0	0	0	0	0	0	0	0	0	0
ASV0437	TTTTTGAGCAGGAATAACAGGAACATCTTTAAGTATTTTAATTCGAGCTGAATTAGGAAATCCAGGTACATTAATTGGAAACGACCAAATTTATAATGTAATTGTCACAGCCCATGCATTCATTATAATTTTCTTTATAGTTATACCTATTATGATT	157	Metazoa	Arthropoda	Insecta	Coleoptera	Chrysomelidae	Chrysomela	Chrysomela populi	Herbivore	Exophag	0	0	1	1593	0	0	0	0	0	0	0	0	0	0	0	0	0	0	0	0	0	0	0	0	0	0	0	0	0	0	0	0	0	0	0	0	0	0
ASV0465	GGCTTGAGCTGGAATATTAGGATTATCATTAAGTATATTAATTCGATTAGAATTAGGGAATCCTGGATCAATAATTGGAAATGATCAAATTTATAATTCTATTGTTACAACTCATGCATTTATTATAATTTTTTTTTTTGTAATGCCTGTAATAATA	157	Metazoa	Arthropoda	Insecta	Hymenoptera	Eulophidae	unclassified	unclassified	Parasitoid		0	0	0	0	0	0	0	0	0	0	0	0	0	0	0	0	0	0	0	0	0	0	0	0	0	0	0	0	0	0	0	0	0	0	0	0	0	0
ASV0471	ATCTTGAGCTGGAATAGTAGGAACATCTTTAAGAATACTAATTCGTACAGAATTAGGAAATCCGGGAAGATTAATTGGAGATGATCAAATTTATAATAGTATTGTTACAGCCCGTGCATTTATTATAATTTTTTTTATAGTAATACCTATTATAATC	157	Metazoa	Arthropoda	Insecta	Lepidoptera	unclassified	unclassified	unclassified	Herbivore	Unknown	0	0	0	0	0	0	0	0	0	0	0	0	0	0	0	0	0	0	0	0	0	0	0	0	0	0	0	0	0	0	0	0	0	0	0	0	0	0
ASV0502	TGCTTGAGCGGCTATAGTTGGTACGGCTATAAGAGTTTTAATTCGAATTGAATTAGGTCAGTCTGGGAGGTTTTTAGGAGATGATCAACTTTATAATGTAATTGTTACAGCTCATGCATTTGTAATAATTTTTTTTATAGTAATACCTATTTTGATT	157	Metazoa	Arthropoda	Arachnida	Araneae	Araneidae	Hypsosinga	Hypsosinga sanguinea	Predator		0	0	0	0	0	0	0	0	0	0	0	0	0	0	0	0	0	0	0	0	0	0	0	0	0	0	0	0	0	0	0	0	0	0	0	0	0	0
ASV0505	ATCTTGAGCTGGAATAGTAGGAACATCTTTAAGAATACTAATTCGTACAGAATTAGGAAATCCGGGAAGATTAATTGGAGATGATCAAATTTATAATAGTATTGTTACAGCCTATGCATTTATTATAATTTTTTTTATAGTAATACCTATTATAATC	157	Metazoa	Arthropoda	Insecta	Lepidoptera	unclassified	unclassified	unclassified	Herbivore	Unknown	0	0	0	0	0	0	0	0	0	0	0	0	0	0	0	0	0	0	0	0	0	0	0	0	0	0	0	0	0	0	0	0	0	0	0	0	0	0
ASV0562	AATTTGAGCAGGAATAGTAGGAACATCTTTAAGAATCTTAATTCGTATAGAATTAGGAACTCCTGGATCTTTAATTGGAGATGATCAAATTTATAATACTATTGTTACAGCTCATGCATTTATCATAATTTTTTTTATAGTTATACCTATTATAATT	157	Metazoa	Arthropoda	Insecta	Lepidoptera	Lycaenidae	unclassified	unclassified	Herbivore	Unknown	0	0	0	0	0	0	0	0	0	0	0	0	0	0	0	0	1007	0	0	0	0	0	0	0	0	0	0	0	0	0	0	0	0	0	0	0	0	0
ASV0596	TGCTTGAGCTGCTATAGTGGGAACAGCAATGAGAGTATTAATTCGAGTTGAATTAGGTCAGCCGGGAAGATTTATAGGTGATGATCAGTTGTATAATGTAATTGTAACGGCTCATGCATTTGTAATAATTTTTTTTATAGTAATACCAATTTTAATT	157	Metazoa	Arthropoda	Arachnida	Araneae	Theridiidae	Theridion	Theridion petraeum	Predator		0	0	0	0	0	0	0	0	0	0	0	42	0	0	0	0	0	0	0	0	0	0	0	0	0	0	0	0	0	0	0	0	0	0	0	0	0	0
ASV0605	AATTTGAGCAGGAATAGTAGGAACTTCATTAAGATTATTAATTCGAGCTGAATTAGGAAACCCTGGATCTTTAATTGGAGATGATCAAATTTATAATACTATTGTAACAGCTCATGCTCTTATTATAATTTTTTTTATAGTTATACCTATTATAATT	157	Metazoa	Arthropoda	Insecta	Lepidoptera	Noctuidae	Anarta	Anarta trifolii	Herbivore	Exophag	0	0	0	0	0	0	55	0	0	0	0	0	0	0	0	28	0	0	0	0	0	0	0	0	0	0	0	0	0	0	0	0	0	0	0	0	0	0
ASV0656	ATCTTGAGCTGGAATAGTAGGAACATTTTTAAGAATACTAATTCGTACAGAATTAGGAAATCCGGGAAGATTAATTGGAGATGATCAAATTTATAATAGTATTGTTACAGCCCATGCATTTATTATAATTTTTTTTATAGTAATACCTATTATAATC	157	Metazoa	Arthropoda	Insecta	Lepidoptera	unclassified	unclassified	unclassified	Herbivore	Unknown	0	0	0	0	0	0	0	0	0	0	0	0	0	0	0	0	0	0	0	0	0	0	0	0	0	0	0	0	0	0	0	0	0	0	0	0	0	0
ASV0661	AGCTTGATCAGGAATAGTGGGGACATCACTTAGAATACTAAATAGATTTGAATTAGGTCACCCAGGAGCTTTCATTGGTAATGACCAAACATAACATATAATGTTATCGTTACTGCTCATGCTTTTATTATAATTTTTTTTTATAGTAATACCAATTATAATT	163	Metazoa	Arthropoda	Insecta	Diptera	Tachinidae	unclassified	unclassified	Parasitoid		0	0	0	0	0	2	0	0	0	0	0	0	0	0	0	0	0	0	0	0	0	0	0	0	0	0	0	0	0	0	0	0	0	0	0	0	0	0
ASV0683	AATTTGAGCTGGAATAGTAGGAACTTCACTAAGTTTATTAATTCGAGCTGAATTAGGAAACCCCGGGTCCTTAATTGGAGATGATCAAATTTATAACACAATTGTTACAGCACATGCTTTTATTATAATTTTTTTTATAGTAATACCTATTATAATT	157	Metazoa	Arthropoda	Insecta	Lepidoptera	Noctuidae	Agrotis	Agrotis segetum	Herbivore	Exophag	0	0	0	0	0	0	0	0	0	0	0	0	0	0	0	0	0	0	0	0	0	0	0	54	208	0	0	0	0	0	0	0	0	0	0	0	0	0
ASV0745	TATTTGAGCTGGCATAATTGGAACTTCTTTAAGATTATTAATTCGAGCTGAATTAGGAAACCCTGGATCTTTAATTGGAGATGACCAAATTTACAATACAATTGTTACTGCTCATGCTTTTATTATAATTTTTTTCATAGTAATACCTATTATAATT	157	Metazoa	Arthropoda	Insecta	Lepidoptera	unclassified	unclassified	unclassified	Herbivore	Unknown	0	0	0	0	0	0	0	0	0	0	0	0	0	0	0	0	0	0	0	0	0	0	0	0	0	0	0	0	0	0	0	0	0	0	0	0	0	0
ASV0765	AATTTGAGCTGGAATAGTTGGAACTTCTTTAAGATTATTAATTCGAGCTGAATTAGGAAACCCTGGATCATTAATCGGAGATGATCAAATTTATAATACAATTGTTACAGCTCATGCTTTTATTATAATTTTCTTCATAGTGATACCTATTATAATT	157	Metazoa	Arthropoda	Insecta	Lepidoptera	Tortricidae	Acroclita	Acroclita subsequana	herbivore	Endophag	0	0	0	0	0	0	0	0	0	0	0	0	0	0	0	0	0	0	0	0	0	0	0	0	0	0	0	0	0	0	0	0	0	0	0	0	0	0
ASV0780	TATCTGATCAGGTATAATTGGATCATCTCTTAGAATTTTAATTCGTCTAGAATTAAGACAAATTAATTCAATTATTAATAACAATCAATTATACAATGTAATTGTAACAATTCATGCTTTTATTATAATTTTTTTTATAACTATACCAATTGTAATT	157	Metazoa	Arthropoda	Insecta	Hemiptera	Aphididae	unclassified	unclassified	Herbivore	Exophag	0	0	0	0	0	0	0	0	0	0	0	0	0	4	0	0	0	0	0	0	0	0	0	0	0	0	0	0	0	0	0	0	0	0	101	0	0	0
ASV0788	ATCTTGAGCTGGAATAGTAGGAACATCTTTAAGAATACTAATTCGTACAGAATTAGGAAATCCGGGAAGATTAATTGGAGATGATCAAATTTATAATAGTATTGTTACGGCCCATGCATTTATTATAATTTTTTTTATAGTAATACCTATTATAATC	157	Metazoa	Arthropoda	Insecta	Lepidoptera	unclassified	unclassified	unclassified	Herbivore	Unknown	0	0	0	0	0	0	0	0	0	0	0	0	0	0	0	0	0	0	0	0	0	0	0	0	0	0	0	0	0	0	0	0	0	0	0	0	0	0
ASV0793	TATTTGATCAGGTATAATTGGATCTTCACTTAGAATTCTAATTCGTTTAGAATTAAGTCAAATTAATTCTATTATTAACAATAATCAATTATATAATGTAATTGTTACAATTCATGCTTTTATTATAATTTTTTTTATAACTATACCAATTGTAATT	157	Metazoa	Arthropoda	Insecta	Hemiptera	Aphididae	unclassified	unclassified	Herbivore	Exophag	0	0	0	0	69	0	0	0	0	0	0	0	1767	0	0	0	0	0	0	0	0	0	0	0	0	0	0	0	0	0	0	0	0	0	0	0	0	0
ASV0845	ATCATGAGCTGGAATAGTAGGAACATCTTTAAGAATACTAATTCGTACAGAATTAGGAAATCCGGGAAGATTAATTGGAGATGATCAAATTTATAATAGTATTGTTACAGCCCATGCATTTATTATAATTTTTTTTATAGTAATACCTATTATAATC	157	Metazoa	Arthropoda	Insecta	Lepidoptera	unclassified	unclassified	unclassified	Herbivore	Unknown	0	0	0	0	0	0	0	0	0	0	0	0	0	0	0	0	0	0	0	0	0	0	0	0	0	0	0	0	0	0	0	0	0	0	0	0	0	0
ASV0871	AATTTGAGCAGGAATAGTTGGAACATCTTTAAGATTACTTATTCGAGCTGAATTAGGTAATCCAGGATCTTTAATTGGAAATGATCAAATTTATAACACAATTGTAACAGCTCATGCATTTATTATAATTTTTTTTATAGTTATACCTATTATAATT	157	Metazoa	Arthropoda	Insecta	Lepidoptera	Elachistidae	Elachista	Elachista littoricola	Herbivore	Endophag	0	0	0	0	0	0	0	0	0	0	0	0	0	0	0	0	0	0	0	0	0	0	0	0	0	0	0	0	0	0	0	0	0	0	0	0	0	0
ASV0884	ATCTTGAGCTTGAATAGTAGGAACATCTTTAAGAATACTAATTCGTACAGAATTAGGAAATCCGGGAAGATTAATTGGAGATGATCAAATTTATAATAGTATTGTTACAGCCCATGCATTTATTATAATTTTTTTTATAGTAATACCTATTATAATC	157	Metazoa	Arthropoda	Insecta	Lepidoptera	unclassified	unclassified	unclassified	Herbivore	Unknown	0	0	0	0	0	0	0	0	0	0	0	0	0	0	0	0	0	0	0	0	0	0	0	0	0	0	0	0	0	0	0	0	0	0	0	0	0	0
ASV0902	AATATGAGCAGGAATATTAGGAACATCATTAAGATGAATTATTCGAATTGAATTGGGGCAACCAGGATCATTCATTGGAGATGACCAAATTTATAATGTTGTAGTTACAGCACACGCATTCATTATAATTTTCTTCATAGTTATACCAATTATAATT	157	Metazoa	Arthropoda	Insecta	Hemiptera	Anthocoridae	Orius	Orius minutus	Predator		0	0	0	0	0	0	0	0	0	0	0	0	0	0	0	0	0	0	0	0	0	0	0	0	0	0	0	0	0	0	0	0	0	0	0	0	0	0
ASV0941	ATTCTGATCAGGGATAGTCGGAACATCATTAAGAATTTTAATCCGAATAGAATTAGGTAGACCAGGATCTCTAATTGGGAATGATCAAATTTATAACTCAATTGTAACTGCACATGCATTTATTATAATTTTTTTTATAGTTATACCGATTATAATT	157	Metazoa	Arthropoda	Insecta	Coleoptera	Chrysomelidae	Cassida	Cassida sp. EMHAU-15090501	Herbivore	Exophag	0	0	0	0	0	0	0	0	0	0	0	13	0	0	0	0	0	0	0	0	0	0	0	0	0	0	0	0	0	0	0	110	0	0	0	0	0	0
ASV0946	TATTTGATCAGGATTAGTAGGTACAAGTTTAAGATTATTAATTCGTGCTGAATTAGGTCAACCAGGATCTCTAATTGGAGATGATCAAATTTATAATGTAATTGTTACAGCTCATGCATTTATTATAATTTTTTTTATAGTAATACCAATTGTAATT	157	Metazoa	Arthropoda	Insecta	Neuropterida	Chrysopidae	Chrysopa	Chrysopa phyllochroma	Predator		0	0	0	0	0	0	0	1274	0	0	0	0	0	0	0	0	0	0	0	0	0	0	0	0	0	0	0	0	0	0	0	0	0	0	0	0	0	0
ASV0968	GATATGAGCAAGAATAGTGGGAACTTCCCTAAGAATTTTGATTCGTGCAGAATTAGGAAACCCAGGAACATTAATTGGAAATGATCAAATTTATAATGTAATTGTAACTGCCCATGCTTTCATTATAATTTTCTTCATAGTTATACCAATTATAATT	157	Metazoa	Arthropoda	Insecta	Coleoptera	Chrysomelidae	unclassified	unclassified	Herbivore	Exophag	0	0	0	0	0	0	0	0	0	0	0	0	0	0	0	0	0	0	0	0	0	0	0	0	0	0	0	0	0	0	0	0	0	0	0	0	0	0
ASV0985	AATTTGAGCAGGAATAGTAGGAACTTCATTAAGATTATTAATTCGAGCTGAATTAGGAAACCCTGGATCTTTAATTGGAGATGATCAAATTTATAATACTATTGTAACAGCTCATGCTTTTATTATAATTTTTTTTATAGTTATACCTACTATAATT	157	Metazoa	Arthropoda	Insecta	Lepidoptera	Noctuidae	Anarta	Anarta trifolii	Herbivore	Exophag	0	0	0	107	0	0	0	0	0	0	0	0	0	0	0	0	0	0	0	0	0	0	0	0	0	0	0	0	0	0	0	0	62	0	0	0	0	0
ASV0988	AATTTGATCAGGAATAGTAGGAACTTCTTTAAGTCTTTTAATTCGAGCTGAATTAGGAACACCTGGATCTTTAATTGGAGATGATCAAATTTATAATACCATTGTAACTGGTCGTGCTTTTATTATAATTTTTTTTATAGTTATACCTATTATAATT	157	Metazoa	Arthropoda	Insecta	Lepidoptera	Pyralidae	unclassified	unclassified	Herbivore	Endophag	0	0	0	0	0	0	0	0	0	0	0	0	0	0	0	0	0	0	0	0	0	0	0	0	0	0	0	0	0	0	0	0	0	0	0	974	0	0
ASV1038	AATTTGATCAGGAATAGTAGGAACTTCTTTAAGTCTTTTAATTCGAGCTGAATTAGGAACACCTGGATCTTTAATTGGAGATGATCAAATTTATAATACCATTGTAACTGGTCATGCTTTTATTATAATTTTTTTTATAGTTATACCTATTATAATT	157	Metazoa	Arthropoda	Insecta	Lepidoptera	Pyralidae	unclassified	unclassified	Herbivore	Endophag	0	0	0	0	0	0	0	0	0	0	0	0	0	0	0	1113	0	0	0	0	0	0	0	0	1158	0	0	0	0	0	0	0	0	0	0	0	0	0
ASV1043	AATTTGAGCAGGATTAATTGGAACATCTCTTAGTTTATTAATTCGAGCTGAATTAGGAACCCCTAATTCTTTAATTGGAGATGATCAGATTTATAATTCAATTGTTACAGCCCATGCTTTCATTATAATTTTTTTTATAGTAATACCAATTATAATT	157	Metazoa	Arthropoda	Insecta	Lepidoptera	Pterophoridae	unclassified	Pterophoridae sp. BOLD:AAL8472	Herbivore	Endophag	0	0	0	0	0	0	0	0	0	0	0	0	0	0	0	0	0	0	0	0	0	0	0	0	0	0	0	0	0	0	0	0	0	0	0	0	0	0
ASV1100	ATCTTGAGCTGGAATAGTAGGAACATCTTTAAGAATACTAATTCGTACAGAATTAGGAAATCCGGGAAGATTAATTGGAGATGATCAAATCTATAATAGTATTGTTACAGCCCATGCATTTATTATAATTTTTTTTATAGTAATACCTATTATAATC	157	Metazoa	Arthropoda	Insecta	Lepidoptera	unclassified	unclassified	unclassified	Herbivore	Unknown	0	0	0	0	0	0	0	0	0	0	0	0	0	0	0	0	0	0	0	0	0	0	0	0	0	0	0	0	0	0	0	0	0	0	0	0	0	0
ASV1115	GGCTTGAGCTGCTATAGTAGGGACTGCAATAAGAGTTTTAATTCGAATAGAATTAGGTCAAACAGGTAGATTTTTAGGTAATGAACATTTATATAATGTAATTGTTACTGCTCATGCTTTTGTTATAATTTTTTTTATAGTAATACCTATTTTAATT	157	Metazoa	Arthropoda	Arachnida	Araneae	Salticidae	Evarcha	unclassified	Predator		0	0	0	0	0	0	0	0	1171	0	0	0	0	0	0	0	0	0	0	0	0	0	0	0	0	0	0	0	0	0	0	0	0	0	0	0	0	0
ASV1256	ATCTTGGGCAGGAATAGTGGGAACATCATTAAGAATATTAATTCGTACAAAATTAGGAAATCCAGGAAGATTAATTGGAGATGATCAAATTTATAATAGTATTGTCACAGCCCATGCATTTATTATAATTTTTTTTATAGTAATACCTATTATAATC	157	Metazoa	Arthropoda	Insecta	Lepidoptera	Crambidae	Lamprosema	Lamprosema sp. pelealisDHJ03	Herbivore	Endophag	0	0	0	0	0	0	0	0	0	0	0	0	0	0	0	0	0	0	0	0	0	0	0	0	0	0	0	0	0	0	0	0	0	0	0	0	0	0
ASV1265	AGTGTGATCTGCTATAGCTGGAACAGCTATAAGAGTTTTAATTCGAATGGAATTAGGTCAGGTTGGTAGTTTTTTAGGAAGAGATCATATATATAATGTTATTGTTACTGCTCATGCTTTTGTTATAATTTTTTTTATAGTTATACCTATTTTAATT	157	Metazoa	Arthropoda	Arachnida	Araneae	Salticidae	Sibianor	Sibianor aurocinctus	Predator		0	0	0	0	0	0	0	0	0	0	0	0	0	0	0	0	0	0	0	0	0	0	0	0	0	0	0	0	0	0	0	0	0	0	0	0	0	0
ASV1280	AGCTTGATCAGGAATAGTGGGAACATCCCTTAGAATATTAATTCGATTTGAATTAGGTCACCCAGGAGCTTTAATTGGTAATGATCAAACGTATAATGTTGTAGTTACTGCTCATGCTTTTATTATAATTTTTTTTATAGTAATACCAATTATAATT	157	Metazoa	Arthropoda	Insecta	Diptera	Tachinidae	unclassified	unclassified	Parasitoid		0	0	0	0	0	0	0	0	0	0	0	0	0	0	0	0	0	0	0	0	0	0	0	0	0	0	0	0	0	0	0	0	0	0	0	0	0	0
ASV1286	TATTTGAGCAGGAATAGTAGGAACTTCTTTAAGATTATTAATTCGAGCTGAATTAGGTAATCCAGGTTCATTAATTGGAGATGACCAAATTTATAATACAATTGTAACAGCTCATGCTTTTATTATAATTTTTTTTATAGTTATACCAATTATAATT	157	Metazoa	Arthropoda	Insecta	Lepidoptera	Tortricidae	Cochylidia	Cochylidia richteriana	Herbivore	Exophag	0	0	0	0	0	0	0	0	0	0	0	0	0	0	0	0	0	0	0	0	0	0	0	0	0	0	0	0	0	0	0	0	0	0	0	0	0	0
ASV1287	ATCTTGAGCTGGAATAGTAGGAACATCTTTAAGAATACTAATTTGTACAGAATTAGGAAATCCGGGAAGATTAATTGGAGATGATCAAATTTATAATAGTATTGTTACAGCCCATGCATTTATTATAATTTTTTTTATAGTAATACCTATTATAATC	157	Metazoa	Arthropoda	Insecta	Lepidoptera	unclassified	unclassified	unclassified	Herbivore	Unknown	0	0	0	0	0	0	0	0	0	0	0	0	0	0	0	0	0	0	0	0	0	0	0	0	0	0	0	0	0	0	0	0	0	0	0	0	0	0
ASV1326	ATCTTGAGCTGGAATAGTAGGAACATCTTTAAGAATACTAATTCGTACAGAATTAGGAAATCCGGGAAGATTAATTGGAGATGATCAAATTTATAATAGTATTGTTACAGCCCATGCGTTTATTATAATTTTTTTTATAGTAATACCTATTATAATC	157	Metazoa	Arthropoda	Insecta	Lepidoptera	unclassified	unclassified	unclassified	Herbivore	Unknown	0	0	0	0	0	0	0	0	0	0	0	0	0	0	0	0	0	0	0	0	0	0	0	0	0	0	0	0	0	0	0	0	0	0	0	0	0	0
ASV1359	AATTTGATCAGGAATAATTGGATCTTCACTTAGTATTTTAATTCGATTAGAATTAAGACAGATTAATTCAATTATTAATAATAATCAATTATATAATGTAATTGTTACAATTCATGCTTTCATTATAATTTTTTTTATAACTATACCAATTGTAATT	157	Metazoa	Arthropoda	Insecta	Hemiptera	Aphididae	Aphis	unclassified	Herbivore	Exophag	34	0	0	0	0	0	0	0	0	0	0	0	0	0	0	0	0	0	0	0	0	0	0	0	0	104	0	0	0	0	0	0	0	0	0	0	0	0
ASV1373	ATCTTGAGCTGGAATAGTAGGAACATCTTTAAGAATACTAATTCGTACAGAATTAGGAAGTCCGGGAAGATTAATTGGAGATGATCAAATTTATAATAGTATTGTTACAGCCCATGCATTTATTATAATTTTTTTTATAGTAATACCTATTATAATC	157	Metazoa	Arthropoda	Insecta	Lepidoptera	Lycaenidae	Hemiargus	Hemiargus sp. BioLep41	Herbivore	Exophag	0	0	0	0	0	0	0	0	0	0	0	0	0	0	0	0	0	0	0	0	0	0	0	0	0	0	0	0	0	0	0	0	0	0	0	0	0	0
ASV1380	AATTTGAGCAGGAATATTAGGTACGTCTCTTAGACTTTTAATTCGAGCTGAATTAGGTAATCCTGGTTCTTTAATTGGAGATGATCAAATTTATAACACTATTGTAACAGCTCATGCTTTTATTATAATTTTTTTTATAGTTATACCTATTATAATT	157	Metazoa	Arthropoda	Insecta	Lepidoptera	unclassified	unclassified	unclassified	Herbivore	Unknown	0	0	0	0	0	0	0	0	0	0	0	0	0	0	0	0	0	0	0	0	0	0	0	0	0	0	0	0	0	0	0	0	0	0	0	0	0	0
ASV1454	AATTTGAGCAGGAATAGTAGGAACTTCTTTAAGTTTATTAATTCGAGCAGAATTAGGAAACCCAGGTTCATTAATTGGTGATGATCAAATTTATAATACAATTGTTACAGCTCATGCCTTTATTATAATTTTTTTCATAGTTATACCTATTATAATT	157	Metazoa	Arthropoda	Insecta	Lepidoptera	Coleophoridae	Coleophora	Coleophora vestianella	Herbivore	Endophag	0	0	0	0	0	0	0	0	0	0	0	0	0	0	0	0	0	0	0	0	0	0	0	0	0	0	0	0	0	0	0	0	0	0	0	0	0	0
ASV1485	AATTTGATCAGGAATAATTGGATCTTCACTTAGTATTTTAATTCGATTAGAATTAAGACAAATTAATTCAATTATTAATAATAATCAATTATATAATGTAATTGTTACAATTCATGCTTTCATTATAATTTTTTTTATAACTATACTAATTGTAATT	157	Metazoa	Arthropoda	Insecta	Hemiptera	Aphididae	Aphis	unclassified	Herbivore	Exophag	0	0	37	0	0	0	0	0	0	0	0	0	0	0	0	0	0	0	0	0	0	0	0	0	0	0	0	0	0	0	0	0	0	0	0	0	0	0
ASV1562	TGCTTGATCAGGGATAGTAGGAACCTCATTAAGAATAATAATTCGAACAGAGCTAGGCAACCCGGGCTCTTTAATCGGAAATGATCAAATTTATAATGTAATTGTCACTGCTCATGCTTTTATTATAATTTTTTTTATAGTTATACCTATTATAATT	157	Metazoa	Arthropoda	Insecta	Coleoptera	Chrysomelidae	unclassified	unclassified	Herbivore	Exophag	0	0	0	0	0	0	0	0	0	0	0	0	0	0	0	0	0	0	0	0	0	0	0	0	0	0	0	0	0	0	0	0	74	0	0	0	0	0
ASV1583	AGCTTGATCTGGAATAGTCGGAACCTCTTTAAGTATTTTAATTCGAGCTGAATTAGGTCATCCTGGAGCCCTTATTGGTAATGATCAAATCTATAACGTAATTGTTACAGCTCATGCATTTGTTATAATTTTCTTTATAGTAATACCAATTATAATT	157	Metazoa	Arthropoda	Insecta	Diptera	Ephydridae	Psilopa	unclassified	Herbivore	Endophag	0	0	0	0	0	0	0	0	0	0	0	0	0	0	0	0	0	0	0	0	0	0	0	0	0	0	0	0	0	0	0	0	0	0	0	0	0	0
ASV1630	AATTTGAGCAGGGATATTAGGTACACCTCTTAGACTTTTAATTCGAGCTGAATTAGGTAATCCTGGTTCTTTAATTGGAGATGATCAAATTTATAACACTATTGTAACAGCTCATGCTTTTATTATAATTTTTTTTATAGTTATACCTATTATAATT	157	Metazoa	Arthropoda	Insecta	Lepidoptera	Gelechiidae	unclassified	unclassified	Herbivore	Unknown	0	0	0	0	0	0	0	0	0	0	0	0	0	0	0	0	0	0	0	0	0	0	0	0	0	0	0	0	0	0	0	0	0	0	0	0	0	0
ASV1643	AACTTGATCTGGAATAATTGGAACATCCCTAAGACTCCTAATTCGAACTGAACTAGGAACCCCTGGAAAATTAATTGGGAATGATCAAATTTATAATACTATTGTAACTGCTCATGCTTTTATCATAATTTTTTTTATAGTTATACCTATTATAATT	157	Metazoa	Arthropoda	Insecta	Lepidoptera	unclassified	unclassified	unclassified	Herbivore	Unknown	0	0	0	0	0	0	0	0	0	0	0	0	0	0	0	0	0	0	0	0	0	0	0	0	0	0	0	0	0	2213	0	0	0	0	0	0	0	0
ASV1649	AATTTGAGCAGGTATAGTAGGTACTTCTTTAAGACTTTTAATTCGAGCTGAATTAGGAAATCCAGGTTCTTTAATTGGAGATGACCAAATTTATAATACTACTGTAACAGCCCATGCATTTATTATAATTTTTTTTATAGTAATACCAATTATAATT	157	Metazoa	Arthropoda	Insecta	Lepidoptera	unclassified	unclassified	unclassified	Herbivore	Unknown	0	0	0	0	0	0	0	0	0	0	0	0	0	0	0	0	0	0	0	0	0	0	0	0	0	0	0	0	0	0	0	0	0	0	0	0	0	0
ASV1673	ATCTTGAGCTGGAATAGTAGGAACATCTTTAAGAATACTAATTCGTACAGAATTAGGAAATCCGGGAAGATTAATTGGAGATGATCAAATTTATAATAGTATTGTTACAGCCCATGCATTTATTATAATTTTTTCTATAGTAATACCTATTATAATC	157	Metazoa	Arthropoda	Insecta	Lepidoptera	unclassified	unclassified	unclassified	Herbivore	Unknown	0	0	0	0	0	0	0	0	0	0	0	0	0	0	0	0	0	0	0	0	0	0	0	0	0	0	0	0	0	0	0	0	0	0	0	0	0	0
ASV1684	AATTTGAAGAGGAATAGTAGGAACATCTTTAAGTTTATTAATTCGAGCTGAATTAGGTAATCCAGGCTCATTAATTGGAGATGATCAAATTTATAATACAATTGTTACAGCTCATGCATTTATTATAATTTTTTTTATGGTTATACCTATTATAATT	157	Metazoa	Arthropoda	Insecta	Lepidoptera	Crambidae	Anania	Anania verbascalis	Herbivore	Exophag	0	0	0	0	0	0	0	0	0	0	0	0	0	0	0	0	0	0	0	0	0	0	0	0	0	0	0	0	0	0	0	0	0	0	0	0	0	0
ASV1688	AATTTGAGCAGGATTAATTGGAACATCTCTTAGTTTATTAATTCGAGCTGAGTTAGGAACCCCTAATTCTTTAATTGGAGATGATCAAATTTATAATTCAATTGTTACAGCCCATGCTTTCATTATAATTTTTTTTATAGTAATACCAATTATAATT	157	Metazoa	Arthropoda	Insecta	Lepidoptera	Pterophoridae	unclassified	Pterophoridae sp. BOLD:AAL8472	Herbivore	Endophag	0	0	0	0	0	0	0	0	0	0	0	0	0	0	0	0	0	0	0	0	0	0	0	0	0	0	0	0	0	0	0	0	0	0	0	0	0	0
ASV1735	TCTTTGAGCAGGGATATTTGGGACTGCTCTTAGAATAATTATTCGGTTTGAATTAAGAACATCAGGCCCATTATTTAACAATGATCAAATTTATAATGCTACTGTTACAAATCATGCCTTTATTATAATTTTTTTTATAGTTATACCTTTCATAATT	157	Metazoa	Arthropoda	Insecta	Hymenoptera	Dryinidae	unclassified	Dryinidae sp. BOLD:AAY6804	Parasitoid		0	0	0	0	0	0	0	0	0	0	0	0	0	0	0	0	0	0	0	396	0	0	0	0	0	0	0	0	167	0	0	0	0	0	0	0	0	0
ASV1768	AATTTGAGCAGGATTAATTGGAACATCTCTTAGTTTATTAATTCGAGCTGAACTAGGAACCCCTAATTCTTTAATTGGGGATGATCAAATTTATAACTCAATTGTTACAGCTCATGCTTTCATTATAATTTTTTTTATAGTAATACCAATTATAATT	157	Metazoa	Arthropoda	Insecta	Lepidoptera	unclassified	unclassified	unclassified	Herbivore	Unknown	0	0	0	0	0	0	0	0	0	0	0	0	0	0	0	0	0	0	0	0	0	0	0	0	0	0	0	0	0	0	0	0	0	0	0	0	0	0
ASV1786	AGCTTGAGCAGGAATAGTGGGAACATCATTAAGAATCCTGATTCGAGCAGAACTTGGACACCCGGGAGCTTTAATTGGAAATGACCAAATTTATAATGTAATTGTTACTGCACATGCATTTGTAATAATTTTTTTTATAGTAATACCAATTATAATT	157	Metazoa	Arthropoda	Insecta	Diptera	Drosophilidae	Colocasiomyia	Colocasiomyia steudnerae	Herbivore	Endophag	0	0	0	0	0	0	0	0	0	0	0	0	0	0	0	0	0	0	0	0	0	0	156	0	13	0	0	0	0	0	0	0	0	0	0	0	0	0
ASV1822	AATATGAGCAGGTATAGTAGGAACATCTTTAAGATTATTAATTCGAGCTGAATTAGGAAATCCAGGATCATTAATTGGAAATGATCAAATTTACAATACTATTGTCACAGCTCATGCTTTTATTATAATTTTTTTTATAGTAATACCTATTATAATT	157	Metazoa	Arthropoda	Insecta	Lepidoptera	unclassified	unclassified	unclassified	Herbivore	Unknown	0	0	0	0	0	0	0	0	0	0	0	771	0	0	0	0	0	2	0	0	0	0	0	0	0	0	0	0	0	0	0	0	0	0	0	0	0	0
ASV1856	AGCTTGATCAAGTATAATTGGAACTTCTTTAAGTATACTAATTCGAATTGAATTAGGTCATCCTGGTTCTTTAATTGGAAATGATCAAATTTATAATGTAATTGTAACTGCTCATGCATTTATTATAATTTTTTTTATAGTAGTACCAATTATAATT	157	Metazoa	Arthropoda	Insecta	Diptera	Tachinidae	unclassified	unclassified	Parasitoid		0	0	0	0	0	0	0	0	0	0	0	0	0	0	0	0	0	0	0	0	0	0	0	0	0	0	0	0	0	0	0	5	0	0	0	0	0	0
ASV1869	AATTTGATCTGGAATATTAGGATTTTCTATAAGTTTAATTATTCGTTTGGAATTAGGTATACCAGGTAGTTTAATTGGTAATGAACAAATTTATAATAGTATTGTAACTTCTCATGCTTTTATTATAATTTTTTTTATAGTTATACCAATTATAATT	157	Metazoa	Arthropoda	Insecta	Hymenoptera	Braconidae	Microplitis	Microplitis sp. jft91	Parasitoid		0	0	0	0	0	0	0	0	0	0	0	0	0	0	0	2	0	0	0	0	0	0	0	0	0	0	58	0	0	0	0	0	0	0	0	0	0	0
ASV1970	TGCTTGATCAGGAATAGTAGGATTATCCTTAAGATTATTAATTCGTTCAGAATTAAGAATCCCAGGAACCTTAATTGGAAATGATCAAATTTATAATGTAATTGTTACTGCTCATGCTTTTATTATAATTTTTTTTATAGTTATACCGATTTTAATT	157	Metazoa	Arthropoda	Insecta	Coleoptera	Melyridae	Clanoptilus	Clanoptilus geniculatus	Predator		0	0	0	0	0	0	0	0	0	0	0	0	0	0	0	0	0	0	0	0	0	0	0	0	0	0	0	0	0	0	0	0	0	0	0	0	0	0
ASV1996	AGCATGAGCTGGAATAGTAGGTACATCAATAAGAATAATTATTCGTACAGAACTTGGACAACCAGGATCTTTAATTGGAGATGATCAAATCTATAATGTTATCATTACAGCACATGCATTTGTAATAATTTTTTTTATAGTAATACCTATTATAATT	157	Metazoa	Arthropoda	Insecta	Orthoptera	Acrididae	unclassified	unclassified	Herbivore	Unknown	0	0	0	0	0	0	2	0	0	0	0	0	0	0	0	0	0	0	0	0	0	0	0	0	0	0	0	0	0	0	0	0	0	0	0	0	0	0
ASV2025	ATCTTGAGTTGGAATAGTAGGAACATCTTTAAGAATACTAATTCGTACAGAATTAGGAAATCCGGGAAGATTAATTGGAGATGATCAAATTTATAATAGTATTGTTACAGCCCATGCATTTATTATAATTTTTTTTATAGTAATACCTATTATAATC	157	Metazoa	Arthropoda	Insecta	Lepidoptera	unclassified	unclassified	unclassified	Herbivore	Unknown	0	0	0	0	0	0	0	0	0	0	0	0	0	0	0	0	0	0	0	0	0	0	0	0	0	0	0	0	0	0	0	0	0	0	0	0	0	0
ASV2108	AATTTGATCAGGAATAATTGGATCTTCACTTAGTATTTTAATTCGATTAGAATTAAGACAAATTAATTCAATTATTAATAATAATCAACTATATAATGTAATTGTTACAATTCATGCTTTCATTATAATTTTTTTTATAACTATACCAATTGTAATT	157	Metazoa	Arthropoda	Insecta	Hemiptera	Aphididae	Aphis	unclassified	Herbivore	Exophag	0	0	0	0	0	0	0	0	0	0	0	0	152	0	0	0	0	0	0	0	0	0	0	0	0	0	0	0	0	0	0	0	0	0	0	0	0	0
ASV2199	AATTTGAGCAAGAATAGTAGGAACTTCATTAAGATTATTAATTCGAGCTGAATTAGGTACCCCTGGATCTTTAATTGGAGATGATCAAATTTATAATACTATTGTAACAGCTCATGCTTTTATTATAATTTTTTTTATAGTAATACCTATTATAATT	157	Metazoa	Arthropoda	Insecta	Lepidoptera	Noctuidae	Trachea	Trachea atriplicis	Herbivore	Exophag	0	0	0	0	0	0	0	0	0	0	0	0	0	0	0	0	0	0	0	0	0	0	0	0	0	0	0	0	0	0	0	0	0	0	0	0	0	0
ASV2232	AGTTTGAGCTGGAATAGTAGGAACTTCTTTAAGTTTATTAATTCGAGCTGAATTAGGAAATCCTGGTTCATTAATTGGAGATGGCCAAATTTATAACACAATTGTAACAGCTCATGCTTTTATTATAATTTTCTTTATAGTTATACCTATTATAATT	157	Metazoa	Arthropoda	Insecta	Lepidoptera	Coleophoridae	Coleophora	Coleophora amarchana	Herbivore	Endophag	0	0	0	0	0	0	0	0	0	0	0	0	0	0	0	0	0	0	0	0	0	0	0	0	0	0	0	0	0	0	0	0	0	0	0	0	0	0
ASV2253	AGCTTGATCAGGAATAGTGGGAACATCCCTTAGAATATTAATTCGATTTGAATTAGGTCACCCAGGAGCCTTAATTGGTAATGATCAAACGTATAATGTTGTAGTTACTGCTCATGCTCTTATTATAATTTTTTTTATAGTAATACCAATTATAATT	157	Metazoa	Arthropoda	Insecta	Diptera	Tachinidae	Voria	Voria ruralis	Parasitoid		0	0	0	0	0	0	0	0	0	0	0	0	0	0	0	0	0	0	0	0	0	0	0	0	0	0	0	0	0	0	0	0	0	0	0	0	0	0
ASV2269	AATTTGATCAGGAATAGTAGGAACATCTTTAAGAATTTTAATTCGAATAGAATTAAGAAGAATTTCAAATTTAATTGGAAATGATCAAATTTATAATGTAATTGTAACAGCTCATGCTTTTATTATAATTTTTTTTATAGTAATACCTATTTTAATT	157	Metazoa	Arthropoda	Insecta	Diptera	Cecidomyiidae	Ozirhincus	unclassified	Herbivore	Endophag	0	0	0	0	0	0	0	0	0	0	0	0	0	0	0	0	0	0	0	0	0	0	0	0	0	0	0	0	0	0	0	0	0	0	0	0	0	0
ASV2298	TATATGAGCAGGAATAGTGGGAACTTCCTTAAGAATTTTAATTCGATTAGAATTAGGGTCAACAGGAAGATTAATCGGAAATGACCAAATTTATAATGTTATTGTAACTGCACACGCATTTATCATAATTTTTTTCATAGTAATGCCGATTATAATT	157	Metazoa	Arthropoda	Insecta	Coleoptera	Coccinellidae	Coccinula	Coccinula quatuordecimpustulata	Predator		0	0	0	0	0	0	0	0	0	0	0	0	0	0	0	0	0	0	0	0	0	0	0	0	0	0	0	0	0	0	0	0	0	0	0	0	0	0
ASV2299	AGCTTGATCAAGTATAATTGGAACTTCTTTAAGTATACTAATTCGAATTGAATTAGGTCATCCTGGTTATTTAATTGGAAATTATCAAATTTATAATATAATTGTAACTGCTCACGCATTTATTATAATTTTTTTTATAGTAATACCAATTATAATT	157	Metazoa	Arthropoda	Insecta	Diptera	Tachinidae	unclassified	unclassified	Parasitoid		0	0	0	0	0	0	0	0	0	0	0	0	0	0	0	0	0	0	0	0	0	0	0	0	0	0	0	0	0	0	0	0	0	0	0	0	0	0
ASV2303	AATATGAGCAGGGATATTAGGAACATCATTAAGATGAATTATTCGTATTGAATTAGGACAACCAGGGTCATTCATTGGAGATGATCAAATTTATAATGTTGTAGTTACAGCTCATGCATTTATTATAATTTTCTTTATAGTTATACCAATTATAATT	157	Metazoa	Arthropoda	Insecta	Hemiptera	Anthocoridae	Orius	unclassified	Predator		0	0	0	0	0	0	0	0	0	0	0	0	0	56	0	0	0	0	0	0	0	0	0	0	0	0	0	0	189	0	0	0	0	0	0	0	0	0
ASV2332	TATTTGAGCGGGAATAGTAGGAACATCATTAAGATTACTAATTCGAGCAGAATTAGGAAATCCAGGATCATTAATTGGTGATGATCAAATTTATAATACTATTGTAACAGCACATGCATTTATTATAATTTTTTTCATAGTAATACCAATTATAATT	157	Metazoa	Arthropoda	Insecta	Lepidoptera	unclassified	unclassified	unclassified	Herbivore	Unknown	0	0	0	0	0	48	0	0	0	0	0	0	0	0	0	0	0	0	0	0	0	0	109	0	0	0	0	0	0	0	0	0	0	0	0	0	0	0
ASV2404	AATTTGGGCAGGTTTAGTGGGTACTACTCTTAGACTATTAATTCGTGCCGAATTAGGAACCCCAGGATCTCTAATTGGGGATGATCAAATTTATAATACTATTGTAACTGCTCATGCTTTTATTATAATTTTTTTTATAGTTATACCTATTATAATT	157	Metazoa	Arthropoda	Insecta	Lepidoptera	Sesiidae	Bembecia	unclassified	Herbivore	Endophag	0	0	0	0	0	0	0	0	0	0	0	0	0	0	0	0	0	0	0	0	0	0	0	0	0	0	0	0	0	0	0	0	0	0	0	0	0	0
ASV2407	AATTTGAGCAGGATTAATTGGAACATCTCTTAGTTTATTAATTCGAGCTGAATTAGGAACCCCTAATTCTTTAATTGGAGATGATCAAATTTATAATTCAATCGTTACAGCCCATGCTTTCATTATAATTTTTTTTATAGTAATACCAATTATAATT	157	Metazoa	Arthropoda	Insecta	Lepidoptera	Pterophoridae	unclassified	Pterophoridae sp. BOLD:AAL8472	Herbivore	Endophag	0	0	0	0	0	0	0	0	0	0	0	0	0	0	0	0	0	0	0	0	0	0	0	0	0	0	0	0	0	0	0	0	0	0	0	0	0	0
ASV2413	ATCTTGAGCTGGAATAGTAGGAACATCTTTAAGAATACCAATTCGTACAGAATTAGGAAATCCGGGAAGATTAATTGGAGATGATCAAATTTATAATAGTATTGTTACAGCCCATGCATTTATTATAATTTTTTTTATAGTAATACCTATTATAATC	157	Metazoa	Arthropoda	Insecta	Lepidoptera	unclassified	unclassified	unclassified	Herbivore	Unknown	0	0	0	0	0	0	0	0	0	0	0	0	0	0	0	0	0	0	0	0	0	0	0	0	0	0	0	0	0	0	0	0	0	0	0	0	0	0
ASV2434	TGCTTGATCAAGTATAATTGGAACTTCTTTAAGTATATTAATTCGAGTTGAATTAGGTCATCCAGGTTCATTAATTGGAAATGATCAAATTTATAATGTAATTGTAACAGCTCATGCATTTATTATAATTTTTTTTATAGTAATACCAATTATAATT	157	Metazoa	Arthropoda	Insecta	Diptera	Tachinidae	unclassified	unclassified	Parasitoid		0	0	0	0	0	0	0	0	0	0	0	0	0	0	0	0	0	0	0	0	0	0	0	0	0	0	0	0	0	0	0	0	0	0	0	0	0	0
ASV2456	GTTCTGATCAGGAATAGTAGGAACATCATTGAGAATCCTCATCCGATTAGAGCTTGGTAGTCCTGGATCATTAATTGGGAATGATCAAATTTACGATTCAATTGTAACTGCACATGCATTTATTATAATTTTTTTTATGGTAATACCAATTATAATT	157	Metazoa	Arthropoda	Insecta	Coleoptera	Chrysomelidae	Cassida	Cassida sp. EMHAU-15090501	Herbivore	Exophag	0	0	0	0	0	0	0	0	0	0	0	0	0	0	0	0	0	0	0	0	0	0	0	0	0	0	0	0	0	0	0	0	0	0	0	17	50	0
[truncated: 95 more columns]

## Sheet: Cattle
Data S7B. Plant dwelling arthropdos ASVs identified in cattle samples across treatments post rarefaction and subsampling to 10,000 reads per sample
C = Cattle
Treatments : T0 = T0, G = Grazed, UG = Ungrazed
ASV	Sequence	Length	Kingdom	Phylum	Class	Order	Family	Genus	Species	Guild	Niche	C.T0-1	C.T0-3	C.T0-4	C.T0-5	C.T0-6	C.T0-7	C.T0-8	C.T0-9	C.T0-10	C.T0-11	C.T0-12	C.T0-14	C.T0-15	C.T0-16	C.T0-17	C.T0-18	C.T0-19	C.T0-20	C.T0-21	C.T0-23	C.T0-24	C.T0-26	C.T0-27	C.T0-28	C.T0-31	C.T0-32	C.T0-33	C.T0-34	C.T0-35	C.T0-36	C.T0-37	C.T0-38	C.T0-39	C.T0-40	C.T0-41	C.T0-42	C.T0-44	C.T0-45
ASV0005	TATTTGAGCAGGAATAGTAGGAACATCTTTAAGTTTATTAATTCGAGCAGAATTAGGTAATCCAGGATCACTTATTGGTGATGATCAAATTTATAATACTATTGTAACAGCCCATGCTTTTATTATAATTTTTTTTATAGTTATACCTATTATAATT	157	Metazoa	Arthropoda	Insecta	Lepidoptera	Unclassified	Unclassified	Unclassified	Herbivore	Unknown	0	0	0	2308	0	0	0	0	0	0	0	0	0	0	0	0	0	0	0	0	0	0	0	0	0	0	0	0	0	0	0	0	0	0	0	0	0	0
ASV0029	AATTTGAGCAGGAATAGTAGGAACCTCATTAAGATTATTAATTCGAGCTGAACTAGGAAATCCTGGATCTTTAATTGGAGACGATCAAATTTATAATACTATTGTAACAGCCCATGCTTTTATTATAATTTTTTTTATAGTTATACCTATTATAATT	157	Metazoa	Arthropoda	Insecta	Lepidoptera	Noctuidae	Pyrrhia	Pyrrhia umbra	Herbivore	Exophag	0	0	0	0	0	0	0	0	0	0	0	0	0	0	0	0	0	0	0	0	0	0	0	0	0	0	0	0	0	0	0	0	0	0	0	0	0	0
ASV0035	AATTTGAGCTGGAATAGTAGGAACTTCTTTAAGTTTATTAATTCGAGCTGAATTAGGAAACCCTGGTTCATTAATTGGAGATGATCAAATTTATAATACAATTGTTACTGCTCATGCTTTTATTATAATTTTTTTTATAGTAATACCTATTATAATT	157	Metazoa	Arthropoda	Insecta	Lepidoptera	Coleophoridae	Coleophora	Unclassified	Herbivore	Endophag	0	0	0	0	0	0	0	0	917	0	0	0	0	0	0	0	0	0	0	0	0	0	0	0	0	0	0	0	0	0	0	0	0	0	0	0	0	0
ASV0042	AATTTGAGCAGGAATAATTGGAACATCTTTAAGACTTTTAATTCGAGCTGAATTAGGAACCCCCGGCTCATTAATTGGAGATGATCAAATTTATAATACTATTGTTACAGCTCATGCTTTTATTATAATTTTTTTTATGGTTATACCTATTATAATT	157	Metazoa	Arthropoda	Insecta	Lepidoptera	Gelechiidae	Scrobipalpa	Scrobipalpa bryophiloides	Herbivore	Unknown	0	0	0	0	0	0	0	0	0	2	0	0	0	0	0	0	0	0	0	0	0	0	0	0	0	0	0	0	0	0	0	0	0	0	0	0	0	0
ASV0047	GATTTGAGCAGGAATAGTAGGCACTTCATTAAGTTTATTAATTCGGGCAGAATTAGGAAACCCAGGTTCTTTAATTGAAAATGATCAAATTTATAATACAATTGTTACATCTCATGCATTTATTATAATTTTCTTTATAGTTATACCTATCATAATT	157	Metazoa	Arthropoda	Insecta	Lepidoptera	Sphingidae	Agrius	Agrius convolvuli	Herbivore	Exophag	0	0	0	0	0	0	0	0	0	0	0	0	0	0	0	0	0	0	0	0	0	0	0	0	0	0	0	0	0	0	0	0	0	0	0	0	0	0
ASV0050	AATTTGAAGAGGAATAGTAGGAACATCTTTAAGACTTCTAATTCGTGCTGAATTAGGAAATCCAGGATCATTAATTGGAGATGATCAAATTTATAATACAATTGTTACAGCTCATGCATTTATTATAATTTTTTTTATAGTAATACCAATTATAATC	157	Metazoa	Arthropoda	Insecta	Lepidoptera	Crambidae	Sitochroa	Sitochroa verticalis	Herbivore	Exophag	0	0	0	0	0	0	0	0	0	0	0	0	0	0	0	0	0	0	0	0	0	0	0	0	0	0	0	0	0	0	0	0	0	0	0	0	0	0
ASV0054	AATTTGAGCAGGAATAGTAGGCACTTCATTAAGTTTATTAATTCGGGCAGAATTAGGAAACCCAGGTTCTTTAATTGAAAATGATCAAATTTATAATACAATTGTTACATCTCATGCATTTATTATAATTTTCTTTATAGTTATACCTGTCATAATT	157	Metazoa	Arthropoda	Insecta	Lepidoptera	Sphingidae	Agrius	Agrius convolvuli	Herbivore	Exophag	0	0	0	0	0	0	0	0	41	0	0	0	0	0	0	0	0	0	0	0	0	0	0	0	0	0	0	0	0	0	0	0	0	0	0	0	0	0
ASV0060	AGTTTGAGCTGGTATAGTAGGAACTTCATTAAGAATCCTTGTTCGAGTTGAATTAGGAAGACCAGGATCTTTAATTGGTAATGATCAAATTTATAATGTAATTGTTACTGCTCATGCCTTTATCATAATTTTTTTTATAGTAATACCTATCATAATT	157	Metazoa	Arthropoda	Insecta	Coleoptera	Chrysomelidae	Galerucella	Galerucella grisescens	Herbivore	Exophag	0	0	0	0	0	0	0	0	0	0	0	0	0	0	0	0	0	0	0	0	0	0	0	0	0	0	0	0	0	0	0	0	0	0	0	0	0	0
ASV0071	AATTTGAGCAGGAATAGTAGGAACTTCATTAAGTTTATTAATTCGAGCTGAATTAGGTAACCCTGGATCTTTAATTGGAGATGATCAAATTTATAATACAATTGTTACAGCTCATGCTTTTATTATAATTTTTTTTATAGTTATACCTATTATAATT	157	Metazoa	Arthropoda	Insecta	Lepidoptera	Unclassified	Unclassified	Unclassified	Herbivore	Unknown	0	0	0	0	17	0	0	0	0	0	0	0	0	0	0	0	0	0	0	0	0	0	0	0	0	0	0	0	0	0	0	0	0	0	0	0	0	0
ASV0090	AATTTGAGCAGGAATAGTAGGAACATCTTTAAGATTATTAATTCGAGCAGAATTAGGTAATCCAGGATCATTAATTGGAGATGATCAAATTTATAATACAATTGTTACAGCTCATGCATTTATTATAATTTTTTTCATAGTAATACCAATTATAATT	157	Metazoa	Arthropoda	Insecta	Lepidoptera	Crambidae	Bacotoma	Bacotoma camillusalis	Herbivore	Exophag	0	0	0	0	0	0	0	0	0	0	0	0	0	0	3476	0	0	0	0	0	0	0	0	0	0	0	0	0	462	0	0	0	0	0	0	0	0	0
ASV0125	AGTTTGAGCTGGTATAGTAGGAACTTCATTAAGAATCCTTGTTCGAGTTGAATTAGGAAGACCAGGATCTTTAATTGGTAATGATCAAATTTATAATGTAATTGTTACTGCTCATGCTTTCATCATAATTTTTTTTATAGTAATACCTATCATAATT	157	Metazoa	Arthropoda	Insecta	Coleoptera	Chrysomelidae	Galerucella	Galerucella grisescens	Herbivore	Exophag	0	0	0	0	0	0	0	0	0	0	0	0	0	0	0	0	0	0	0	0	0	0	0	0	0	0	0	0	0	0	0	0	0	0	0	0	0	0
ASV0129	AATTTGAGCTGGAATAGTAGGAACTTCTTTAAGAATTTTAATTCGTCTTGAATTAGGTAATCCAGGATCTTTAATTGGAGATGATCAAATTTATAACACTATTGTAACTGCTCATGCTTTTATTATAATTTTTTTTATAGTTATACCTATTATAATT	157	Metazoa	Arthropoda	Insecta	Lepidoptera	Lycaenidae	Lycaena	Lycaena dispar	Herbivore	Exophag	0	0	0	0	0	0	0	0	0	0	0	0	0	0	0	0	0	0	0	0	0	0	0	0	290	0	0	0	0	0	0	0	0	0	0	0	0	0
ASV0139	AATTTGAGCAGGTATAGTAGGAACATCTTTAAGATTATTAATTCGAGCTGAATTAGGAAATCCAGGATCATTAATTGGAAATGATCAAATTTACAATACTATTGTCACAGCTCATGCTTTTATTATAATTTTTTTTATAGTAATACCTATTATAATT	157	Metazoa	Arthropoda	Insecta	Lepidoptera	Unclassified	Unclassified	Unclassified	Herbivore	Unknown	0	0	1578	0	9	0	0	0	663	0	0	0	0	0	0	0	0	0	0	0	0	15	0	0	0	0	1612	0	0	0	0	0	0	0	0	0	0	1499
ASV0141	AATTTGAGCAGGTATAGTAGGAACATCTTTAAGATTATTAATTCGAGCTGAATTAGGAAATCCAGGATCATTAATTGGAAATGATCAAATTTATAATACTATTGTCACAGCTCATGCTTTTATTATAATTTTTTTTATAGTAATACCTATTATAATT	157	Metazoa	Arthropoda	Insecta	Lepidoptera	Tortricidae	Unclassified	Unclassified	Herbivore	Endophag	0	0	0	0	0	0	0	0	0	0	0	0	0	0	0	0	0	0	0	0	0	0	0	0	0	0	0	0	0	0	0	1037	0	0	0	0	0	0
ASV0156	AGCATGATCTAGAATAGTAGGAACTTCTTTAAGTATATTAATTCGAGCAGAACTAGGATGTCCCAACTCATTAATTGGAGATGATCAAATTTATAATGTAATTGTAACAGCTCATGCTTTTATTATAATTTTTTTTATAGTAATACCGATTATAATT	157	Metazoa	Arthropoda	Insecta	Diptera	Sciaridae	Bradysia	Bradysia impatiens	Herbivore	Exophag	0	1231	0	2	0	0	752	0	0	0	0	0	0	0	0	0	0	0	0	0	0	0	0	0	0	0	0	0	0	0	9895	0	0	0	0	0	0	0
ASV0159	AGCTTGAGCAGGTATAGTAGGAACATCCCTTAGAATTTTAATTCGAGCTGAATTAGGACATCCTGGTGCTTTAATTGGAGATGACCAAATTTATAATGTTATTGTAACTGCTCATGCTTTTATTATAATTTTTTTTATAGTTATACCTATTATAATT	157	Metazoa	Arthropoda	Insecta	Diptera	Tephritidae	Ensina	Ensina sonchi	Herbivore	Endophag	0	0	0	0	0	0	0	0	0	0	0	0	0	0	0	0	0	0	0	0	0	0	0	0	0	0	0	0	0	0	0	0	0	0	0	0	0	0
ASV0164	TATTTGAGCAGGAATAGTAGGAACATCTTTAAGTTTATTAATTCGAGCAGAATTAGGTAATCCAGGATCACTTATTGGTGATGATCAAATTTATAATACTATTGTAACAGCTCATGCTTTTATTATAATTTTTTTTATAGTTATACCTATTATAATT	157	Metazoa	Arthropoda	Insecta	Lepidoptera	Unclassified	Unclassified	Unclassified	Herbivore	Unknown	0	0	1509	0	7	0	0	0	373	0	1147	0	0	0	0	0	0	1705	0	0	0	0	0	0	0	0	0	0	46	0	0	0	0	0	0	0	0	848
ASV0167	ATCTTGATCTGGAATAGTAGGTACATCTCTAAGAATACTTATTCGTACTGAATTAGGAAACCCAGGTAGATTAATTGGAGATGACCAGATTTATAATAGAATTGTAACAGCACATGCATTTATTATAATTTTTTTTATAGTTATACCTATCTTAATC	157	Metazoa	Arthropoda	Insecta	Coleoptera	Curculionidae	Tychius	Tychius picirostris	Herbivore	Exophag	0	0	0	0	0	0	0	0	0	0	0	0	0	0	327	0	0	0	0	0	0	0	0	0	0	0	0	0	0	0	0	7	0	0	0	0	0	0
ASV0177	AGTTTGAGCTGGTATAGTAGGAACTTCATTAAGAATCCTTGTTCGAGTTGAATTAGGAAGACCAGGATCTTTAATTGGTAATGATCAAATTTATAATGTAATTGTTACTGCTCATGCTTTTATCATAATTTTTTTTATAGTAATACCTATCATAATT	157	Metazoa	Arthropoda	Insecta	Coleoptera	Chrysomelidae	Galerucella	Galerucella grisescens	Herbivore	Exophag	2	45	0	0	0	4	0	0	0	0	0	0	0	0	0	3	9	0	791	0	0	547	0	0	0	0	0	4	132	0	0	11	9	0	0	38	0	865
ASV0217	AATTTGAGCAGGAATAGTAGGAACATCTTTAAGTTTATTAATTCGTGCTGAATTAGGTAATCCAGGATCATTAATTGGAGACGATCAAATTTATAATACTATTGTAACAGCTCATGCTTTTATTATAATTTTCTTTATAGTTATACCTATTATAATT	157	Metazoa	Arthropoda	Insecta	Lepidoptera	Noctuidae	Xylena	Xylena exsoleta	Herbivore	Exophag	0	0	0	0	0	0	0	0	0	0	0	0	0	0	304	0	0	0	0	0	0	0	0	0	0	0	0	0	1153	0	0	0	0	0	0	0	0	0
ASV0231	TGCTTGATCTGCTATAGTGGGGACGGCTATGAGAGTTTTGATTCGAATAGAGTTAGGGCAAACTGGTCATTTTTTAGGGAATGATCATTTATATAATGTGATTGTTACAGCTCATGCTTTTGTAATAATTTTTTTTATAGTAATACCTATTTTAATT	157	Metazoa	Arthropoda	Arachnida	Araneae	Salticidae	Attulus	Attulus (Sitticus) sp. 4GAB	Predator		0	0	0	0	0	0	0	0	0	0	0	0	0	0	0	0	0	0	0	0	0	0	0	0	0	0	0	0	0	0	0	0	0	0	0	0	0	0
ASV0241	ATTTTGATCTGGAATTTGTGGATTATTTATAAGTTTAATTATTCGTTTAGAACTAATACAGCCAGGAAATATTTTTTTGTCAGGTCAATCTTATAATGTTATTGTAACTAATCATGCCTTTATAATAATTTTTTTCACAATTATACCTATTATAATA	157	Metazoa	Arthropoda	Insecta	Thysanoptera	Phlaeothripidae	Haplothrips	Haplothrips aculeatus	Herbivore	Exophag	0	0	0	0	0	0	0	0	0	0	0	0	0	0	0	0	0	0	0	0	0	181	0	0	0	0	102	0	0	0	0	0	0	0	0	0	0	0
ASV0251	AATTTGAGCAGGAATAGTAGGCACTTCATTAAGTTTATTAATTCGGGCAGAATTAGGAAACCCAGGTTCTTTAATTGAGAATGATCAAATTTATAATACAATTGTTACATCTCATGCATTTATTATAATTTTCTTTATAGTTATACCTATCATAATT	157	Metazoa	Arthropoda	Insecta	Lepidoptera	Sphingidae	Agrius	Agrius convolvuli	Herbivore	Exophag	0	0	0	0	0	0	0	0	0	1486	0	0	0	0	0	0	0	0	0	0	0	0	0	0	0	0	0	0	0	0	0	0	0	0	0	0	0	0
ASV0310	TATTTGATCAGGTTTAATTGGATCTTCACTTAGAATTTTAATTCGACTAGAATTAAGACAAATTAATTCAATTATTAATAATAATCAATTATATAATGTAATCGTTACAATTCACGCTTTTATTATAATTTTCTTTATAACTATACCAATCGTAATT	157	Metazoa	Arthropoda	Insecta	Hemiptera	Aphididae	Unclassified	Unclassified	Herbivore	Exophag	0	0	0	0	0	0	0	0	0	0	0	0	0	0	0	0	0	0	0	0	0	0	0	0	0	0	0	0	4	0	0	0	0	0	0	0	0	0
ASV0311	TATTTGAGCTGGCATAATTGGAACTTCTTTAAGATTATTAATTCGAGCTGAATTAGGAAACCCTGGATCTTTAATTGGAGATGACCAAATTTACAATACAATTGTTACTGCTCATGCTTTTATTATAATTTTTTTCATAGTAATACCTATTATAATT	157	Metazoa	Arthropoda	Insecta	Lepidoptera	Unclassified	Unclassified	Unclassified	Herbivore	Unknown	0	0	0	0	0	0	0	0	0	0	0	0	0	0	0	0	0	0	0	0	0	0	0	0	0	0	0	0	342	0	0	0	0	0	0	0	0	0
ASV0318	AATTTGAGCAGGAATATTAGGAACATCTCTAAGAATCTTAATTCGAATAGAATTAGGAACTCCAGGCTCATTAATTGGAGATGATCAAATTTATAATACTATTGTCACAGCTCATGCTTTTATCATAATTTTTTTCGTAGTAATACCAATTATAATT	157	Metazoa	Arthropoda	Insecta	Lepidoptera	Lycaenidae	Unclassified	Unclassified	Herbivore	Unknown	0	0	0	0	0	0	0	0	0	0	0	0	0	0	0	0	0	0	0	0	0	0	0	0	0	56	0	0	0	0	0	0	0	0	0	0	0	0
ASV0335	AATTTGAGCAGGTATATTAGGTACTTCACTAAGTTTATTAATTCGAGCTGAATTAGGAAACCCAGGCTCTTTGATTGGGGATGATCAAATTTATAATACTATTGTAACAGCTCATGCTTTTATTATAATTTTTTTTATAGTTATACCCATTATAATA	157	Metazoa	Arthropoda	Insecta	Lepidoptera	Unclassified	Unclassified	Unclassified	Herbivore	Unknown	0	0	0	0	0	0	0	0	0	0	0	0	0	0	0	0	0	0	0	0	0	0	0	0	0	0	0	0	0	0	0	0	0	0	2	0	0	0
ASV0349	AGCCTGATCAGGAATAGTAGGAACCTCTCTCAGACTACTAATCCGTATTGAATTAGGAAATCCTGGAACTTTAATTGGAAATGATCAAATTTATAATACAATTGTTACAGCACATGCTTTTATCATAATTTTCTTCATAGTTATACCGATTATAATT	157	Metazoa	Arthropoda	Insecta	Coleoptera	Chrysomelidae	Unclassified	Unclassified	Herbivore	Exophag	0	0	0	0	0	0	0	0	0	0	0	0	0	0	0	0	0	0	0	0	0	0	0	0	0	0	1	0	0	0	0	0	0	0	0	0	0	938
ASV0384	AATCTGAGCTGGAATAGTCGGAACATCATTAAGAATTTTAGTACGAGCTGAATTAGGAAATCCCGGAACCCTAATTGGTAATGACCAAATTTATAATGTAATTGTAACTGCCCATGCATTTATTATAATTTTCTTTATAGTAATACCTATTATAATT	157	Metazoa	Arthropoda	Insecta	Coleoptera	Chrysomelidae	Pyrrhalta	Pyrrhalta aenescens	Herbivore	Exophag	0	0	0	0	0	0	3	0	0	0	2	0	7709	0	0	0	0	0	0	0	0	0	0	0	0	0	0	0	0	0	0	0	0	0	0	0	0	0
ASV0396	AGCATGAGCTGGAATAGTAGGAACATCAATAAGAATAATTATTCGTACAGAATTAGGACAACCAGGATCATTAATTGGAGATGATCAAATTTATAATGTAATTGTTACAGCACACGCATTTGTTATAATTTTCTTCATGGTTATACCTATTATAATT	157	Metazoa	Arthropoda	Insecta	Orthoptera	Acrididae	Epacromius	Epacromius coerulipes	Herbivore	Exophag	0	0	0	0	0	0	0	0	0	0	0	0	0	0	0	0	0	0	0	0	0	0	0	0	0	0	0	0	0	0	0	0	0	0	0	0	0	124
ASV0403	AATTTGAGCAGGAATAGTAGGCACTACATTAAGTTTATTAATTCGGGCAGAATTAGGAAACCCAGGTTCTTTAATTGAAAATGATCAAATTTATAATACAATTGTTACATCTCATGCATTTATTATAATTTTCTTTATAGTCATACCTATCATAATT	157	Metazoa	Arthropoda	Insecta	Lepidoptera	Sphingidae	Unclassified	Unclassified	Herbivore	Exophag	0	0	0	0	0	0	0	0	0	0	0	0	0	0	0	0	0	0	0	0	0	0	0	0	0	0	0	0	0	0	0	0	0	0	0	0	0	0
ASV0413	AATTTGAGCAGGAATAGTAGGAACATCTTTAAGATTACTAATTCGAGCAGAATTAGGGAATCCTGGATCATTAATTGGAGATGATCAAATTTATAATACTATTGTAACAGCACATGCTTTTATTATAATTTTTTTCATGGTAATACCAATTATAATT	157	Metazoa	Arthropoda	Insecta	Lepidoptera	Cosmopterigidae	Bifascioides	Bifascioides leucomelanella	Herbivore	Endophag	0	0	0	0	0	0	0	0	0	0	0	0	0	0	0	0	0	0	0	0	0	0	0	0	0	0	0	0	0	0	0	0	0	0	0	0	0	0
ASV0436	AATTTGATCAGGAATAATTGGATCTTCACTTAGTATTTTAATTCGATTAGAATTAAGACAAATTAATTCAATTATTAATAATAATCAATTATATAATGTAATTGTTACAATTCATGCTTTCATTATAATTTTTTTTATAACTATACCAATTGTAATT	157	Metazoa	Arthropoda	Insecta	Hemiptera	Aphididae	Aphis	Unclassified	Herbivore	Exophag	0	0	573	2077	5	3	2068	829	446	0	1694	0	0	3844	0	2	5	1443	6	0	1	0	0	2044	0	2420	0	0	135	0	11	134	1093	3	0	0	0	1031
ASV0453	AGCATGAGCCGGGATAGTAGGAACATCGTTAAGAATTTTAATTCGAGCTGAATTAGGTCATCCAGGAGCATTAATTGGTGATGATCAAATTTATAATGTAATTGTTACTGCTCACGCTTTTGTAATAATTTTTTTTATAGTAATACCTATTATAATT	157	Metazoa	Arthropoda	Insecta	Diptera	Chloropidae	Oscinella	Unclassified	Herbivore	Endophag	0	0	0	0	0	0	0	0	0	0	0	0	0	0	0	0	0	0	0	0	0	0	0	0	0	0	0	0	0	0	0	0	0	0	0	0	0	0
ASV0459	AGCTTGAGCAGGAATAATTGGAACTTCATTAAGAATTTTAATTCGAGCTGAATTGGGACACCCAGGAGCTTTAATTGGTAATGATCAAATTTATAATGTTATTGTTACTTCTCATGCATTTATTATAATTTTTTTTATAGTTATACCTATTATAATT	157	Metazoa	Arthropoda	Insecta	Diptera	Tephritidae	Trupanea	Trupanea radifera	Herbivore	Endophag	0	0	0	0	0	0	0	0	0	0	0	0	0	0	78	0	0	0	0	0	0	0	0	0	0	0	0	0	0	0	0	0	0	0	0	0	0	0
ASV0460	TGCTTGAGCTGCTATAGTAGGAACTGCAATAAGTGTTTTAATTCGAATGGAATTAGGTCAAGTTGGTAGTTTTTTAGGTAATGATCATTTATATAATGTAATTGTTACTGCACATGCATTTGTAATAATTTTTTTTATAGTAATACCTATTTTAATT	157	Metazoa	Arthropoda	Arachnida	Araneae	Philodromidae	Philodromus	Philodromus sp. 3GAB	Predator		1	0	0	1	7599	1165	8	0	1	0	4	2	3	0	18	0	0	1194	1385	0	1	8	0	0	0	0	0	0	0	4	0	0	1	0	1996	0	1283	137
ASV0469	AATTTGAGCAGGTATAGTAGGAACTTCTTTAAGACTCTTAATTCGTGCTGAATTAGGAAATCCTGGATCTTTAATTGGAGATGATCAAATTTATAATACTATTGTTACAGCTCATGCTTTTATTATAATTTTTTTCATAGTTATACCAATTATAATT	157	Metazoa	Arthropoda	Insecta	Lepidoptera	Unclassified	Unclassified	Unclassified	Herbivore	Unknown	0	0	0	0	0	0	0	0	0	0	0	0	0	0	0	0	0	0	0	0	0	0	0	0	0	0	0	0	0	0	0	0	0	0	0	0	0	0
ASV0478	AATTTGAGCAGGAATAGTAGGCACTTCATTAAGTTTATTAATTCGGGCAGAATTAGGGAACCCAGGTTCTTTAATTGAAAATGATCAAATTTATAATACAATTGTTACATCTCATGCATTTATTATAATTTTCTTTATAGTTATACCTATCATAATT	157	Metazoa	Arthropoda	Insecta	Lepidoptera	Unclassified	Unclassified	Unclassified	Herbivore	Unknown	0	0	0	0	0	0	0	0	0	0	0	0	0	0	0	0	0	0	0	2721	0	0	82	0	0	0	0	0	0	0	0	0	0	0	0	0	0	0
ASV0479	AATTTGAGCAGGAATATTAGGAACATCTCTAAGAATCTTAATTCGAATAGAATTGGGAACTCCAGGCTCATTAATTGGAGATGATCAAATTTATAATACTATTGTCACAGCTCATGCTTTTATCATAATTTTTTTCATAGTAATACCAATTATAATT	157	Metazoa	Arthropoda	Insecta	Lepidoptera	Lycaenidae	Unclassified	Unclassified	Herbivore	Unknown	0	0	0	0	0	0	0	0	0	0	0	0	0	0	0	0	0	0	0	0	0	0	0	0	0	37	0	0	84	0	0	0	0	0	0	0	0	0
ASV0503	AATTTGAGCAGGAATAATTGGGACTTCTTTAAGTTTATTAATTCGAGCAGAATTAGGTAACCCAGGATCTTTAATTGGAGATGATCAAATTTATAATACTATTGTAACAGCTCATGCTTTTATTATAATTTTTTTTATAGTTATACCTATTATAATT	157	Metazoa	Arthropoda	Insecta	Lepidoptera	Unclassified	Unclassified	Unclassified	Herbivore	Unknown	0	0	0	0	0	10	1962	0	0	0	0	0	0	66	0	0	0	2524	0	0	0	0	0	0	0	13	0	0	854	0	0	2433	0	0	0	0	0	0
ASV0510	AATTTGAGCAGGTATAGTGGGAACTTCTTTAAGATTGCTAATTCGAGCAGAATTAGGAAATCCAGGATCTTTAATTGGAGATGATCAAATTTATAATACTATTGTAACAGCTCATGCTTTTATTATAATTTTTTTTATAGTTATACCAATTATAATT	157	Metazoa	Arthropoda	Insecta	Lepidoptera	Unclassified	Unclassified	Unclassified	Herbivore	Unknown	0	0	0	0	0	739	3	0	0	0	0	0	0	0	0	0	0	0	0	0	0	0	0	0	0	0	0	0	0	0	0	0	0	0	0	0	0	0
ASV0525	AATCTGAGCAGGAATAGTAGGAACATCATTAAGATTATTAATTCGAGCTGAATTAGGTAATCCAGGCTCATTAATCGGGGATGATCAAATTTATAATACTATTGTTACAGCTCATGCTTTTATTATAATTTTTTTCATGGTAATACCAATTATAATT	157	Metazoa	Arthropoda	Insecta	Lepidoptera	Geometridae	Chariaspilates	Chariaspilates formosaria	Herbivore	Exophag	0	0	656	0	2	0	0	0	0	0	0	0	0	0	64	0	0	0	0	0	0	0	0	0	0	0	0	0	0	0	0	0	0	0	0	0	0	0
ASV0531	AGCATGATCTGGTATAATTGGAACTTCACTAAGAATTTTAATTCGAGCTGAATTAGGACACCCTGGTGCACTAATTGGTGATGACCAAATTTATAATGTTATTGTAACAGCCCATGCTTTTATTATAATTTTCTTTATAGTTATACCTATTATAATT	157	Metazoa	Arthropoda	Insecta	Diptera	Muscidae	Musca	Unclassified	Herbivore	Unknown	4	7	1234	6	1799	5	16	7	9	3273	15	1148	5	47	15	9963	18	8	75	2	3	19	3	0	6	9	7	0	9	1551	20	22	10	5	7	93	8670	232
ASV0536	AATTTGAGCAGGAATAGTAGGCACTTCATTAAGTTTATTAATTCGGGCAGAATTAGGAAACCCAGGTTCTTTAACTGAAAATGATCAAATTTATAATACAATTGTTACATCTCATGCATTTATTATAATTTTCTTTATAGTTATACCTATCATAATT	157	Metazoa	Arthropoda	Insecta	Lepidoptera	Sphingidae	Agrius	Agrius convolvuli	Herbivore	Exophag	0	0	0	0	0	0	0	0	0	0	0	0	0	0	0	0	0	0	0	0	0	0	0	0	0	0	0	0	0	0	0	0	0	0	0	0	0	0
ASV0543	AATTTGAGCAGGAATATTAGGAACATCTCTAAGAATCTTAATTCGAATAGAATTAGGAACTCCAGGCTCATTAATTGGAGATGATCAAATTTATAATACTATTGTCGCAGCTCATGCTTTTATCATAATTTTTTTCATAGTAATACCAATTATAATT	157	Metazoa	Arthropoda	Insecta	Lepidoptera	Lycaenidae	Unclassified	Unclassified	Herbivore	Unknown	0	0	0	0	0	0	0	0	0	0	0	0	0	0	0	0	0	0	0	0	0	0	0	0	0	3148	0	0	0	0	0	0	0	0	0	0	0	0
ASV0545	AATTTGAGCAGGAATAATTGGCTCCTCTTTAAGAATTATAATCCGAGCAGAATTAGGTAACCCAGGATCTTTAATTGGAAATGATCAAATTTATAATACAATTGTTACAGCTCATGCATTTATTATAATTTTTTTTATAGTAATACCTATTATAATT	157	Metazoa	Arthropoda	Insecta	Lepidoptera	Gracillariidae	Phyllonorycter	Unclassified	Herbivore	Endophag	0	0	0	0	0	0	0	0	0	0	0	0	0	0	0	0	0	0	0	0	0	0	0	0	0	0	0	0	0	0	0	0	0	0	0	0	0	0
ASV0554	AACTTGATCTGGAATAATTGGAACATCCCTAAGACTCCCAATTCGAACTGAATTAGGAACCCCTGGAAAATTAATTGGGAATGATCAAATTTATAATACTATTGTAACTGCTCATGCTTTTATCATAATTTTTTTTATAGTTATACCTATTATAATT	157	Metazoa	Arthropoda	Insecta	Lepidoptera	Unclassified	Unclassified	Unclassified	Herbivore	Unknown	0	0	0	0	0	0	0	0	0	0	0	0	0	0	0	0	0	0	0	0	0	0	0	0	0	0	0	0	0	0	0	0	0	0	0	0	0	0
ASV0573	TATTTGGGCAGGAATAGTAGGTACATCTTTAAGATTACTTATTCGAGCAGAATTGGGAAACCCAGGATCTTTAATTGGAGATGATCAAATCTATAATACTATTGTTACAGCCCATGCTTTTATTATAATTTTTTTTATAGTTATACCAATTATAATC	157	Metazoa	Arthropoda	Insecta	Lepidoptera	Unclassified	Unclassified	Unclassified	Herbivore	Unknown	0	0	0	0	0	0	0	0	0	2	0	0	0	0	0	0	0	0	2	0	0	0	0	0	0	0	0	0	0	0	0	0	0	0	0	0	0	0
ASV0578	AGCATGAGCAGCAATGGTTGGAACGGCAATAAGTGTATTAATTCGAATAGAATTAGGTCAAGTAGGTAAGTTTTTAGGTGATGATCATTTATATAATGTTATTGTAACTGCACATGCATTTGTAATAATCTTTTTTATAGTAATACCTATTTTAATT	157	Metazoa	Arthropoda	Arachnida	Araneae	Philodromidae	Philodromus	Philodromus cespitum	Predator		0	0	0	0	0	0	0	0	0	0	0	0	0	0	0	0	2046	0	0	0	0	0	0	0	0	0	0	0	0	0	0	0	333	0	0	0	0	123
ASV0588	AATTTGAGCAGGGATAGTAGGAACATCATTAAGATTATTAATTCGAGCAGAATTAGGAAACCCCGGTTCATTAATTGGAGATGATCAAATTTATAATACAATTGTAACAGCTCATGCTTTTATTATAATTTTTTTTATAGTAATACCAATTATAATT	157	Metazoa	Arthropoda	Insecta	Lepidoptera	Geometridae	Isturgia	Isturgia arenacearia	Herbivore	Exophag	0	0	0	0	0	0	0	0	0	0	0	0	0	0	0	0	0	0	0	0	0	0	0	3999	15	0	0	0	0	0	0	0	0	0	0	0	0	0
ASV0603	AATTTGAGCTGGAATAGTAGGAACTTCACTAAGTTTATTAATTCGAGCTGAATTAGGAAACCCCGGGTCTTTAATTGGAGATGATCAAATTTATAACACAATTGTTACAGCACATGCTTTTATTATAATTTTTTTTATAGTAATACCTATTATAATT	157	Metazoa	Arthropoda	Insecta	Lepidoptera	Noctuidae	Agrotis	Agrotis segetum	Herbivore	Exophag	0	0	0	0	0	0	0	0	0	0	0	0	0	0	0	0	0	0	0	0	0	0	0	0	0	0	0	0	7	0	0	0	0	0	0	0	0	0
ASV0627	AATTTGAGCAGGAATAGTAGGCACTTCATTAAGTTTATTAATTCGGGCAGAATTAGGAAACCCAGGTTCTTTAATTGAAAATGATCAAATTTATAATACAATTGTTACATCTCATGCATTTATTATAATTTTCTTTATAGTTGTACCTATCATAATT	157	Metazoa	Arthropoda	Insecta	Lepidoptera	Sphingidae	Agrius	Agrius convolvuli	Herbivore	Exophag	0	0	0	0	0	0	0	0	0	194	0	0	0	0	0	0	0	0	0	0	0	0	0	0	0	0	0	0	0	0	0	0	0	0	0	0	0	0
ASV0638	AATTTGAGCAGGTATAGTAGGTACTTCTTTAAGACTTTTAATTCGAGCTGAATTAGGAAATCCAGGTTCTTTAATTGGAGATGACCAAATTTATAATACTATTGTAACAGCCCATGCATTTATTATAATTTTTTTTATAGTAATACCAATTATAATT	157	Metazoa	Arthropoda	Insecta	Lepidoptera	Unclassified	Unclassified	Unclassified	Herbivore	Unknown	0	0	0	0	0	0	491	0	0	0	0	0	0	19	0	0	0	0	0	0	0	0	0	0	0	0	0	0	464	0	0	0	0	0	0	0	0	0
ASV0674	AGTTTGAGCTGGTATAGTAGGAACTTCATTAAGAATCCTTGTTCGAATTGAATTAGGAAGACCAGGATCTTTAATTGGTAATGATCAAATTTATAATGTAATTGTTACTGCTCATGCTTTTATCATAATTTTTTTTATAGTAATACCTATCATAATT	157	Metazoa	Arthropoda	Insecta	Coleoptera	Chrysomelidae	Galerucella	Galerucella grisescens	Herbivore	Exophag	0	0	0	0	0	0	0	0	0	0	0	0	0	0	0	0	0	0	0	0	0	0	0	0	0	0	0	0	43	0	0	0	0	0	0	0	0	0
ASV0687	TATTTGAGCAGGAATAGTAGGAACTTCATTAAGTTTATTAATTCGAGCTGAATTAGGAACTCCAGGATCTTTAATTGGAGATGATCAAATTTATAATACTATTGTTACAGCTCATGCTTTTATTATAATTTTTTTCATAGTTATACCTATTATAATT	157	Metazoa	Arthropoda	Insecta	Lepidoptera	Unclassified	Unclassified	Unclassified	Herbivore	Unknown	0	0	0	0	0	0	0	0	0	0	0	0	0	0	0	0	0	0	0	0	0	0	0	0	0	0	0	0	0	0	0	0	0	0	0	0	0	1145
ASV0688	TATTTGATCAGGAATAGTAGGAACTCCCTTAAGAATTTTAATTCGAGCTGAATTAGGAACCCCAGGATCTTTAATTGGGGATGACCAAATTTACAATACAATTGTAACTGCACATGCTTTTATTATAATTTTTTTCATAGTTATACCAATTATAATT	157	Metazoa	Arthropoda	Insecta	Lepidoptera	Gracillariidae	Calybites	Calybites phasianipennella	Herbivore	Endophag	0	0	0	0	0	0	0	0	0	0	0	0	0	0	0	0	0	0	0	0	0	0	0	0	0	0	0	0	0	0	0	0	0	0	0	0	0	0
ASV0718	AATTTGAGCAGGAATAGTTGGAACATCTTTAAGATTACTTATTCGAGCTGAATTAGGTAATCCAGGATCTTTAATTGGAAATGATCAAATTTATAACACAATTGTAACAGCTCATGCATTTATTATAATTTTTTTTATAGTTATACCTATTATAATT	157	Metazoa	Arthropoda	Insecta	Lepidoptera	Elachistidae	Elachista	Elachista littoricola	Herbivore	Endophag	0	0	0	0	0	0	0	0	0	0	0	0	0	0	0	0	0	0	0	0	0	0	0	0	0	0	0	0	0	0	0	0	0	0	0	0	0	0
ASV0722	AATTTGAGCAGGAATAGTAGGCACTTCATTAAGTTTATTAATTCGGGCGGAATTAGGAAACCCAGGTTCTTTAATTGAAAATGATCAAATTTATAATACAATTGTTACATCTCATGCATTTATTATAATTTTCTTTATAGTTATACCTATCATAATT	157	Metazoa	Arthropoda	Insecta	Lepidoptera	Sphingidae	Agrius	Agrius convolvuli	Herbivore	Exophag	0	0	0	0	0	0	0	0	0	0	0	0	0	0	0	0	0	0	0	0	0	0	0	0	0	0	0	0	0	0	0	0	0	0	0	0	0	0
ASV0734	AATTTGAGCAGGATTAATTGGAACATCTCTTAGTTTATTAATTCGAGCTGAATTAGGAACCCCTAATTCTTTAATTGGAGATGATCAAATTTATAATTCAATTGTTACAGCCCATGCTTTCATTATAATTTTTTTTATAGTAATACCAATTATAATT	157	Metazoa	Arthropoda	Insecta	Lepidoptera	Pterophoridae	Unclassified	Pterophoridae sp. BOLD:AAL8472	Herbivore	Endophag	0	251	0	0	0	0	0	0	274	0	0	0	0	0	7	0	0	0	0	0	0	0	0	0	0	0	0	0	889	0	0	513	0	0	0	2773	0	454
ASV0750	TATTTGAGCAGGAATATTAGGAACCTCTTTAAGTCTTTTAATTCGAGCAGAATTAGGTAATCCAGGATCTTTAATTGGAGATGATCAAATTTATAATACTATTGTTACAGCTCATGCTTTTATTATAATTTTTTTTATAGTTATACCTATTATAATT	157	Metazoa	Arthropoda	Insecta	Lepidoptera	Unclassified	Unclassified	Unclassified	Herbivore	Unknown	0	10	0	0	0	0	0	0	0	0	0	0	0	0	0	0	0	0	0	0	8	0	0	0	0	0	0	0	21	0	0	0	0	0	0	0	6	0
ASV0777	AATTTGAGCAGGTATATTAGGTACTTCACCAAGTTTATTAATTCGAGCTGAATTAGGAAACCCAGGCTCTTTAATTGGGGATGATCAAATTTATAATACTATTGTAACAGCTCATGCTTTTATTATAATTTTTTTTATAGTTATACCCATTATAATA	157	Metazoa	Arthropoda	Insecta	Lepidoptera	Unclassified	Unclassified	Unclassified	Herbivore	Unknown	0	0	0	0	0	0	0	0	0	0	0	0	0	0	0	0	0	0	0	0	0	0	0	0	0	0	0	0	0	0	0	0	0	0	0	0	0	0
ASV0784	AATTTGAGCTGGTATAATAGGAACTTCATTAAGTTTATTAATTCGAGCTGAATTAGGAAATCCTGGTTCTTTAATTGGTGATGATCAAATTTATAATACAATTGTTACAGCTCATGCTTTTATTATAATTTTTTTTATAGTTATACCTATTATAATT	157	Metazoa	Arthropoda	Insecta	Lepidoptera	Coleophoridae	Coleophora	Unclassified	Herbivore	Endophag	0	0	0	0	0	0	0	0	0	0	0	0	0	0	0	0	0	0	0	0	0	0	9	0	0	0	0	0	0	0	0	0	0	0	0	0	0	0
ASV0789	AATTTGAGCAGGAATAGTAGGCACTTCATTAAGTTTATTAATTCGGGCAGAATTAGGAAACCCAGGTTCTTTAATTGAAAATGATCAAATTTATAATACAATTGTTACATCTCATGCATTTATTATAATTTTCCTTATAGTTATACCTATCATAATT	157	Metazoa	Arthropoda	Insecta	Lepidoptera	Sphingidae	Agrius	Agrius convolvuli	Herbivore	Exophag	0	0	0	0	0	0	0	0	0	0	0	0	0	0	0	0	0	0	0	0	0	0	0	0	0	0	0	0	0	0	0	0	0	0	0	0	0	0
ASV0794	AATTTGAGCAGGTATAGTAGGAACATCTTTAAGATTATTAATTCGAGCTGAATTAGGAAATCCGGGATCATTAATTGGAAATGATCAAATTTACAATACTATTGTCACAGCTCATGCTTTTATTATAATTTTTTTTATAGTAATACCTATTATAATT	157	Metazoa	Arthropoda	Insecta	Lepidoptera	Unclassified	Unclassified	Unclassified	Herbivore	Unknown	0	1605	0	0	0	0	1495	0	0	0	0	2984	0	54	373	0	0	0	0	6	4	0	2	0	0	0	23	2723	467	0	0	0	1673	0	0	0	0	0
ASV0804	TGCATGAGCAGGAATAGTAGGAACATCCTTAAGTATATTAATTCGTGCTGAATTAGGAAATCCGGGAGCATTAATTGGTGACGATCAAATTTATAATGTTATTGTAACTGCCCATGCATTTGTAATAATTTTTTTTATAGTAATACCTATTATAATT	157	Metazoa	Arthropoda	Insecta	Coleoptera	Carabidae	Calathus	Unclassified	Predator		0	0	0	0	0	1174	5	0	0	0	0	0	0	0	0	0	0	0	0	0	0	0	0	0	0	0	0	0	0	0	0	0	0	0	0	0	0	0
ASV0808	AATTTGAGCAGGAATAGTAGGCACTTCATTAAGTTTATTAGTTCGGGCAGAATTAGGAAACCCAGGTTCTTTAATTGAAAATGATCAAATTTATAATACAATTGTTACATCTCATGCATTTATTATAATTTTCTTTATAGTTATACCTATCATAATT	157	Metazoa	Arthropoda	Insecta	Lepidoptera	Sphingidae	Agrius	Agrius convolvuli	Herbivore	Exophag	0	0	0	0	0	0	0	0	0	0	0	0	0	0	0	0	0	0	0	0	0	0	0	0	0	0	0	0	0	0	0	0	0	0	0	0	0	0
ASV0813	AATTTGAGCAGGATTAATTGGAACATCTCTTAGTTTATTAATTCGAGCTGAATTAGGAACCCCTAATTCTTTAATTGGAGATGATCAGATTTATAATTCAATTGTTACAGCCCATGCTTTCATTATAATTTTTTTTATAGTAATACCAATTATAATT	157	Metazoa	Arthropoda	Insecta	Lepidoptera	Pterophoridae	Unclassified	Pterophoridae sp. BOLD:AAL8472	Herbivore	Endophag	0	0	0	0	0	0	0	0	645	0	0	0	0	0	0	0	0	0	0	0	0	0	0	0	0	0	0	0	0	0	0	0	0	0	0	0	0	0
ASV0826	TATTTGAGCCGGTATAGTAGGAACTTCATTAAGTTTACTTATTCGAGCAGAATTAGGAAATCCTGGATCTTTAATTGGTGATGATCAAATTTATAACACCATTGTAACTGCACATGCATTTATCATAATTTTTTTTATAGTGATACCCATTATAATT	157	Metazoa	Arthropoda	Insecta	Lepidoptera	Tortricidae	Matsumuraeses	Matsumuraeses sp. ANIC1	Herbivore	Endophag	0	0	0	0	0	0	0	0	0	0	0	0	0	0	0	0	0	0	0	0	0	0	0	0	0	0	0	0	0	0	0	0	0	0	0	0	0	0
ASV0862	AGTTTGAGCTGGTATAGTAAGAACTTCATTAAGAATCCTTGTTCGAGTTGAATTAGGAAGGCCAGGGTCTTTAATTGGTAATGATCAAATTTATAATGTAATTGTTACTGCTCATGCTTTTATCATAATTTTTTTTATAGTAATACCTATCATAATT	157	Metazoa	Arthropoda	Insecta	Coleoptera	Chrysomelidae	Galerucella	Galerucella grisescens	Herbivore	Exophag	0	0	0	0	0	0	0	0	0	0	0	0	0	0	0	0	0	0	0	0	0	0	0	0	0	0	0	0	0	0	0	0	0	76	0	0	0	0
ASV0882	AATTTGAGCAGGAATAGTAGGAACATCTTTAAGAATCTTAATTCGTATAGAATTAGGAACTCCTGGATCTTTAATTGGAGATGATCAAATTTATAATACTATTGTTACAGCTCATGCATTTATCATAATTTTTTTTATAGTTATACCTATTATAATT	157	Metazoa	Arthropoda	Insecta	Lepidoptera	Lycaenidae	Unclassified	Unclassified	Herbivore	Unknown	0	0	0	2942	0	0	0	0	0	0	9	0	0	0	0	0	0	0	0	0	0	0	0	0	0	0	0	0	0	0	0	0	0	0	0	0	0	0
ASV0883	TATTTGAGCAGGAATAGTAGGAACTTCTTTAAGATTATTAATTCGAGCCGAATTAGGTAATCCAGGTTCTTTAATTGGAGATGATCAAATTTATAATACTATTGTAACAGCTCATGCTTTTATTATAATTTTTTTCATAGTAATACCAATCATAATT	157	Metazoa	Arthropoda	Insecta	Lepidoptera	Erebidae	Pandesma	Pandesma robusta	Herbivore	Exophag	0	0	0	0	0	0	0	0	0	0	0	0	0	0	0	0	0	0	0	0	0	1201	0	0	0	0	0	0	0	0	0	0	0	0	0	0	0	0
ASV0894	AATTTGAGCAGGATTAATTGGAACATCTCTTAGTTTATTAATTCGAGCTGAATTAGGAACCCCTAATTCTTTAATTGGAGATGATCAAATTTATAATTCAATTGTTACAGCTCATGCTTTCATTATAATTTTTTTTATAGTAATACCAATTATAATT	157	Metazoa	Arthropoda	Insecta	Lepidoptera	Pterophoridae	Unclassified	Pterophoridae sp. BOLD:AAL8472	Herbivore	Endophag	0	0	0	0	0	0	0	0	0	0	0	0	0	0	0	0	0	0	0	0	0	0	0	0	0	0	0	0	0	0	0	0	0	0	0	0	0	0
ASV0902	TGTTTGAGCTGGAATAATTGGTACCTCTTTAAGATTATTAATTCGAGCTGAATTAGGAAATCCAGGCTCATTAATTGGAGATGATCAAATTTATAATACTATTGTTACTGCTCATGCCTTTATCATAATTTTCTTCATAGTTATACCTATTATAATT	157	Metazoa	Arthropoda	Insecta	Lepidoptera	Unclassified	Unclassified	Unclassified	Herbivore	Unknown	0	0	0	0	0	0	0	0	0	0	0	0	0	0	0	0	0	0	0	0	0	0	0	0	0	0	0	0	0	0	0	0	0	0	0	0	0	0
ASV0913	TATTTGATCAGGTATAATCGGATCTTCACTTAGAATATTAATTCGATTAGAACTTAGCCAAATTAATTCAATTATTAACAATAATCAACTTTATAATGTAATCGTAACAATTCATGCTTTTATTATAATTTTCTTTATAACTATACCAATTGTAATT	157	Metazoa	Arthropoda	Insecta	Hemiptera	Aphididae	Hyalopterus	Hyalopterus pruni	Herbivore	Exophag	0	88	326	5	517	126	0	0	116	956	0	1	0	0	2215	1	0	26	707	0	0	20	0	0	0	405	1243	0	270	52	0	182	57	0	597	0	10	0
ASV0938	AATTTGATCAGGAATAATTGGATCTTCACTTAGTATTCTAATTCGATTAGAATTAAGACAAATTAATTCAATTATTAATAATAATCAATTATATAATGTAATTGTTACAATTCATGCTTTCATTATAATTTTTTTTATAACTATACCAATTGTAATT	157	Metazoa	Arthropoda	Insecta	Hemiptera	Aphididae	Aphis	Aphis intybi	Herbivore	Endophag	0	0	0	0	0	0	0	0	0	0	0	0	0	1153	0	0	0	0	0	0	0	0	0	0	0	0	0	0	0	0	0	0	0	0	0	0	0	0
ASV0943	AATTTGATCAGGTATAATTGGATCATCATTAAGAATTTTAATTCGTTTAGAACTAAGTCAAATTAATTCAATTATTAATAATAATCAACTATATAATGTAATTGTTACAATCCATGCTTTTATTATAATTTTTTTTATAACAATACCTATTGTAATT	157	Metazoa	Arthropoda	Insecta	Hemiptera	Aphididae	Unclassified	Unclassified	Herbivore	Exophag	0	286	0	0	0	0	0	0	0	2	0	0	60	0	0	0	0	0	278	0	0	80	0	0	0	0	0	0	30	0	0	0	0	0	0	0	0	0
ASV0948	GATTTGAGCAGGTATAGTAGGAACATCTTTAAGATTATTAATTCGAGCTGAATTAGGAAATCCGGGATCATTAATTGGAAATGATCAAATTTACAATACTATTGTCACAGCTCATGCTTTTATTATAATTTTTTTTATAGTAATACCTATTATAATT	157	Metazoa	Arthropoda	Insecta	Lepidoptera	Tortricidae	Clepsis	Unclassified	Herbivore	Unknown	0	0	0	0	0	0	0	0	0	0	0	0	0	0	0	0	0	0	0	0	0	0	0	0	0	0	0	0	0	0	0	0	0	0	0	0	0	709
ASV0961	AATTTGATCAGGAATAGTAGGTACATCTTTAAGACTTTTAATTCGAGCTGAATTAGGTACTCCAGGATCTTTAATTGGTGATGATCAAATTTATAATACTATTGTAACTGGTCATGCTTTTATTATAATTTTTTTTATAGTTATACCTATTATAATT	157	Metazoa	Arthropoda	Insecta	Lepidoptera	Pyralidae	Oncocera	Oncocera semirubella	Herbivore	Exophag	0	0	0	0	0	0	0	0	0	0	7015	0	0	0	0	0	0	717	0	0	0	0	0	0	0	0	0	0	0	0	0	0	1108	0	0	22	0	0
ASV0963	AGCATGATCTGGTATAGTAGGAACTTCATTAAGAATCTTGATTCGAGCTGAATTAGGACACCCTGGTGCTTTAATTGGTGATGATCAAATTTATAATGTTATTGTAACAGCTCACGCTTTTATTATAATTTTCTTTATAGTTATACCTATTATAATT	157	Metazoa	Arthropoda	Insecta	Diptera	Muscidae	Musca	Unclassified	Herbivore	Unknown	0	0	0	0	0	0	0	0	0	0	0	0	0	0	0	0	0	0	0	0	0	0	0	0	0	0	0	0	0	0	0	0	0	0	0	0	0	0
ASV0985	AATTTGAGCAGGAATATTAGGAACATCTCTAAGAATCTTAATTCGAATAGAATTAGGAACTCCAGGCTCATTAATTGGAGATGATCAAATTTATAATACTATTGTCACAGCTCATGCTTTTATCATAATTTTTTTCATAGTAATACCAATTATAATT	157	Metazoa	Arthropoda	Insecta	Lepidoptera	Lycaenidae	Unclassified	Unclassified	Herbivore	Unknown	2	1295	1247	7	8	2	8	4461	1	0	6	0	5	0	0	0	4	6	5	3	0	7	0	12	4126	3566	2	3	1742	0	7	0	0	0	1	37	1	0
ASV0986	TGCGTGGGCTGCTATAGTTGGTACTGCAATAAGTGTATTAATTCGTATAGAATTAGGACAGGTTGGTAAGTTTTTGGGCGATGATCATATATATAATGTAATTGTTACTGCACATGCATTTGTAATAATTTTTTTCATAGTGATGCCTGTTTTGATT	157	Metazoa	Arthropoda	Arachnida	Araneae	Philodromidae	Tibellus	Tibellus asiaticus	Predator		0	0	0	0	0	0	0	0	0	0	0	0	0	0	0	0	0	0	0	0	0	0	0	0	0	0	0	0	0	0	0	0	0	0	0	0	0	0
ASV0987	AACTTGATCTGGAATAATTGGGACATCCCTAAGACTCCTAATCCGAACTGAATTAGGAACCCCTGGAAAATTAATTGGGAATGATCAAATTTATAATACTATTGTAACTGCTCATGCTTTTATCATAATTTTTTTTATAGTTATACCTATTATAATT	157	Metazoa	Arthropoda	Insecta	Lepidoptera	Unclassified	Unclassified	Unclassified	Herbivore	Unknown	0	0	0	0	0	0	0	0	0	0	0	0	0	0	0	0	0	0	0	0	0	0	0	0	0	0	0	0	0	0	0	0	0	0	0	0	0	0
ASV0999	AATTTGAGCTGGTTTAATTGGAACTTCCCTAAGATTATTAATTCGAGCTGAATTAGGAAATCCAGGATCATTAATTGGAGATGATCAAATTTATAATACTATTGTAACAGCACATGCTTTTATTATAATTTTTTTTATAGTTATACCAATTATAATT	157	Metazoa	Arthropoda	Insecta	Lepidoptera	Unclassified	Unclassified	Unclassified	Herbivore	Unknown	0	0	0	0	0	0	0	0	0	0	0	0	0	0	0	0	0	0	0	0	0	0	0	0	0	0	0	0	0	0	0	0	0	0	0	0	0	0
ASV1002	AGTTTGATCCGGAATAGTAGGAACATCTCTTAGAGTTTTAATTCGAGCAGAACTTGGAAATCCAGGAACATTAATTGGCAATGATCAAATTTATAATGTAATTGTAACAGCCCATGCATTCATTATAATTTTTTTTATAGTAATACCAATTATAGTT	157	Metazoa	Arthropoda	Insecta	Coleoptera	Staphylinidae	Unclassified	Pselaphinae sp. 1 EF-2015	Predator		0	10	652	0	3	0	2	0	0	0	0	0	0	0	0	0	2	0	0	0	0	0	0	3912	0	0	0	0	88	4211	0	0	0	0	0	0	0	0
ASV1008	AATTTGAGCAGGAATAGTAGGCACTTCATTAAGTTTATTAATTCGGGCAGAATTAGGAAACCCAGGTTCTTTAATTGAAAATGATCAAATTTATAATACAATTGTTACATCTCATGCATTTATTATAATTCTCTTTATAGTTATACCTATCATAATT	157	Metazoa	Arthropoda	Insecta	Lepidoptera	Sphingidae	Agrius	Agrius convolvuli	Herbivore	Exophag	38	0	0	0	0	0	0	0	0	0	0	0	0	0	0	0	0	0	0	0	0	0	0	0	0	0	0	0	0	0	0	0	0	0	0	0	0	0
ASV1015	AACTTGATCTGGAATAATTGGAACATCCCTAAGACTCCTAATTCGAACTGAATTAGGAACCCCTGGAAAATTAACTGGGAATGATCAAATTTATAATACTATTGTAACTGCTCATGCTTTTATCATAATTTTTTTTATAGTTATACCTATTATAATT	157	Metazoa	Arthropoda	Insecta	Lepidoptera	Unclassified	Unclassified	Unclassified	Herbivore	Unknown	0	0	0	0	0	0	0	0	0	0	0	0	0	0	0	0	0	0	0	0	0	0	0	0	0	0	0	0	0	0	0	0	0	0	0	0	0	0
ASV1027	AATTTGATCAGGAATAGTAGGTACATCTTTAAGTCTTTTAATTCGAGCTGAATTAGGAACTCCTGGGTCTTTAATTGGAGATGACCAAATTTATAATACTATTGTAACAGGTCATGCTTTTATTATAATTTTTTTTATAGTAATACCCATTATAATT	157	Metazoa	Arthropoda	Insecta	Lepidoptera	Pyralidae	Sciota	Sciota fumella	Herbivore	Exophag	0	0	0	0	0	0	0	0	0	0	0	0	0	0	0	0	0	0	0	0	0	0	0	0	0	0	0	0	0	0	0	0	0	0	0	0	0	0
ASV1035	ATTCTGATCTGGAATATTAGGACTATCATTTAGAATACTAATTCGAACAGAATTAGGAATACCAGGATCAATAATTGGAGATGATCAAATTTATAATGTAATTGTAACTTCACATGCATTTTTAATAATTTTTTTCATAGTAATACCAATTATAATT	157	Metazoa	Arthropoda	Insecta	Hymenoptera	Tenthredinidae	Unclassified	Unclassified	Herbivore	Unknown	0	0	0	0	0	0	0	0	0	0	0	0	0	0	0	0	0	0	0	1	0	0	0	0	0	0	0	0	0	0	0	0	0	0	2966	0	0	0
ASV1042	AATTTGAGCAGGAATAGTAGGCACTTCATTAAGTTTATTAATTCGGGCAGAATTAGGAAACCCAGGTTCTTTAATTGAAAATGGTCAAATTTATAATACAATTGTTACATCTCATGCATTTATTATAATTTTCTTTATAGTTATACCTATCATAATT	157	Metazoa	Arthropoda	Insecta	Lepidoptera	Sphingidae	Agrius	Agrius convolvuli	Herbivore	Exophag	0	0	0	0	0	0	0	0	2239	0	0	0	0	0	0	0	0	0	0	0	0	0	0	0	0	0	0	0	0	0	0	0	0	0	0	0	0	0
ASV1061	AATTTGAGCAGGAATAGTAGGCACTTCATTAAGTTTATTAATTCGGGCAGAATTAGGAAACCCAGGTTCTTTAATTGAAAATGATCAAATTTATAATACAATTATTACATCTCATGCATTTATTATAATTTTCTTTATAGTTATACCTATCATAATT	157	Metazoa	Arthropoda	Insecta	Lepidoptera	Sphingidae	Agrius	Agrius convolvuli	Herbivore	Exophag	44	0	0	0	0	0	0	0	0	0	0	0	0	0	0	0	0	0	0	0	0	0	0	0	0	0	0	0	0	0	0	0	0	0	0	0	0	0
ASV1062	GATTTGAGCTGGAATAGTAGGAACATCATTAAGTCTATTAATTCGAGCAGAACTAGGTAATCCAGGATCATTAATTGGAGACGACCAAATTTATAATACTATTGTAACAGCACATGCTTTTATTATAATTTTTTTCATAGTAATACCTATTATAATT	157	Metazoa	Arthropoda	Insecta	Lepidoptera	Crambidae	Glyphodes	Glyphodes quadrimaculalis	Herbivore	Exophag	0	0	0	0	0	0	0	0	0	0	0	0	0	0	0	0	0	0	0	0	0	0	0	0	0	0	0	0	0	0	0	0	0	0	0	0	0	0
ASV1075	AATTTGAGCAGGTATATTAGGTACTTCACTAAGTTTATTAATTCGAGCTGAATTAGGAAATCCAGGCTCTCTAATTGGGGATGACCAAATTTATAATACTATTGTAACAGCTCATGCTTTTATTATAATTTTTTTTATAGTTATACCCATTATAATA	157	Metazoa	Arthropoda	Insecta	Lepidoptera	Unclassified	Unclassified	Unclassified	Herbivore	Unknown	0	0	0	0	0	0	0	0	0	0	0	0	0	0	0	0	0	0	0	0	2	0	0	0	0	0	0	0	3	5	0	0	0	0	0	0	0	0
ASV1076	AATTTGAGCAGGAATAGTAGGAACATCTTTAAGTTTATTAATTCGTGCTGAATTAGGTAATCCAGGTTCATTAATTGGAGACGATCAAATTTATAATACTATTGTAACAGCTCATGCTTTTATTATAATTTTTTTTATAGTTATACCTATTATAATT	157	Metazoa	Arthropoda	Insecta	Lepidoptera	Noctuidae	Unclassified	Unclassified	Herbivore	Unknown	0	0	0	0	0	0	0	0	0	0	0	0	0	0	0	0	0	0	0	0	0	11	0	0	0	0	0	0	421	0	0	0	0	0	0	0	0	0
ASV1077	AATTTGAGCAGGAATAGTTGGAACCTCATTAAGACTTTTAATTCGAGCAGAATTAGGAACCCCAGGGTCTTTAATTGGAGATGACCAAATCTATAATACCATTGTAACAGCTCATGCTTTTATTATAATTTTTTTCATAGTTATACCTATTATAATT	157	Metazoa	Arthropoda	Insecta	Lepidoptera	Saturniidae	Antheraea	Antheraea pernyi	Herbivore	Exophag	0	0	0	0	0	0	0	0	0	0	0	0	0	0	0	0	0	0	0	0	0	0	0	0	0	0	0	0	0	0	0	0	0	0	0	0	0	0
ASV1079	AATTTGAAGAGGAATAGTAGGAACATCTTTAAGTTTATTAATTCGAGCTGAATTAGGTAATCCAGGCTCATTAATTGGAGATGATCAAATTTATAATACAATTGTTACAGCTCATGCATTTATTATAATTTTTTTTATGGTTATACCTATTATAATT	157	Metazoa	Arthropoda	Insecta	Lepidoptera	Crambidae	Anania	Anania verbascalis	Herbivore	Exophag	0	0	0	0	0	0	0	0	0	0	0	0	0	0	0	0	0	0	0	0	0	0	0	0	0	0	0	0	0	0	0	0	472	0	0	0	0	0
ASV1103	AATTTGAGCAGGAATAGTAGGCACTTCATTAAGTTTATTAATTCGGGCAGAATTAGGAAACCCAGGTTCTTTAATTGAAAATGATCAAATTTATAATACAATTGCTACATCTCATGCATTTATTATAATTTTCTTTATAGTTATACCTATCATAATT	157	Metazoa	Arthropoda	Insecta	Lepidoptera	Sphingidae	Agrius	Agrius convolvuli	Herbivore	Exophag	0	0	0	0	0	0	0	0	0	0	0	0	0	0	0	0	0	0	0	0	0	0	47	0	0	0	0	0	0	0	0	0	0	0	0	0	0	0
ASV1105	AATTTGAGCTGGAATAGTAGGAACTTCTTTAAGATTATTAATTCGAGCTGAATTAGGAAATCCTGGATCATTGATTGGTGATGATCAAATTTATAATACAATTGTTACTGCTCATGCTTTTATTATAATTTTCTTTATAGTTATACCCATTATAATT	157	Metazoa	Arthropoda	Insecta	Lepidoptera	Coleophoridae	Coleophora	Coleophora deviella	Herbivore	Endophag	0	0	0	0	0	0	0	0	0	0	0	0	0	0	0	0	0	0	0	0	0	0	0	0	0	0	0	0	12	0	0	0	0	0	0	0	0	0
ASV1107	AGCTTGAGCTGGAATAGTAGGAACATCTTTAAGTATTTTAATTCGTATAGAACTTGGTCATCCAGGAGCATTAATTGGAGATGATCAAATTTATAATGTAATTGTTACTGCACATGCTTTTGTTATAATTTTTTTTATAGTAATACCTATTATAATT	157	Metazoa	Arthropoda	Insecta	Diptera	Syrphidae	Unclassified	Unclassified	Predator		0	0	0	0	0	0	0	0	0	0	0	0	62	0	0	0	0	0	0	0	0	0	0	0	0	0	0	0	0	0	0	0	0	0	0	0	0	0
ASV1108	TGCATGAGCAGGAATAGTAGGAACATCCTTAAGTATATTAATTCGTGCTGAATTAGGAAATCCAGGAGCATTAATTGGTGACGATCAAATTTATAATGTTATTGTAACTGCCCATGCATTTGTAATAATTTTTTTTATAGTAATACCTATTATAATT	157	Metazoa	Arthropoda	Insecta	Coleoptera	Carabidae	Calathus	Calathus micropterus	Herbivore	Exophag	1	0	0	0	0	0	0	0	0	0	0	0	1	0	0	0	0	0	0	0	0	0	0	0	0	7	0	3022	34	0	8	0	0	0	0	15	0	2
ASV1111	AATTTGAGCTGGAATAGTAGGTACATCATTAAGATTATTAATTCGAGCAGAATTAGGTAACCCAGGGTCTTTAATTGGTGATGATCAAATTTATAATACCATTGTAACTGCTCACGCTTTTATTATAATTTTTTTTATAGTTATACCAATCATAATT	157	Metazoa	Arthropoda	Insecta	Lepidoptera	Geometridae	Hypomecis	Unclassified	Herbivore	Exophag	0	0	0	0	0	0	0	0	0	0	0	0	0	0	0	0	0	0	0	0	0	0	0	0	0	0	0	0	0	0	0	0	0	0	0	0	0	1
ASV1113	AATTTGAGCTGGAATAGTAGGAACATCATTAAGTCTATTAATTCGAGCAGAACTAGGTAATCCAGGATCATTAATTGGAGACGACCAAATTTATAATACTATTGTAACAGCACATGCTTTTATTATAATTTTTTTCATAGTAATACCTATTATAATT	157	Metazoa	Arthropoda	Insecta	Lepidoptera	Crambidae	Glyphodes	Glyphodes quadrimaculalis	Herbivore	Exophag	0	0	0	0	0	0	0	0	0	0	0	0	0	0	0	0	0	0	0	0	0	0	0	0	0	0	0	0	0	0	0	0	0	0	0	0	0	0
ASV1130	GATTTGAGCTGGAATAATAGGAACTTCTTTAAGTTTATTAATTCGAGCTGAATTAGGAAATCCTGGTTCATTAATTGGTGATGATCAAATTTATAATACAATTGTTACAGCTCATGCTTTTATTATAATTTTTTTTATAGTTATACCTATTATAATT	157	Metazoa	Arthropoda	Insecta	Lepidoptera	Coleophoridae	Coleophora	Coleophora versurella	Herbivore	Endophag	0	0	0	0	0	0	0	0	0	0	0	0	0	0	0	0	0	0	0	0	0	0	0	0	0	0	0	0	0	0	0	0	0	0	927	0	0	0
ASV1144	AATTTGATCTGGTATAGTAGGAACTTCTCTTAGTTTATTAATTCGAGCTGAATTAGGGAATCCTGGATCACTAATTGGTAATGATCAAATTTACAATACAATTGTAACTGGACATGCTTTTATTATAATTTTTTTTATAGTTATACCTATTATAATT	157	Metazoa	Arthropoda	Insecta	Lepidoptera	Pyralidae	Endotricha	Endotricha kuznetzovi	Herbivore	Exophag	0	0	0	0	0	0	0	0	0	0	0	0	0	2021	0	0	0	0	0	0	0	0	0	0	0	0	0	0	0	0	0	0	0	0	0	0	0	0
ASV1146	TGCTTGATCTGGTATAGTAGGTACTTCTTTAAGAATTCTAATTCGTTCAGAACTTGGTAATCCTGGGGCATTAATTGGAGATGACCAAATTTATAACGTTATTGTTACTGCACATGCATTTATTATAATTTTTTTTATAGTAATACCAATTATAATT	157	Metazoa	Arthropoda	Insecta	Coleoptera	Anobiidae	Lasioderma	Lasioderma serricorne	Herbivore	Exophag	0	0	0	0	0	6053	13	2	0	0	0	0	0	0	1133	0	0	0	0	0	0	0	0	0	0	0	0	0	0	0	0	0	0	0	0	0	0	0
ASV1148	TATTTGAGCAGGAATATTAGGAACCTCTTTAAGTCTTTTAATTCGAGCAGAATTAGGTAATCCAGGACCTTTAATTGGAGATGATCAAATTTATAATACTATTGTTACAGCTCATGCTTTTATTATAATTTTTTTTATAGTTATACCTATTATAATT	157	Metazoa	Arthropoda	Insecta	Lepidoptera	Unclassified	Unclassified	Unclassified	Herbivore	Unknown	0	0	0	0	0	0	0	0	0	0	0	0	0	0	0	0	19	0	0	0	0	0	0	0	0	0	0	0	0	0	0	0	0	0	0	0	0	0
ASV1161	AGCATGATCAGCTATAGTAGGAACAGCGATAAGTGTGTTAATTCGTATGGAATTAGGGCAAACAGGTTCATTTTTGGGAAATGATCATATATATAATGTAATTGTGACGGCTCATGCTTTTGTTATAATTTTTTTTATAGTTATACCAATTTTAATT	157	Metazoa	Arthropoda	Arachnida	Araneae	Salticidae	Unclassified	Unclassified	Predator		0	0	0	0	0	0	0	0	0	0	0	0	0	0	1729	0	0	0	0	0	0	0	0	0	0	0	0	0	0	0	0	173	0	0	0	0	0	0
ASV1166	AATTTGAGCAGGAATAGTAGGCACTTCATTAAGTTTATTAATTCGGGCAGAATTAGGAAACCCAGGTTCTTTAATTGAAAATGATCAAATTTATAATACAATTGTTACATCTCACGCATTTATTATAATTTTCTTTATAGTTATACCTATCATAATT	157	Metazoa	Arthropoda	Insecta	Lepidoptera	Sphingidae	Agrius	Agrius convolvuli	Herbivore	Exophag	0	0	0	0	0	0	0	0	0	0	0	0	0	0	0	0	0	0	0	0	0	0	0	0	0	0	0	0	0	0	0	0	0	0	0	0	0	0
ASV1170	GGCTTGATCTGCTATAGCAGGTACTGCTATAAGAATTATAATTCGAATAGAGTTAGGACAGGTTGGTTCTTTTTTAGGAGATGATCAATTGTATAATGTTGTAGTAACTGCACATGCTTTTGTTATAATTTTTTTTATAGTAATACCAATTTTAATT	157	Metazoa	Arthropoda	Arachnida	Araneae	Anyphaenidae	Negayan	Negayan excepta	Predator		0	0	0	0	0	0	0	0	0	0	0	0	0	0	0	0	0	0	0	0	0	466	0	0	0	0	0	0	0	0	0	0	0	0	0	0	0	0
ASV1173	AGCTTGAGCAGGAATAGTAGGAACCTCATTAAGATTACTAATTCGAGCAGAATTAGGCCAACCAGGACATCTTATTGGAGATGACCAAATCTATAATGTAATTGTTACGGCACATGCCTTTGTAATAATCTTTTTTATAGTAATACCCATTATAATT	157	Metazoa	Arthropoda	Insecta	Orthoptera	Tettigoniidae	Conocephalus	Conocephalus chinensis	Herbivore	Exophag	0	0	0	0	0	0	0	0	0	0	0	0	0	0	0	0	0	0	0	0	0	0	0	0	0	0	0	749	0	0	0	0	0	0	0	0	0	0
ASV1179	AGCATGATCTGGTATAGTAGGAACTTCATTAAGAATTTTAATTCGAGCTGAATTAGGACACCCTGGTGCACTAATTGGTGATGATCAAATTTATAATGTTATTGTAACAGCTCATGCTTTTATTATAATTTTCTTTATAGTAATACCTATTATAATT	157	Metazoa	Arthropoda	Insecta	Diptera	Muscidae	Musca	Unclassified	Herbivore	Unknown	0	0	0	0	0	0	0	0	0	0	0	0	0	0	0	0	0	0	0	0	0	0	0	0	0	0	0	0	0	0	0	0	0	0	0	0	0	0
ASV1200	AATTTGAGCAGGAATAATTGGGACTTCTTTAAGTTTATTAATTCGAGCAGAATTAGGTAACCCAGGATCTTTAATTGGGGATGATCAAATTTATAATACTATTGTAACAGCTCATGCTTTTATTATAATTTTTTTTATAGTTATACCTATTATAATT	157	Metazoa	Arthropoda	Insecta	Lepidoptera	Geometridae	Unclassified	Unclassified	Herbivore	Exophag	0	0	0	0	0	0	0	0	0	0	0	0	0	0	0	0	0	0	0	0	0	0	0	0	0	0	0	0	0	0	0	0	0	0	0	0	0	0
ASV1202	AATTTGAGCAGGAATATTAGGTACATCTCTTAGACTTTTAATTCGAGCTGAATTAGGTAATCCTGGTTCTTTAATTGGAGATGATCAAATTTATAACACTATTGTAACAGCTCATGCTTTTATTATAATTTTTTTTATAGTTATACCTATTATAATT	157	Metazoa	Arthropoda	Insecta	Lepidoptera	Gelechiidae	Unclassified	Unclassified	Herbivore	Endophag	1	246	0	0	0	0	65	2809	0	0	0	0	0	0	0	3	0	1795	0	2	0	0	0	4	0	0	0	0	0	0	0	0	1306	0	0	0	0	690
ASV1207	AATTTGGGCAGGAATAGTAGGAACATCATTAAGACTATTAATTCGAGCAGAATTAGGAAATCCAGGATCTTTAATTGGAGATGACCAAATTTATAATACAATTGTAACAGCCCATGCATTTATTATAATTTTTTTTATAGTTATACCTATTATAATT	157	Metazoa	Arthropoda	Insecta	Lepidoptera	Sphingidae	Laothoe	Laothoe amurensis	Herbivore	Exophag	0	0	0	0	0	0	0	0	0	0	0	0	0	0	0	0	0	0	0	0	0	566	0	0	0	0	0	0	0	0	0	0	0	0	0	0	0	0
ASV1214	AATTTGAGCAGGAATAGTAGGCACTTCATTAAGTTTATTAATTCGGGCAGAATTAGGAAACCCAGGTTCTTTAATTGAAAATGATCAAATTTATAATACAATTGTTACATCTCATGCATCTATTATAATTTTCTTTATAGTTATACCTATCATAATT	157	Metazoa	Arthropoda	Insecta	Lepidoptera	Sphingidae	Agrius	Agrius convolvuli	Herbivore	Exophag	0	0	0	0	0	0	0	0	0	0	0	0	0	0	0	0	0	0	0	0	0	0	0	0	0	0	0	0	0	0	0	0	0	0	0	0	0	0
ASV1243	TAGATGAGCCGGAACAGTTGGAACCTCGTTAAGAATAATCATTCGAACCGAACTAGGAACCCCAGGAAGCCTAATTGGTAATGATCAAATCTACAATTCAATTGTAACAGCACATGCCTTTATTATAATTTTTTTTATAGTAATACCAATCCTAATT	157	Metazoa	Arthropoda	Insecta	Coleoptera	Curculionidae	Amalus	Amalus scortillum	Herbivore	Exophag	0	0	0	0	0	0	0	0	0	0	0	0	0	0	0	0	0	0	0	0	0	0	0	0	0	0	0	0	0	0	0	0	0	0	0	0	0	0
ASV1264	AATTTGAGCAGGAATAGTAGGCACTTCATTAAGTTTATTAATTCGGGCAGAATTAGGAAACCCAGGTTCTTTAATTGAAAATGACCAAATTTATAATACAATTGTTACATCTCATGCATTTATTATAATTTTCTTTATAGTTATACCTATCATAATT	157	Metazoa	Arthropoda	Insecta	Lepidoptera	Sphingidae	Agrius	Agrius convolvuli	Herbivore	Exophag	0	0	0	0	0	0	0	0	0	0	0	0	0	0	0	0	0	0	0	0	104	0	0	0	0	0	0	0	0	0	0	0	0	0	0	0	0	0
ASV1271	AACTTGATCTGGAATAATTGGAACATCCCTAAGACTCCTAATTCGAACTGAATTAGGAACCCCTGGAAAATTAATTGGGAATGATCAAATTTATAATACTATTGTAACTGCTCATGCTTTTATCATAATTTTTTTTATAGTTATACCTATTATAGTT	157	Metazoa	Arthropoda	Insecta	Lepidoptera	Unclassified	Unclassified	Unclassified	Herbivore	Unknown	0	0	0	0	0	0	0	0	0	0	0	0	0	0	0	0	0	0	0	3	0	0	0	0	0	0	0	0	0	0	0	0	0	0	0	0	0	0
ASV1279	AGCTTGAGCTGCTATGGTAGGAACTGCAATAAGAGTACTAATTCGAATAGAATTAGGACAAACAGGAAGTTTTTTAGGTAATGAACATTTGTACAATGTTATTGTTACTGCTCATGCATTTGTTATAACTTTTTTTATAGTTATACCGATTTTGATT	157	Metazoa	Arthropoda	Arachnida	Araneae	Salticidae	Thyene	Thyene imperialis	Predator		0	0	0	0	2	1	0	0	0	0	0	0	0	0	0	0	0	0	0	0	0	0	0	0	0	0	0	0	0	0	0	0	0	0	0	0	0	0
ASV1291	AATTTGAGCAGGAATAGTAGGCACTTCATTAAGTTTATTAACTCGGGCAGAATTAGGAAACCCAGGTTCTTTAATTGAAAATGATCAAATTTATAATACAATTGTTACATCTCATGCATTTATTATAATTTTCTTTATAGTTATACCTATCATAATT	157	Metazoa	Arthropoda	Insecta	Lepidoptera	Sphingidae	Agrius	Agrius convolvuli	Herbivore	Exophag	0	0	0	0	0	0	0	0	0	0	0	50	0	0	0	0	0	0	0	0	0	0	0	0	0	0	0	0	0	0	0	0	0	0	0	0	0	0
ASV1293	AATTTGAGCAGGAGTAGTAGGCACTTCATTAAGTTTATTAATTCGGGCAGAATTAGGAAACCCAGGTTCTTTAATTGAAAATGATCAAATTTATAATACAATTGTTACATCTCATGCATTTATTATAATTTTCTTTATAGTTATACCTATCATAATT	157	Metazoa	Arthropoda	Insecta	Lepidoptera	Sphingidae	Agrius	Agrius convolvuli	Herbivore	Exophag	0	0	0	0	0	0	0	0	0	0	0	0	0	0	0	0	0	0	0	62	0	0	0	0	0	0	0	0	0	0	0	0	0	0	0	0	0	0
ASV1308	GGCTTGGGCTGCAATGGTTGGAACAGCAATAAGAGTATTAATTCGAATTGAGTTAGGTCAAACGGGTAGATTTATGGGTGATGATCAATTATATAATGTAATTGTAACGGCTCATGCATTTGTAATAATTTTTTTTATAGTAATACCAATTTTAATT	157	Metazoa	Arthropoda	Arachnida	Araneae	Unclassified	Unclassified	Unclassified	Predator		0	0	8	0	0	0	0	0	0	0	0	0	0	0	0	0	0	0	0	0	0	0	0	0	0	304	0	0	0	0	0	0	0	0	0	0	0	0
ASV1318	AGTTTGAGCTGGTATAGTAGGAACTTCATTAAGAATCCTTGTTCGAGTTGAATTAGGAAGGCCAGGGTCTTTAATTGGTAATGATCAAATTTATAATGTAATTGTTACTGCTCATGCTTTTATCATAATTTTTTTTATAGTAATACCTATCATAATT	157	Metazoa	Arthropoda	Insecta	Coleoptera	Chrysomelidae	Galerucella	Galerucella grisescens	Herbivore	Exophag	0	111	148	0	0	0	7	0	3	4	40	0	0	245	0	0	0	0	0	0	0	307	0	0	0	0	2740	0	0	0	0	0	0	5283	0	0	0	0
ASV1328	AATTTGAGCAGGAATAGTAGGCACTTCATTAAGTTTATTAATTCGGGCAGAATTAGGAAACCCAGGTTCTTTAATTGAAAATGATCAAATTTATAATACAATTGTTACATCTCATGCATTTATTATAATTTTCTTTATAGTTATACCTACCATAATT	157	Metazoa	Arthropoda	Insecta	Lepidoptera	Sphingidae	Agrius	Agrius convolvuli	Herbivore	Exophag	0	0	0	0	0	0	0	0	0	0	0	0	0	0	0	0	0	0	0	0	0	0	61	0	0	0	0	0	0	0	0	0	0	0	0	0	0	0
ASV1333	TGCGTGGGCTGCTATAGTTGGTACTGCAATAAGTGTATTAATTCGTATAGAATTAGGACAGGTTGGTAAGTTTTTGGGTGATGATCATATATATAATGTAATTGTTACTGCACATGCATTTGTAATAATTTTTTTCATAGTGATGCCTGTTTTGATT	157	Metazoa	Arthropoda	Arachnida	Araneae	Philodromidae	Tibellus	Tibellus asiaticus	Predator		0	0	0	0	0	0	0	0	0	0	0	0	0	0	0	0	0	0	0	0	0	0	0	0	0	0	0	0	0	0	0	0	1270	0	0	0	0	0
ASV1358	TATTTGAGCAGGTATGGTAGGTACTTCATTAAGATTATTAATTCGAGCTGAATTAGGAAATCCCGGATCTTTAATTGGAGATGATCAAATTTATAATACTATTGTAACAGCCCATGCTTTTATTATAATTTTTTTTATAGTTATACCTATTATAATT	157	Metazoa	Arthropoda	Insecta	Lepidoptera	Unclassified	Unclassified	Unclassified	Herbivore	Unknown	0	0	0	3	0	0	0	0	0	0	0	0	0	0	0	0	0	0	0	0	0	0	0	0	0	0	0	0	0	0	0	491	0	0	0	0	0	0
ASV1372	AGCTTGATCTGGAATAGTAGGAACATCTTTAAGAATTTTAATCCGAACAGAATTAGGACAACCAGGATATCTTATTGGCGATGATCAAACTTATAATGTTATTGTTACTGCACATGCATTTATCATAATTTTTTTTATAGTAATACCAATTATAATT	157	Metazoa	Arthropoda	Insecta	Orthoptera	Gryllidae	Teleogryllus	Teleogryllus infernalis	Herbivore	Exophag	0	0	0	0	0	0	0	88	0	0	0	0	0	0	0	0	0	0	0	0	0	0	0	0	0	0	0	0	0	0	0	0	0	0	0	0	0	0
ASV1398	AATTTGATCAGGAATAATTGGATCTTCACTTAGTATTTTAATTCGATTAGGATTAAGACAAATTAATTCAATTATTAATAATAATCAATTATATAATGTAATTGTTACAATTCATGCTTTCATTATAATTTTTTTTATAACTATACCAATTGTAATT	157	Metazoa	Arthropoda	Insecta	Hemiptera	Aphididae	Aphis	Unclassified	Herbivore	Exophag	0	0	0	0	0	0	0	0	0	0	0	0	0	0	0	0	0	0	0	0	0	0	0	0	0	0	0	0	0	0	0	0	36	0	0	0	0	0
ASV1401	AATTTGAGCCGGAATAGTTGGGACTTCTTTAAGTTTACTAATTCGAGCGGAATTAGGTAATCCAGGATCTTTAATTGGAGATGATCAAATCTATAATACTATTGTAACAGCTCATGCATTTATTATAATTTTTTTTATAGTTATACCTATTATAATT	157	Metazoa	Arthropoda	Insecta	Lepidoptera	Unclassified	Unclassified	Unclassified	Herbivore	Unknown	0	0	0	0	0	0	0	0	0	0	0	0	0	0	0	0	0	0	0	0	0	0	0	0	0	0	0	0	0	0	0	0	0	0	0	0	0	0
ASV1418	TATTTGAGCAGGAATAGTAGGAACTTCTTTAAGATTATTAATTCGAGCTGAATTAGGTAACCCAGGTTCATTAATTGGAGATGATCAAATTTATAATACTATTGTAACAGCTCATGCTTTTATTATAATTTTTTTTATAGTTATACCTATTATAATT	157	Metazoa	Arthropoda	Insecta	Lepidoptera	Tortricidae	Cochylidia	Cochylidia subroseana	Herbivore	Endophag	0	0	0	0	0	0	0	0	0	0	0	0	0	0	0	0	0	0	0	0	0	0	0	0	0	0	0	0	0	0	0	0	0	0	0	0	0	0
ASV1422	AATTTGAGCAGGGATATTAGGTACATCTCTTAGACTTTTAATTCGAGCTGAATTAGGTAATCCTGGTTCTTTAATTGGAGATGATCAAATTTATAACACTATCGTAACAGCTCATGCTTTTATTATAATTTTTTTTATAGTTATACCTATTATAATT	157	Metazoa	Arthropoda	Insecta	Lepidoptera	Unclassified	Unclassified	Unclassified	Herbivore	Unknown	0	0	0	0	0	0	0	0	0	0	0	0	0	0	0	0	0	0	0	0	0	0	0	0	0	0	0	0	0	0	0	0	0	0	0	0	0	0
ASV1435	TGCTTGAGCTGGTATATTAGGAACATCATTAAGTATTTTAATTCGAACAGAATTAGGTCAACCAGGTTCATTAATTGGAGATGATCAAATCTATAATGTTATTGTTACTGCTCACGCCTTCATTATAATTTTTTTTATAGTTATACCAATTATGATT	157	Metazoa	Arthropoda	Insecta	Orthoptera	Acrididae	Gastrimargus	Gastrimargus marmoratus	Herbivore	Exophag	0	0	14	0	0	0	0	212	0	0	0	0	0	0	0	0	0	0	0	0	0	0	0	0	0	0	0	0	0	0	0	0	171	0	0	0	0	12
ASV1442	AATTTGAGCTGGAATAGTAGGAACATCATTAAGAATTTTAATTCGATTAGAATTAAGAACAATTTCAAATTTAATTGGTAATGATCAAATTTATAATGTTATTGTTACAGCACATGCATTTATTATAATTTTTTTTATAGTTATACCTATTTTAATT	157	Metazoa	Arthropoda	Insecta	Diptera	Cecidomyiidae	Mycodiplosis	Unclassified	Herbivore	Endophag	0	0	0	0	0	0	0	0	0	0	0	0	0	0	0	0	0	0	0	0	0	0	0	0	0	0	0	0	0	0	0	48	0	0	0	0	0	0
ASV1448	AATTTGAGCAGGAATAGTAGGCACTTCATTAAGTTTATTAATTCGGGCAGAATTAGGAGACCCAGGTTCTTTAATTGAAAATGATCAAATTTATAATACAATTGTTACATCTCATGCATTTATTATAATTTTCTTTATAGTTATACCTATCATAATT	157	Metazoa	Arthropoda	Insecta	Lepidoptera	Sphingidae	Agrius	Agrius convolvuli	Herbivore	Exophag	0	0	0	0	0	0	0	0	0	0	0	0	0	0	0	0	0	0	0	0	0	0	0	0	0	0	0	0	0	0	0	0	0	0	0	0	0	0
ASV1453	AATCTGAGCAGGAATAGTAGGAACTTCATTAAGATTACTAATTCGTGCAGAATTAGGAAACCCCGGATCTTTAATTGGAGATGATCAAATTTATAATACTATTGTAACAGCTCATGCTTTTATTATAATTTTTTTTATAGTTATACCAATTATAATT	157	Metazoa	Arthropoda	Insecta	Lepidoptera	Gelechiidae	Monochroa	Monochroa niphognatha	Herbivore	Endophag	0	0	0	0	0	0	0	0	0	0	0	0	0	0	0	0	0	0	0	0	0	0	0	0	0	0	0	0	0	0	0	0	0	0	0	0	0	0
ASV1455	AATTTGAGCAGGAATAGTAGGCACTTCATTAAGTTTATTAATTCGGGCAGAATTAGGAAACCCAGGTTCTTTAATTGAAAATGATCAAATTCATAATACAATTGTTACATCTCATGCATTTATTATAATTTTCTTTATAGTTATACCTATCATAATT	157	Metazoa	Arthropoda	Insecta	Lepidoptera	Sphingidae	Agrius	Agrius convolvuli	Herbivore	Exophag	0	0	0	0	0	0	0	0	0	0	0	0	0	0	0	0	0	0	0	0	0	0	0	0	0	0	0	0	0	0	0	0	0	0	0	0	0	0
ASV1457	AGCTTGAGCTGGAATAGTAGGTACTTCATTAAGTATTTTAATTCGTGCTGAATTAGGTCATCCTGGTGCATTAATTGGAGATGATCAAATTTATAATGTAATTGTAACAGCTCATGCATTCGTAATAATTTTTTTTATAGTAATACCAATTATAATT	157	Metazoa	Arthropoda	Insecta	Diptera	Syrphidae	Paragus	Paragus haemorrhous	Predator		0	0	0	0	0	0	0	0	0	0	0	0	0	0	0	0	0	0	0	0	0	0	0	0	0	0	0	0	0	0	0	0	0	0	0	0	0	0
ASV1477	TATTTGATCAGGTATAATCGGATCTTCACTTAGAATATTAATTCGATTAGAACTTAGCCAAATCAATTCAATTATTAATAATAATCAACTTTATAATGTAATTGTAACAATTCATGCTTTTATTATAATTTTCTTTATAACTATACCAATCGTAATT	157	Metazoa	Arthropoda	Insecta	Hemiptera	Aphididae	Hyalopterus	Hyalopterus pruni	Herbivore	Exophag	0	175	0	0	0	0	0	0	0	0	0	0	0	0	0	0	0	548	0	0	0	0	0	0	0	0	0	0	0	0	0	359	0	0	0	4804	0	0
ASV1495	AGCTTGAGCAGGAATAGTTGGTACTTCATTAAGAATTTTAATTCGAACTGAATTAGGACACCCAGGTGCTTTAATTGGTAATGATCAAATTTATAATGTAATTGTAACAGCTCATGCTTTCGTAATAATTTTTTTTATAGTGATACCTATTATAATT	157	Metazoa	Arthropoda	Insecta	Diptera	Drosophilidae	Drosophila	Drosophila anceps	Herbivore	Endophag	0	0	0	0	0	0	0	0	0	0	0	0	0	0	0	0	0	0	0	0	0	0	0	0	0	0	0	0	0	0	0	0	0	0	0	0	0	0
ASV1507	AATTTGAGCAGGAATAGTAGGAACTTCACTAAGTTTATTAATTCGAGCTGAACTAGGTAACCCTGGATCTTTAATTGGAGATGATCAAATTTATAATACAATTGTTACAGCTCATGCTTTTATTATAATTTTTTTTATGGTTATACCTATTATAATT	157	Metazoa	Arthropoda	Insecta	Lepidoptera	Unclassified	Unclassified	Unclassified	Herbivore	Unknown	0	1080	0	0	0	0	0	0	0	0	0	0	0	0	0	0	0	0	0	0	0	0	0	0	0	0	0	0	0	0	0	0	0	0	0	1756	0	0
ASV1510	AACTTGATCTGGAATAATTGGAACATCCCTAAGACTCCTAATCCGAACTGAATTAGGAACCCCTGGAAAATTAATTGGGAATGATCAAATTTATAATACTATTGTAACTGCTCATGCTTTTATCATAATTTTTTTTATAGTTATACCTATTATAATT	157	Metazoa	Arthropoda	Insecta	Lepidoptera	Unclassified	Unclassified	Unclassified	Herbivore	Unknown	0	3	0	0	0	0	0	0	0	0	4	0	0	0	0	0	0	0	2	0	0	0	2	0	0	0	0	0	0	0	0	0	0	0	0	22	0	0
ASV1513	AATTTGAGCAGGAATAGTAGGCACTTCATTAAGTTTATTAATTCGGGCAGAATTAGGAAACCCAGGTTCTTTAATCGAAAATGATCAAATTTATAATACAATTGTTACATCTCATGCATTTATTATAATTTTCTTTATAGTTATACCTATCATAATT	157	Metazoa	Arthropoda	Insecta	Lepidoptera	Sphingidae	Agrius	Agrius convolvuli	Herbivore	Exophag	0	0	0	0	0	0	0	0	0	0	0	0	0	0	0	0	0	0	0	0	0	0	0	0	0	0	0	0	0	0	0	0	0	0	0	0	0	0
ASV1524	AATTTGAGCAGGTATAATTGGAACTTCATTAAGATTACTAATTCGAGCTGAATTAGGAACCCCCGGATCTTTAATTGGAGATGATCAAATTTATAATACCATTGTTACAGCTCATGCTTTTATTATAATTTTTTTTATAGTAATACCAATTATAATT	157	Metazoa	Arthropoda	Insecta	Lepidoptera	Geometridae	Unclassified	Unclassified	Herbivore	Exophag	0	435	0	0	0	0	0	0	0	0	0	0	0	0	0	0	0	0	0	0	0	0	0	0	0	0	0	0	0	0	0	0	0	0	0	0	0	0
ASV1525	TGCTTGATCAGGAATAGTAGGAACATCATTAAGAATTTTAGTACGAGCAGAATTAGGGCATCCAGGAGCTTTAATTGGTGATGATCAAATTTATAATGTAATTGTTACAGCTCATGCTTTCATTATAATTTTTTTTATAGTTATACCTATTATAATT	157	Metazoa	Arthropoda	Insecta	Diptera	Tachinidae	Aphria	Aphria ocypterata	Parasitoid		0	0	0	0	0	0	0	0	0	0	0	0	0	0	0	0	0	0	0	0	0	0	0	0	0	0	0	0	0	0	0	0	0	0	0	0	0	0
ASV1528	AGCATGGTCTGCTATGGTAGGAACCGCAATAAGAGTTTTAATTCGAATAGAATTAGGTCAGACTGGTAGATTTTTGGGAAACGATCATATGTATAATGTAATTGTAACAGCACATGCTTTTGTTATAATTTTTTTTATAGTAATACCAATTCTAATT	157	Metazoa	Arthropoda	Arachnida	Araneae	Salticidae	Heliophanus	Heliophanus ussuricus	Predator		0	8	0	0	0	0	0	0	0	0	0	0	0	0	0	0	0	0	0	0	0	0	0	0	0	0	0	0	0	0	0	0	0	0	0	0	0	0
ASV1560	TATTTGATCAGGAATAGTAGGAACTTCCTTAAGAATTTTAATTCGAGCTGAATTAGGAACCCCAGGATCTTTAATTGGGGATGACCAAATTTACAATACAATTGTAACTGCACATGCTTTTATTATAATTTTTTTCATAGTTATACCAATTATAATT	157	Metazoa	Arthropoda	Insecta	Lepidoptera	Gracillariidae	Calybites	Calybites phasianipennella	Herbivore	Endophag	0	570	0	0	0	0	0	0	0	0	0	0	0	0	0	0	0	0	0	0	0	0	0	0	0	0	0	0	0	0	0	1715	0	0	0	0	0	0
ASV1561	AATTTGAGCTGGAATAATTGGAACATCATTAAGATTATTAATTCGAGCTGAATTAAGAATACCCGGATCATTAATTGGAAATGATCAAATTTATAATTCTATTGTAACTGCTCATGCATTTATTATAATTTTTTTTATAGTAATACCAATTATAATT	157	Metazoa	Arthropoda	Insecta	Lepidoptera	Unclassified	Unclassified	Unclassified	Herbivore	Unknown	0	0	0	0	0	0	0	0	0	0	0	0	0	0	0	0	0	0	0	0	0	0	0	0	0	0	0	0	0	0	0	0	0	0	0	0	0	0
ASV1585	AATTTGGGCAGGAATAGTAGGCACTTCATTAAGTTTATTAATTCGGGCAGAATTAGGAAACCCAGGTTCTTTAATTGAAAATGATCAAATTTATAATACAATTGTTACATCTCATGCATTTATTATAATTTTCTTTATAGTTATACCTATCATAATT	157	Metazoa	Arthropoda	Insecta	Lepidoptera	Sphingidae	Agrius	Agrius convolvuli	Herbivore	Exophag	0	0	0	0	0	0	0	0	0	0	0	0	0	0	0	0	0	0	0	0	0	0	0	0	0	0	0	0	0	0	0	0	0	0	0	0	0	0
ASV1595	AATTTGAGCAGGAATAGTAGGCACTTCATTAAGTTTATTAATTCGGGCAGAATTAGGAAACCCAGGTTCTTTAATTGAAAATGATCAAATTTATAATACAATTGTTACATCCCATGCATTTATTATAATTTTCTTTATAGTTATACCTATCATAATT	157	Metazoa	Arthropoda	Insecta	Lepidoptera	Sphingidae	Unclassified	Unclassified	Herbivore	Exophag	0	0	0	0	0	0	0	0	0	0	0	0	0	0	0	0	0	0	0	0	0	0	261	0	0	0	0	0	0	0	0	0	0	0	0	0	0	0
ASV1597	TATTTGATCAGGTATAATTGGATCATCTCTTAGAATCTTAATTCGATTAGAATTAAGACAAATTAATTCTATTATTAATAATAATCAACTATATAATGTAATTGTTACAATCCATGCTTTTATTATAATTTTTTTTATAACAATACCAATTGTTATT	157	Metazoa	Arthropoda	Insecta	Hemiptera	Aphididae	Unclassified	Unclassified	Herbivore	Exophag	0	0	0	0	0	0	0	0	0	0	0	0	0	0	0	0	0	0	0	0	0	0	0	0	0	0	0	0	1	0	0	0	0	0	0	0	0	0
ASV1610	TGCTTGAGCGGCTATAGTTGGTACGGCTATAAGAGTTTTAATTCGAATTGAATTAGGTCAGTCTGGGAGGTTTTTAGGAGATGATCAGCTTTATAATGTAATTGTTACAGCTCATGCATTTGTAATAATTTTTTTTATAGTAATACCTATTTTGATT	157	Metazoa	Arthropoda	Arachnida	Araneae	Araneidae	Hypsosinga	Hypsosinga sanguinea	Predator		0	0	0	0	0	0	0	0	0	0	0	0	0	0	0	0	0	0	0	0	0	0	0	0	0	0	0	0	448	0	0	0	0	0	0	0	0	0
ASV1616	TATTTGAGCAGGAATAGTAGGTACTTCACTAAGATTACTAATTCGAGCAGAATTAGGAACCCCCGGATCTTTAATTGGAGATGATCAAATTTATAATACTATTGTAACAGCTCATGCCTTCATTATAATTTTTTTTATAGTAATACCTATTATAATT	157	Metazoa	Arthropoda	Insecta	Lepidoptera	Noctuidae	Simyra	Unclassified	Herbivore	Exophag	0	0	0	0	0	0	0	0	0	0	0	0	0	0	0	0	0	0	0	0	0	0	0	0	0	0	0	0	0	0	0	0	0	0	0	0	0	0
ASV1661	AATTTGAGCAGGAATAGTAGGCACTTCATTAAGTTTATTAATTCGGGCAGAATTGGGAAACCCAGGTTCTTTAATTGAAAATGATCAAATTTATAATACAATTGTTACATCTCATGCATTTATTATAATTTTCTTTATAGTTATACCTATCATAATT	157	Metazoa	Arthropoda	Insecta	Lepidoptera	Sphingidae	Agrius	Agrius convolvuli	Herbivore	Exophag	100	0	0	0	0	0	0	0	0	0	0	0	0	0	0	0	0	0	0	0	0	0	0	0	0	0	0	0	0	0	0	0	0	0	0	0	0	0
ASV1686	AACTTGATCTGGAATAATTGGAACATCCCTAAGACTCCTAATTCGAACTGAATTAGGAACCCCTGGAAAATTAATTGGGAATGATCAAATTTATAATACTATTGTAACTGCTCATGCTTTTATCATAATTTTTTTTATAGTTATACCTATTATAATT	157	Metazoa	Arthropoda	Insecta	Lepidoptera	Unclassified	Unclassified	Unclassified	Herbivore	Unknown	0	0	0	0	0	0	0	0	0	0	0	0	0	0	0	0	0	0	0	0	0	0	0	0	0	0	0	0	3	0	0	0	0	0	0	0	2	0
ASV1688	AATTTGAGCTGGAATAATAGGAACTTCATTAAGTTTATTAATTCGAGCTGAATTAGGAAATCCAGGATCATTAATTGGAGATGATCAAATTTATAATACAATTGTTACAGCTCATGCCTTTATTATAATTTTTTTCATGGTAATACCTATTATAATT	157	Metazoa	Arthropoda	Insecta	Lepidoptera	Coleophoridae	Coleophora	Coleophora helgada	Herbivore	Endophag	0	0	0	0	0	0	0	0	0	0	0	0	0	0	0	0	0	0	0	0	0	0	0	0	0	0	0	0	0	0	0	0	0	0	0	0	0	0
ASV1693	AATTTGAGCAGGTATAATAGGAACATCTTTAAGATTATTAATTCGAGCTGAATTAGGAAATCCGGGTTCATTAATTGAAAATGATCAAATTTACAATACTATTGTTACAGCTCATGCTTTTATTATAATTTTTTTTATAGTAATACCTATTATAATT	157	Metazoa	Arthropoda	Insecta	Lepidoptera	Unclassified	Unclassified	Unclassified	Herbivore	Unknown	0	0	0	2633	0	0	1193	0	0	0	0	0	0	0	0	0	0	0	0	0	0	0	0	0	0	0	0	0	0	0	0	0	0	0	0	0	0	0
ASV1700	ATCTTGGGCTGCTATAGTAGGAACTGCAATAAGAGTATTAATTCGAATAGAATTAGGGCAAACGGGAAGTTTGTTAGGAGATGATCATCTTTATAATGTAATTGTTACGGCTCATGCATTTGTAATAATTTTTTTTATAGTAATACCAATTTTGATT	157	Metazoa	Arthropoda	Arachnida	Araneae	Gnaphosidae	Gnaphosa	Gnaphosa kompirensis	Predator		0	89	0	0	0	0	0	0	0	0	0	0	0	0	0	0	0	0	0	0	0	0	0	0	0	0	546	0	2	0	0	0	0	0	0	0	0	0
ASV1721	AATTTGAGCAGGAATAGTAGGCACTTCATTAAGTTTATTAATTCGGGCAGAATTAGGAAACCCAGGTTCTTTAATTGAAAATGATCAAATTTATAATACAATTGTTACGTCTCATGCATTTATTATAATTTTCTTTATAGTTATACCTATCATAATT	157	Metazoa	Arthropoda	Insecta	Lepidoptera	Sphingidae	Agrius	Agrius convolvuli	Herbivore	Exophag	0	0	0	0	0	0	0	0	0	0	0	0	0	0	0	0	0	0	0	0	0	0	0	0	0	0	0	0	0	0	0	0	0	0	0	0	0	0
ASV1732	AATTTGAAGAGGAATAGTAGGAACATCTTTAAGACTTCTAATTCGTGCTGAATTAGGAAATCCAGGATCATTAATTGGAGATGATCAAATTTATAATACAATTGTTACAGCTCATGCATTTATTATAATTTTTTTTATAGTAATACCAATTATAATT	157	Metazoa	Arthropoda	Insecta	Lepidoptera	Crambidae	Sitochroa	Sitochroa verticalis	Herbivore	Exophag	0	0	0	0	0	0	0	0	0	0	0	0	0	0	0	0	0	0	0	0	0	0	0	0	0	0	0	0	0	0	0	0	737	0	0	0	0	0
ASV1747	AGCATGAGCTGGGATAGTAGGAACTTCTTTAAGAATCTTAATCCGAGCTGAACTAGGTCACCCTGGAGCCCTAATTGGTGATGATCAAATTTATAATGTCATTGTAACTGCACATGCATTTGTAATAATTTTTTTTATAGTAATACCTATTATAATT	157	Metazoa	Arthropoda	Insecta	Diptera	Chloropidae	Cryptonevra	Cryptonevra flavitarsis	Herbivore	Endophag	0	0	0	0	0	0	0	0	0	0	0	0	0	0	0	0	0	0	0	0	0	0	0	0	0	0	0	0	9	0	0	0	0	0	0	0	0	0
ASV1766	TATTTGAGCCGGTATAGTAGGAACTTCATTAAGTTTACTTATTCGAGCAGAATTAGGAAATCCTGGATCTTTAATTGGTGATGATCAAATTTATAACACCATTGTAACTGCACATGCATTTATTATAATTTTTTTTATAGTGATACCCATTATAATT	157	Metazoa	Arthropoda	Insecta	Lepidoptera	Tortricidae	Matsumuraeses	Matsumuraeses sp. ANIC1	Herbivore	Endophag	0	0	0	0	0	0	0	0	1821	0	0	0	0	0	0	0	0	0	0	0	0	0	0	0	0	0	0	0	0	0	0	0	0	0	0	0	0	0
ASV1773	AATTTGAGCAGGAATAGTAGGTACATCTTTAAGACTTCTAATTCGTGCTGAATTAGGTACTCCCGGGTCTTTAATTGGAGATGATCAAATTTATAATACTATTGTAACAGCTCATGCTTTTATTATAATTTTTTTTATAGTAATACCTATTATAATT	157	Metazoa	Arthropoda	Insecta	Lepidoptera	Nolidae	Earias	Unclassified	Herbivore	Endophag	0	0	0	0	0	0	0	0	0	0	0	0	0	0	0	0	0	0	0	0	0	0	0	0	0	0	0	0	0	0	0	0	0	0	0	0	0	0
ASV1798	AATTTGAGCAGGAATAGTAGGCACTTCATTAAGTTTATTAATTCGGGCAGAATTAGGAAACCCAGGTTCCTTAATTGAAAATGATCAAATTTATAATACAATTGTTACATCTCATGCATTTATTATAATTTTCTTTATAGTTATACCTATCATAATT	157	Metazoa	Arthropoda	Insecta	Lepidoptera	Unclassified	Unclassified	Unclassified	Herbivore	Unknown	0	0	0	0	0	0	0	0	0	0	0	0	0	0	0	0	0	0	0	69	0	0	0	0	0	0	0	0	0	0	0	0	0	0	0	0	0	0
ASV1813	AATTTGAGCAGGAATAGTAGGAACCTCATTAAGATTATTAATTCGAGCAGAATTAGGAAATCCCGGTTCTTTAATTGGTGATGATCAAATTTATAATACTATTGTAACAGCTCATGCTTTTATTATAATTTTTTTTATAGTAATACCAATTATAATT	157	Metazoa	Arthropoda	Insecta	Lepidoptera	Unclassified	Unclassified	Unclassified	Herbivore	Unknown	0	0	0	0	0	0	0	0	0	0	0	0	0	0	0	0	0	0	0	0	0	0	0	0	0	0	0	0	0	0	0	0	0	0	0	0	0	0
ASV1816	AATTTGATCAGGAATATTAGGAACTTCCTTAAGTATATTAATTCGAGCTGAATTAGGAAACCCCGGATCATTAATTGGAGATGATCAAATTTATAATACAATTGTCACAGCTCATGCATTTATTATAATTTTTTTTATAGTTATACCTATTATAATT	157	Metazoa	Arthropoda	Insecta	Lepidoptera	Gracillariidae	Philodoria	Philodoria nr. floscula CLV6239	Herbivore	Endophag	0	0	0	0	0	0	0	0	0	0	0	0	0	0	0	0	0	0	0	0	0	0	0	0	0	0	0	0	0	0	0	0	0	0	0	0	0	0
ASV1830	AATTTGAGCTGGAATAGTAGGAACTTCTTTAAGATTATTAATTCGAGCTGAATTAGGAAATCCTGGATCATTAATTGGTGATGATCAAATTTATAATACAATTGTTACTGCTCATGCTTTTATTATAATTTTCTTTATAGTTATACCCATTATAATT	157	Metazoa	Arthropoda	Insecta	Lepidoptera	Coleophoridae	Coleophora	Coleophora deviella	Herbivore	Endophag	0	0	0	0	0	685	6	0	0	0	0	0	0	0	0	0	0	0	0	0	0	1609	0	0	0	0	3707	3470	0	0	0	0	0	0	0	0	0	0
ASV1846	AATTTGAGCAGGAATAGTAGGAACTTCATTAAGTTTATTAATTCGAGCAGAATTAGGAAACCCAGGATCATTAATTGGAGATGACCAAATTTATAATACTATTGTAACTGCCCATGCTTTTATTATAATTTTTTTTATAGTAATACCAATTATAATT	157	Metazoa	Arthropoda	Insecta	Lepidoptera	Notodontidae	Furcula	Furcula occidentalis	Herbivore	Exophag	0	0	0	0	0	0	0	0	0	0	0	0	0	0	0	0	0	0	0	0	0	0	0	0	0	0	0	0	0	0	0	0	0	0	0	0	0	0
ASV1874	ATTCTGATCTGGTATATTAGGATTATCATTTAGAATATTAATTCGAAGAGAATTAGGGACTCCTAATTCATTAATTGGAGATGATCAAATTTATAATACAATTATTACATCACATGCATTTTTAATAATTTTTTTTATAGTAATACCCGTAATAATT	157	Metazoa	Arthropoda	Insecta	Hymenoptera	Cimbicidae	Corynis	Corynis obscura	Herbivore	Exophag	0	0	0	0	0	0	0	0	0	0	0	0	0	0	0	0	0	0	0	0	0	0	0	0	0	0	0	0	0	0	0	0	0	0	0	0	0	0
ASV1886	AATTTGAGCAGGTATAATAGGAACATCTTTAAGATTATTAATTCGAGCTGAATTAGGAAATCCAGGATCATTAATTGGGAATGATCAAATTTACAATACTATTGTTACAGCTCACGCTTTTATTATAATTTTTTTTATAGTAATACCTATTATAATT	157	Metazoa	Arthropoda	Insecta	Lepidoptera	Tortricidae	Unclassified	Unclassified	Herbivore	Endophag	0	0	0	0	0	0	1188	0	0	0	0	0	0	0	0	0	0	0	0	0	0	0	0	0	0	0	0	0	0	0	0	0	0	0	0	96	0	0
ASV1890	AACTTGATCTGGAATAATTGGGACATCCCTAAGACTCCTAATTCGAACTGAATTAGGAACCCCTGGAAAATTAATTGGGAATGGTCAAATTTATAATACTATTGTAACTGCTCATGCTTTTATCATAATTTTTTTTATAGTTATACCTATTATAATT	157	Metazoa	Arthropoda	Insecta	Lepidoptera	Lasiocampidae	Alompra	Alompra roepkei	Herbivore	Exophag	0	0	0	0	0	0	0	0	0	0	0	0	0	0	0	0	0	0	0	0	0	0	0	0	0	0	0	0	0	0	0	6	0	0	0	0	0	0
ASV1894	AGCATGAGCCGGTATAGTAGGGACATCCCTCAGTTTATTAATTCGAGCTGAATTAGGCCAACCAGGATATTTAATTGGTGACGACCAAATTTATAATGTAATCGTTACTGCCCACGCATTTGTAATAATTTTCTTTATAGTTATACCTATTATAATT	157	Metazoa	Arthropoda	Insecta	Orthoptera	Tettigoniidae	Metrioptera	Metrioptera bonneti	Herbivore	Exophag	0	0	0	0	0	0	0	1408	0	0	2	0	0	0	0	0	0	0	0	0	0	0	0	0	0	0	0	0	0	0	0	0	0	0	0	0	0	0
ASV1898	TATGTGATCTGGTATATTAGGTTTATCTATAAGATTAATTATTCGAATAGAATTAAGTGTAGCAGGTAGATTTATTGGAAGAGATCAAATTTATAATAGAATTGTTACTGCTCATGCTTTTGTAATAATTTTTTTTATGGTTATGCCTATTATAATT	157	Metazoa	Arthropoda	Insecta	Hymenoptera	Braconidae	Unclassified	Unclassified	Parasitoid		0	0	0	0	0	0	0	0	0	0	0	0	2124	0	0	0	1	0	0	0	0	0	0	0	0	0	0	0	0	0	0	0	0	0	0	0	0	0
ASV1905	AGCCTGATCAGGAATAGTAGGAACATCCCTCAGCCTACTAATTCGAATTGAATTAGGTAATCCAGGAACACTAATCGGTAATGATCAAATTTATAATACAATTGTTACAGCCCATGCATTTATTATAATTTTTTTCATAGTTATACCTATCATAATT	157	Metazoa	Arthropoda	Insecta	Coleoptera	Chrysomelidae	Pseudocolaspis	Pseudocolaspis sp. EMHAU_15070625	Herbivore	Exophag	0	0	0	0	0	0	667	0	0	0	0	0	0	5	0	0	0	0	0	0	0	0	0	0	0	0	0	0	0	0	0	0	0	0	0	0	0	0
ASV1919	AGCATGAGCTGGAATAGTAGGTACATCAATAAGAATAATTATTCGTACAGAACTTGGACAACCAGGATCTATAATTGGAAATGATCAAATCTATAATGTTATTATTACAGCACATGCATTTGTAATAATTTTCTTCATAGTAATACCTATTATAATC	157	Metazoa	Arthropoda	Insecta	Orthoptera	Acrididae	Unclassified	Unclassified	Herbivore	Exophag	0	0	0	0	0	0	0	0	0	0	0	0	0	0	0	0	0	0	0	0	0	2164	0	0	0	0	0	0	0	0	0	0	0	0	0	0	0	0
ASV1923	AATCTGATCAGGAATAGTAGGAACATCTTTAAGACTTCTTATTCGAGCTGAATTAGGAAACCCTGGCTCATTAATTGGAGATGATCAAATTTATAATACTATTGTAACAGCTCATGCTTTTATTATAATTTTTTTTATAGTAATACCAATTATAATT	157	Metazoa	Arthropoda	Insecta	Lepidoptera	Limacodidae	Narosoideus	Narosoideus flavidorsalis	Herbivore	Exophag	0	0	0	0	0	0	0	0	0	0	0	0	0	0	0	0	0	0	0	0	0	0	0	0	0	0	0	0	8	0	0	0	0	0	0	0	0	476
ASV1946	AGCATGAGCTGGGATAGTAGGAACATCAATAAGAATAATTATCCGAATAGAATTAGGACAGCCAGGATCAATAATTGGAGATGATCAAATCTATAATGTAATTATTACAGCACATGCATTTGTAATAATTTTCTTTATAGTTATACCAATTATAATT	157	Metazoa	Arthropoda	Insecta	Orthoptera	Acrididae	Oedaleus	Unclassified	Herbivore	Exophag	0	0	0	0	0	0	0	0	0	0	0	0	0	0	0	0	0	0	0	0	0	0	0	0	0	0	0	0	0	0	0	0	0	0	0	0	0	0
ASV1964	TGCGTGGGCTGCTATAGTTGGTACTGCAATAAGTGTATTAATTCGTATGGAATTAGGACAGGTTGGTAAGTTTTTGGGCGATGATCATATATATAATGTAATTGTTACTGCACATGCATTTGTAATAATTTTTTTCATAGTGATGCCTGTTTTGATT	157	Metazoa	Arthropoda	Arachnida	Araneae	Philodromidae	Tibellus	Unclassified	Predator		0	0	0	0	0	0	0	0	0	0	0	0	0	0	0	0	0	0	0	0	0	0	0	0	0	0	0	0	0	0	0	0	0	0	0	0	0	0
ASV1970	TATATGAGCAGGAATAGTGGGAACTTCCTTAAGAATTTTAATTCGATTAGAATTAGGGTCAACAGGAAGATTAATCGGAAATGACCAAATTTATAATGTTATTGTAACTGCGCACGCATTTATCATAATTTTTTTCATAGTAATGCCGATTATAATT	157	Metazoa	Arthropoda	Insecta	Coleoptera	Coccinellidae	Coccinula	Coccinula quatuordecimpustulata	Predator		0	0	0	0	0	0	0	0	0	0	0	0	0	0	0	0	0	0	0	0	0	0	0	0	0	0	0	0	0	0	0	0	0	0	0	0	0	0
ASV1972	ATCTTGAGCTGGAATAGTAGGAACATCTTTAAGAATACTAATTCGTACAGAATTAGGAAATCCGGGAAGATTAATTGGAGATGATCAAATTTATAATAGTATTGTTACAGCCCATGCATTTATTATAATTTTTTTTATAGTAATACCTATTATAATC	157	Metazoa	Arthropoda	Insecta	Lepidoptera	Unclassified	Unclassified	Unclassified	Herbivore	Unknown	0	0	0	0	0	0	0	0	0	0	0	0	0	0	0	0	0	0	0	0	0	0	0	0	0	0	0	0	0	0	0	0	0	0	0	0	0	0
ASV1975	AATTTGAGCAGGAATAGTAGGAACATCTTTAAGTTTATTAATTCGTGCTGAATTAGGTAATCCAGGATCATTAATTGGAGATGATCAAATTTATAATACTATTGTAACAGCTCATGCTTTTATTATAATTTTCTTTATAGTTATACCTATTATAATT	157	Metazoa	Arthropoda	Insecta	Lepidoptera	Unclassified	Unclassified	Unclassified	Herbivore	Unknown	0	0	0	0	0	0	0	0	0	0	0	0	0	0	0	0	0	0	0	0	0	0	0	0	0	0	0	0	0	0	0	0	0	0	0	0	0	0
ASV1976	AGAATGAGCCGGAATAGTAGGAACATCAATAAGAATAATTATCCGTGCAGAACTTTGACAACCAGGATCTATAATTGGTGATGATCAAATCTATACTATTATTACAGCACATGCATTTGTAATACTTTTCTTCATAGTAATACCCATTATAATT	154	Metazoa	Arthropoda	Insecta	Orthoptera	Acrididae	Unclassified	Unclassified	Herbivore	Exophag	0	0	0	0	0	0	0	0	0	0	0	0	0	0	0	0	0	0	0	0	0	0	0	0	0	0	0	0	0	0	0	0	296	0	0	0	0	0
ASV2001	AATTTGATCAGGAATAGTTGGTACATCATTAAGACTTCTTCTTCGTGCTGAATTAGGAACTTCAGGTTCTTTAATTGGAGATGATCAAATTTATAATACTATTGTTACTAGACATGCTTTTATTATAATTTTTTTTATAGTTATACCAATTATAATT	157	Metazoa	Arthropoda	Insecta	Lepidoptera	Pyralidae	Emmalocera	Emmalocera sp. KLM Lep 03010	Herbivore	Endophag	0	0	0	0	0	0	0	0	0	0	0	0	0	0	0	0	0	0	0	0	0	0	0	0	0	0	0	0	0	0	0	0	0	0	0	0	0	0
ASV2011	GGTTTGATCTGCTATGGTGGGGACTGCTATAAGAGTTTTAATTCGAATTGAATTAGGGCAATCTGGTAGATTTTTAGGTGACGATCAAGTTTATAATGTGATTGTTACGGCACACGCTTTTGTTATGATTTTTTTTATAGTTATACCTATTTTAATT	157	Metazoa	Arthropoda	Arachnida	Araneae	Tetragnathidae	Pachygnatha	Pachygnatha quadrimaculata	Predator		0	0	0	0	0	0	0	0	0	0	0	0	0	0	0	0	0	0	0	0	0	0	0	0	0	0	0	0	0	0	0	0	0	0	0	0	0	0
ASV2027	AATTTGAGCAGGAATAGTAGGAACCTCATTAAGACTTCTAATTCGAGCAGAATTAGGAACCCCAGGGTCTTTAATTGGAGATGACCAAATCTATAATACCATTGTAACAGCTCATGCTTTTATTATAATTTTTTTCATAGTTATACCTATCATAATT	157	Metazoa	Arthropoda	Insecta	Lepidoptera	Saturniidae	Antheraea	Antheraea pernyi	Herbivore	Exophag	0	0	0	0	0	0	0	0	0	0	0	0	0	0	0	0	0	0	0	0	0	0	0	0	0	0	0	0	0	0	0	0	0	0	2333	0	0	0
ASV2036	AATTTGAGCTGGAATAGTAGGAACTTCTTTAAGTTTATTAATTCGAGCCGAATTAGGAAATCCCGGCTCATTAATTGGTGACGATCAAATTTATAATACAATTGTCACAGCTCATGCTTTTATTATAATTTTTTTTATAGTTATACCTATCATAATT	157	Metazoa	Arthropoda	Insecta	Lepidoptera	Coleophoridae	Coleophora	Unclassified	Herbivore	Endophag	0	0	0	0	0	0	0	0	0	0	0	0	0	0	0	0	0	0	0	0	0	0	0	0	0	0	0	0	0	0	0	0	0	0	0	0	0	0
ASV2037	AACATGAGCTGGAATAGTAGGTACATCAATAAGAATAATTATTCGTGCAGAACTTGGACAACCAGGATCTATAATTGGAGATGATCAAATCTATAATGTTATTATTACAGCACATGCATTTGTAATAATTTTCTTCATGGTAATACCTATTATAATT	157	Metazoa	Arthropoda	Insecta	Orthoptera	Acrididae	Pseudoeoscyllina	Pseudoeoscyllina xilingensis	Herbivore	Exophag	0	12	369	0	2	0	0	0	0	0	0	0	0	0	0	0	0	0	0	0	0	0	0	0	0	0	0	0	0	0	0	0	0	0	0	0	0	0
ASV2047	GATTTGAGCAGGAATAGTAGGAACTTCTTTAAGTTTATTAATTCGGGCAGAATTAGGTAATCCTGGATCTTTAATTGGAGATGATCAAATTTATAATACTATCGTTACAGCTCATGCTTTTATTATAATTTTCTTTATAGTAATACCAATTATAATT	157	Metazoa	Arthropoda	Insecta	Lepidoptera	Noctuidae	Heliothis	Heliothis adaucta	Herbivore	Exophag	0	0	0	0	0	0	0	0	0	0	0	0	0	0	0	0	0	0	0	0	0	0	0	0	0	0	0	0	0	0	0	0	0	4610	0	0	0	0
ASV2054	AGCATGATCTGGTATAGTTGGAACTTCATTAAGAATTTTAATTCGAGCAGAATTAGGACACCCTGGTGCACTAATTGGTGACGACCAAATTTATAATGTAATTGTAACAGCTCATGCTTTTATTATAATTTTCTTTATAGTAATACCTATTATAATT	157	Metazoa	Arthropoda	Insecta	Diptera	Muscidae	Musca	Unclassified	Herbivore	Unknown	0	1523	0	0	0	0	0	0	0	0	0	0	0	0	0	0	0	0	0	0	0	0	0	0	0	0	0	0	0	0	0	0	0	0	0	0	0	0
ASV2072	AATTTGAAGAGGAATAGTAGGAACATCTTTAAGACTTCTAATTCGTGCTGAATTAGGAAATCCAGGATCATTAATTGGAGATGACCAAATTTATAATACAATTGTTACAGCTCATGCATTTATTATAATTTTTTTTATAGTAATACCAATTATAATT	157	Metazoa	Arthropoda	Insecta	Lepidoptera	Crambidae	Sitochroa	Sitochroa verticalis	Herbivore	Exophag	0	0	0	0	0	0	0	0	0	0	0	0	0	0	207	1	7867	0	0	1	0	0	0	2	4038	0	0	0	0	2	0	173	0	0	0	0	0	377
ASV2088	TGCATGAGCAGGAATAGTAGGAACATCCTTAAGTATATTAATTCGTGCTAAATTAGGAAATCCGGGAGCATTAATTGGTGACGATCAAATTTATAATGTTATTGTAACTGCCCATGAATTTGTAATAATTTTTTTTATAGTAATACCTATTATAATT	157	Metazoa	Arthropoda	Insecta	Coleoptera	Carabidae	Calathus	Calathus micropterus	Herbivore	Exophag	0	0	0	0	0	0	0	0	0	0	0	0	0	0	0	0	0	0	0	0	0	0	0	0	0	0	0	0	0	0	0	0	0	0	0	0	0	0
ASV2110	AATTTGAGCAGGAATAATTGGGACATCTTTAAGTCTTTTAATTCGGGCTGAATTGGGGAATCCAGGATCATTAATTGGTGATGACCAAATTTATAATACAATTGTTACAGCTCATGCTTTTATTATAATTTTTTTTATAGTTATACCTATTATAATT	157	Metazoa	Arthropoda	Insecta	Lepidoptera	Unclassified	Unclassified	Unclassified	Herbivore	Unknown	0	0	238	0	0	0	0	0	0	0	0	0	0	0	0	0	0	0	0	0	0	0	0	0	0	0	0	0	0	0	0	0	0	0	0	0	0	0
ASV2139	AGCTTGATCTGGAATAGTAGGAACATCAATAAGTATAATTATTCGTGCAGAATTAGGACAACCAGGATATTTAATTGGAGATGATCAAATTTATAATGTAATTATTACAGCTCATGCATTTGTAATAATTTTTTTTATAGTAATACCTATTATAATT	157	Metazoa	Arthropoda	Insecta	Orthoptera	Acrididae	Euchorthippus	Euchorthippus unicolor	Herbivore	Exophag	0	0	0	0	0	0	0	0	0	0	0	0	0	0	0	0	0	0	0	0	0	0	1	0	0	0	0	0	0	0	0	0	193	0	0	0	0	6
ASV2151	AATTTGAGCAGGAATAGTAGGCACTTCATTAAGTTTATTAATTCGGGCAGAATTAGGAAACCCAGGTTCTTTAATTGAAAATGATCAAATTTATAATACAATTGTTACATCTCATGCATTTATTATAATTTTCTTTATAGTTATACCTATCATAATG	157	Metazoa	Arthropoda	Insecta	Lepidoptera	Sphingidae	Agrius	Agrius convolvuli	Herbivore	Exophag	0	0	0	0	0	0	0	0	0	0	0	0	0	0	0	0	0	0	0	0	150	0	0	0	0	0	0	0	0	0	0	0	0	0	0	0	0	0
ASV2152	AATTTGAGCAGGGATATTAGGTACATCTCTTAGACTTTTAATTCGAGCTGAATTAGGTAATCCTGGTTCTTTAATTGGAGATGATCAAATTTATAACACTATTGTAACAGCTCATGCTTTTATTATAATTTTTTTTATAGTTATACCTATTATAATT	157	Metazoa	Arthropoda	Insecta	Lepidoptera	Unclassified	Unclassified	Unclassified	Herbivore	Unknown	0	0	0	0	0	0	0	0	0	0	0	3	0	0	0	0	0	0	0	0	0	0	0	0	0	0	0	0	0	0	0	0	1207	0	0	0	0	0
ASV2162	AGTATGAGCAGGAATAATTGGAACTTCTTTAAGTTTAATAATTCGTACAGAATTAGGTAACCCTGGGTCACTAATTGGAGATGATCAAATTTATAATACTATTGTTACAGCTCATGCTTTTATTATAATTTTTTTTATAGTTATACCAATTATAATT	157	Metazoa	Arthropoda	Insecta	Lepidoptera	Pieridae	Colias	Unclassified	Herbivore	Exophag	0	0	0	0	0	0	0	0	0	0	0	0	0	0	0	0	0	0	0	0	0	0	0	0	0	0	0	0	0	0	0	0	0	0	0	0	0	0
ASV2165	AATTTGAAGAGGAATAGTAGGAACATCTTTAAGACTTCTAATTCGTGCTGAATTAGGAAATCCAGGATCATTAATTGGTGATGATCAAATTTATAATACAATTGTTACAGCTCATGCATTTATTATAATTTTTTTTATAGTAATACCAATTATAATT	157	Metazoa	Arthropoda	Insecta	Lepidoptera	Crambidae	Sitochroa	Sitochroa verticalis	Herbivore	Exophag	0	0	0	0	0	0	0	0	0	0	0	0	0	0	0	0	0	0	0	0	0	0	0	0	0	0	0	0	447	0	0	0	0	0	1134	0	0	0
ASV2171	AATTTGAGCAGGAATAGTAGGAACTTCATTAAGATTACTAATTCGAGCAGAATTAGGAACCCCAGGATCTTTAATTGGAGATGATCAAATTTATAATACAATTGTAACAGCACATGCATTTATTATAATTTTCTTTATAGTAATACCAATTATAATT	157	Metazoa	Arthropoda	Insecta	Lepidoptera	Sphingidae	Hyles	Hyles euphorbiae	Herbivore	Exophag	0	0	1425	0	4	0	0	148	0	0	0	0	0	0	0	0	0	0	0	0	0	0	0	0	0	0	0	0	0	0	0	0	0	0	0	0	0	0
ASV2172	AATTTGATCAGGAATAGTAGGAACATCTTTAAGAATTTTAATTCGAATAGAATTAAGAAGAATTTCAAATTTAATTGGAAATGATCTAATTTATAATGTTATTGTAACAGCTCATGCTTTTATTATAATTTTTTTTATAGTAATACCTATTTTAATT	157	Metazoa	Arthropoda	Insecta	Diptera	Cecidomyiidae	Ozirhincus	Unclassified	Herbivore	Endophag	0	0	0	0	0	0	0	0	0	0	0	0	0	0	0	0	0	0	0	0	0	0	0	0	0	0	0	0	0	0	0	0	0	0	0	0	0	0
ASV2192	TATTTGATCAGGTATAATCGGATCTTCACTTAGAATATTAATTCGATTAGAACTTAGTCAAATCAATTCAATTATTAATAATAATCAACTTTATAATGTAATTGTAACAATTCATGCTTTTATTATAATTTTCTTTATAACTATACCAATTGTAATT	157	Metazoa	Arthropoda	Insecta	Hemiptera	Aphididae	Hyalopterus	Hyalopterus pruni	Herbivore	Exophag	0	0	0	0	0	0	0	0	0	0	0	0	0	0	0	0	0	0	0	0	0	0	0	0	0	0	0	0	0	0	0	0	0	0	0	0	0	274
ASV2197	TGCATGAGCAGGAATAGTAGGAACATCCTTAAGTATATTAATTCGTGCTGAATTAGGAAATCCGGGAGCATTAATTGGTGACGATCAAATTTATAATGTTATTGTAACTGCCCATGCATTTGTTATAATTTTTTTTATAGTAATACCTATTATAATT	157	Metazoa	Arthropoda	Insecta	Coleoptera	Carabidae	Calathus	Calathus micropterus	Herbivore	Exophag	0	0	0	0	0	0	0	0	0	0	0	0	0	0	0	0	0	0	0	0	0	0	0	0	0	0	0	0	0	0	0	0	0	0	0	0	0	0
ASV2198	TATGTGATCTGGTATATTAGGTTTATCTATAAGATTAATTATTCGAATAGAATTAAGTGTTGCAGGTAGATTTATTGGAAGAGATCAAATTTATAATAGAATTGTTACTGCTCATGCTTTTGTAATAATTTTTTTTATGGTTATGCCTATTATAATT	157	Metazoa	Arthropoda	Insecta	Hymenoptera	Braconidae	Unclassified	Unclassified	Parasitoid		0	0	0	0	0	4	0	0	0	0	0	0	0	2429	0	0	0	0	0	0	0	0	0	0	0	0	0	0	0	0	0	0	0	0	0	0	0	0
ASV2209	AATTTGAAGAGGAATAGTAGGAACATCTTTAAGTCTTTTAATTCGTGCTGAATTAGGTAATCCAGGATCATTAATTGGAGATGATCAAATTTATAATACAATTGTTACAGCTCATGCATTTATTATAATTTTTTTTATGGTTATACCTATTATAATT	157	Metazoa	Arthropoda	Insecta	Lepidoptera	Crambidae	Loxostege	Loxostege turbidalis	Herbivore	Endophag	0	0	0	0	0	0	0	0	0	0	0	0	0	0	0	0	0	0	0	0	0	0	0	0	0	0	0	0	0	0	0	0	0	0	0	0	0	0
ASV2227	AATTTGAGCAGGAATAGTAGGCACTTCATTAAGTTTATTAATTCGGGCAGAATTAGGAAACCCAGGTTCTTTAATTGAAAATGATCAAATTTATAATACAATTGTTACATCTCATGCATTTATTATAATTTTCTTTATAGTTATACCTATCATAATT	157	Metazoa	Arthropoda	Insecta	Lepidoptera	Sphingidae	Agrius	Agrius convolvuli	Herbivore	Exophag	9807	40	23	16	26	29	48	36	2451	4024	62	3880	31	117	54	27	29	34	6749	7130	9727	1980	9532	22	20	35	17	29	94	4175	59	60	28	23	37	289	24	18
ASV2248	AATTTGAGCAGGTATATTAGGTACTTCACTAAGTTTATTAATTCGAGCTGAATTAGGAAATCCAGGCTCTTTAATTGGGGATGACCAAATTTATAATACTATTGTAACAGCTCATGCTTTTATTATAATTTTTTTTATAGTTATACCCATTATAATA	157	Metazoa	Arthropoda	Insecta	Lepidoptera	Oecophoridae	Philobota	Philobota sp. ANIC208	Herbivore	Exophag	0	0	0	0	0	0	0	0	0	0	0	0	0	0	0	0	0	0	0	0	0	0	0	0	0	0	0	0	0	0	0	0	0	0	0	0	0	0
ASV2259	AATTTGAGCTGGAATAGTTGGTACTTCATTAAGATTATTAATTCGAGCAGAATTAGGTAATCCTGGATCTTTAATTGGAGATGATCAAATTTATAATACTATTGTAACTGCACATGCTTTTATTATAATTTTCTTTATAGTTATACCTATTATAATT	157	Metazoa	Arthropoda	Insecta	Lepidoptera	Nolidae	Meganola	Meganola albula	Herbivore	Exophag	0	0	0	0	0	0	0	0	0	0	0	0	0	0	0	0	0	0	0	0	0	0	0	0	1505	0	0	0	0	0	0	0	0	0	0	0	0	0
ASV2260	AATTTGAGCAGGAATAGTAGGCACTTCATTAAGTTTATTAATTCGGGCAGAATTAGGAAACCCAGGTTCTTTAATTGAAAATGATCAGATTTATAATACAATTGTTACATCTCATGCATTTATTATAATTTTCTTTATAGTTATACCTATCATAATT	157	Metazoa	Arthropoda	Insecta	Lepidoptera	Sphingidae	Agrius	Agrius convolvuli	Herbivore	Exophag	0	0	0	0	0	0	0	0	0	57	0	0	0	0	0	0	0	0	0	0	0	0	0	0	0	0	0	0	0	0	0	0	0	0	0	0	0	0
ASV2269	AGCTTGATCGGCTATAGTTGGTACAGCTATAAGAGTATTAATTCGTATGGAATTAGGACAGTCTGGAATATTTTTAGGTGATGACCATTTATATAATGTAGTAGTTACGGCTCATGCTTTTGTTATGATTTTTTTTATAGTTATACCAATTTTAATT	157	Metazoa	Arthropoda	Arachnida	Araneae	Clubionidae	Clubiona	Clubiona kurilensis	Predator		0	0	0	0	0	0	0	0	0	0	0	0	0	0	0	0	0	0	0	0	0	0	0	0	0	0	0	0	0	0	0	0	0	0	0	0	0	39
ASV2270	AACTTGATCTGGAATAATTGGAACATCCCTAAGACTCCTAATCCGAACTGAATTAGGAACCCCTGGAAAATTAATTGGGAATGATCAAATTTATAATACTATTGTAACTGCTCATGCTTTTATCATAATTTTTTTATAGTTATACCTATTATAATT	156	Metazoa	Arthropoda	Insecta	Lepidoptera	Lasiocampidae	Alompra	Alompra roepkei	Herbivore	Exophag	0	0	0	0	0	0	0	0	0	0	0	0	0	0	0	0	0	0	0	0	0	0	0	5	0	0	0	0	0	0	0	0	0	0	0	0	0	0
ASV2273	AATTTGGGCTGGAATAGTGGGAACTTCTTTAAGTTTATTAATTCGAGCTGAATTAGGGAACCCTGGCTCATTAATTGGTGATGATCAAATTTATAATACAATTGTTACAGCTCATGCCTTTATTATAATTTTTTTTATAGTTATACCTATTATAATT	157	Metazoa	Arthropoda	Insecta	Lepidoptera	Coleophoridae	Coleophora	Unclassified	Herbivore	Endophag	0	218	0	0	0	0	0	0	0	0	0	0	0	0	0	0	0	0	0	0	0	0	0	0	0	0	0	0	79	0	0	0	0	0	0	0	0	0
ASV2276	AATTTGAAGAGGAATAGTAGGAACATCTTTAAGTTTATTAATTCGAGCTGAATTAGGTAATCCAGGCTCATTAATTGGAGATGATCAAATTTATAATACAATTGTTACAGCTCATGCATTTATTATAATTTTTTTTATAGTTATACCTATTATAATT	157	Metazoa	Arthropoda	Insecta	Lepidoptera	Crambidae	Anania	Anania verbascalis	Herbivore	Exophag	0	0	0	0	0	0	0	0	0	0	0	0	0	0	0	0	0	0	0	0	0	0	0	0	0	0	0	0	1197	0	0	2636	0	0	0	0	0	0
ASV2278	AATTTGATCAGGAATAGTAGGAACATCTTTAAGAATTTTAATTCGAATAGAATTAAGAAGAATTTCAAATTTAATTGGAAATGATCAAATTTATAATGTTATTGTAACAGCTCATGCTTTTATTATAATTTTTTTTATAGTAATACCTATTTTAATT	157	Metazoa	Arthropoda	Insecta	Diptera	Cecidomyiidae	Ozirhincus	Ozirhincus anthemidis	Herbivore	Endophag	0	0	0	0	0	0	0	0	0	0	0	0	0	0	0	0	0	0	0	0	0	0	0	0	0	0	0	0	0	0	0	0	0	0	0	55	0	0
ASV2284	AATTTGAGCAGGAATAGTGGGCACTTCATTAAGTTTATTAATTCGGGCAGAATTAGGAAACCCAGGTTCTTTAATTGAAAATGATCAAATTTATAATACAATTGTTACATCTCATGCATTTATTATAATTTTCTTTATAGTTATACCTATCATAATT	157	Metazoa	Arthropoda	Insecta	Lepidoptera	Sphingidae	Agrius	Agrius convolvuli	Herbivore	Exophag	0	0	0	0	0	0	0	0	0	0	0	0	0	0	0	0	0	0	0	0	0	0	0	0	0	0	0	0	0	0	0	0	0	0	0	0	0	0
ASV2288	AATTTGAGCTGGAATAATAGGAACTTCATTAAGTTTATTAATTCGAGCTGAATTAGGAAATCCAGGATCATTAATTGGAGATGATCAAATTTATAATACAATTGTTACAGCTCATGCCTTTATTATAATTTTTTTTATGGTAATACCTATTATAATT	157	Metazoa	Arthropoda	Insecta	Lepidoptera	Coleophoridae	Coleophora	Coleophora helgada	Herbivore	Endophag	0	662	0	0	0	0	0	0	0	0	0	1932	0	0	0	0	0	0	0	0	0	819	0	0	0	0	0	0	0	0	0	0	0	0	0	0	4	0
[truncated: 81 more columns]
