# Supplementary material for: Incidental Ingestion of Plant‐Dwelling Arthropods by Sheep and Cattle in the Same Habitat
Source: Ecol Evol. 2025 Jul 2;15(7):e71681. doi: 10.1002/ece3.71681 (PMC12222620; doi:10.1002/ece3.71681)
Supplement: Supplementary file 12 — Dataset S10. [file ECE3-15-e71681-s008.xlsx]

## Sheet: Sheep
Data S10A. Proportion of occurance of arthropods ASVs identified in sheep samples across treatments
S = Sheep
Treatments : T0 = T0, G = Grazed, UG = Ungrazed
ASVs with an abundance of <1% within a sample were removed
ASV	Sequence	Length	Phylum	Class	Order	Family	Genus	Species	Guild	Prevalence	FOO	POO	S.T0-1	S.T0-2	S.T0-3	S.T0-4	S.T0-5	S.T0-6	S.T0-7	S.T0-8	S.T0-9	S.T0-10	S.T0-12	S.T0-13	S.T0-14	S.T0-15	S.T0-16	S.T0-17	S.T0-18	S.T0-19	S.T0-20	S.T0-21	S.T0-22	S.T0-23	S.T0-24	S.T0-25	S.T0-26	S.T0-27	S.T0-28	S.T0-29	S.T0-30	S.T0-31	S.T0-32	S.T0-33	S.T0-34	S.T0-35	S.T0-36	S.T0-37	S.T0-38
ASV1569	ATCTTGAGCTGGAATAGTAGGAACATCTTTAAGAATACTAATTCGTACAGAATTAGGAAATCCGGGAAGATTAATTGGAGATGATCAAATTTATAATAGTATTGTTACAGCCCATGCATTTATTATAATTTTTTTTATAGTAATACCTATTATAATC	157	Arthropoda	Insecta	Lepidoptera	unclassified	unclassified	unclassified	Herbivore	92	0.686567	0.000364613	0	0	0	0	0	0	0	0	0	0	0	0	0	0	0	0	0	0	0	0	0	0	0	0	0	0	0	0	0	0	0	0	0	1	0	0	0
ASV2315	AATTTGATCAGGGATATTTGGAATATCATTGAGAATTTTAATCCGATTGGAATTAAGAACTATTTCTAATTTAATTGAAAATGATCAAATTTATAATTCAATTGTTACTGCTCACGCTTTAATTATAATTTTTTTCATAGTTATACCAATTTTAATT	157	Arthropoda	Insecta	Diptera	Cecidomyiidae	unclassified	unclassified	Unknown	91	0.679104	0.00036065	0	0	0	0	0	0	0	0	0	0	0	0	0	0	0	0	0	0	0	0	0	0	0	0	0	0	0	0	0	0	0	0	0	1	0	0	0
ASV0866	AATTTGAGCAGGAATATTAGGTACATCTCTTAGACTTTTAATTCGAGCTGAATTAGGTAATCCTGGTTCTTTAATTGGAGATGATCAAATTTATAACACTATTGTAACAGCTCATGCTTTTATTATAATTTTTTTTATAGTTATACCTATTATAATT	157	Arthropoda	Insecta	Lepidoptera	Gelechiidae	unclassified	unclassified	Herbivore	78	0.58209	0.000309129	0	0	0	0	0	0	0	0	0	0	0	0	0	0	0	0	0	0	0	0	0	0	0	0	0	0	0	0	0	0	0	0	0	0	0	0	0
ASV1181	TATATGAACTGCCATATTAGGGACTTCTTTAAGAAATATTATTCGTTTCGAACTAAGAATACCAAATAGAATTATTAAAGATGATCAAATTTACAATTCTTTAGTTACAGCTCATGCTTTAGTAATAATTTTTTTTATAATTATACCAGTAATAATT	157	Arthropoda	Arachnida	Trombidiformes	Tarsonemidae	unclassified	Tarsonemidae sp. BIOUG25926-A09	Unknown	45	0.335821	0.000178344	1	1	0	0	0	0	0	0	0	0	0	0	0	0	0	0	0	0	1	0	1	0	0	0	0	0	0	0	0	1	0	0	0	0	0	0	0
ASV0401	TATTTGAGCAGGAATAATTGGAACATCATTAAGAATTTTAATTCGAATAGAATTAAGAAGAATTAGAAATTTAATTGGTAATGATCAAATTTATAATGTTATTGTAACTGCTCATGCTTTTATTATAATTTTTTTTATAGTAATACCTATTTTAATT	157	Arthropoda	Insecta	Diptera	Cecidomyiidae	unclassified	unclassified	Unknown	53	0.395522	0.000210049	1	0	0	0	0	0	0	0	0	1	1	0	0	0	0	0	0	0	0	0	0	1	1	1	0	0	0	0	0	0	0	1	0	0	0	0	0
ASV0178	AGCTTGAGCAGGAATAGTAGGTACATCTCTTAGACTATTAATTCGAGCAGAATTAGGAAATCCTGGATCATTAATTGGTGATGATCAAATTTATAATGTAATTGTTACTGCTCATGCATTTATTATAATTTTTTTTATAGTAATACCTATTGTTATT	157	Arthropoda	Insecta	Coleoptera	Staphylinidae	Aleochara	unclassified	Coprophag	13	0.0970149	5.15215e-05	0	1	1	0	1	0	0	0	0	1	0	0	0	0	1	0	0	0	0	0	0	0	0	1	0	0	0	0	0	0	1	0	0	1	1	0	1
ASV1350	AATTTGATCAGGAATAATTGGATCTTCACTTAGTATTTTAATTCGATTAGAATTAAGACAAATTAATTCAATTATTAATAATAATCAATTATATAATGTAATTGTTACAATTCATGCTTTCATTATAATTTTTTTTATAACTATACCAATTGTAATT	157	Arthropoda	Insecta	Hemiptera	Aphididae	Aphis	unclassified	Herbivore	43	0.320896	0.000170417	1	1	1	1	1	1	1	1	1	1	1	1	1	1	1	1	1	1	1	1	1	1	1	1	1	1	1	1	1	1	1	1	1	1	1	1	1
ASV2333	AGCTTGATCAGGAATAGTGGGAACATCCCTTAGAATATTAATTCGATTTGAATTAGGTCACCCAGGAGCCTTAATTGGTAATGATCAAACGTATAATGTTGTAGTTACTGCTCATGCTTTTATTATAATTTTTTTTATAGTAATACCAATTATAATT	157	Arthropoda	Insecta	Diptera	Tachinidae	Voria	Voria ruralis	Parasitoid	58	0.432836	0.000229865	0	0	0	0	0	0	0	0	0	0	0	0	0	0	0	0	0	0	0	0	0	0	0	0	0	0	0	0	0	0	0	0	0	0	0	0	0
ASV0082	TATTTGAGCAGGAATAATTGGAACTTCTTTAAGTTTATTAATTCGAGCTGAATTAGGAAATCCTGGTTCTTTAATTGGTGATGATCAAATTTATAATACTATTGTTACAGCTCATGCTTTTATTATAATTTTTTTTATAGTTATACCTATTATAATT	157	Arthropoda	Insecta	Lepidoptera	unclassified	unclassified	unclassified	Herbivore	59	0.440299	0.000233828	0	0	0	0	0	0	0	0	0	0	0	0	0	0	0	0	0	0	0	0	0	0	0	0	0	0	0	0	0	0	0	0	0	0	0	0	0
ASV1259	AATTTGAGCAGGGATATTAGGTACATCTCTTAGACTTTTAATTCGAGCTGAATTAGGTAATCCTGGTTCTTTAATTGGAGATGATCAAATTTATAACACTATTGTAACAGCTCATGCTTTTATTATAATTTTTTTTATAGTTATACCTATTATAATT	157	Arthropoda	Insecta	Lepidoptera	unclassified	unclassified	unclassified	Herbivore	56	0.41791	0.000221939	0	0	0	0	0	0	0	0	0	0	0	0	0	0	0	0	0	0	0	0	0	0	0	0	0	0	0	0	0	0	0	0	0	0	0	0	0
ASV2470	AATTTGATCAGGGATATTTGGAATATCATTGAGAATTTTAATCCGATTGGAATTAAGAACTATTTCTAATTTAATTGAAAATGATCAAATTTATAATTCAATTGTTACTGCTCACGCTTTAATTATAATTTTTTTTATAGTTATACCAATTTTAATT	157	Arthropoda	Insecta	Diptera	Cecidomyiidae	unclassified	unclassified	Unknown	68	0.507463	0.000269497	0	0	0	0	0	0	0	0	0	0	0	0	0	0	0	0	0	0	0	0	0	0	0	0	0	0	0	0	0	0	0	0	0	0	0	0	0
ASV1743	AATTTGATCAGGAATAATTGGAACTTCACTAAGAATATTAATTCGATTAGAATTAAGAACAATTAAAAATTTAATTGGAAATGATCAAATTTATAATGTTATTGTAACAGCTCATGCTTTTATTATAATTTTTTTTATAGTAATACCAATTTTAATT	157	Arthropoda	Insecta	Diptera	Cecidomyiidae	unclassified	unclassified	Unknown	39	0.291045	0.000154564	0	0	0	0	0	0	0	0	0	0	0	0	0	0	0	0	0	0	0	0	0	0	0	0	0	0	0	0	0	0	0	0	0	0	0	0	0
ASV2164	AATTTGATCAGGGATATTTGGAATATCATTGAGAATTTTAATCCGATTGGAGTTAAGAACTATTTCTAATTTAATTGAAAATGATCAAATTTATAATTCAATTGTTACTGCTCATGCTTTAATTATAATTTTTTTCATAGTTATACCAATTTTAATT	157	Arthropoda	Insecta	Diptera	Cecidomyiidae	unclassified	unclassified	Unknown	66	0.492537	0.000261571	0	0	0	0	0	0	0	0	0	0	0	0	0	0	0	0	0	0	0	0	0	0	0	0	0	0	0	0	0	0	0	0	0	0	0	0	0
ASV2136	TATTTGAGCAGGGATAATTGGAACTTCTTTAAGTTTATTAATTCGAGCTGAATTAGGAAATCCTGGTTCTTTAATTGGTGATGATCAAATTTATAATACTATTGTTACAGCTCATGCTTTTATTATAATTTTTTTTATAGTTATACCTATTATAATT	157	Arthropoda	Insecta	Lepidoptera	unclassified	unclassified	unclassified	Herbivore	44	0.328358	0.00017438	0	0	0	0	0	0	0	0	0	0	0	0	0	0	0	0	0	0	0	0	0	0	0	0	0	0	0	0	0	0	0	0	0	0	0	0	0
ASV2035	AATTTGAGCAGGAATAGTAGGAACTTCATTAAGATTATTAATTCGAGCTGAATTAGGAAACCCTGGATCTTTAATTGGAGATGATCAAATTTATAATACTATTGTAACAGCTCATGCTTTTATTATAATTTTTTTTATAGTTATACCTATTATAATT	157	Arthropoda	Insecta	Lepidoptera	Noctuidae	Anarta	Anarta trifolii	Herbivore	33	0.246269	0.000130785	0	1	1	1	0	1	1	1	1	0	0	0	1	0	1	1	1	1	1	1	1	1	0	1	1	1	1	1	1	1	0	0	1	1	1	1	1
ASV2167	AATTTGAGCAGGATTAATTGGAACATCTCTTAGTTTATTAATTCGAGCTGAATTAGGAACCCCTAATTCTTTAATTGGAGATGATCAAATTTATAATTCAATTGTTACAGCCCATGCTTTCATTATAATTTTTTTTATAGTAATACCAATTATAATT	157	Arthropoda	Insecta	Lepidoptera	Pterophoridae	unclassified	Pterophoridae sp. BOLD:AAL8472	Herbivore	8	0.0597015	3.17055e-05	0	0	0	0	0	0	0	0	0	0	0	0	0	0	0	0	0	0	0	0	0	0	0	0	0	0	0	0	0	0	0	0	0	0	0	0	0
ASV1056	AATTTGAGCTGGAATAGTAGGAACTTCACTAAGTTTATTAATTCGAGCTGAATTAGGAAACCCCGGGTCTTTAATTGGAGATGATCAAATTTATAACACAATTGTTACAGCACATGCTTTTATTATAATTTTTTTTATAGTAATACCTATTATAATT	157	Arthropoda	Insecta	Lepidoptera	Noctuidae	Agrotis	Agrotis segetum	Herbivore	31	0.231343	0.000122859	1	0	1	0	1	0	1	1	1	1	1	1	0	1	0	1	1	1	1	1	1	0	1	1	1	0	1	1	1	1	0	0	0	1	0	1	1
ASV2150	AATTTGAAGAGGAATAGTAGGAACATCTTTAAGACTTCTAATTCGTGCTGAATTAGGAAATCCAGGATCATTAATTGGAGATGACCAAATTTATAATACAATTGTTACAGCTCATGCATTTATTATAATTTTTTTTATAGTAATACCAATTATAATT	157	Arthropoda	Insecta	Lepidoptera	Crambidae	Sitochroa	Sitochroa verticalis	Herbivore	23	0.171642	9.11534e-05	0	0	0	0	0	0	0	0	0	0	0	0	0	0	0	0	0	0	0	0	0	0	0	0	0	0	0	0	0	0	0	0	0	0	0	0	0
ASV0542	TATTTGAGCTGGAATAGTAGGAACGTCTTTAAGATTATTAATTCGAGCAGAATTAGGAACCCCCGGATCTTTAATTGGAGATGACCAAATTTATAATACTATTGTAACAGCTCATGCATTTATTATAATTTTTTTTATAGTTATACCTATTATAATT	157	Arthropoda	Insecta	Lepidoptera	Noctuidae	unclassified	unclassified	Herbivore	16	0.119403	6.3411e-05	0	0	0	0	0	0	0	0	0	0	0	0	0	0	0	0	0	0	0	0	0	0	0	0	0	0	0	0	0	0	0	0	0	0	0	0	0
ASV0213	AATTTGAGCAGGTATAGTAGGTACTTCTTTAAGACTTTTAATTCGAGCTGAATTAGGAAATCCAGGTTCTTTAATTGGAGATGACCAAATTTATAATACTATTGTAACAGCCCATGCATTTATTATAATTTTTTTTATAGTAATACCAATTATAATT	157	Arthropoda	Insecta	Lepidoptera	unclassified	unclassified	unclassified	Herbivore	27	0.201493	0.000107006	0	0	0	0	0	0	0	0	0	0	0	0	0	0	0	0	0	0	0	0	0	0	0	0	0	0	0	0	0	0	0	0	0	0	0	0	0
ASV0391	AGTTTGATCAGGAATAGTAGGAACATCTTTAAGTATATTAATTCGTGCTGAATTAAGTCACCCAGGGATATTTATTGGAAATGATCAAATTTATAACGTAATTGTTACAGCTCATGCATTTATTATAATTTTCTTTATAGTAATACCAATTATAATT	157	Arthropoda	Insecta	Diptera	Culicidae	unclassified	unclassified	Aquatic	18	0.134328	7.13374e-05	0	0	1	0	0	0	1	0	0	0	0	0	0	0	0	0	0	0	1	0	0	0	0	0	0	0	0	0	1	0	0	0	0	0	0	0	0
ASV2401	AGCTTGGGCTGCAATAGTAGGAACAGCAATAAGTGTATTAATTCGAGTTGAATTAGGTCAAACTGGTAGATTTATAGGTGATGATCAATTATATAATGTAATTGTAACAGCTCATGCTTTTGTAATAATTTTTTTTATAGTAATACCTATTTTAATT	157	Arthropoda	Arachnida	Araneae	Theridiidae	Cryptachaea	Cryptachaea riparia	Predator	20	0.149254	7.92638e-05	0	1	0	0	0	0	0	1	0	1	1	1	1	0	1	1	1	0	1	1	1	1	0	1	0	0	0	0	1	1	1	0	0	1	0	1	0
ASV1798	AATTTGAGCAGGAATATTAGGAACATCTCTAAGAATCTTAATTCGAATAGAATTAGGAACTCCAGGCTCATTAATTGGAGATGATCAAATTTATAATACTATTGTCACAGCTCATGCTTTTATCATAATTTTTTTCATAGTAATACCAATTATAATT	157	Arthropoda	Insecta	Lepidoptera	Lycaenidae	unclassified	unclassified	Herbivore	31	0.231343	0.000122859	0	0	0	0	0	0	0	0	0	0	0	0	0	0	0	0	0	0	0	0	0	0	0	0	0	0	0	0	0	0	0	0	0	0	0	1	0
ASV0109	TATTTGAGCAGGAATAGTAGGAACATCATTAAGATTACTAATTCGAGCAGAATTAGGAAATCCAGGATCATTAATTGGTGATGATCAAATTTATAATACTATTGTAACAGCACATGCATTTATTATAATTTTTTTCATAGTAATACCAATTATAATT	157	Arthropoda	Insecta	Lepidoptera	Plutellidae	Homadaula	Homadaula myriospila	Herbivore	13	0.0970149	5.15215e-05	0	0	0	0	0	1	0	0	0	0	0	0	0	1	0	0	0	1	0	0	0	1	1	0	0	0	1	0	0	0	0	0	0	0	0	0	0
ASV2171	AGCTTGATCAAGTATAATTGGAACTTCTTTAAGTATACTAATTCGAATTGAATTAGGTCATCCTGGTTCTTTAATTGGAAATGATCAAATTTATAATGTAATTGTAACTGCTCATGCATTTATTATAATTTTTTTTATAGTAATACCAATTATAATT	157	Arthropoda	Insecta	Diptera	Tachinidae	unclassified	unclassified	Parasitoid	29	0.216418	0.000114933	0	0	0	0	0	0	0	0	0	0	0	0	0	0	0	0	0	0	0	0	0	0	0	0	0	0	0	0	0	0	0	0	0	0	0	0	0
ASV2140	AGCTTGAGCTGGAATAGTGGGAACTTCCCTAAGAATTTTAATTCGAGCAGAATTAGGACACCCAGGGGCCTTAATTGGTGATGATCAAATTTATAACGTTATTGTTACTGCACATGCTTTCATTATAATTTTTTTTATGGTTATACCAATTATGATT	157	Arthropoda	Insecta	Diptera	unclassified	unclassified	unclassified	Unknown	1	0.00746269	3.96319e-06	0	0	0	0	0	0	0	0	0	0	0	0	0	0	0	0	0	0	0	0	0	0	0	0	0	0	0	0	0	0	0	0	0	0	0	0	0
ASV0487	AGCATGAGCTGGAATAGTAGGAACATCACTAAGAATTTTAATTCGAGCTGAATTAGGACACCCAGGAGCATTAATTGGAGATGATCAGATTTATAATGTAATTGTTACTGCACATGCCTTTGTAATAATTTTTTTTATAGTAATACCAATTATAATT	157	Arthropoda	Insecta	Diptera	Chloropidae	unclassified	unclassified	Unknown	15	0.11194	5.94478e-05	0	1	1	0	0	0	1	0	0	1	0	0	1	0	0	0	1	0	1	0	0	1	1	0	1	0	0	0	0	1	0	1	1	0	0	1	0
ASV1789	GGCTTGATCAGCTATAGCAGGTACTGCTATAAGAATTATAATTCGAATAGAGTTAGGACAGGTTGGTTCTTTTTTAGGAGATGATCAATTGTATAATGTTGTAGTAACTGCACATGCTTTTGTTATAATTTTTTTTATAGTAATACCAATTTTAATT	157	Arthropoda	Arachnida	Araneae	unclassified	unclassified	unclassified	Predator	8	0.0597015	3.17055e-05	1	0	1	0	0	1	0	0	0	0	0	0	0	0	0	0	0	0	0	0	0	0	0	0	1	0	0	0	0	0	0	0	0	1	1	0	0
ASV0723	AGCTTGAGCCGGAATAGTAGGAACTTCTTTAAGTATTCTAATTCGAGCTGAATTAGGTCATCCTGGTGCTTTTATTGGAGATGATCAAATTTATAATGTTATTGTAACAGCACACGCTTTTATTATAATTTTTTTTATAGTTATACCTATTATAATT	157	Arthropoda	Insecta	Diptera	Culicidae	Anopheles	unclassified	Unknown	17	0.126866	6.73742e-05	0	0	0	0	0	0	0	0	0	0	0	0	0	0	0	0	0	0	0	0	0	0	0	0	0	0	0	0	0	0	0	0	0	0	0	0	0
ASV1065	AATATGATCAGGTATAATTGGAACATCATTAAGAATTTTAATTCGACTAGAACTAGGAACTACTAATAGATTAATCGGAAACGATCAAATTTATAATGTAATTGTTACAGCTCATGCTTTTATTATAATTTTCTTTATAGTTATACCAATCATAATT	157	Arthropoda	Insecta	Coleoptera	Coccinellidae	Coccinella	unclassified	Predator	13	0.0970149	5.15215e-05	0	0	1	1	1	1	1	1	0	1	0	1	1	0	0	0	0	0	0	0	0	0	0	1	0	0	0	0	1	0	0	1	0	0	0	1	0
ASV2170	TATATGAGCAGGAATAGTGGGAACTTCCTTAAGAATTTTAATTCGATTAGAATTAGGGTCAACAGGAAGATTAATCGGAAATGACCAAATTTATAATGTTATTGTAACTGCGCACGCATTTATCATAATTTTTTTCATAGTAATGCCGATTATAATT	157	Arthropoda	Insecta	Coleoptera	Coccinellidae	Coccinula	Coccinula quatuordecimpustulata	Predator	3	0.0223881	1.18896e-05	0	0	0	0	0	0	0	0	0	0	0	0	0	0	0	0	0	0	0	0	0	0	0	0	0	0	0	0	0	0	0	0	0	0	0	0	0
ASV2123	AATTTGATCAGGAATAGTAGGTACATCTTTAAGACTTTTAATTCGAGCTGAATTAGGTACTCCAGGATCTTTAATTGGTGATGATCAAATTTATAATACTATTGTAACTGGTCATGCTTTTATTATAATTTTTTTTATAGTTATACCTATTATAATT	157	Arthropoda	Insecta	Lepidoptera	Pyralidae	Oncocera	Oncocera semirubella	Herbivore	6	0.0447761	2.37791e-05	0	0	0	0	0	0	0	0	0	0	0	0	0	0	0	0	0	0	0	0	0	0	0	0	0	0	0	0	0	0	0	0	0	0	0	0	0
ASV0510	AACTTGATCTGGAATAATTGGAACATCCCTAAGACTCCTAATCCGAACTGAATTAGGAACCCCTGGAAAATTAATTGGGAATGATCAAATTTATAATACTATTGTAACTGCTCATGCTTTTATCATAATTTTTTTTATAGTTATACCTATTATAATT	157	Arthropoda	Insecta	Lepidoptera	unclassified	unclassified	unclassified	Herbivore	3	0.0223881	1.18896e-05	0	0	0	0	0	0	0	0	0	0	0	0	0	0	0	0	0	0	0	0	0	0	0	0	0	0	0	0	0	0	0	0	0	0	0	0	0
ASV1049	TATTTGAGCTGGAATAGTAGGGACATCTTTAAGATTATTAATTCGAGCAGAATTAGGAACCCCCGGATCTTTAATTGGAGATGATCAAATTTATAATACTATTGTAACAGCTCATGCATTTATTATAATTTTTTTTATAGTTATACCTATTATAATT	157	Arthropoda	Insecta	Lepidoptera	Noctuidae	Macdunnoughia	Macdunnoughia confusa	Herbivore	13	0.0970149	5.15215e-05	0	0	0	0	0	0	0	0	0	0	0	0	0	0	0	0	0	0	0	0	0	0	0	0	0	0	0	0	0	0	0	0	0	0	0	0	0
ASV2012	AATTTGAGCAGGAATAATTGGAACATCATTAAGAATTTTAATCCGAATAGAACTAAGAAGAATTAGAAATTTAATTGGTAATGATCAAATTTATAATGTTATTGTAACTGCTCATGCTTTTATTATAATTTTTTTTATAGTAATACCAATTTTAATT	157	Arthropoda	Insecta	Diptera	Cecidomyiidae	unclassified	unclassified	Unknown	9	0.0671642	3.56687e-05	0	0	0	0	0	0	0	0	1	0	0	0	0	0	0	0	0	0	0	0	0	0	0	0	0	0	0	0	0	0	0	0	0	0	0	0	0
ASV0584	AATTTGAGCAGGAATAATTGGGACTTCTTTAAGTTTATTAATTCGAGCAGAATTAGGTAACCCAGGATCTTTAATTGGAGATGATCAAATTTATAATACTATTGTAACAGCTCATGCTTTTATTATAATTTTTTTTATAGTTATACCTATTATAATT	157	Arthropoda	Insecta	Lepidoptera	unclassified	unclassified	unclassified	Herbivore	15	0.11194	5.94478e-05	0	0	0	0	0	0	0	0	0	0	0	0	0	0	0	0	0	0	0	0	0	0	0	0	0	0	0	0	0	0	0	0	0	0	0	0	0
ASV1288	AATTTGATCTGGAATATTAGGAACTTCTTTAAGAATTTTAATCCGTTTAGAATTAAGATCTATTTCTAATTTAATCGGTAATGATCAAATTTACAATGTAATTGTAACTGCTCATGCTTTTATTATAATTTTTTTTATAGTAATACCTATTATAATT	157	Arthropoda	Insecta	Diptera	Cecidomyiidae	unclassified	unclassified	Unknown	4	0.0298507	1.58528e-05	0	0	0	0	0	0	0	0	0	0	0	0	0	0	0	0	0	0	0	0	0	0	0	0	0	0	0	0	0	0	0	0	0	0	0	0	0
ASV1134	AATTTGAAGAGGAATAGTAGGAACATCTTTAAGACTTCTAATTCGTGCTGAATTAGGAAATCCAGGATCATTAATTGGAGATGATCAAATTTATAATACAATTGTTACAGCTCATGCATTTATTATAATTTTTTTTATAGTAATACCAATTATAATT	157	Arthropoda	Insecta	Lepidoptera	Crambidae	Sitochroa	Sitochroa verticalis	Herbivore	18	0.134328	7.13374e-05	0	0	0	0	0	0	0	0	0	0	0	0	0	0	0	0	0	0	0	0	0	0	0	0	0	0	0	0	0	0	0	0	0	0	0	0	0
ASV2031	AATTTGAGCTGGAATAGTAGGAACTTCTTTAAGATTATTAATTCGAGCAGAATTAGGTAACCCAGGTTCTTTAATTGGTGATGATCAAATTTATAATACTATTGTAACAGCTCATGCTTTTATTATAATTTTTTTTATAGTTATACCTATTATAATT	157	Arthropoda	Insecta	Lepidoptera	Pterophoridae	Emmelina	Emmelina monodactyla	Herbivore	23	0.171642	9.11534e-05	0	1	0	0	0	0	0	0	1	0	0	0	0	0	1	0	0	1	1	0	1	0	0	1	0	0	0	0	0	1	0	0	0	0	0	1	0
ASV1772	TATTTGAGCTGGTATAATTGGAACTTCTTTAAGATTATTAATTCGAGCTGAATTAGGAACTCCAGGATCTTTAATCGGAGATGATCAAATTTATAATACAATTGTAACTGCACATGCTTTTATTATAATTTTTTTTATAGTAATACCTATTATAATT	157	Arthropoda	Insecta	Lepidoptera	Tortricidae	Eucosma	Eucosma wimmerana	Herbivore	15	0.11194	5.94478e-05	0	0	0	0	0	0	0	0	0	0	0	0	0	0	0	0	0	0	0	0	0	0	0	0	0	0	0	0	0	0	0	0	0	0	0	0	0
ASV2372	TATTTGATCAGGTATAATTGGTTCTTCTCTTAGAATTCTAATCCGATTAGAATTAAGTCAAATTAATTCAATTATTAATAATAATCAATTATATAATGTAATTGTTACAATTCATGCTTTTATTATAATTTTTTTTATAACTATACCAATCGTTATT	157	Arthropoda	Insecta	Hemiptera	Aphididae	Aphis	unclassified	Herbivore	18	0.134328	7.13374e-05	1	0	1	0	1	0	0	0	1	0	1	1	0	1	0	0	0	0	0	0	0	0	1	1	1	0	1	1	0	0	0	0	0	0	1	1	0
ASV0029	ATCTTGAGCTGGAATAGTAGGAACATCCTTAAGAATACTAATTCGTACAGAATTAGGAAATCCGGGAAGATTAATTGGAGATGATCAAATTTATAATAGTATTGTTACAGCCCATGCATTTATTATAATTTTTTTTATAGTAATACCTATTATAATC	157	Arthropoda	Insecta	Lepidoptera	unclassified	unclassified	unclassified	Herbivore	15	0.11194	5.94478e-05	0	0	0	0	0	0	0	0	0	0	0	0	0	0	0	0	0	0	0	0	0	0	0	0	0	0	0	0	0	0	0	0	0	0	0	0	0
ASV1541	AATATGAGCAGGTATATTAGGAACTTCACTTAGATGAATCATCCGAATTGAGTTAGGAATACCAGGATCATTTATTGGAGATGATCAAACATATAATGTTGTAGTAACAGCCCATGCATTTGTAATGATCTTTTTTATAGTGATACCTATTATAATT	157	Arthropoda	Insecta	Hemiptera	Miridae	Deraeocoris	Deraeocoris punctulatus	Predator	3	0.0223881	1.18896e-05	0	0	0	0	0	0	0	0	0	0	0	0	0	0	0	0	0	0	0	0	0	0	0	1	0	0	0	0	0	0	0	0	0	0	1	0	0
ASV1637	TATTTGATCAGGAATAGTAGGAACTTCCTTAAGAATTTTAATTCGAGCTGAATTAGGAACCCCAGGATCTTTAATTGGGGATGACCAAATTTACAATACAATTGTAACTGCACATGCTTTTATTATAATTTTTTTCATAGTTATACCAATTATAATT	157	Arthropoda	Insecta	Lepidoptera	Gracillariidae	Calybites	Calybites phasianipennella	Herbivore	16	0.119403	6.3411e-05	0	0	0	0	0	0	0	0	0	0	0	0	0	0	0	0	0	0	0	0	0	0	0	0	0	0	0	0	0	0	0	0	0	0	0	0	0
ASV0543	AATTTGAGCTGGAATAGTAGGAACATCATTAAGAATTTTAATTCGATTAGAATTAAGAACAATTTCAAATTTAATTGGTAATGATCAAATTTATAATGTTATTGTTACAGCTCATGCATTTATTATAATTTTTTTCATAGTTATACCTATTTTAATT	157	Arthropoda	Insecta	Diptera	Cecidomyiidae	unclassified	unclassified	Unknown	1	0.00746269	3.96319e-06	0	0	0	0	0	0	0	0	0	0	0	0	0	0	0	0	0	0	0	0	0	0	0	0	0	0	0	0	0	0	0	0	0	0	0	0	0
ASV1942	TATTTGATCAGGTATAATTGGATCATCTCTTAGAATTTTAATTCGTCTTGAATTAAGTCAAATTAATTCAATTATTAACAATAATCAATTATACAATGTTATCGTTACAATTCATGCTTTTATTATAATTTTTTTTATAACAATACCAATTGTAATT	157	Arthropoda	Insecta	Hemiptera	Aphididae	Phorodon	Phorodon cannabis	Herbivore	3	0.0223881	1.18896e-05	0	0	0	0	0	0	0	0	0	0	0	1	0	0	0	0	0	0	0	0	0	0	0	0	1	0	0	0	0	0	0	0	0	0	0	0	0
ASV2148	TATTTGAGCAGGAATAGTAGGAACTTCTTTAAGATTATTAATTCGAGCTGAATTAGGTAACCCAGGTTCATTAATTGGAGATGATCAAATTTATAATACTATTGTAACAGCTCATGCTTTTATTATAATTTTTTTTATAGTTATACCTATTATAATT	157	Arthropoda	Insecta	Lepidoptera	Tortricidae	Cochylidia	Cochylidia subroseana	Herbivore	17	0.126866	6.73742e-05	0	0	0	0	0	0	0	0	0	1	0	0	0	0	0	1	0	0	0	0	0	0	1	0	0	0	0	1	0	0	0	0	0	0	0	0	0
ASV1030	AATTTGAGCAGGAATAATCGGAACAAGATTAAGAATTTTAATTCGAATAGAATTATCAACAACATCAAATTTGATTGAGAACGATCAAATTTATAATGTAATTGTAACTGCTCATGCTTTCATTATAATTTTTTTTATAGTTATACCAATTTTAATT	157	Arthropoda	Insecta	Diptera	Cecidomyiidae	unclassified	unclassified	Unknown	12	0.0895522	4.75583e-05	0	0	0	0	0	0	0	0	0	0	0	0	0	0	0	0	1	0	0	0	0	0	0	0	0	0	0	0	0	0	0	0	0	0	0	0	0
ASV1742	AATTTGAGCAGGAATAGTAGGAACTTCTTTAAGTTTATTAATTCGGGCAGAATTAGGTAATCCTGGATCTTTAATTGGAGATGATCAAATTTATAATACTATCGTTACAGCTCATGCTTTTATTATAATTTTCTTTATAGTAATACCAATTATAATT	157	Arthropoda	Insecta	Lepidoptera	Noctuidae	Heliothis	Heliothis adaucta	Herbivore	10	0.0746269	3.96319e-05	0	0	0	0	0	0	0	0	0	0	0	0	0	0	0	0	0	0	0	0	0	0	0	0	0	0	0	0	0	0	0	0	0	0	0	0	0
ASV2026	AATTTGATCTGGATTAGTAGGTACAAGATTAAGTTTATTGATTCGAGCTGAATTAGGTCAACCAGGTTCTTTAATTGGTGATGATCAAATTTATAATGTAATTGTTACAGCACATGCTTTTATTATAATTTTTTTTATAGTAATACCTATTGTAATT	157	Arthropoda	Insecta	Neuropterida	Chrysopidae	Chrysoperla	unclassified	Predator	1	0.00746269	3.96319e-06	0	0	0	0	0	0	0	0	0	0	0	0	0	0	0	0	0	0	0	0	0	0	0	0	0	0	0	0	0	0	0	0	0	0	0	0	0
ASV0002	AGCTTGAGCAGCTATAGTAGGAACCTCCTTAAGAATTTTAATCCGAACAGAATTAGGACAACCAGGCTCTCTTATTGGAGATGATCAAATTTACAACGTTATTGTTACTGCTCACGCATTTGTAATAATCTTCTTTATAGTTATACCTATTATAATT	157	Arthropoda	Insecta	Diptera	Psychodidae	Phlebotomus	Phlebotomus riouxi	Unknown	10	0.0746269	3.96319e-05	1	1	1	0	0	1	0	1	0	0	1	0	0	0	0	0	0	0	0	0	0	0	0	0	0	0	1	1	0	0	0	0	0	0	1	0	0
ASV1051	AATTTGAGCAGGTATAGTAGGAACATCTTTAAGATTATTAATTCGAGCTGAATTAGGAAATCCAGGATCATTAATTGGAAATGATCAAATTTACAATACTATTGTCACAGCTCATGCTTTTATTATAATTTTTTTTATAGTAATACCTATTATAATT	157	Arthropoda	Insecta	Lepidoptera	unclassified	unclassified	unclassified	Herbivore	14	0.104478	5.54847e-05	0	0	1	0	0	0	0	0	0	0	1	0	0	0	0	0	0	0	0	0	0	0	0	0	0	0	0	0	0	1	0	0	0	0	0	1	0
ASV0581	TATTTGATCAGGAATAGTTGGAACTTCATTAAGAATATTAATCCGTTTAGAATTGGGAACTCCAAATAATTTAATTGGAAATGATCAAATTTATAACGTAATTGTGACAGCCCATGCTTTTATTATAATTTTTTTTATAGTAATACCTATTATAATT	157	Arthropoda	Insecta	Diptera	Cecidomyiidae	unclassified	unclassified	Unknown	5	0.0373134	1.98159e-05	0	1	0	0	0	1	0	0	0	0	0	1	1	0	0	0	0	0	0	0	0	0	0	0	0	0	0	0	0	0	0	0	0	1	0	0	0
ASV1080	GATATGAGCAGGAATAGTGGGAACTTCCCTAAGAATTTTGATTCGTGCAGAATTAGGAAACCCAGGAACATTAATTGGAAATGATCAAATTTATAATGTAATTGTAACTGCCCATGCTTTCATTATAATTTTCTTCATAGTTATACCAATTATAATT	157	Arthropoda	Insecta	Coleoptera	Chrysomelidae	unclassified	unclassified	Herbivore	5	0.0373134	1.98159e-05	0	0	0	0	0	0	0	0	0	0	0	0	0	0	0	0	0	0	0	0	0	0	0	0	0	0	0	0	0	0	0	0	0	0	0	0	0
ASV0625	AATTTGAGCAGGAATAGTAGGAACCTCATTAAGTTTATTAATTCGAGCAGAATTAGGAAATCCAGGTTCTTTAATTGGAGATGATCAAATTTATAACACTATCGTTACAGCTCATGCTTTTATTATAATTTTTTTTATAGTTATACCTATTATAATT	157	Arthropoda	Insecta	Lepidoptera	Gelechiidae	Recurvaria	Recurvaria nanella	Herbivore	5	0.0373134	1.98159e-05	0	0	0	0	0	0	0	1	0	0	0	0	0	0	0	0	0	0	0	0	0	0	0	0	0	0	0	0	0	0	0	0	0	0	0	0	0
ASV1932	AATTTGAGCAGGGATAGTAGGAACATCATTAAGATTATTAATTCGAGCAGAATTAGGAAACCCCGGTTCATTAATTGGAGATGATCAAATTTATAATACAATTGTAACAGCTCATGCTTTTATTATAATTTTTTTTATAGTAATACCAATTATAATT	157	Arthropoda	Insecta	Lepidoptera	Geometridae	Isturgia	Isturgia arenacearia	Herbivore	9	0.0671642	3.56687e-05	0	0	0	0	0	0	0	0	0	0	0	0	0	0	0	0	0	0	0	0	0	0	0	0	0	0	0	0	0	0	0	0	0	0	0	0	0
ASV0984	TATTTGATCAGGTATAATTGGATCTTCACTTAGAATTTTAATTCGATTAGAATTAAGACAAATTAATTCAATTATTAATAATAATCAATTATATAATGTAATTGTTACAATTCATGCTTTTATTATAATTTTTTTTATAACTATACCAATTGTAATT	157	Arthropoda	Insecta	Hemiptera	Aphididae	Aphis	Aphis kurosawai	Herbivore	4	0.0298507	1.58528e-05	0	0	0	0	0	0	0	0	1	0	0	0	0	1	0	0	0	0	0	1	0	0	1	0	0	0	0	0	0	0	0	0	0	0	0	0	0
ASV1885	AATTTGAGCAGGGTTAATTGGAACATCATTAAGAATCTTAATTCGAATAGAATTAAGAAGAATTAGAAATTTAATTAGAAATGATCAAATTTATAATGTAATTGTAACTGCTCATGCTTTCATTATAATTTTTTTTATAGTTATACCAATTTTAATT	157	Arthropoda	Insecta	Diptera	Cecidomyiidae	unclassified	unclassified	Unknown	7	0.0522388	2.77423e-05	0	0	0	0	0	0	0	0	0	0	0	0	0	0	0	0	0	0	0	0	0	0	0	0	0	0	0	0	0	0	0	0	0	0	0	0	0
ASV2289	GGCTTGATCTGCTATAGCAGGTACTGCTATAAGAATTATAATTCGAATAGAGTTAGGACAGGTTGGTTCTTTTTTAGGAGATGATCAATTGTATAATGTTGTAGTAACTGCACATGCTTTTGTTATAATTTTTTTTATAGTAATACCAATTTTAATT	157	Arthropoda	Arachnida	Araneae	Anyphaenidae	Negayan	Negayan excepta	Predator	8	0.0597015	3.17055e-05	0	0	0	0	0	0	0	0	1	0	0	0	0	0	0	0	0	0	0	0	1	0	1	0	0	0	0	0	0	0	0	1	0	0	0	1	0
ASV0237	TATTTGATCAGGAATAATTGGATCTTCACTTAGAATTTTGATTCGATTAGAACTAAGTCAAATCAATTCAATTATCAATAATAACCAATTATATAATGTAATTGTTACAATTCATGCTTTTATTATAATTTTTTTTATAACTATACCAATTGTAATT	157	Arthropoda	Insecta	Hemiptera	Aphididae	unclassified	unclassified	Herbivore	14	0.104478	5.54847e-05	0	0	0	0	0	0	0	0	0	0	0	1	0	0	0	0	1	0	0	0	0	0	1	1	1	0	0	1	0	1	0	1	1	0	0	1	1
ASV1409	ATCTTGAGCTGGAATAGTAGGAACATCTTTAAGAATACTAATTCGTACAGAATTAGGAAATCCAGGAAGATTAATTGGAGATGATCAAATTTATAATAGTATTGTTACAGCCCATGCATTTATTATAATTTTTTTTATAGTAATACCTATTATAATC	157	Arthropoda	Insecta	Lepidoptera	unclassified	unclassified	unclassified	Herbivore	7	0.0522388	2.77423e-05	0	0	0	0	0	0	0	0	0	0	0	0	0	0	0	0	0	0	0	0	0	0	0	0	0	0	0	0	0	0	0	0	0	0	0	0	0
ASV2037	ATTATGATCAGGTATAATTGGTACATCATTAAGTTTAATTATTCGAGCTGAATTAGGAAACCCAGGATCATTAATTGGAGATGATCAAATTTATAATACTATTGTTACAGCTCATGCTTTTATTATAATTTTTTTTATAGTTATACCTATTATAATT	157	Arthropoda	Insecta	Lepidoptera	Plutellidae	Acrolepiopsis	Acrolepiopsis leucoscia	Herbivore	11	0.0820896	4.35951e-05	0	0	0	0	0	0	0	0	0	0	0	0	0	0	0	0	0	0	0	0	0	0	0	0	0	0	0	0	0	0	0	0	0	0	0	0	0
ASV2062	AATCTGATCTGGAATAGTAGGTACATCTTTAAGATTACTTATTCGAGCTGAACTTGGTAATCCAGGATCATTAATTGGAGATGATCAAATTTATAATACTATTGTTACAGCTCATGCTTTTATTATAATTTTTTTTATAGTAATACCTATTATAATT	157	Arthropoda	Insecta	Lepidoptera	Limacodidae	Parasa	Parasa consocia	Herbivore	12	0.0895522	4.75583e-05	0	0	0	0	0	0	0	0	0	0	0	0	0	0	0	0	1	0	0	0	0	0	0	0	0	0	0	0	0	0	0	0	0	0	0	0	0
ASV2153	TATTTGAGCTGGAATAGTAGGAACTTCTTTAAGATTATTAATTCGAGCTGAATTAGGAAACCCAGGATCTTTAATTGGGAATGACCAAATTTATAACACAATTGTTACAGCTCATGCATTTATTATAATTTTTTTTATAGTTATACCAATTATAATT	157	Arthropoda	Insecta	Lepidoptera	Bucculatricidae	Bucculatrix	unclassified	Herbivore	8	0.0597015	3.17055e-05	0	0	0	0	0	0	0	0	0	0	0	0	0	0	0	0	0	0	0	0	0	0	0	0	0	0	0	0	0	0	0	0	0	0	0	0	0
ASV0833	AATCTGAGCAGGAATAGTTGGAACTTCTTTAAGATTATTAATTCGAGCTGAATTAGGTAATCCTGGTTCTTTAATTGGAGATGATCAAATTTATAATACTATTGTAACAGCTCATGCTTTTATTATAATTTTTTTCATAGTAATACCAATTATAATT	157	Arthropoda	Insecta	Lepidoptera	unclassified	unclassified	unclassified	Herbivore	4	0.0298507	1.58528e-05	0	0	0	0	0	0	0	0	0	0	0	0	0	0	0	0	0	0	0	0	0	0	0	0	0	0	0	0	0	0	0	0	0	0	0	0	0
ASV1546	AATTTGAGCAGGTATAGTTGGTACTTCATTAAGATTACTAATTCGAGCTGAATTAGGAAATCCTGGTTCTTTAATTGGTGATGATCAAATTTATAATACTATTGTCACAGCTCATGCCTTTATTATAATTTTCTTCATAGTTATACCTATTATAATT	157	Arthropoda	Insecta	Lepidoptera	Coleophoridae	Coleophora	Coleophora klimeschiella	Herbivore	8	0.0597015	3.17055e-05	0	0	0	0	0	0	0	0	0	0	0	0	0	0	1	0	0	0	1	0	1	1	0	0	0	0	0	1	0	0	0	0	0	0	0	0	1
ASV1739	TATCTGATCAGGTATAATTGGATCTTCTCTTAGAATTTTAATTCGATTAGAATTAAGTCAAATTAATTCAATTATTAATAATAATCAATTATATAATGTTATTGTAACAATTCATGCTTTTATTATAATTTTTTTTATAACTATACCAATTGTTATT	157	Arthropoda	Insecta	Hemiptera	Aphididae	Aulacorthum	Aulacorthum nipponicum	Herbivore	5	0.0373134	1.98159e-05	0	0	0	0	0	0	0	0	0	0	0	0	0	0	0	0	0	0	0	1	0	1	0	0	0	0	0	0	0	0	0	0	0	1	0	0	0
ASV0167	TATATGAGCAGGAATAATTGGAACTTCTATAAGAATTTTAATCCGATTAGAATTAAGAACTATTAAAAATTTAATTGAAAATGATCAAATTTATAATGTAATTGTAACTACTCATGCATTTATTATAATTTTTTTCATAGTTATACCTATTTTAATT	157	Arthropoda	Insecta	Diptera	Cecidomyiidae	unclassified	unclassified	Unknown	1	0.00746269	3.96319e-06	0	0	0	0	0	0	0	0	0	0	0	0	0	0	0	0	0	0	0	0	0	0	0	0	0	0	0	0	0	0	0	0	0	0	0	0	0
ASV1090	AGCTTGAGCAGGTATAGTAGGGACATCTTTAAGTATATTAATTCGTGCTGAACTTGGTCATCCAGGTGCTTTAATTGGAGATGATCAAATTTATAATGTAATTGTTACAGCTCATGCTTTTGTTATAATTTTTTTTATAGTTATACCAATTATAATT	157	Arthropoda	Insecta	Diptera	Syrphidae	Melanostoma	unclassified	Predator	2	0.0149254	7.92638e-06	0	0	0	0	0	0	0	0	0	0	0	0	0	0	0	0	0	0	0	0	0	0	0	0	0	0	0	0	0	0	0	0	0	0	0	0	0
ASV1152	ATTCTGATCAGGAATAGTCGGAACATCATTAAGAATTTTAATCCGAATAGAATTAGGTAGACCAGGATCTCTAATTGGGAATGATCAAATTTATAACTCAATTGTAACTGCACATGCATTTATTATAATTTTTTTTATAGTTATACCGATTATAATT	157	Arthropoda	Insecta	Coleoptera	Chrysomelidae	Cassida	Cassida sp. EMHAU-15090501	Herbivore	4	0.0298507	1.58528e-05	0	0	0	0	0	1	0	0	0	0	0	0	0	0	0	0	0	1	0	0	0	0	1	0	0	0	0	0	0	1	0	0	0	0	0	0	0
ASV1289	GATTTGAGCAGGAATAGTGGGAACATCATTAAGAATTTTAATTCGATTAGAATTAAGAACAATTTCTAATTTAATTGGTAATGATCAAATTTATAATGTTATTGTTACAGCTCATGCATTTATTATAATTTTTTTTATAGTTATACCAATTTTAATT	157	Arthropoda	Insecta	Diptera	Cecidomyiidae	unclassified	unclassified	Unknown	1	0.00746269	3.96319e-06	0	0	0	0	0	0	0	0	0	0	0	0	0	0	0	0	0	0	0	0	0	0	0	0	0	0	0	0	0	0	0	0	0	0	0	0	0
ASV0006	AATTTGAGCTGGAATAGTTGGAACATCTTTAAGACTTTTAATTCGAGCTGAATTAGGAACTCCTGGCTCATTAATTGGAGATGATCAAATTTACAATACAATTGTTACAGCTCATGCTTTTATTATAATTTTTTTCATAGTTATACCTATTATAATT	157	Arthropoda	Insecta	Lepidoptera	unclassified	unclassified	unclassified	Herbivore	1	0.00746269	3.96319e-06	0	0	0	0	0	0	0	0	0	0	0	0	0	0	0	0	0	0	0	0	0	0	0	0	0	0	0	0	0	0	0	0	0	0	0	0	0
ASV0362	AATTTGAGCAGGTATAATAGGAACATCTTTAAGATTATTAATTCGAGCTGAATTAGGAAATCCAGGATCATTAATTGGGAATGATCAAATTTACAATACTATTGTTACAGCTCACGCTTTTATTATAATTTTTTTTATAGTAATACCTATTATAATT	157	Arthropoda	Insecta	Lepidoptera	Tortricidae	unclassified	unclassified	Herbivore	10	0.0746269	3.96319e-05	1	1	1	0	0	1	0	0	0	0	0	0	0	0	0	0	0	0	0	0	0	0	0	0	0	0	0	0	0	0	0	1	0	0	0	0	0
ASV0457	TATTTGATCAGGTATAATCGGATCTTCACTTAGAATATTAATTCGATTAGAACTTAGCCAAATTAATTCAATTATTAACAATAATCAACTTTATAATGTAATCGTAACAATTCATGCTTTTATTATAATTTTCTTTATAACTATACCAATTGTAATT	157	Arthropoda	Insecta	Hemiptera	Aphididae	Hyalopterus	Hyalopterus pruni	Herbivore	3	0.0223881	1.18896e-05	0	0	0	0	0	0	0	0	0	0	0	0	0	0	0	0	0	0	0	0	0	0	0	0	0	0	0	0	0	0	0	0	0	0	0	0	0
ASV2444	TATTTGAGCAGGAATAGTAGGAACATCTTTAAGTTTATTAATTCGAGCAGAATTAGGTAATCCAGGATCACTTATTGGTGATGATCAAATTTATAATACTATTGTAACAGCTCATGCTTTTATTATAATTTTTTTTATAGTTATACCTATTATAATT	157	Arthropoda	Insecta	Lepidoptera	unclassified	unclassified	unclassified	Herbivore	8	0.0597015	3.17055e-05	0	0	0	0	0	0	0	0	0	0	0	0	0	0	0	0	0	0	0	0	0	0	0	0	0	0	0	0	0	0	0	0	0	0	0	0	0
ASV1101	AATTTGAGCAGGAATAGTAGGTACATCTTTAAGACTTCTAATTCGTGCTGAATTAGGTACTCCCGGGTCTTTAATTGGAGATGATCAAATTTATAATACTATTGTAACAGCTCATGCTTTTATTATAATTTTTTTTATAGTAATACCTATTATAATT	157	Arthropoda	Insecta	Lepidoptera	Nolidae	Earias	unclassified	Herbivore	4	0.0298507	1.58528e-05	0	0	0	0	0	0	0	0	0	0	0	0	0	0	0	0	0	0	0	0	0	0	0	0	0	0	0	0	0	0	0	0	0	0	0	0	0
ASV1325	AGCTTGATCAGCTATGGTTGGAACAGCTATAAGAGTATTAATTCGAATAGAATTAGGACAATCTGGAATGTTTTTAGGAGATGACCATTTATATAATGTGGTGGTTACGGCTCATGCTTTTGTTATAATCTTTTTTATAGTAATACCAATTTTAATT	157	Arthropoda	Arachnida	Araneae	unclassified	unclassified	unclassified	Predator	1	0.00746269	3.96319e-06	0	0	0	0	0	0	0	0	0	0	0	0	0	0	0	0	0	0	0	0	0	0	0	0	0	0	0	0	0	0	0	0	0	0	0	0	0
ASV0001	AATTTGAGCTGGAATAATTGGGACTTCTTTAAGTATATTGATTCGACTTGAATTAAGAACTATTTCAAATTTAATTGGTAATGATCAAATTTATAACGTAATTGTAACAGCACATGCTTTTATTATAATTTTTTTTATAGTTATACCTATTTTAATT	157	Arthropoda	Insecta	Diptera	Cecidomyiidae	unclassified	unclassified	Unknown	1	0.00746269	3.96319e-06	0	0	0	0	0	0	0	0	0	0	1	0	0	0	0	0	0	0	0	0	0	0	0	0	0	0	0	0	0	0	0	0	0	0	0	0	0
ASV1515	TATTTGAGCAGGAATAGTAGGAACATCTTTAAGTTTATTAATTCGAGCAGAATTAGGTAATCCAGGATCACTTATTGGTGATGATCAAATTTATAATACTATTGTAACAGCCCATGCTTTTATTATAATTTTTTTTATAGTTATACCTATTATAATT	157	Arthropoda	Insecta	Lepidoptera	unclassified	unclassified	unclassified	Herbivore	3	0.0223881	1.18896e-05	0	0	0	0	0	0	0	0	0	0	0	0	0	0	0	0	0	0	0	0	0	0	0	0	0	0	0	0	0	0	0	0	0	0	0	0	0
ASV0285	AATTTGAGCAGGAATAATTGGAACATCAATAAGAATTTTGATTCGAATAGAATTATCTTCAACATCAAATTTAATTGGGAATGATCAAATTTATAATGTAATTGTTACTGCTCATGCTTTCATTATAATTTTCTTTATAGTAATACCGATTTTAATT	157	Arthropoda	Insecta	Diptera	Cecidomyiidae	unclassified	unclassified	Unknown	6	0.0447761	2.37791e-05	0	0	0	0	0	0	0	0	0	0	0	0	0	0	0	0	0	0	0	0	0	0	0	0	0	0	0	0	0	0	0	0	0	0	0	0	0
ASV0476	AATTTGAGCAGGATTAATTGGAACATCTTTAAGAATTTTAATTCGAATAGAGTTAAGAAGAATTAGAAATTTAATTAGAAATGATCAAATTTATAATGTTATTGTAACTGCTCATGCTTTTATTATAATTTTTTTTATAGTAATACCTATTTTAATT	157	Arthropoda	Insecta	Diptera	unclassified	unclassified	unclassified	Unknown	7	0.0522388	2.77423e-05	0	0	0	0	0	0	0	0	0	0	0	0	0	0	0	0	0	0	0	0	0	0	0	0	0	0	0	0	0	0	0	0	0	0	0	0	0
ASV0307	AGCTTGAGCTGGAATAGTGGGAACTTCCCTAAGAATTTTAATTCGAGCAGAATTAGGACACCCAGGGGCCTTAATTGGTGACGATCAAATTTATAACGTTATTGTTACTGCACATGCTTTCATTATAATTTTTTTTATGGTTATACCAATTATGATT	157	Arthropoda	Insecta	Diptera	unclassified	unclassified	unclassified	Unknown	5	0.0373134	1.98159e-05	0	1	0	0	0	0	0	0	0	0	0	1	0	0	0	1	0	0	1	0	0	0	0	0	0	0	0	0	0	0	0	0	0	0	0	0	0
ASV0666	AATTTGAGCAGGAATAGTAGGAACTTCATTAAGTTTATTAATTCGAGCTGAATTAGGAAACCCTGGATCTTTAATTGGAGATGATCAAATTTATAATACTATTGTTACAGCTCATGCTTTTATTATAATTTTTTTTATAGTTATACCTATTATAATT	157	Arthropoda	Insecta	Lepidoptera	Noctuidae	Mamestra	Mamestra brassicae	Herbivore	11	0.0820896	4.35951e-05	1	1	1	0	0	1	0	1	0	0	1	0	0	0	0	0	0	0	0	0	1	0	0	0	0	0	0	0	0	0	1	0	0	0	0	0	0
ASV0749	TATTTGATCAGGAATAGTTGGAATAATATTAAGAATAATTATCCGTATTGAACTCTCTCAACCAGGATCAATTATTAATAACGATCAAGCATACAATGTAATTGTTACATCTCATGCTTTCATCATAATTTTCTTTATAGTTATACCAATTATAATT	157	Arthropoda	Insecta	Hemiptera	unclassified	unclassified	unclassified	Unknown	3	0.0223881	1.18896e-05	0	0	0	0	0	0	1	0	0	0	0	0	0	0	1	0	0	0	0	0	0	0	0	0	0	0	0	0	0	0	0	0	0	0	0	0	1
ASV0992	AATTTGAAGAGGAATAGTAGGAACATCTTTAAGACTTCTAATTCGTGCTGAATTAGGAAATCCAGGATCATTAATTGGTGATGATCAAATTTATAATACAATTGTTACAGCTCATGCATTTATTATAATTTTTTTTATAGTAATACCAATTATAATT	157	Arthropoda	Insecta	Lepidoptera	Crambidae	Sitochroa	Sitochroa verticalis	Herbivore	7	0.0522388	2.77423e-05	0	0	0	0	0	0	0	0	0	0	0	0	0	0	0	0	0	0	0	0	0	1	0	0	0	0	0	0	0	0	0	0	0	0	0	0	0
ASV1111	AATTTGAGCAGGAATAATTGGGACTTCTTTAAGTTTATTAATTCGAGCAGAATTAGGTAACCCAGGATCTTTAATTGAAGATGATCAAATTTATAATACTATTGTAACAGCTCATGCTTTTATTATAATTTTTTTTATAGTTATACCTATTATAATT	157	Arthropoda	Insecta	Lepidoptera	unclassified	unclassified	unclassified	Herbivore	7	0.0522388	2.77423e-05	0	0	0	0	0	0	0	0	0	0	0	0	0	0	0	0	0	0	0	0	0	0	0	0	0	0	0	0	0	0	0	0	0	0	0	0	0
ASV1272	TATTTGAGCAGGAATAGTTGGAACCTCTTTAAGTTTATTAATTCGCGCAGAATTAGGTAACCCTGGATCATTAATTGGAGATGATCAAATTTATAATACTATTGTAACAGCACATGCTTTTATTATAATTTTTTTTATAGTTATACCAATTATAATT	157	Arthropoda	Insecta	Lepidoptera	unclassified	unclassified	unclassified	Herbivore	5	0.0373134	1.98159e-05	0	0	0	0	0	0	0	0	0	0	0	0	0	0	0	0	0	0	0	0	0	0	0	0	0	0	0	0	0	0	0	0	0	0	0	0	0
ASV0065	AATTTGAGCAGGAATAATTGGAACATCATTAAGAATTTTAATTCGAATAGAATTAAGAAGGATTAAAAATTTAATTGGAAATGATCAAATTTATAATGTTATTGTAACTGCTCATGCTTTTATTATAATTTTTTTTATAGTAATACCTATTTTAATT	157	Arthropoda	Insecta	Diptera	unclassified	unclassified	unclassified	Unknown	9	0.0671642	3.56687e-05	0	0	0	0	0	0	0	0	0	0	0	0	0	0	0	1	0	0	0	0	0	0	0	0	0	1	0	0	0	0	0	0	0	0	0	0	0
ASV0359	AATTTGATCTGGAATAGTAGGAACATCATTAAGAATTTTAATTCGAATAGAATTAAGAAGAATTTCTAATTTAATTGGAAATGATCAAATTTATAATGTAATTGTAACAGCTCATGCTTTTATTATAATTTTTTTTATAGTAATACCTATTTTAATT	157	Arthropoda	Insecta	Diptera	Cecidomyiidae	Ozirhincus	unclassified	Herbivore	6	0.0447761	2.37791e-05	0	0	1	0	0	0	0	1	0	1	0	0	0	0	0	0	0	1	0	0	0	0	0	0	1	0	0	0	0	0	0	0	1	0	0	0	0
ASV1109	ATCTTGAGCTGGAATAGTAGGAACATCTTTAAGAATACTAATTCGTACAGAATTAGGAAATCCGGGAAGATTAATTGGAGATGATCAAATTTATAATAGTATTGTTACAGTCCATGCATTTATTATAATTTTTTTTATAGTAATACCTATTATAATC	157	Arthropoda	Insecta	Lepidoptera	unclassified	unclassified	unclassified	Herbivore	3	0.0223881	1.18896e-05	0	0	0	0	0	0	0	0	0	0	0	0	0	0	0	0	0	0	0	0	0	0	0	0	0	0	0	0	0	0	0	0	0	0	0	0	0
ASV1652	AATTTGAGCAGGTATAGTAGGAACATCTTTAAGATTATTAATTCGAGCTGAATTAGGAAATCCGGGATCATTAATTGGAAATGATCAAATTTACAATACTATTGTCACAGCTCATGCTTTTATTATAATTTTTTTTATAGTAATACCTATTATAATT	157	Arthropoda	Insecta	Lepidoptera	unclassified	unclassified	unclassified	Herbivore	7	0.0522388	2.77423e-05	0	0	0	0	0	0	0	0	0	0	0	0	0	0	0	0	0	0	1	0	0	0	0	0	1	0	0	0	0	0	0	0	0	0	0	0	0
ASV2174	AATTTGAGCTGGAATAGTAGGAACTTCTTTAAGTTTATTAATTCGAGCTGAATTAGGAAACCCTGGTTCATTAATTGGAGATGATCAAATTTATAATACAATTGTTACTGCTCATGCTTTTATTATAATTTTTTTTATAGTAATACCTATTATAATT	157	Arthropoda	Insecta	Lepidoptera	Coleophoridae	Coleophora	unclassified	Herbivore	1	0.00746269	3.96319e-06	0	0	0	0	0	0	0	0	0	0	0	0	0	0	0	0	0	0	0	0	0	0	0	0	0	0	0	0	0	0	0	0	0	0	0	0	0
ASV2366	TATTTGATCAGGAATAGTTGGAACTTCATTAAGAATATTAATCCGTTTAGAATTAGGAACTCCAAATAATTTAATTGGAAATGATCAAATTTATAACGTAATTGTGACAGCCCATGCTTTTATTATAATTTTTTTTATAGTAATGCCTATTATAATT	157	Arthropoda	Insecta	Diptera	Cecidomyiidae	unclassified	unclassified	Unknown	3	0.0223881	1.18896e-05	0	0	0	0	0	0	0	1	0	0	0	1	0	0	0	0	0	0	0	0	0	0	0	0	1	0	0	0	0	0	0	0	0	0	0	0	0
ASV2369	AGCATGAGCTGGGATAGTAGGAACATCAATAAGAATAATTATCCGAATAGAATTAGGACAGCCAGGATCAATAATTGGAGATGATCAAATCTATAATGTAATTATTACAGCACATGCATTTGTAATAATTTTCTTTATAGTTATACCAATTATAATT	157	Arthropoda	Insecta	Orthoptera	Acrididae	Oedaleus	unclassified	Herbivore	2	0.0149254	7.92638e-06	0	0	0	0	0	0	1	0	0	0	0	0	0	0	0	0	0	0	0	0	0	0	0	0	0	0	0	0	0	0	0	0	0	0	0	0	0
ASV1138	TGCATGATCAGGAATAATTGGCACTTCATTAAGAATAATTATTCGAACAGAATTAGGAAATCCAGGCTCTTTAATTGGAAATGACCAAATTTACAATGTAATTGTAACTGCACATGCTTTTATTATAATTTTTTTTATAGTGATACCTATTATAATT	157	Arthropoda	Insecta	Diptera	Phoridae	unclassified	unclassified	Unknown	5	0.0373134	1.98159e-05	0	0	1	0	0	0	0	1	0	0	0	0	1	1	0	1	0	0	0	0	0	0	0	0	0	0	0	0	0	0	0	0	0	0	0	0	0
ASV1773	AGCTTGAGCTGGAATAGTAGGAACATCTTTAAGTATTTTAATTCGTATAGAACTTGGTCATCCAGGAGCATTAATTGGAGATGATCAAATTTATAATGTAATTGTTACTGCACATGCTTTTGTTATAATTTTTTTTATAGTAATACCTATTATAATT	157	Arthropoda	Insecta	Diptera	Syrphidae	unclassified	unclassified	Predator	3	0.0223881	1.18896e-05	0	0	0	1	0	0	0	0	0	0	0	0	0	0	0	0	0	0	0	1	0	0	0	0	0	0	0	0	0	0	0	0	0	0	0	0	0
ASV1861	AATTTGAAGAGGAATAGTAGGAACATCTTTAAGTTTATTAATTCGAGCTGAATTAGGTAATCCGGGCTCATTAATTGGAGATGATCAAATTTATAATACAATTGTTACAGCTCATGCATTTATTATAATTTTTTTTATAGTTATACCTATCATAATT	157	Arthropoda	Insecta	Lepidoptera	Crambidae	unclassified	unclassified	Herbivore	1	0.00746269	3.96319e-06	0	0	0	0	0	0	0	0	0	0	0	0	0	0	0	0	0	0	0	0	0	0	0	0	0	0	0	0	0	0	0	0	0	0	0	0	0
ASV1963	TATTTGAGCAGGGATAATTGGAACATCGTTAAGAATTTTAATTCGAATAGAATTAAGAAGAATTAGAAATTTAATTGGTAATGATCAAATTTATAATGTTATTGTAACTGCTCATGCTTTTATTATAATTTTTTTTATAGTAATACCTATTTTAATT	157	Arthropoda	Insecta	Diptera	Cecidomyiidae	unclassified	unclassified	Unknown	4	0.0298507	1.58528e-05	0	0	0	0	0	0	0	0	0	0	0	0	0	0	0	0	0	0	0	0	0	0	0	0	0	0	0	0	0	0	0	0	0	0	0	0	0
ASV2020	GGCTTGAGCTGGAATAGTAGGTACTTCTTTAAGTATTTTAATTCGAGCTGAATTAGGCCACCCTGGAGCCTTAATTGGAGATGACCAAATTTATAATGTAATTGTAACTGCTCATGCTTTTATTATAATTTTTTTTATAGTTATACCTATTATAATT	157	Arthropoda	Insecta	Diptera	unclassified	unclassified	unclassified	Unknown	10	0.0746269	3.96319e-05	0	0	0	0	1	0	0	0	1	0	0	1	0	0	0	0	0	0	0	0	0	1	0	0	0	1	0	1	0	0	0	0	0	0	1	1	1
ASV2192	AATTTGAGCTGGAATAATTGGAACATCATTAAGATTATTAATTCGAGCTGAATTAAGAATACCCGGATCATTAATTGGAAATGATCAAATTTATAATTCTATTGTAACTGCTCATGCATTTATTATAATTTTTTTTATAGTAATACCAATTATAATT	157	Arthropoda	Insecta	Lepidoptera	unclassified	unclassified	unclassified	Herbivore	9	0.0671642	3.56687e-05	1	0	0	0	1	1	1	0	0	0	0	0	0	0	0	0	0	0	0	0	0	0	0	0	0	0	0	0	0	0	0	1	1	1	0	1	0
ASV0559	AGTTTGAGCTGGAATAGTGGGAACTTCTTTAAGTTTATTAATTCGAGCTGAATTAGGAAATCCTGGCTCATTAATTGGAGATGACCAAATTTATAATACAATTGTGACAGCTCATGCTTTTATTATAATTTTCTTTATAGTTATACCTATTATAATT	157	Arthropoda	Insecta	Lepidoptera	Coleophoridae	Coleophora	Coleophora amarchana	Herbivore	4	0.0298507	1.58528e-05	0	0	0	0	0	0	0	0	0	0	0	0	0	0	0	0	0	0	0	0	0	0	0	0	0	0	0	0	0	0	0	0	0	0	0	0	0
ASV1150	AGTTTGAGCTGGAATAGTAGGAACTTCTTTAAGTTTATTAATTCGAGCTGAATTAGGAAATCCTGGCTCATTAATTGGAGATGACCAAATTTATAATACAATTGTGACAGCTCATGCTTTTATTATAATTTTCTTTATAGTTATACCTATTATAATT	157	Arthropoda	Insecta	Lepidoptera	Coleophoridae	Coleophora	Coleophora amarchana	Herbivore	5	0.0373134	1.98159e-05	0	0	0	0	0	0	0	0	0	0	0	0	0	0	0	0	0	0	0	0	0	0	0	0	0	0	0	0	0	0	0	0	0	0	0	0	0
ASV1315	TATATGAACTGCCATACTAGGGACTTCTTTAAGAAATATTATTCGTTTCGAACTAAGAATACCAAATAGAATTATTAAAGATGATCAAATTTACAATTCTTTAGTTACAGCTCATGCTTTAGTAATAATTTTTTTTATAATTATACCAGTAATAATT	157	Arthropoda	Arachnida	Trombidiformes	Tarsonemidae	unclassified	Tarsonemidae sp. BIOUG25926-A09	Unknown	1	0.00746269	3.96319e-06	0	0	0	0	0	0	0	0	0	0	0	0	0	0	0	0	0	0	0	0	0	0	0	0	0	0	0	0	0	0	0	0	0	0	0	0	0
ASV1738	AACTTGATCTGGAATAATTGGAACATCCCTAAGACTCCTAATTCGAACTGAATTAGGAACCCCTGGAAAATTAATTGGGAATGATCAAATTTATAATACTATTGTAACTGCTCATGCTTTTATCATAATTTTTTTTATAGTTATACCTATTATAATT	157	Arthropoda	Insecta	Lepidoptera	unclassified	unclassified	unclassified	Herbivore	2	0.0149254	7.92638e-06	0	0	0	0	0	0	0	0	0	0	0	0	0	0	0	0	0	0	0	0	0	0	0	0	0	0	0	0	0	0	0	0	0	0	0	0	1
ASV1950	GATTTGATCGGGAATAATTGGCACTTCATTAAGAATATTAATTCGTTTAGAATTAGGAACAACTAATAATTTAATTGGAAATGACCAAATTTATAATGTAATTGTTACAGCCCATGCTTTTATTATAATTTTTTTCATAGTAATACCTATTTTAATT	157	Arthropoda	Insecta	Diptera	Cecidomyiidae	unclassified	unclassified	Unknown	1	0.00746269	3.96319e-06	0	0	0	0	0	0	0	0	0	0	0	0	0	0	0	0	0	0	0	0	0	0	0	0	0	0	0	0	0	0	0	0	0	0	0	0	0
ASV0186	GATTTGAGCTGGAATAATAGGAACTTCTTTAAGTTTATTAATTCGAGCTGAATTAGGAAATCCTGGTTCATTAATTGGTGATGATCAAATTTATAATACAATTGTTACAGCTCATGCTTTTATTATAATTTTTTTTATAGTTATACCTATTATAATT	157	Arthropoda	Insecta	Lepidoptera	Coleophoridae	Coleophora	Coleophora versurella	Herbivore	2	0.0149254	7.92638e-06	0	0	0	0	0	0	0	0	0	0	0	0	0	0	0	1	0	0	0	0	0	0	0	0	0	0	0	0	0	0	0	0	0	0	0	0	0
ASV0499	AATTTGAGCAGGAATATTAGGTACATCTCTTAGACTTTTAATTCGAGCTGAATTAGGTAACCCTGGTTCTTTAATTGGAGATGATCAAATTTATAACACTATTGTAACAGCTCATGCTTTTATTATAATTTTTTTTATAGTTATACCTATTATAATT	157	Arthropoda	Insecta	Lepidoptera	Gelechiidae	Caryocolum	Caryocolum tischeriella	Herbivore	2	0.0149254	7.92638e-06	0	0	0	0	0	0	0	0	0	0	0	0	0	0	0	0	0	0	0	0	0	0	0	0	0	0	0	0	0	0	0	0	0	0	0	0	0
ASV0857	AGTTTGATCAGGAATAGTAGGAACATCTTTAAGTATATTAATTCGTGCTGAATTAAGTCACCCAGGGATATTTATTGGAAATGATCAAATTTATAACGTAATTGTTACAGCTCATGCATTTATTATAATTTTCTTCATAGTAATACCAATTATAATT	157	Arthropoda	Insecta	Diptera	Culicidae	unclassified	unclassified	Aquatic	1	0.00746269	3.96319e-06	0	0	0	0	0	0	0	0	0	0	0	0	0	0	0	0	0	0	0	0	0	0	0	0	0	0	0	0	0	0	0	0	0	0	0	0	0
ASV1793	AGTTTGATCAGGAATAGTAGGAACATCTTTAAGTATATTAATTCGTGCTGAATTAAGTCACCCAGGGATATTTATTGGAAATGATCAAATTTATAACGTAATTGTTACAGCTCATGCATTTATTATAATTTTTTTTATAGTAATACCAATTATAATT	157	Arthropoda	Insecta	Diptera	Culicidae	unclassified	unclassified	Aquatic	7	0.0522388	2.77423e-05	0	0	0	0	0	0	0	0	0	0	0	0	0	0	0	0	0	0	0	0	0	0	0	0	0	0	0	0	0	0	0	0	0	0	0	0	0
ASV1909	AATTTGAGCTGGAATATTAGGAACCTCCTTAAGAATATTAATTCGATTAGAATTAAGAACAATTTATAACTTAATTGGAAATGATCAAATTTATAATGTTATTGTTACTGCTCATGCTTTTATTATAATTTTTTTTATAGTAATACCAATTCTTATT	157	Arthropoda	Insecta	Diptera	Cecidomyiidae	unclassified	unclassified	Unknown	3	0.0223881	1.18896e-05	0	0	0	0	0	0	0	0	0	0	0	0	0	0	0	0	0	0	0	0	0	0	0	0	0	0	0	0	0	1	0	0	0	0	0	0	0
ASV1928	AGCTTGATCTGGAATAGTAGGAACATCAATAAGTATAATTATTCGTGCAGAATTAGGACAACCAGGATATTTAATTGGAGATGATCAAATTTATAATGTAATTATTACAGCTCATGCATTTGTAATAATTTTTTTTATAGTAATACCTATTATAATT	157	Arthropoda	Insecta	Orthoptera	Acrididae	Euchorthippus	Euchorthippus unicolor	Herbivore	3	0.0223881	1.18896e-05	0	0	0	0	0	0	0	0	0	0	0	0	0	1	0	0	0	0	0	0	0	0	0	0	0	1	0	0	0	0	0	0	0	0	0	0	0
ASV1937	AGCTTGAGCTGGAATAGTGGGAACTTCATTAAGTATCCTTATTCGGGCTGAATTAGGGCACCCTGGTGCTTTAATTGGAGATGACCAAATTTATAATGTTATTGTTACTGCCCATGCTTTTATTATAATTTTTTTTATGGTAATACCTATTATAATT	157	Arthropoda	Insecta	Diptera	Agromyzidae	unclassified	Agromyzidae sp. BOLD:ACC0247	Herbivore	3	0.0223881	1.18896e-05	0	0	0	0	0	0	0	0	0	0	0	0	0	0	0	0	0	0	0	0	0	0	0	0	0	0	1	0	0	0	0	0	0	1	0	0	0
ASV0209	AATTTGAGCAGGATTAATTGGAACATCTTTAAGAATTTTAATTCGAATAGAGTTAAGAAGAATTAGAAATTTAATTAGAAATGATCAAATTTATAATGTAATTGTAACTGCTCATGCTTTTATTATAATTTTTTTTATAGTTATACCAATTTTAATT	157	Arthropoda	Insecta	Diptera	Cecidomyiidae	unclassified	unclassified	Unknown	1	0.00746269	3.96319e-06	0	0	0	0	0	0	0	0	0	0	0	0	0	0	0	0	0	0	0	0	0	0	0	0	0	0	0	0	0	0	0	0	0	0	0	0	0
ASV1422	TATTTGAGCAGGAATAGTAGGAACTTCATTAAGTTTATTAATTCGAGCTGAATTAGGAACTCCAGGATCTTTAATTGGAGATGATCAAATTTATAATACTATTGTTACAGCTCATGCTTTTATTATAATTTTTTTCATAGTTATACCTATTATAATT	157	Arthropoda	Insecta	Lepidoptera	unclassified	unclassified	unclassified	Herbivore	4	0.0298507	1.58528e-05	0	0	0	0	0	0	0	0	0	0	0	0	0	0	0	0	0	0	0	0	0	0	0	0	0	0	0	0	0	0	0	0	0	0	0	0	0
ASV1486	TATTTGAGCAGGAATAATTGGAACATCATTAAGAATTTTAATTCGGATAGAATTAAGAAGAATTAGAAATTTAATTGGTAATGATCAAATTTATAATGTTATTGTAACTGCTCATGCTTTTATTATAATTTTTTTTATAGTAATACCTATTTTAATT	157	Arthropoda	Insecta	Diptera	Cecidomyiidae	unclassified	unclassified	Unknown	4	0.0298507	1.58528e-05	0	0	0	0	0	0	0	0	0	0	0	0	0	0	0	0	0	0	1	0	0	0	0	0	0	0	0	0	0	0	0	1	0	0	0	0	0
ASV1860	AATTTGAGCTGGGATAGTAGGAACTTCTCTAAGAATCTTAATTCGTTTAGAATTAAGAACAATTTCTAATTTAATTGGGAATGATCAAATTTATAATGTAATTGTTACAGCACATGCATTTATTATAATTTTTTTTATAGTAATACCAATTTTAATT	157	Arthropoda	Insecta	Diptera	Cecidomyiidae	unclassified	unclassified	Unknown	3	0.0223881	1.18896e-05	0	0	0	0	0	0	0	0	0	0	0	0	0	0	0	0	0	0	0	0	0	0	0	0	0	0	0	0	0	0	0	0	0	0	0	0	0
ASV2415	AGTTTGATCAGGAATAGTTGGAACATCATTAAGAATTTTAATTCGTGCTGAATTAAGTCAACCAGGTATATTTATTGGAAATGACCAAATTTATAATGTAATTGTTACAGCTCATGCTTTTATTATAATTTTCTTTATAGTAATACCTATTATAATT	157	Arthropoda	Insecta	Diptera	Culicidae	Ochlerotatus	unclassified	Aquatic	2	0.0149254	7.92638e-06	0	0	0	0	0	0	0	0	0	0	0	0	0	0	0	0	0	0	0	0	0	0	0	0	0	1	0	0	0	0	0	0	0	0	0	0	0
ASV0278	TATTTGAGCTGGCATAATTGGAACTTCTTTAAGATTATTAATTCGAGCTGAATTAGGTAATCCCGGATCTTTAATTGGAGATGACCAAATTTATAATACAATTGTTACTGCTCATGCTTTTATTATAATTTTTTTTATAGTTATGCCTATTATAATT	157	Arthropoda	Insecta	Lepidoptera	Tortricidae	Eucosma	Eucosma obumbratana	Herbivore	1	0.00746269	3.96319e-06	0	0	0	0	0	0	0	0	0	0	0	0	0	0	0	0	0	0	0	0	0	0	0	0	0	0	0	0	0	0	0	0	0	0	0	0	0
ASV0363	AGCTTGAGCTGGAATAGTGGGAACTTCCCTAAGAATTTTAATTCGAGCTGAATTAGGACACCCTGGTGCTCTAATTGGAGACGACCAAATTTATAATGTTATTGTTACTGCTCATGCTTTTATTATAATTTTTTTTATAGTGATACCTATTATAATT	157	Arthropoda	Insecta	Diptera	unclassified	unclassified	unclassified	Unknown	2	0.0149254	7.92638e-06	0	0	0	0	0	0	0	0	0	0	0	0	0	0	0	0	0	0	0	0	0	0	0	0	0	0	0	0	0	1	0	0	0	0	0	0	0
ASV1176	CGCTTGATCAGGAATAATTGGTACCTCTTTAAGAATTTTAATTCGAGCCGAATTGGGACATGCCGGAGCTTTAATTGGAGATGACCAAATTTATAATGTTATTGTTACTGCCCATGCCTTTATTATAATTTTTTTTATAGTTATACCTATATTAATT	157	Arthropoda	Insecta	Diptera	Chironomidae	unclassified	unclassified	Aquatic	1	0.00746269	3.96319e-06	0	0	0	0	0	0	0	0	0	0	0	0	0	0	0	0	0	0	0	0	0	0	0	0	0	0	0	0	0	0	0	0	0	0	0	0	0
ASV1925	AATTTGATCTGGAATATTAGGAACTTCTTTAAGAATTTTAATCCGTTTAGAATTAAGATCTATTTCTAATTTAATTGGTAATGATCAAATTTACAATGTAATTGTAACTGCTCATGCTTTTATTATAATTTTTTTTATAGTGATACCTATTATAATT	157	Arthropoda	Insecta	Diptera	Cecidomyiidae	unclassified	unclassified	Unknown	1	0.00746269	3.96319e-06	0	0	0	0	0	0	0	0	0	0	0	0	0	0	0	0	0	0	0	0	0	0	0	0	0	0	0	0	0	0	0	0	0	0	0	0	0
ASV1967	AGCTTGAGCAGGAATAATTGGAACTTCTTTAAGAATTTTAATTCGAGCTGAATTAGGACATCCAGGAGCTTTAATTGGAAATGATCAAATTTATAATGTCATTGTTACTTCTCATGCATTTATTATAATTTTTTTTATAGTTATACCTATTATAATT	157	Arthropoda	Insecta	Diptera	Tephritidae	unclassified	unclassified	Herbivore	4	0.0298507	1.58528e-05	0	0	0	0	0	0	0	0	0	0	0	0	0	0	1	0	0	0	0	0	0	0	0	0	0	0	0	0	0	0	0	0	1	0	0	0	0
ASV2271	AATTTGAAGAGGAATAGTAGGAACATCTTTAAGTCTTTTAATTCGTGCTGAATTAGGTAATCCAGGATCATTAATTGGAGATGATCAAATTTATAATACAATTGTTACAGCTCATGCATTTATTATAATTTTTTTTATGGTTATACCTATTATAATT	157	Arthropoda	Insecta	Lepidoptera	Crambidae	Loxostege	Loxostege turbidalis	Herbivore	1	0.00746269	3.96319e-06	0	0	0	0	0	0	0	0	0	0	0	0	0	0	0	0	0	0	0	0	0	0	0	0	0	0	0	0	0	0	0	0	0	0	0	0	0
ASV0273	AATTTGAGCAGGGTTAATTGGAACATCATTAAGAATCTTAATTCGAATAGAATTAAGAAGAATTAGAAATTTAATTAAAAATGATCAAATTTATAATGTAATTGTAACTGCTCATGCTTTCATTATAATTTTTTTTATAGTTATACCAATTTTAATT	157	Arthropoda	Insecta	Diptera	Cecidomyiidae	unclassified	unclassified	Unknown	2	0.0149254	7.92638e-06	0	0	0	0	0	0	0	0	0	0	0	0	0	0	0	0	0	0	0	0	0	0	0	0	0	0	0	0	0	0	0	0	0	0	0	0	0
ASV0277	TATTTGAGCAGGTATAATTGGCACATCATTAAGAATTTTAATTCGAATAGAATTAAGAAGAATTAGAAATTTAATTGGAAATGATCAGATTTATAATGTTATTGTAACTGCTCATGCTTTTATTATAATTTTTTTTATAGTAATACCAATTTTAATT	157	Arthropoda	Insecta	Diptera	Cecidomyiidae	unclassified	unclassified	Unknown	5	0.0373134	1.98159e-05	0	0	1	0	0	0	0	1	0	0	0	0	0	0	0	0	0	0	0	0	1	0	0	0	1	0	0	0	0	0	0	0	0	1	0	0	0
ASV0776	AATTTGAGCAGGATTAATTGGATCATCTTTAAGAATTTTAATTCGGATAGAATTAAGAAGAATTAGAAATTTAATTAGAAATGATCAAATTTATAATGTAATTGTAACTGCTCACGCTTTTATTATAATTTTTTTTATAGTAATACCTATTTTAATT	157	Arthropoda	Insecta	Diptera	unclassified	unclassified	unclassified	Unknown	4	0.0298507	1.58528e-05	0	0	0	0	0	0	0	0	0	0	0	0	1	0	0	0	0	1	0	0	0	0	0	0	1	0	0	0	0	0	0	0	1	0	0	0	0
ASV0828	TATATGAGCAGGAATAGTGGGAACTTCCTTAAGAATTTTAATTCGATTAGAATTAGGGTCAACAGGAAGATTAATCGGAAATGACCAAATTTATAATGTTATTGTAACTGCGCACGCATTTATCATAATTTTTTTCATAGTAATACCGATTATAATT	157	Arthropoda	Insecta	Coleoptera	Coccinellidae	Coccinula	Coccinula quatuordecimpustulata	Predator	1	0.00746269	3.96319e-06	0	0	0	0	0	0	0	0	0	0	0	0	0	0	0	0	0	0	0	0	0	0	0	0	0	0	0	0	0	0	0	0	0	0	0	0	0
ASV1007	AATTTGAGCAGGTATAGTAGGAACTTCTTTAAGTTTATTAATCCGAGCAGAATTAGGAAACCCCGGTTCTTTAATTGGAGATGATCAAATTTATAATACTATTGTAACAGCTCATGCTTTTATTATAATTTTCTTTATAGTTATACCAATTATAATT	157	Arthropoda	Insecta	Lepidoptera	Tortricidae	Paraccra	Paraccra mimesa	Herbivore	2	0.0149254	7.92638e-06	0	0	0	0	0	0	0	0	0	0	0	0	0	0	0	0	0	0	0	0	0	0	0	1	0	0	0	0	0	0	1	0	0	0	0	0	0
ASV1324	AATTTGAGCAGGAATATTAGGTACTTCTCTTAGATTATTAATTCGAGCTGAATTAGGAAACCCTGGATCTTTAATTGGTGATGACCAAATTTATAATACTATTGTAACTGCCCATGCTTTTATTATAATTTTTTTTATAGTTATGCCAATTATAATT	157	Arthropoda	Insecta	Lepidoptera	Gelechiidae	Helcystogramma	Helcystogramma arulensis	Herbivore	1	0.00746269	3.96319e-06	0	0	0	0	0	0	0	0	0	0	0	0	0	0	0	0	0	0	0	0	0	0	0	0	0	0	0	0	0	0	0	0	0	0	0	0	0
ASV1753	AATTTGAGCAGGGATATTAGGCACATCTCTTAGACTTTTAATTCGAGCTGAATTAGGTAATCCTGGTTCTTTAATTGGAGATGATCAAATTTATAACACTATTGTAACAGCTCATGCTTTTATTATAATTTTTTTTATAGTTATACCTATTATAATT	157	Arthropoda	Insecta	Lepidoptera	unclassified	unclassified	unclassified	Herbivore	1	0.00746269	3.96319e-06	0	0	0	0	0	0	0	0	0	0	0	0	0	0	0	0	0	0	0	0	0	0	0	0	0	0	0	0	0	0	0	0	0	0	0	0	0
ASV1782	AATCTGAAGAGGAATAGTAGGAACATCCTTAAGTTTATTAATTCGTGCTGAATTAGGTAATCCAGGATCATTAATTGGAGATGATCAAATTTATAATACAATTGTTACAGCTCATGCATTTATTATAATTTTTTTTATAGTTATACCTATTATAATT	157	Arthropoda	Insecta	Lepidoptera	Crambidae	Loxostege	Loxostege sticticalis	Herbivore	6	0.0447761	2.37791e-05	0	0	0	0	0	0	1	0	0	0	0	0	0	0	1	0	1	0	1	1	0	0	0	0	0	0	0	0	0	0	0	0	0	0	0	0	0
ASV1857	AATTTGAAGAGGAATAGTAGGAACATCTTTAAGACTTCTAATTCGTGCTGAATTAGGAAATCCAGGATCATTAATTGGAGATGATCAAATTTATAATACAATTGTTACAGCTCATGCATTTATTATAATTTTTTTTATAGTAATACCAATTATAATC	157	Arthropoda	Insecta	Lepidoptera	Crambidae	Sitochroa	Sitochroa verticalis	Herbivore	4	0.0298507	1.58528e-05	1	0	0	0	0	0	0	1	0	0	0	1	0	0	0	1	0	0	0	0	0	0	0	0	0	0	0	0	0	0	0	0	0	0	0	0	0
ASV2076	AATTTGAGCAGGGATATTAGGTACATCAATAAGAATTTTAATTCGTATAGAATTAAGAACTTTATCTAATTTAATTGGAAATGATCAAATTTATAATGTAATTGTAACTGCTCATGCTTTTATTATAATTTTCTTTATAGTAATACCTATTTTAATT	157	Arthropoda	Insecta	Diptera	Cecidomyiidae	unclassified	unclassified	Unknown	1	0.00746269	3.96319e-06	0	0	0	0	0	0	0	0	0	0	0	0	0	0	0	0	0	0	0	0	0	0	0	0	0	0	0	0	0	0	0	0	0	0	0	0	0
ASV0073	TGTTTGAGCTGGAATAATTGGAACTTCCTTAAGATTATTAATTCGAGCTGAACTAGGAAATCCAGGATCATTAATTGGAGATGACCAAATCTATAATACTATTGTTACTGCTCATGCCTTTATTATAATTTTTTTTATAGTTATACCTATTATAATT	157	Arthropoda	Insecta	Lepidoptera	Tortricidae	Celypha	unclassified	Herbivore	1	0.00746269	3.96319e-06	0	0	0	0	0	0	0	0	0	0	0	0	0	0	0	0	0	0	0	0	0	0	0	0	0	0	0	0	0	0	0	0	0	0	0	0	0
ASV0139	TATATGATCTGGAATATTAGGTTTATCTATAAGATTAATTATTCGTATAGAATTAAGAGTAGCAGGAAGATTTATTGGAAGTGATCAAATTTATAATAGTATTGTTACAGCTCATGCTTTTGTAATAATTTTTTTTATAGTTATACCTATTATAATT	157	Arthropoda	Insecta	Hymenoptera	Braconidae	Lysiphlebus	unclassified	Parasitoid	4	0.0298507	1.58528e-05	0	0	0	0	0	0	0	0	0	0	0	0	0	0	0	0	0	0	1	0	0	0	0	0	0	1	0	0	0	0	0	1	0	0	0	1	0
ASV0206	AGCATGATCAAGAATAATTGGAACTTCTTTAAGAATATTAGTTCGAGTAGAATTAGGGCATCCTGGTTCTTTAATCGGAAATGATCAAATTTATAATGTAATTGTAACAGCTCATGCTTTCATTATAATTTTTTTTATAGTAATACCTATTATAATT	157	Arthropoda	Insecta	Diptera	Tachinidae	Pales	Pales pavida	Parasitoid	3	0.0223881	1.18896e-05	0	0	0	0	0	0	0	0	0	0	0	0	0	0	0	0	0	0	0	0	0	0	0	0	0	0	0	0	0	0	0	0	0	0	0	0	0
ASV0297	ATCTTGAGCTGGAATAGTAGGGACATCTTTAAGAATACTAATTCGTACAGAATTAGGAAATCCGGGAAGATTAATTGGAGATGATCAAATTTATAATAGTATTGTTACAGCCCATGCATTTATTATAATTTTTTTTATAGTAATACCTATTATAATC	157	Arthropoda	Insecta	Lepidoptera	unclassified	unclassified	unclassified	Herbivore	2	0.0149254	7.92638e-06	0	0	0	0	0	0	0	0	0	0	0	0	0	0	0	0	0	0	0	0	0	0	0	0	0	0	0	0	0	0	0	0	0	0	0	0	0
ASV0424	GTTCTGATCAGGAATAGTAGGAACATCATTGAGAATCCTCATCCGATTAGAGCTTGGTAGTCCTGGATCATTAATTGGGAATGATCAAATTTACAATTCAATTGTAACTGCACATGCATTTATTATAATTTTTTTTATGGTAATACCAATTATAATT	157	Arthropoda	Insecta	Coleoptera	Chrysomelidae	Cassida	Cassida sp. EMHAU-15090501	Herbivore	1	0.00746269	3.96319e-06	0	0	0	0	0	0	0	0	0	0	0	0	0	0	0	0	0	0	0	0	0	0	0	0	0	0	0	0	0	0	0	0	0	0	0	1	0
ASV0441	AATTTGAGCAGGAATAATTGGAACTTCACTAAGCTTATTAATTCGAGCAGAATTAGGTACCCCAGGATCATTAATTGGAGATGATCAAATTTATAATACCATTGTAACAGCTCATGCTTTTATTATAATTTTTTTCATAGTTATACCAATTATAATT	157	Arthropoda	Insecta	Lepidoptera	unclassified	unclassified	unclassified	Herbivore	1	0.00746269	3.96319e-06	0	0	0	0	0	0	0	0	0	0	0	0	0	0	0	0	0	0	0	0	0	0	0	0	0	0	0	0	0	0	0	0	0	0	0	0	0
ASV0590	GTTCTGATCTGGAATAATCGGAACATCATTAAGAATTTTGATTCGAGCAGAACTTGGTAACCCAGGAACATTAATTGGAAATGATCAAATTTATAATTCTATTGTTACAGCTCATGCTTTTATTATAATCTTCTTCATAGTTATACCAATTATAATT	157	Arthropoda	Insecta	Coleoptera	Chrysomelidae	Hypocassida	Hypocassida subferruginea	Herbivore	1	0.00746269	3.96319e-06	0	0	0	0	0	0	0	1	0	0	0	0	0	0	0	0	0	0	0	0	0	0	0	0	0	0	0	0	0	0	0	0	0	0	0	0	0
ASV0592	AATTTGAGCAGGAATATTAGGTACATCTCTCAGACTTTTAATTCGAGCTGAATTAGGTAATCCTGGTTCTTTAATTGGAGATGATCAAATTTATAACACTATTGTAACAGCTCATGCTTTTATTATAATTTTTTTTATAGTTATACCTATTATAATT	157	Arthropoda	Insecta	Lepidoptera	Gelechiidae	Caryocolum	Caryocolum tischeriella	Herbivore	2	0.0149254	7.92638e-06	0	0	0	0	0	0	0	0	0	0	0	0	0	0	0	0	0	0	0	0	0	0	0	0	0	0	0	0	0	0	0	0	0	0	0	0	0
ASV0967	AGCTTGATCGGGAATAGTTGGGACTTCTCTAAGTATTTTAATTCGAATAGAATTAGGACACCCGGGGGCATTAATTGGAGATGATCAAATTTATAATGTTATTGTTACTGCACATGCTTTTGTAATAATTTTTTTTATAGTTATACCTATTATAATT	157	Arthropoda	Insecta	Diptera	Chamaemyiidae	unclassified	unclassified	Predator	4	0.0298507	1.58528e-05	0	0	0	0	0	0	0	0	0	0	1	0	0	0	0	0	0	0	0	1	1	0	0	0	0	0	0	0	0	0	0	0	0	1	0	0	0
ASV0997	AATTTGAGCTGGTATAGTTGGAACTTCATTAAGATTATTAATTCGAGCTGAATTAGGAACCCCCGGATCTTTAATTGGAGATGATCAAATTTATAATACTATTGTGACAGCCCATGCTTTTATTATAATTTTTTTTATAGTTATACCTATTATAATT	157	Arthropoda	Insecta	Lepidoptera	unclassified	unclassified	unclassified	Herbivore	1	0.00746269	3.96319e-06	0	0	0	0	0	0	0	0	0	0	0	0	0	0	0	0	0	0	0	0	0	0	0	0	0	0	0	0	0	0	0	0	0	0	0	0	0
ASV1052	AATTTGATCAGGAATAGTAGGAACATCATTAAGATTATTAATTCGAGCTGAATTAGGAAATCCAGGTTCATTAATTGGAGATGACCAAATTTATAATACAATTGTTACCGCTCATGCTTTTATTATAATTTTTTTTATAGTTATACCTATCATAATT	157	Arthropoda	Insecta	Lepidoptera	unclassified	unclassified	unclassified	Herbivore	2	0.0149254	7.92638e-06	0	0	0	0	0	0	0	0	0	0	0	0	0	0	0	0	0	0	0	0	0	0	0	0	0	0	0	0	0	0	0	1	0	0	0	0	0
ASV1053	AATTTGATCTGGAATAGTAGGAACATCATTAAGAATTTTAATTCGAATAGAATTAAGAAGAATTTCTAATTTAATTGAAAATGATCAAATTTATAATGTAATTGTAACAGCTCATGCTTTTATTATAATTTTTTTTATAGTAATACCTATTTTAATT	157	Arthropoda	Insecta	Diptera	Cecidomyiidae	Ozirhincus	unclassified	Herbivore	2	0.0149254	7.92638e-06	0	0	0	0	0	0	0	0	0	0	0	0	0	0	0	0	0	1	0	0	0	0	0	1	0	0	0	0	0	0	0	0	0	0	0	0	0
ASV1302	AATTTGAAGAGGAATAGTAGGAACATCTTTAAGTTTATTAATTCGAGCTGAATTAGGTAATCCAGGCTCATTAATTGGAGATGATCAAATTTATAATACAATTGTTACAGCTCATGCATTTATTATAATTTTTTTTATAGTTATACCTATTATAATT	157	Arthropoda	Insecta	Lepidoptera	Crambidae	Anania	Anania verbascalis	Herbivore	3	0.0223881	1.18896e-05	0	0	0	0	0	0	0	0	0	0	0	0	0	0	0	0	0	0	0	0	0	0	0	0	0	0	0	0	0	0	0	0	0	0	0	0	0
ASV1503	TATCTGGGCCGGAATCATAGGAATATCTATAAGAAATATTATTCGTTTTGAACTAAGAATTCCTTCTTCTATTATTAATAGAGATCAAATTTATAATAGTTTAGTAACTTCTCACGCTTTGGTAATAATTTTTTTTATAGTTATACCCATTATAATT	157	Arthropoda	Arachnida	Trombidiformes	Tarsonemidae	unclassified	Tarsonemidae sp. BIOUG26319-A03	Unknown	1	0.00746269	3.96319e-06	0	0	0	0	0	0	0	0	0	0	0	0	0	0	0	0	0	0	0	0	0	0	0	0	0	0	0	0	1	0	0	0	0	0	0	0	0
ASV1623	AGTTTGATCAGGAATAGTAGGAACATCTTTAAGTATATTAATTCGTGCTGAATTAAGTCACCCGGGGATATTTATTGGAAATGATCAAATTTATAACGTAATTGTTACAGCTCATGCATTTATTATAATTTTCTTTATAGTAATACCAATTATAATT	157	Arthropoda	Insecta	Diptera	Culicidae	unclassified	unclassified	Aquatic	2	0.0149254	7.92638e-06	0	0	0	0	0	0	0	0	0	0	0	0	0	0	0	0	0	0	0	0	0	0	0	0	0	0	0	0	0	0	0	0	0	0	0	0	0
ASV1788	AATTTGATCAGGATTAATTGGAACTATATTGAGTATATTAATTCGATTAGAATTAGGTAACCCAGGATCATTTTTATCAAATGATCAAATTTATAATACTGTTGTTACAGCTCATGCTTTTATTATAATTTTTTTTATAGTTATACCTATTATAATT	157	Arthropoda	Insecta	Lepidoptera	Lyonetiidae	Leucoptera	Leucoptera sinuella	Herbivore	2	0.0149254	7.92638e-06	0	0	0	0	1	0	0	0	0	0	0	0	0	0	0	0	0	0	0	0	0	0	0	0	0	0	0	0	0	0	0	0	0	0	0	0	1
ASV1947	AATTTGAGCAGGAATAATTGGAACATCATTAAGAATTTTAATTCGAATAGAATTAAGAAGGATTAAGAATTTAATTGGAAATGATCAAATTTATAATGTTATTGTAACTGCTCATGCTTTTATTATAATTTTTTTTATAGTAATACCTATTTTAATT	157	Arthropoda	Insecta	Diptera	Cecidomyiidae	unclassified	unclassified	Unknown	5	0.0373134	1.98159e-05	0	0	0	0	0	0	0	1	0	0	0	0	0	0	0	0	0	0	0	0	0	0	0	0	0	0	0	0	0	0	0	0	0	0	0	0	0
ASV2011	GGCTTGAGCTGGAATAACAGGGACTTCTTTAAGAATTCTAATTCGGGCTGAATTAGGGCACCCTGGAGCATTAATTGGAGATGATCAAATCTATAATGTTATTGTAACCGCTCATGCTTTTATTATAATTTTTTTTATAGTAATACCAATTATAATT	157	Arthropoda	Insecta	Diptera	unclassified	unclassified	unclassified	Unknown	4	0.0298507	1.58528e-05	0	0	0	0	0	0	0	0	0	0	0	0	0	0	0	0	0	0	0	0	0	0	0	0	0	0	0	0	0	0	0	0	0	0	0	0	0
ASV2151	ATCTTGAGCTGGAATAGTAGGAACATCCTTAAGTATACTAATTCGTACAGAATTAGGAAATCCGGGAAGATTAATTGGAGATGATCAAATTTATAATAGTATTGTTACAGCCCATGCATTTATTATAATTTTTTTTATAGTAATACCTATTATAATC	157	Arthropoda	Insecta	Lepidoptera	unclassified	unclassified	unclassified	Herbivore	1	0.00746269	3.96319e-06	0	0	0	0	0	0	0	0	0	0	0	0	0	0	0	0	0	0	0	0	0	0	0	0	0	0	0	0	0	0	0	0	0	0	0	0	0
ASV2305	AATTTGAAGAGGAATAGTAGGAACATCCTTAAGACTTCTAATTCGTGCTGAATTAGGAAATCCAGGATCATTAATTGGAGATGACCAAATTTATAATACAATTGTTACAGCTCATGCATTTATTATAATTTTTTTTATAGTAATACCAATTATAATT	157	Arthropoda	Insecta	Lepidoptera	Crambidae	Sitochroa	Sitochroa verticalis	Herbivore	2	0.0149254	7.92638e-06	0	0	0	0	0	0	0	0	0	0	0	0	0	0	0	0	0	0	0	0	0	0	0	0	0	0	0	0	0	0	0	0	0	0	0	0	0
ASV2330	GATTTGAGCAGGAATAATTGGGACTTCTTTAAGTTTATTAATTCGAGCAGAATTAGGTAACCCAGGATCTTTAATTGGAGATGATCAAATTTATAATACTATTGTAACAGCTCATGCTTTTATTATAATTTTTTTTATAGTTATACCTATTATAATT	157	Arthropoda	Insecta	Lepidoptera	unclassified	unclassified	unclassified	Herbivore	2	0.0149254	7.92638e-06	0	0	0	0	0	0	0	0	0	0	0	0	0	0	0	0	0	0	0	0	0	0	0	0	0	0	0	0	0	0	0	0	0	0	0	0	0
ASV2421	AATTTGAAGAGGAATAGTAGGAACATCTTTAAGACTTCTAATTCGTGCTGAATTAGGAAATCCAGGATCATTAATTGGTGATGATCAAATTTATAATACAATTGTTACAGCCCATGCATTTATTATAATTTTTTTTATAGTAATACCAATTATAATT	157	Arthropoda	Insecta	Lepidoptera	Crambidae	Sitochroa	Sitochroa verticalis	Herbivore	3	0.0223881	1.18896e-05	0	0	0	0	0	0	0	0	0	0	0	0	0	0	0	0	0	0	0	0	0	0	0	0	0	0	0	0	0	0	0	0	0	0	0	0	0
ASV0264	TATATGAACTGCCATATTAGGGACTTCTTTAAGAAATATTATTCGTTTCGAACTAAGAATACCAAATAGAATTATTAAAGATGATCAAATTTATAATTCTTTAGTTACAGCTCATGCTTTAGTAATAATTTTTTTTATAATTATACCAGTAATAATT	157	Arthropoda	Arachnida	Trombidiformes	Tarsonemidae	unclassified	Tarsonemidae sp. BIOUG25926-A09	Unknown	2	0.0149254	7.92638e-06	0	0	0	0	0	0	0	0	0	0	0	0	0	0	0	0	0	0	0	0	0	0	0	0	0	0	0	0	0	0	0	0	0	0	0	0	0
ASV0466	AGCCTGGGCTGGAGCTGTAGGAACTGGTTTAAGAATATTAATTCGGACTGAATTAGGACACCCTGGCAGGTTAATTGGAGATGATCAAATTTATAATGTAATTGTTACTGCCCATGCTTTTGTTATAATTTTTTTCATGGTAATACCGATTATAATT	157	Arthropoda	Malacostraca	Isopoda	Agnaridae	Hemilepistus	Hemilepistus klugii	Detritivore	2	0.0149254	7.92638e-06	0	0	0	0	0	0	0	0	0	0	0	0	0	0	0	0	0	0	0	0	0	0	0	0	0	0	0	0	0	0	0	0	0	0	0	0	0
ASV0530	TATATGAACTGCCATATTGGGGACTTCTTTAAGAAATATTATTCGTTTCGAACTAAGAATACCAAATAGAATTATTAAAGATGATCAAATTTACAATTCTTTAGTTACAGCTCATGCTTTAGTAATAATTTTTTTTATAATTATACCAGTAATAATT	157	Arthropoda	Arachnida	Trombidiformes	Tarsonemidae	unclassified	Tarsonemidae sp. BIOUG25926-A09	Unknown	1	0.00746269	3.96319e-06	0	0	0	0	0	0	0	0	0	0	0	0	0	0	0	0	0	0	0	0	0	0	0	0	0	0	0	0	0	0	0	0	0	0	0	0	0
ASV0691	TATTTGAGCAGGTATAGTAGGAACTTCTCTGAGATTATTGATTCGAGCTGAATTAGGTAATCCTGGATCTTTAATTGGAGATGATCAAATTTATAATACTATTGTTACAGCTCATGCTTTTATTATAATTTTTTTTATAGTTATACCTATTATAATT	157	Arthropoda	Insecta	Lepidoptera	unclassified	unclassified	unclassified	Herbivore	1	0.00746269	3.96319e-06	0	0	0	0	0	0	0	0	0	0	0	0	0	0	0	0	0	0	0	0	0	0	0	0	0	0	0	0	0	0	0	0	0	0	0	0	0
ASV0792	AATTTGATCAGGGATATTTGGAATATCATTGAGAATTTTAATCCGATTGGAGTTAAGAACTATTTCTAATTTAATTGAAAATGATCAAATTTATAATTCAATTGTTACTGCTCACGCTTTAATTATAATTTTTTTCATAGTTATACCAATTTTAATT	157	Arthropoda	Insecta	Diptera	Cecidomyiidae	unclassified	unclassified	Unknown	2	0.0149254	7.92638e-06	0	0	0	0	0	0	0	0	0	0	0	0	0	0	0	0	0	0	0	0	0	0	0	0	0	0	0	0	0	0	0	0	0	0	0	0	0
ASV0916	AATTTGATCAGGAATAGTTGGAACTTCTTTAAGTCTTTTAATTCGAGCTGAATTAGGAACCCCTGGATCTTTAATTGGAGATGATCAAATTTATAATACTATTGTAACTGGACATGCTTTTATTATAATTTTTTTTATAGTAATACCAATTATAATT	157	Arthropoda	Insecta	Lepidoptera	Pyralidae	unclassified	unclassified	Herbivore	3	0.0223881	1.18896e-05	0	0	0	0	0	0	0	0	0	0	0	0	0	0	0	0	0	0	1	0	0	0	0	0	0	0	0	1	0	0	0	0	0	0	0	0	0
ASV1147	AATTTGAGCTGGAATATTAGGAACCTCATTAAGAATATTAATTCGATTAGAATTAAGAACAATTTCAAATTTAATTGGAAATGACCAAATTTATAATGTTATTGTTACTGCTCATGCTTTTATTATAATTTTTTTTATAGTCATACCAATTCTTATT	157	Arthropoda	Insecta	Diptera	Cecidomyiidae	unclassified	unclassified	Unknown	1	0.00746269	3.96319e-06	0	0	0	0	0	0	0	0	0	0	0	0	0	0	0	0	0	0	0	0	0	0	0	0	0	0	0	0	0	0	0	0	0	0	0	0	0
ASV1255	TGCTTGAGCAGGAATAGTTGGTACTTCATTAAGACTTCTAATTCGAACAGAATTAGGTACCCCTGGGTCTTTAATTGGAGATGATCAAATCTACAATGTTATTGTAACAGCTCATGCTTTTGTTATAATTTTTTTTATAGTAATACCTTTTATAATC	157	Arthropoda	Insecta	Coleoptera	Phalacridae	Olibrus	unclassified	Herbivore	2	0.0149254	7.92638e-06	0	0	0	0	0	0	0	0	0	0	0	0	0	1	0	0	1	0	0	0	0	0	0	0	0	0	0	0	0	0	0	0	0	0	0	0	0
ASV1351	TATTTGATCAGGTATAATTGGTTCTTCTCTTAGAATTTTAATCCGATTAGAATTAAGTCAAATTAATTCAATTATTAATAATAATCAATTATATAATGTAATTGTTACAATTCATGCTTTTATTATAATTTTTTTTATAACTATACCAATCGTTATC	157	Arthropoda	Insecta	Hemiptera	Aphididae	Aphis	Aphis sumire	Herbivore	1	0.00746269	3.96319e-06	0	0	0	0	0	0	0	0	0	0	0	0	0	0	0	0	0	0	0	0	0	0	0	0	0	0	0	0	0	0	0	0	0	0	0	0	1
ASV1357	AATTTGAGCTGGAATAGTAGGAACATCTTTAAGAATATTAATTCGATTGGAATTAAGATCTATTGGAACATTAATTGGTAATGATCAAATTTATAATGTTATTGTAACTGCTCATGCCTTTATTATAATTTTTTTTATAGTAATACCTATTATAATT	157	Arthropoda	Insecta	Diptera	Cecidomyiidae	unclassified	unclassified	Unknown	3	0.0223881	1.18896e-05	0	0	0	0	0	0	0	0	0	0	0	1	0	0	0	1	0	0	0	0	0	0	0	1	0	0	0	0	0	0	0	0	0	0	0	0	0
ASV1497	TATTTGAGCAAGAATAATTGGAACATCATTAAGAATTTTAATTCGAATAGAATTAAGAAGAATTAGAAATTTAATTGGTAATGATCAAATTTATAATGTTATTGTAACTGCTCATGCTTTTATTATAATTTTTTTTATAGTAATACCTATTTTAATT	157	Arthropoda	Insecta	Diptera	Cecidomyiidae	unclassified	unclassified	Unknown	2	0.0149254	7.92638e-06	0	0	0	0	0	0	0	0	0	0	0	0	0	0	0	0	0	0	0	0	0	0	0	0	0	0	0	0	0	0	0	0	0	0	0	0	1
ASV1736	TGCATGGGCTGGGATAGTAGGTACTTCATTAAGTATTATAATTCGAGCTGAATTAGGACACCCAGGTGCCTTAATTGGTGATGACCAAATTTATAATGTTATTGTTACTGCCCATGCTTTTATTATAATTTTCTTTATAGTAATACCTATTATAATG	157	Arthropoda	Insecta	Diptera	Phoridae	unclassified	Phoridae BOLD-2016	Unknown	2	0.0149254	7.92638e-06	0	0	0	0	0	0	0	0	0	0	1	0	0	0	0	0	0	0	0	0	0	0	0	0	0	0	0	0	0	0	0	0	0	0	1	0	0
ASV1863	TATTTGATCAGGAATATTAGGAACATCTTTAAGACTTTTAATTCGTGCTGAATTAGGAAATCCAGGCTCTTTAATTGGTGATGATCAAATTTATAATACTATTGTTACAGCTCATGCTTTTATTATAATTTTCTTTATGGTTATACCTATTATAATT	157	Arthropoda	Insecta	Lepidoptera	unclassified	unclassified	unclassified	Herbivore	3	0.0223881	1.18896e-05	0	0	0	0	0	0	0	0	0	0	0	0	0	0	0	1	0	0	0	0	0	0	0	0	0	0	0	0	0	0	0	0	0	0	0	0	0
ASV1931	AATTTGAAGAGGAATAGTAGGAACATCTTTAAGTCTACTCATTCGTGCTGAATTAGGTAATCCAGGATCATTAATTGGAGATGATCAAATTTATAATACAATTGTTACAGCTCATGCATTTATTATAATTTTTTTTATGGTTATACCTATTATAATT	157	Arthropoda	Insecta	Lepidoptera	Crambidae	Loxostege	Loxostege deliblatica	Herbivore	2	0.0149254	7.92638e-06	0	0	0	0	0	0	0	0	0	0	0	0	0	0	0	0	0	0	0	0	0	0	0	0	0	0	0	0	0	0	0	0	0	0	0	0	0
ASV2110	AATTTGAGCGGGAATAGTTGGTACATCTTTAAGACTTTTAATTCGAGCTGAATTAGGAAATCCCGGTTCATTAATTGGTGATGATCAAATTTATAATACAATTGTTACAGCTCATGCTTTTATTATAATTTTTTTTATAGTTATACCTATTATAATT	157	Arthropoda	Insecta	Lepidoptera	unclassified	unclassified	unclassified	Herbivore	2	0.0149254	7.92638e-06	0	0	0	0	0	0	0	0	0	0	0	0	0	0	0	0	0	0	0	0	0	0	0	0	0	0	0	0	0	0	0	0	0	0	0	0	0
ASV2318	TATTTGAGCAGGAATAGTAGGAACCTCTTTAAGATTATTAATTCGAGCTGAATTAGGTAATCCAGGTTCATTAATTGGAGATGACCAAATTTATAATACAATTGTAACAGCTCATGCTTTTATTATAATTTTTTTTATAGTTATACCAATTATAATT	157	Arthropoda	Insecta	Lepidoptera	Tortricidae	Cochylidia	Cochylidia richteriana	Herbivore	2	0.0149254	7.92638e-06	0	0	0	0	0	0	0	0	0	0	0	0	0	0	0	0	0	0	0	0	0	0	0	0	0	0	0	0	0	0	0	0	0	0	0	0	0
ASV0113	CATTTGAGCCGGAATAATTGGAACTTCTTTAAGTTTATTAATTCGAACTGAATTAGGAAATCCTGGATCCTTAATTGGAGATGATCAAATTTATAATACAATTGTAACAGCTCATGCCTTTATTATAATTTTTTTTATAGTAATACCAATTATAATT	157	Arthropoda	Insecta	Lepidoptera	Coleophoridae	Coleophora	Coleophora changaica	Herbivore	1	0.00746269	3.96319e-06	0	0	0	0	0	0	0	0	0	0	0	0	0	0	0	0	0	0	0	0	0	0	0	0	0	0	0	0	0	0	0	0	0	0	0	0	0
ASV0409	AATTTGAGCAGGAATAATTGGGACATCATTAAGAATTTTAATTCGAATAGAATTAAGAAGAATTAGAAATTTAATTGGAAATGATCAAATTTATAATGTTATTGTAACTGCTCATGCTTTTATTATAATTTTTTTTATAGTAATACCAATTTTAATT	157	Arthropoda	Insecta	Diptera	Cecidomyiidae	unclassified	unclassified	Unknown	2	0.0149254	7.92638e-06	0	0	0	0	0	0	0	0	0	0	0	0	0	0	0	0	0	0	0	0	0	0	0	0	0	0	0	0	0	0	0	0	0	0	0	0	0
ASV0444	TATTTGAGCAGGAATAGTGGGAACTTCATTAAGTTTATTAATTCGAGCTGAATTAGGAACTCCAGGATCTTTAATTGGAGATGATCAAATTTATAATACTATTGTTACAGCTCATGCTTTTATTATAATTTTTTTCATAGTTATACCTATTATAATT	157	Arthropoda	Insecta	Lepidoptera	unclassified	unclassified	unclassified	Herbivore	2	0.0149254	7.92638e-06	0	0	0	0	0	0	0	0	0	0	0	0	0	0	0	0	0	0	0	0	0	0	0	0	0	0	0	0	0	0	0	0	0	0	0	0	0
ASV0494	GTTCTGATCAGGGATAGTAGGAACATCATTGAGAATCCTCATCCGATTAGAGCTTGGTAGTCCTGGATCATTAATTGGGAATGATCAAATTTACAATTCAATTGTAACTGCACATGCATTTATTATAATTTTTTTTATGGTAATACCAATTATAATT	157	Arthropoda	Insecta	Coleoptera	Chrysomelidae	Cassida	Cassida sp. EMHAU-15090501	Herbivore	1	0.00746269	3.96319e-06	0	0	0	0	0	0	0	0	0	0	0	0	0	0	0	0	0	0	0	0	0	0	0	0	0	0	0	0	0	0	0	0	0	0	0	0	0
ASV0513	AATTTGAGCAGGATTAATTGGAACATCATTAAGAATCTTAATTCGAATAGAATTAAGAAGAATTAGAAATTTAATTAGAAATGATCAAATTTATAATGTAATTGTAACTGCTCATGCTTTCATTATAATTTTTTTTATAGTTATACCAATTTTAATT	157	Arthropoda	Insecta	Diptera	Cecidomyiidae	unclassified	unclassified	Unknown	1	0.00746269	3.96319e-06	0	0	0	0	0	0	0	0	0	0	0	0	0	0	0	0	0	0	0	0	0	0	0	0	0	0	0	0	0	0	0	0	0	0	0	0	0
ASV0565	ATCTTGAGCAGGAATAGTGGGAACATCATTAAGAATACTAATTCGTACAGAATTAGGAAATCCAGGAAGATTAATTGGAGATGATCAAATTTATAATAGTATTGTTACAGCCCATGCATTTATTATAATTTTTTTTATAGTAATACCTATTATAATC	157	Arthropoda	Insecta	Lepidoptera	unclassified	unclassified	unclassified	Herbivore	1	0.00746269	3.96319e-06	0	0	0	0	0	0	0	0	0	0	0	0	0	0	0	0	0	0	0	0	0	0	0	0	0	0	0	0	0	0	0	0	0	0	0	0	0
ASV0623	TGCATGAGCAGCAATAGTTGGAACTGCAATAAGTGTTTTAATTCGAATAGAATTAGGTCAAGTAGGTAAATTTTTAGGTGATGATCATTTATATAATGTTATTGTAACTGCACATGCATTTGTTATAATTTTTTTTATAGTTATGCCTATTTTAATT	157	Arthropoda	Arachnida	Araneae	Philodromidae	Philodromus	Philodromus rufus	Predator	1	0.00746269	3.96319e-06	0	0	0	0	0	0	0	0	0	0	0	0	0	0	0	0	0	0	0	0	0	0	0	0	0	0	0	0	0	0	0	0	0	0	0	0	0
ASV1050	AATTTGAGCTGGTATAGTAGGAACTTCTCTAAGAATCTTAATTCGTTTAGAATTAAGAACAATTTCTAATTTAATTGGAAATGATCAAATTTATAATGTAATTGTTACAGCACATGCATTTATTATAATTTTTTTTATAGTAATGCCAATTTTAATT	157	Arthropoda	Insecta	Diptera	Cecidomyiidae	unclassified	unclassified	Unknown	2	0.0149254	7.92638e-06	0	0	0	0	0	0	0	0	0	0	0	0	0	0	0	0	0	0	0	0	0	0	0	0	0	0	0	0	0	0	0	0	0	0	0	0	0
ASV1154	AGCGTGGTCTGCTATAGTTGGTACTGCTATAAGAGTATTAATTCGAATAGAATTAGGACAGACTGGAAGTTTTTTAGGAAATGATCATTTGTATAATGTTATTGTTACAGCACATGCATTTGTTATAATTTTTTTTATAGTAATACCTATTATAATT	157	Arthropoda	Arachnida	Araneae	Salticidae	Philaeus	Philaeus chrysops	Predator	2	0.0149254	7.92638e-06	0	0	0	0	0	0	0	0	0	0	0	0	0	0	0	0	0	0	0	0	0	0	0	0	0	0	0	0	0	0	0	0	0	0	0	0	0
ASV1182	AATTTGATCAGGATTAATAGGAAGAAGATTAAGAATACTAATTCGTATAGAATTAGGAACACCTTCATCTTTAATTGGGAATGATCAAATTTATAACTCAATTGTAACAGCTCATGCTTTAATTATAATTTTTTTCACAATTATACCAATTATACTA	157	Arthropoda	Insecta	Hymenoptera	Platygastridae	unclassified	unclassified	Parasitoid	1	0.00746269	3.96319e-06	0	0	0	0	0	0	0	0	0	0	0	0	0	0	0	0	0	0	0	0	0	0	0	0	0	0	0	0	0	0	0	0	0	0	0	0	0
ASV1248	GATTTGAGCAGGTATAGTAGGAACATCTTTAAGATTATTAATTCGAGCTGAATTAGGAAATCCGGGATCATTAATTGGAAATGATCAAATTTACAATACTATTGTCACAGCTCATGCTTTTATTATAATTTTTTTTATAGTAATACCTATTATAATT	157	Arthropoda	Insecta	Lepidoptera	Tortricidae	Clepsis	unclassified	Herbivore	2	0.0149254	7.92638e-06	0	0	0	0	0	0	0	0	0	0	0	0	0	0	0	0	0	0	0	0	0	0	0	0	0	0	0	0	0	0	0	0	0	0	0	0	0
ASV1252	AATTTGAGCTGGAATAATAGGAACTTCATTAAGATTATTAATTCGAGCTGAATTAGGAAATCCTGGCTCATTAATTGGAGATGATCAAATTTATAATACGATTGTTACAGCTCATGCTTTTATTATAATTTTTTTTATAGTTATACCTATTATAATT	157	Arthropoda	Insecta	Lepidoptera	Coleophoridae	Coleophora	Coleophora uniphalli	Herbivore	2	0.0149254	7.92638e-06	0	0	0	0	0	0	0	0	0	0	0	0	0	0	0	0	0	0	0	0	1	0	0	0	0	0	0	1	0	0	0	0	0	0	0	0	0
ASV1309	AATTTGAGCAGGAATAATTGGTACATCACTAAGAATTTTAATTCGAATAGAATTAATAAGAGTTAAAAATTTAATTGGAAATGATCAAATTTATAATGTTATTGTAACTGCTCATGCTTTTATTATAATTTTTTTTATAGTAATACCTATTTTAATT	157	Arthropoda	Insecta	Diptera	Cecidomyiidae	unclassified	unclassified	Unknown	1	0.00746269	3.96319e-06	0	0	0	0	0	0	0	0	0	0	0	0	0	0	0	0	0	0	0	0	0	0	0	0	0	0	0	0	0	0	0	0	0	0	0	0	0
ASV1332	GATTTGATCGGGAATAATTGGCACTTCATTAAGAATATTAATTCGTTTAGAATTAGGAACAACTAATAATTTAATTGGAAATGATCAAATTTATAATGTAATTGTTACAGCCCATGCTTTTATTATAATTTTTTTCATAGTAATACCTATTTTAATT	157	Arthropoda	Insecta	Diptera	Cecidomyiidae	unclassified	unclassified	Unknown	1	0.00746269	3.96319e-06	0	0	0	0	0	0	0	0	0	0	0	0	0	0	0	0	0	0	0	0	0	0	0	0	0	0	0	0	0	0	0	0	0	0	0	0	0
ASV1372	ATCTTGAGCAGGAATAGTAGGAACATCATTGAGAATGCTAATTCGCACAGAATTAGGAAATCCAGGAAGATTAATTGGGGATGATCAAATTTATAATAGTATTGTTACAGCCCATGCATTTATTATAATTTTTTTTATAGTAATGCCTATTATAATC	157	Arthropoda	Insecta	unclassified	unclassified	unclassified	unclassified	Unknown	2	0.0149254	7.92638e-06	0	0	0	0	0	0	0	0	0	0	0	0	0	0	0	0	0	0	0	0	0	0	0	0	0	0	0	0	0	0	0	0	0	0	0	0	0
ASV1396	ATCTTGAGCAGGAATGGCCGGGACATCTTTAAGTATACTAATTCGAATTGAATTAGGAAACCCAGGAAGATTGATTGGAAATGACCAAATTTACAATTCAATTGTTACAGCACACGCATTCATTATAATTTTTTTTATAGTTATGCCTATTTTAATT	157	Arthropoda	Insecta	Hymenoptera	Crabronidae	Harpactus	Harpactus pulchellus	Parasitoid	1	0.00746269	3.96319e-06	0	0	0	0	0	0	0	0	0	0	0	0	0	0	0	0	0	0	0	0	0	0	0	0	0	0	0	0	0	0	0	0	0	0	0	0	0
ASV1577	AATTTGAGCAGGATTAATTGGAACATCTTTAAGAATTTTAATTCGAATAGAATTAAGAAGAATTTTAAATTTAATTAGCAATGATCAAATTTTCAATGTTATTGTAACTGCTCATGCATTTATTATAATTTTTTTTATAGTTATACCTATTTTAATT	157	Arthropoda	Insecta	Diptera	Cecidomyiidae	unclassified	unclassified	Unknown	1	0.00746269	3.96319e-06	0	0	0	0	0	0	0	0	0	0	0	0	0	0	0	0	0	0	0	0	0	0	0	0	0	0	0	0	0	0	0	0	0	0	0	0	0
ASV1648	TATTTGATCAGGAATAGTTGGAACTTCTTTAAGTTTATTAATTCGAGCTGAATTAGGAACCCCTGGATCATTAATTGGAGATGATCAAATTTACAATACTATTGTAACTGGACATGCTTTCATTATAATTTTTTTTATAGTTATACCTATTATAATT	157	Arthropoda	Insecta	Lepidoptera	unclassified	unclassified	unclassified	Herbivore	1	0.00746269	3.96319e-06	0	0	0	0	0	0	0	0	0	0	0	0	0	0	0	0	0	0	0	0	0	1	0	0	0	0	0	0	0	0	0	0	0	0	0	0	0
ASV1656	AATTTGAGCAGGATTAATTGGAACATCTTTAAGAATTTTAATTCGAATAGAGTTAAGAAGAATTAGAAATTTAATTAGAAATGATCAAATTTATAATGTAATTGTAACTGCTCATGCTTTTATTATAATTTTTTTTATAGTAATACCAATTTTAATT	157	Arthropoda	Insecta	Diptera	Cecidomyiidae	unclassified	unclassified	Unknown	1	0.00746269	3.96319e-06	0	0	0	0	0	0	0	0	0	0	0	0	0	0	0	0	0	0	0	0	0	0	0	0	0	0	0	0	0	0	0	0	0	0	0	0	0
ASV1716	TTTTTGAGCAGGAATAACGGGAACATCTTTAAGTATTTTAATTCGAGCTGAATTAGGAAATCCGGGTACATTAATTGGGAACGACCAAATTTATAATGTAATTGTAACAGCCCATGCATTCATTATAATTTTCTTTATAGTTATGCCTATTATGATT	157	Arthropoda	Insecta	Coleoptera	Chrysomelidae	Chrysomela	Chrysomela populi	Herbivore	1	0.00746269	3.96319e-06	0	0	0	0	0	0	0	0	0	0	1	0	0	0	0	0	0	0	0	0	0	0	0	0	0	0	0	0	0	0	0	0	0	0	0	0	0
ASV1726	GATATGATCGGGTATATTAGGTTTATCAATAAGTTTAATTATTCGTATAGAATTAAGTGTAGCAGGAAGGTTTATTGGAAGTGATCAAATTTATAATAGTATTGTTACTGCACATGCTTTTGTAATAATTTTTTTTATGGTTATGCCTATTATAATT	157	Arthropoda	Insecta	unclassified	unclassified	unclassified	unclassified	Unknown	1	0.00746269	3.96319e-06	0	0	0	0	0	0	0	0	0	0	0	0	0	0	0	0	0	0	0	0	0	0	0	0	0	0	0	0	1	0	0	0	0	0	0	0	0
ASV1734	TATATGAACTGCCATATTAGGAACTTCTTTAAGAAATATTATTCGTTTCGAACTAAGAATACCAAATAGAATTATTAAAGATGATCAAATTTACAATTCTTTAGTTACAGCTCATGCTTTAGTAATAATTTTTTTTATAATTATACCAGTAATAATT	157	Arthropoda	Arachnida	Trombidiformes	Tarsonemidae	unclassified	Tarsonemidae sp. BIOUG25926-A09	Unknown	1	0.00746269	3.96319e-06	0	0	0	0	0	0	0	0	0	0	0	0	0	0	0	0	0	0	0	0	0	0	0	0	0	0	0	0	0	0	0	0	0	0	0	0	0
ASV1764	TATTTGAGCAGCTATAATAGGAATATCATTAAGAAATATTATTCGATTTGAATTAAGAATTCCCTCTTCTATTATTAATAGAGATCAAATTTATAACAGTTTAGTTACTTCCCATGCTTTAGTTATAATTTTTTTTATAGTCATACCTATTATAATT	157	Arthropoda	Arachnida	Trombidiformes	Tarsonemidae	unclassified	unclassified	Unknown	1	0.00746269	3.96319e-06	1	0	0	0	0	0	0	0	0	0	0	0	0	0	0	0	0	0	0	0	0	0	0	0	0	0	0	0	0	0	0	0	0	0	0	0	0
ASV1842	ATCTTGAGCTGGAATAGTAGGAACATCTTTAAGAATACTAATTCGTACAGAATTAGGAAATCCGGGAAGATTAATTGGAGATGATCAAATTTATAATAGTATTGTTACAGCCCATGCATTTATTATAATTCTTTTTATAGTAATACCTATTATAATC	157	Arthropoda	Insecta	Lepidoptera	unclassified	unclassified	unclassified	Herbivore	1	0.00746269	3.96319e-06	0	0	0	0	0	0	0	0	0	0	0	0	0	0	0	0	0	0	0	0	0	0	0	0	0	0	0	0	0	0	0	0	0	0	0	0	0
ASV1954	AATTTGAGCAGGAATAATTGGAACATCATTAAGAATTTTAATCCGAATACAATTAAGAAGAATTAGGAATTTAATTAGAAATGATCAAATTTATAATGTTATTGTAACTGCTCATGCTTTTATTATAATTTTTTTTATAGTAATACCAATTTTAATT	157	Arthropoda	Insecta	Diptera	Cecidomyiidae	unclassified	unclassified	Unknown	3	0.0223881	1.18896e-05	0	0	0	0	0	0	0	0	0	0	0	0	0	0	0	0	0	0	0	0	0	0	0	0	0	0	0	0	1	0	0	0	0	0	0	0	0
ASV2131	AGCTTGATCTGGTATAGTAGGAACTTCATTAAGAATTTTAATTCGAGCAGAATTAGGACACCCAGGTGCTTTAATTGGAGACGATCAAATTTATAATGTTATTGTAACTGCTCATGCATTTATTATAATTTTCTTTATGGTAATACCTATTATAATC	157	Arthropoda	Insecta	Diptera	Ephydridae	Psilopa	unclassified	Herbivore	1	0.00746269	3.96319e-06	0	0	0	0	0	0	0	0	0	0	0	0	0	0	0	0	0	0	0	0	0	0	0	0	0	0	0	0	0	0	0	0	0	0	0	0	0
ASV2146	AATTTGAGCTGGTATAATTGGTACTTCTTTAAGATTATTAATTCGAGCGGAATTAGGAAATCCAGGATCTCTTATTGGAGATGATCAAATTTACAATACTATTGTAACTGCTCATGCTTTTATTATAATTTTTTTTATAGTTATACCAATTATAATT	157	Arthropoda	Insecta	Lepidoptera	Tortricidae	Gypsonoma	Gypsonoma minutana	Herbivore	3	0.0223881	1.18896e-05	1	0	0	0	0	0	0	0	0	0	0	0	0	0	0	0	0	0	0	0	0	0	0	0	0	0	0	0	0	0	0	0	0	0	0	0	0
ASV2306	TATTTGAGCAGGAATAATTGGAACATCGTTAAGAATTTTAATTCGAATAGAATTAAGAAGAATTAGAAATTTAATTGATAATGATCAAATTTATAATGTTATTGTAACTGCTCACGCTTTTATTATAATTTTTTTTATAGTAATACCTATTTTAATT	157	Arthropoda	Insecta	Diptera	Cecidomyiidae	unclassified	unclassified	Unknown	2	0.0149254	7.92638e-06	0	0	0	0	0	0	0	0	0	0	0	0	0	0	0	0	0	0	0	0	0	0	0	0	0	0	0	0	0	0	0	0	0	0	0	0	0
ASV2403	AATTTGAGCTGGAATAGTAGGAACTTCACTAAGTTTATTAATTCGAGCTGAATTAGGAAACCCCGGATCTTTAATTGGAGATGATCAAATTTATAACACAATTGTTACAGCACATGCTTTTATTATAATTTTTTTTATAGTAATACCTATTATAATT	157	Arthropoda	Insecta	Lepidoptera	Noctuidae	Agrotis	Agrotis segetum	Herbivore	1	0.00746269	3.96319e-06	0	0	0	0	0	0	0	0	0	0	0	0	0	0	0	0	0	0	0	0	0	0	0	0	0	0	0	0	0	0	0	0	0	0	0	0	0
ASV2418	ATCTTGAGCAGGAATGGCCGGGACATCCTTAAGTATGCTAATTCGAATTGAATTAGGAAACCCAGGAAGATTGATTGGAAATGACCAAATTTACAATTCAATTGTTACAGCACACGCATTCATTATAATTTTTTTTATAGTTATGCCTATTTTAATT	157	Arthropoda	Insecta	unclassified	unclassified	unclassified	unclassified	Unknown	1	0.00746269	3.96319e-06	0	0	0	0	0	0	0	0	0	0	0	0	0	0	0	0	0	0	0	0	0	0	0	0	0	0	0	0	0	0	0	0	0	0	0	0	0
ASV2437	AGCTTGATCAGCTATAGTTGGTACGGCTATGAGAGTATTAATTCGTATGGAATTAGGACAGTCTGGAATATTTTTAGGTGATGACCATCTGTATAATGTAGTAGTTACGGCTCATGCTTTTGTTATGATTTTTTTTATAGTTATACCAATTTTAATT	157	Arthropoda	Arachnida	Araneae	Clubionidae	Clubiona	Clubiona kurilensis	Predator	1	0.00746269	3.96319e-06	0	0	0	0	0	0	0	0	0	0	0	0	0	0	0	0	0	0	0	0	0	0	0	0	0	0	0	0	0	0	0	0	0	0	0	0	0
ASV0009	TATTTGATCAGGAATAGTTGGAACTTCATTAAGAATATTAATCCGTTTAGAATTAGGAACTCCAAATAATTTAATTGGAAATGATCAAATTTATAATGTAATTGTGACAGCCCATGCTTTTATTATAATTTTTTTTATAGTAATACCTATTATAATT	157	Arthropoda	Insecta	Diptera	Cecidomyiidae	unclassified	unclassified	Unknown	1	0.00746269	3.96319e-06	0	0	0	0	0	0	0	0	0	0	0	0	0	0	0	0	0	0	0	0	0	0	0	0	0	1	0	0	0	0	0	0	0	0	0	0	0
ASV0022	AGCTTGATCAGGAATAGTAGGAACTTCTTTAAGAATATTAATTCGAGCAGAATTAGGACACCCTGGAGCTTTAATTGGTGACGACCAAATTTATAATGTAATTGTTACAGCTCATGCTTTTATTATAATTTTTTTTATAGTAATACCCATTATAATT	157	Arthropoda	Insecta	Diptera	unclassified	unclassified	unclassified	Unknown	1	0.00746269	3.96319e-06	0	0	0	0	0	0	0	0	0	0	0	0	0	0	0	0	0	0	0	0	0	0	0	0	0	0	0	0	0	0	0	0	0	0	0	0	0
ASV0046	AACTTGATCTGGAATAATTGGAACATCCCTAAGACTCCTAATCCGAACTGAATTAGGAACCCCTGGAAGATTAATTGGGAATGATCAAATTTATAATACTATTGTAACTGCTCATGCTTTTATCATAATTTTTTTTATAGTTATACCTATTATAATT	157	Arthropoda	Insecta	unclassified	unclassified	unclassified	unclassified	Unknown	1	0.00746269	3.96319e-06	0	0	0	0	0	0	0	0	0	0	0	0	0	0	0	0	0	0	0	0	0	0	0	0	0	0	0	0	0	0	0	0	0	0	0	0	0
ASV0162	AATATGATCAGGTATAATTGGAACATCATTAAGAATTTTAATTCGACTAGAACTAGGAACTACTAATAGATTAATCGGAAATGATCAAATTTATAATGTAATTGTTACAGCTCATGCTTTTATTATAATTTTCTTTATAGTTATACCAATCATAATT	157	Arthropoda	Insecta	Coleoptera	Coccinellidae	Coccinella	unclassified	Predator	2	0.0149254	7.92638e-06	0	0	0	0	0	0	0	0	0	0	0	0	1	0	0	0	0	0	0	0	0	0	0	0	0	0	0	0	0	0	0	1	0	0	0	0	0
ASV0269	AATTTGAGCAGGAATAATTGGAACATCATTAAGAATTTTAATCCGAATAGAACTAAGAAGAATTAGAAATTTTATTGGTAATGATCAAATTTATAATGTTATTGTAACTGCTCATGCTTTTATTATAATTTTTTTTATAGTAATACCAATTTTAATT	157	Arthropoda	Insecta	Diptera	Cecidomyiidae	unclassified	unclassified	Unknown	1	0.00746269	3.96319e-06	0	0	0	0	0	0	0	0	0	0	0	0	0	0	0	0	0	0	0	0	0	0	0	0	0	0	0	0	0	0	0	0	0	0	0	0	0
ASV0365	AATTTGAGCTGGATTCCTTGGAGCCTCTTTTAGAGTATTAATTCGTATAGAATTAGGAATACCAGGTACAATTATTATAAATGATCAAATTTATAATTCAACAGTAACATCACATGCATTTATCATAATTTTTTTTATAGTTATACCATTAATATTA	157	Arthropoda	Insecta	Hymenoptera	Platygastridae	unclassified	unclassified	Parasitoid	1	0.00746269	3.96319e-06	0	0	0	0	0	0	0	0	0	0	0	0	0	0	0	0	0	0	0	0	0	0	0	0	0	0	0	0	0	0	0	0	0	0	0	0	0
ASV0404	AGCTTGATCGGGAATAGTAGGAACTTCTTTAAGAATTCTTATTCGAGCAGAATTAGGACATCCAGGTGCACTAATTGGTGATGACCAAATTTATAATGTAATTGTAACTGCTCATGCTTTTGTAATAATTTTTTTTATAGTAATACCAATTATAATT	157	Arthropoda	Insecta	Diptera	Hybotidae	unclassified	unclassified	Predator	1	0.00746269	3.96319e-06	0	0	0	0	0	0	0	0	0	0	0	0	0	0	0	0	0	0	0	0	0	0	0	0	0	0	0	0	0	0	0	0	0	0	0	0	0
ASV0431	GACTTGATCTGGAATAATTGGAACATCCCTAAGACTCCTAATCCGAACTGAATTAGGAACCCCTGGAAAATTAATTGGGAATGATCAAATTTATAATACTATTGTAACTGCTCATGCTTTTATCATAATTTTTTTTATAGTTATACCTATTATAATT	157	Arthropoda	Insecta	Lepidoptera	unclassified	unclassified	unclassified	Herbivore	1	0.00746269	3.96319e-06	0	0	0	0	0	0	0	0	0	0	0	0	0	0	0	0	0	0	0	0	0	0	0	0	0	0	0	0	0	0	0	0	0	0	0	0	0
ASV0437	TTTTTGAGCAGGAATAACAGGAACATCTTTAAGTATTTTAATTCGAGCTGAATTAGGAAATCCAGGTACATTAATTGGAAACGACCAAATTTATAATGTAATTGTCACAGCCCATGCATTCATTATAATTTTCTTTATAGTTATACCTATTATGATT	157	Arthropoda	Insecta	Coleoptera	Chrysomelidae	Chrysomela	Chrysomela populi	Herbivore	1	0.00746269	3.96319e-06	0	0	0	1	0	0	0	0	0	0	0	0	0	0	0	0	0	0	0	0	0	0	0	0	0	0	0	0	0	0	0	0	0	0	0	0	0
ASV0448	ATCTTGGGCAGGAATAGTGGGAACATCATTAAGAATACTAATTCGTACAGAATTAGGAAATCCAGGAAGATTAATTGGAGATGATCAAATTTATAATAGTAATGTCACAGCCATCATTTATTATAATTTTTTTTATAGTAATACCTATTATAATC	155	Arthropoda	Insecta	unclassified	unclassified	unclassified	unclassified	Unknown	1	0.00746269	3.96319e-06	0	0	0	0	0	0	0	0	0	0	0	0	0	0	0	0	0	0	0	0	0	0	0	0	0	0	0	0	0	0	0	0	0	0	0	0	0
ASV0502	TGCTTGAGCGGCTATAGTTGGTACGGCTATAAGAGTTTTAATTCGAATTGAATTAGGTCAGTCTGGGAGGTTTTTAGGAGATGATCAACTTTATAATGTAATTGTTACAGCTCATGCATTTGTAATAATTTTTTTTATAGTAATACCTATTTTGATT	157	Arthropoda	Arachnida	Araneae	Araneidae	Hypsosinga	Hypsosinga sanguinea	Predator	2	0.0149254	7.92638e-06	0	0	0	0	0	0	0	0	0	0	0	0	0	0	0	0	0	0	0	0	0	0	0	0	0	0	0	0	0	0	0	0	0	0	0	0	0
ASV0562	AATTTGAGCAGGAATAGTAGGAACATCTTTAAGAATCTTAATTCGTATAGAATTAGGAACTCCTGGATCTTTAATTGGAGATGATCAAATTTATAATACTATTGTTACAGCTCATGCATTTATCATAATTTTTTTTATAGTTATACCTATTATAATT	157	Arthropoda	Insecta	Lepidoptera	Lycaenidae	unclassified	unclassified	Herbivore	1	0.00746269	3.96319e-06	0	0	0	0	0	0	0	0	0	0	0	0	0	0	0	0	1	0	0	0	0	0	0	0	0	0	0	0	0	0	0	0	0	0	0	0	0
ASV0656	ATCTTGAGCTGGAATAGTAGGAACATTTTTAAGAATACTAATTCGTACAGAATTAGGAAATCCGGGAAGATTAATTGGAGATGATCAAATTTATAATAGTATTGTTACAGCCCATGCATTTATTATAATTTTTTTTATAGTAATACCTATTATAATC	157	Arthropoda	Insecta	Lepidoptera	unclassified	unclassified	unclassified	Herbivore	1	0.00746269	3.96319e-06	0	0	0	0	0	0	0	0	0	0	0	0	0	0	0	0	0	0	0	0	0	0	0	0	0	0	0	0	0	0	0	0	0	0	0	0	0
ASV0661	AGCTTGATCAGGAATAGTGGGGACATCACTTAGAATACTAAATAGATTTGAATTAGGTCACCCAGGAGCTTTCATTGGTAATGACCAAACATAACATATAATGTTATCGTTACTGCTCATGCTTTTATTATAATTTTTTTTTATAGTAATACCAATTATAATT	163	Arthropoda	Insecta	Diptera	Tachinidae	unclassified	unclassified	Parasitoid	1	0.00746269	3.96319e-06	0	0	0	0	0	0	0	0	0	0	0	0	0	0	0	0	0	0	0	0	0	0	0	0	0	0	0	0	0	0	0	0	0	0	0	0	0
ASV0682	TATTTGAGCAGGAATAATTGGAACATCATTAAGAATTTTAATTCGAATAGAATTAAGAAGAATTATAAATTTAATTGGTAATGATCAAATTTATAATGTTATTGTAACTGCTCATGCTTTTATTATAATTTTTTTTATAGTAATACCTATTTTAATT	157	Arthropoda	Insecta	Diptera	Cecidomyiidae	unclassified	unclassified	Unknown	1	0.00746269	3.96319e-06	0	0	0	0	0	0	0	0	0	0	0	0	0	0	0	0	0	0	0	0	0	0	0	0	0	0	0	0	0	0	0	0	0	0	0	0	0
ASV0683	AATTTGAGCTGGAATAGTAGGAACTTCACTAAGTTTATTAATTCGAGCTGAATTAGGAAACCCCGGGTCCTTAATTGGAGATGATCAAATTTATAACACAATTGTTACAGCACATGCTTTTATTATAATTTTTTTTATAGTAATACCTATTATAATT	157	Arthropoda	Insecta	Lepidoptera	Noctuidae	Agrotis	Agrotis segetum	Herbivore	1	0.00746269	3.96319e-06	0	0	0	0	0	0	0	0	0	0	0	0	0	0	0	0	0	0	0	0	0	0	0	0	1	0	0	0	0	0	0	0	0	0	0	0	0
ASV0744	AATTTGATCAGGGATATTTGGAATATCACTGAGAATTTTAATCCGATTGGAATTAAGAACTATTTCTAATTTAATTGAAAATGATCAAATTTATAATTCAATTGTTACTGCTCACGCTTTAATTATAATTTTTTTTATAGTTATACCAATTTTAATT	157	Arthropoda	Insecta	Diptera	Cecidomyiidae	unclassified	unclassified	Unknown	1	0.00746269	3.96319e-06	0	0	0	0	0	0	0	0	0	0	0	0	0	0	0	0	0	0	0	0	0	0	0	0	0	0	0	0	0	0	0	0	0	0	0	0	0
ASV0745	TATTTGAGCTGGCATAATTGGAACTTCTTTAAGATTATTAATTCGAGCTGAATTAGGAAACCCTGGATCTTTAATTGGAGATGACCAAATTTACAATACAATTGTTACTGCTCATGCTTTTATTATAATTTTTTTCATAGTAATACCTATTATAATT	157	Arthropoda	Insecta	Lepidoptera	unclassified	unclassified	unclassified	Herbivore	2	0.0149254	7.92638e-06	0	0	0	0	0	0	0	0	0	0	0	0	0	0	0	0	0	0	0	0	0	0	0	0	0	0	0	0	0	0	0	0	0	0	0	0	0
ASV0793	TATTTGATCAGGTATAATTGGATCTTCACTTAGAATTCTAATTCGTTTAGAATTAAGTCAAATTAATTCTATTATTAACAATAATCAATTATATAATGTAATTGTTACAATTCATGCTTTTATTATAATTTTTTTTATAACTATACCAATTGTAATT	157	Arthropoda	Insecta	Hemiptera	Aphididae	unclassified	unclassified	Herbivore	1	0.00746269	3.96319e-06	0	0	0	0	0	0	0	0	0	0	0	0	1	0	0	0	0	0	0	0	0	0	0	0	0	0	0	0	0	0	0	0	0	0	0	0	0
ASV0812	AGCTTGAGCAGGAATAGTAGGTACCTCTCTTAGTATTATTATTCGAGCAGAATTAGGTCACCCAGGTTCTTTAATTGGAGATGACCAAATTTATAATGTAATTGTAACAGCTCATGCTTTTATTATAATTTTTTTTATAGTTATACCCATTATAATT	157	Arthropoda	Insecta	Diptera	Phoridae	unclassified	unclassified	Unknown	2	0.0149254	7.92638e-06	0	0	0	0	0	0	0	0	0	0	0	0	0	0	0	0	0	0	0	0	0	0	0	0	1	0	0	0	0	0	0	0	1	0	0	0	0
ASV0871	AATTTGAGCAGGAATAGTTGGAACATCTTTAAGATTACTTATTCGAGCTGAATTAGGTAATCCAGGATCTTTAATTGGAAATGATCAAATTTATAACACAATTGTAACAGCTCATGCATTTATTATAATTTTTTTTATAGTTATACCTATTATAATT	157	Arthropoda	Insecta	Lepidoptera	Elachistidae	Elachista	Elachista littoricola	Herbivore	2	0.0149254	7.92638e-06	0	0	0	0	0	0	0	0	0	0	0	0	0	0	0	0	0	0	0	0	0	0	0	0	0	0	0	0	0	0	0	0	0	0	0	0	0
ASV0946	TATTTGATCAGGATTAGTAGGTACAAGTTTAAGATTATTAATTCGTGCTGAATTAGGTCAACCAGGATCTCTAATTGGAGATGATCAAATTTATAATGTAATTGTTACAGCTCATGCATTTATTATAATTTTTTTTATAGTAATACCAATTGTAATT	157	Arthropoda	Insecta	Neuropterida	Chrysopidae	Chrysopa	Chrysopa phyllochroma	Predator	2	0.0149254	7.92638e-06	0	0	0	0	0	0	0	1	0	0	0	0	0	0	0	0	0	0	0	0	0	0	0	0	0	0	0	0	0	0	0	0	0	0	0	0	0
ASV0985	AATTTGAGCAGGAATAGTAGGAACTTCATTAAGATTATTAATTCGAGCTGAATTAGGAAACCCTGGATCTTTAATTGGAGATGATCAAATTTATAATACTATTGTAACAGCTCATGCTTTTATTATAATTTTTTTTATAGTTATACCTACTATAATT	157	Arthropoda	Insecta	Lepidoptera	Noctuidae	Anarta	Anarta trifolii	Herbivore	1	0.00746269	3.96319e-06	0	0	0	1	0	0	0	0	0	0	0	0	0	0	0	0	0	0	0	0	0	0	0	0	0	0	0	0	0	0	0	0	0	0	0	0	0
ASV0988	AATTTGATCAGGAATAGTAGGAACTTCTTTAAGTCTTTTAATTCGAGCTGAATTAGGAACACCTGGATCTTTAATTGGAGATGATCAAATTTATAATACCATTGTAACTGGTCGTGCTTTTATTATAATTTTTTTTATAGTTATACCTATTATAATT	157	Arthropoda	Insecta	Lepidoptera	Pyralidae	unclassified	unclassified	Herbivore	2	0.0149254	7.92638e-06	0	0	0	0	0	0	0	0	0	0	0	0	0	0	0	0	0	0	0	0	0	0	0	0	0	0	0	0	0	0	0	0	0	0	0	1	0
ASV1038	AATTTGATCAGGAATAGTAGGAACTTCTTTAAGTCTTTTAATTCGAGCTGAATTAGGAACACCTGGATCTTTAATTGGAGATGATCAAATTTATAATACCATTGTAACTGGTCATGCTTTTATTATAATTTTTTTTATAGTTATACCTATTATAATT	157	Arthropoda	Insecta	Lepidoptera	Pyralidae	unclassified	unclassified	Herbivore	2	0.0149254	7.92638e-06	0	0	0	0	0	0	0	0	0	0	0	0	0	0	0	1	0	0	0	0	0	0	0	0	1	0	0	0	0	0	0	0	0	0	0	0	0
ASV1082	AATTTGATCAGGGATATTTGGAATATCATTGAGAATTTTAATCCGATTGGAATTAAGAACTATTTCTAATTTAGTTGAAAATGATCAAATTTATAATTCAATTGTTACTGCTCACGCTTTAATTATAATTTTTTTTATAGTTATACCAATTTTAATT	157	Arthropoda	Insecta	Diptera	Cecidomyiidae	unclassified	unclassified	Unknown	1	0.00746269	3.96319e-06	0	0	0	0	0	0	0	0	0	0	0	0	0	0	0	0	0	0	0	0	0	0	0	0	0	0	0	0	0	0	0	0	0	0	0	0	0
ASV1115	GGCTTGAGCTGCTATAGTAGGGACTGCAATAAGAGTTTTAATTCGAATAGAATTAGGTCAAACAGGTAGATTTTTAGGTAATGAACATTTATATAATGTAATTGTTACTGCTCATGCTTTTGTTATAATTTTTTTTATAGTAATACCTATTTTAATT	157	Arthropoda	Arachnida	Araneae	Salticidae	Evarcha	unclassified	Predator	2	0.0149254	7.92638e-06	0	0	0	0	0	0	0	0	1	0	0	0	0	0	0	0	0	0	0	0	0	0	0	0	0	0	0	0	0	0	0	0	0	0	0	0	0
ASV1256	ATCTTGGGCAGGAATAGTGGGAACATCATTAAGAATATTAATTCGTACAAAATTAGGAAATCCAGGAAGATTAATTGGAGATGATCAAATTTATAATAGTATTGTCACAGCCCATGCATTTATTATAATTTTTTTTATAGTAATACCTATTATAATC	157	Arthropoda	Insecta	Lepidoptera	Crambidae	Lamprosema	Lamprosema sp. pelealisDHJ03	Herbivore	1	0.00746269	3.96319e-06	0	0	0	0	0	0	0	0	0	0	0	0	0	0	0	0	0	0	0	0	0	0	0	0	0	0	0	0	0	0	0	0	0	0	0	0	0
ASV1265	AGTGTGATCTGCTATAGCTGGAACAGCTATAAGAGTTTTAATTCGAATGGAATTAGGTCAGGTTGGTAGTTTTTTAGGAAGAGATCATATATATAATGTTATTGTTACTGCTCATGCTTTTGTTATAATTTTTTTTATAGTTATACCTATTTTAATT	157	Arthropoda	Arachnida	Araneae	Salticidae	Sibianor	Sibianor aurocinctus	Predator	1	0.00746269	3.96319e-06	0	0	0	0	0	0	0	0	0	0	0	0	0	0	0	0	0	0	0	0	0	0	0	0	0	0	0	0	0	0	0	0	0	0	0	0	0
ASV1280	AGCTTGATCAGGAATAGTGGGAACATCCCTTAGAATATTAATTCGATTTGAATTAGGTCACCCAGGAGCTTTAATTGGTAATGATCAAACGTATAATGTTGTAGTTACTGCTCATGCTTTTATTATAATTTTTTTTATAGTAATACCAATTATAATT	157	Arthropoda	Insecta	Diptera	Tachinidae	unclassified	unclassified	Parasitoid	1	0.00746269	3.96319e-06	0	0	0	0	0	0	0	0	0	0	0	0	0	0	0	0	0	0	0	0	0	0	0	0	0	0	0	0	0	0	0	0	0	0	0	0	0
ASV1296	AGCTTGAGCCGGAATAGTAGGAACTTCTTTAAGTATTCTAATTCGAGCTGAATTAGGTCATCCTGGTGCTTTTATTGGAGATGACCAAATTTATAATGTTATTGTAACAGCACACGCTTTTATTATAATTTTTTTTATAGTTATACCTATTATAATT	157	Arthropoda	Insecta	Diptera	Culicidae	Anopheles	unclassified	Unknown	1	0.00746269	3.96319e-06	0	0	0	0	0	0	0	0	0	0	0	0	0	0	0	0	0	0	0	0	0	0	0	0	0	0	0	0	0	0	0	0	0	0	0	0	0
ASV1454	AATTTGAGCAGGAATAGTAGGAACTTCTTTAAGTTTATTAATTCGAGCAGAATTAGGAAACCCAGGTTCATTAATTGGTGATGATCAAATTTATAATACAATTGTTACAGCTCATGCCTTTATTATAATTTTTTTCATAGTTATACCTATTATAATT	157	Arthropoda	Insecta	Lepidoptera	Coleophoridae	Coleophora	Coleophora vestianella	Herbivore	2	0.0149254	7.92638e-06	0	0	0	0	0	0	0	0	0	0	0	0	0	0	0	0	0	0	0	0	0	0	0	0	0	0	0	0	0	0	0	0	0	0	0	0	0
ASV1485	AATTTGATCAGGAATAATTGGATCTTCACTTAGTATTTTAATTCGATTAGAATTAAGACAAATTAATTCAATTATTAATAATAATCAATTATATAATGTAATTGTTACAATTCATGCTTTCATTATAATTTTTTTTATAACTATACTAATTGTAATT	157	Arthropoda	Insecta	Hemiptera	Aphididae	Aphis	unclassified	Herbivore	1	0.00746269	3.96319e-06	0	0	0	0	0	0	0	0	0	0	0	0	0	0	0	0	0	0	0	0	0	0	0	0	0	0	0	0	0	0	0	0	0	0	0	0	0
ASV1490	AATTTGAGCAGGAATAGTAGGAACATCTTTAAGAATTTTAATTCGATTAGAATTAAGAGCAATTTCAAATTTAATTGGTAATGACCAAATTTATAATGTAATTGTAACAGCTCATGCTTTTATTATAATTTTTTTTATAGTTATACCAATTTTAATT	157	Arthropoda	Insecta	Diptera	Cecidomyiidae	unclassified	unclassified	Unknown	1	0.00746269	3.96319e-06	0	0	1	0	0	0	0	0	0	0	0	0	0	0	0	0	0	0	0	0	0	0	0	0	0	0	0	0	0	0	0	0	0	0	0	0	0
ASV1522	AGCTTGAGCAGGAATAGTAGGGACTTCTTTAAGTATTTTAATTCGAGCTGAACTTGGTCATCCAGGAGCATTAATTGGAGATGATCAAATTTATAATGTAATTGTTACTGCTCATGCTTTTGTAATAATTTTTTTTATAGTAATACCAATTATAATT	157	Arthropoda	Insecta	Diptera	Sphaeroceridae	Rachispoda	unclassified	Coprophag	1	0.00746269	3.96319e-06	0	0	0	0	0	0	0	0	0	0	0	0	0	0	0	0	0	0	0	0	0	0	0	0	0	0	0	0	0	0	0	0	0	0	0	0	0
ASV1558	AATTTGAGCTGGTATAGTAGGGACTTCTCTAAGAATCTTAATTCGTTTAGAATTAAGAACAATTTCTAATTTAATTGGAAATGATCAAATTTATAATGTAATTGTTACAGCACATGCATTTATTATAATTTTTTTTATAGTAATGCCAATTTTAATT	157	Arthropoda	Insecta	Diptera	Cecidomyiidae	unclassified	unclassified	Unknown	1	0.00746269	3.96319e-06	0	0	0	0	0	0	0	0	0	0	0	0	0	0	0	0	0	0	0	0	0	0	0	0	0	0	0	0	0	0	0	0	0	0	0	0	0
ASV1562	TGCTTGATCAGGGATAGTAGGAACCTCATTAAGAATAATAATTCGAACAGAGCTAGGCAACCCGGGCTCTTTAATCGGAAATGATCAAATTTATAATGTAATTGTCACTGCTCATGCTTTTATTATAATTTTTTTTATAGTTATACCTATTATAATT	157	Arthropoda	Insecta	Coleoptera	Chrysomelidae	unclassified	unclassified	Herbivore	1	0.00746269	3.96319e-06	0	0	0	0	0	0	0	0	0	0	0	0	0	0	0	0	0	0	0	0	0	0	0	0	0	0	0	0	0	0	0	0	0	0	0	0	0
ASV1583	AGCTTGATCTGGAATAGTCGGAACCTCTTTAAGTATTTTAATTCGAGCTGAATTAGGTCATCCTGGAGCCCTTATTGGTAATGATCAAATCTATAACGTAATTGTTACAGCTCATGCATTTGTTATAATTTTCTTTATAGTAATACCAATTATAATT	157	Arthropoda	Insecta	Diptera	Ephydridae	Psilopa	unclassified	Herbivore	1	0.00746269	3.96319e-06	0	0	0	0	0	0	0	0	0	0	0	0	0	0	0	0	0	0	0	0	0	0	0	0	0	0	0	0	0	0	0	0	0	0	0	0	0
ASV1643	AACTTGATCTGGAATAATTGGAACATCCCTAAGACTCCTAATTCGAACTGAACTAGGAACCCCTGGAAAATTAATTGGGAATGATCAAATTTATAATACTATTGTAACTGCTCATGCTTTTATCATAATTTTTTTTATAGTTATACCTATTATAATT	157	Arthropoda	Insecta	Lepidoptera	unclassified	unclassified	unclassified	Herbivore	1	0.00746269	3.96319e-06	0	0	0	0	0	0	0	0	0	0	0	0	0	0	0	0	0	0	0	0	0	0	0	0	0	0	0	0	0	1	0	0	0	0	0	0	0
ASV1665	TATTTGAGCAGGAATAATTGGAACATCATTAAGAATTTTAATTCGAATAGAATTAAGAAGAGTTAGAAATTTAATTGGTAATGATCAAATTTATAATGTTATTGTAACTGCTCATGCTTTTATTATAATTTTTTTTATAGTAATACCTATTTTAATT	157	Arthropoda	Insecta	Diptera	Cecidomyiidae	unclassified	unclassified	Unknown	1	0.00746269	3.96319e-06	0	0	0	0	0	0	0	0	0	0	0	0	0	0	0	0	0	0	0	0	0	0	0	0	0	0	0	0	0	0	0	0	0	0	0	0	0
ASV1715	AATTTGATCAGGGATATTTGGAATATCATTGAGAATTTTAATCCGATTGGAATTAAGAACTATTTCTAACTTAATTGAAAATGATCAAATTTATAATTCAATTGTTACTGCTCACGCTTTAATTATAATTTTTTTCATAGTTATACCAATTTTAATT	157	Arthropoda	Insecta	Diptera	Cecidomyiidae	unclassified	unclassified	Unknown	1	0.00746269	3.96319e-06	0	0	0	0	0	0	0	0	0	0	0	0	0	0	0	0	0	0	0	0	0	0	0	0	0	0	0	0	0	0	0	0	0	0	0	0	0
ASV1735	TCTTTGAGCAGGGATATTTGGGACTGCTCTTAGAATAATTATTCGGTTTGAATTAAGAACATCAGGCCCATTATTTAACAATGATCAAATTTATAATGCTACTGTTACAAATCATGCCTTTATTATAATTTTTTTTATAGTTATACCTTTCATAATT	157	Arthropoda	Insecta	Hymenoptera	Dryinidae	unclassified	Dryinidae sp. BOLD:AAY6804	Parasitoid	2	0.0149254	7.92638e-06	0	0	0	0	0	0	0	0	0	0	0	0	0	0	0	0	0	0	0	1	0	0	0	0	0	0	0	0	1	0	0	0	0	0	0	0	0
ASV1744	TGCATGATCAGGAATAGTAGGGACTTCTTTAAGAATTTTAATTCGAGCAGAATTAGGTCATACCGGTTCTTTAATTGGAGATGACCAAATTTATAATGTTATTGTTACAGCTCATGCTTTTGTAATAATTTTTTTTATAGTTATACCTATTTTAATT	157	Arthropoda	Insecta	Diptera	Chironomidae	unclassified	unclassified	Aquatic	1	0.00746269	3.96319e-06	0	0	0	0	0	0	0	0	0	0	0	0	0	0	1	0	0	0	0	0	0	0	0	0	0	0	0	0	0	0	0	0	0	0	0	0	0
ASV1754	AATTTTTTCCGGAATTTTAGGAACTTCTTTAAGTAATATTATTCGTTTTGAGTTAAGATTACCATCAATATTAATTGGGGATGATCAAATTTATAATTCAATTGTTACATCTCATGCATTAGTTATAATTTTTTTTATAGTTATACCAATTATAATT	157	Arthropoda	unclassified	unclassified	unclassified	unclassified	unclassified	Unknown	2	0.0149254	7.92638e-06	0	0	0	0	0	0	0	0	0	0	0	0	0	0	0	0	0	0	0	0	0	0	1	0	0	0	0	0	0	0	0	0	0	0	0	0	1
ASV1768	AATTTGAGCAGGATTAATTGGAACATCTCTTAGTTTATTAATTCGAGCTGAACTAGGAACCCCTAATTCTTTAATTGGGGATGATCAAATTTATAACTCAATTGTTACAGCTCATGCTTTCATTATAATTTTTTTTATAGTAATACCAATTATAATT	157	Arthropoda	Insecta	Lepidoptera	unclassified	unclassified	unclassified	Herbivore	1	0.00746269	3.96319e-06	0	0	0	0	0	0	0	0	0	0	0	0	0	0	0	0	0	0	0	0	0	0	0	0	0	0	0	0	0	0	0	0	0	0	0	0	0
ASV1786	AGCTTGAGCAGGAATAGTGGGAACATCATTAAGAATCCTGATTCGAGCAGAACTTGGACACCCGGGAGCTTTAATTGGAAATGACCAAATTTATAATGTAATTGTTACTGCACATGCATTTGTAATAATTTTTTTTATAGTAATACCAATTATAATT	157	Arthropoda	Insecta	Diptera	Drosophilidae	Colocasiomyia	Colocasiomyia steudnerae	Herbivore	1	0.00746269	3.96319e-06	0	0	0	0	0	0	0	0	0	0	0	0	0	0	0	0	0	0	0	0	0	0	1	0	0	0	0	0	0	0	0	0	0	0	0	0	0
ASV1822	AATATGAGCAGGTATAGTAGGAACATCTTTAAGATTATTAATTCGAGCTGAATTAGGAAATCCAGGATCATTAATTGGAAATGATCAAATTTACAATACTATTGTCACAGCTCATGCTTTTATTATAATTTTTTTTATAGTAATACCTATTATAATT	157	Arthropoda	Insecta	Lepidoptera	unclassified	unclassified	unclassified	Herbivore	1	0.00746269	3.96319e-06	0	0	0	0	0	0	0	0	0	0	0	1	0	0	0	0	0	0	0	0	0	0	0	0	0	0	0	0	0	0	0	0	0	0	0	0	0
ASV1850	TATTTGATCAGGAATAGTTGGAACTTCATTAAGAATATTAATCCGTTTAGAACTGGGAACTCCAAATAATTTAATTGGAAATGATCAAATTTATAACGTAATTGTGACAGCCCATGCTTTTATTATAATTTTTTTTATAGTAATACCTATTATAATT	157	Arthropoda	Insecta	Diptera	Cecidomyiidae	unclassified	unclassified	Unknown	1	0.00746269	3.96319e-06	0	0	0	0	0	0	0	0	1	0	0	0	0	0	0	0	0	0	0	0	0	0	0	0	0	0	0	0	0	0	0	0	0	0	0	0	0
ASV1970	TGCTTGATCAGGAATAGTAGGATTATCCTTAAGATTATTAATTCGTTCAGAATTAAGAATCCCAGGAACCTTAATTGGAAATGATCAAATTTATAATGTAATTGTTACTGCTCATGCTTTTATTATAATTTTTTTTATAGTTATACCGATTTTAATT	157	Arthropoda	Insecta	Coleoptera	Melyridae	Clanoptilus	Clanoptilus geniculatus	Predator	1	0.00746269	3.96319e-06	0	0	0	0	0	0	0	0	0	0	0	0	0	0	0	0	0	0	0	0	0	0	0	0	0	0	0	0	0	0	0	0	0	0	0	0	0
ASV2108	AATTTGATCAGGAATAATTGGATCTTCACTTAGTATTTTAATTCGATTAGAATTAAGACAAATTAATTCAATTATTAATAATAATCAACTATATAATGTAATTGTTACAATTCATGCTTTCATTATAATTTTTTTTATAACTATACCAATTGTAATT	157	Arthropoda	Insecta	Hemiptera	Aphididae	Aphis	unclassified	Herbivore	1	0.00746269	3.96319e-06	0	0	0	0	0	0	0	0	0	0	0	0	1	0	0	0	0	0	0	0	0	0	0	0	0	0	0	0	0	0	0	0	0	0	0	0	0
ASV2112	TATTTGAGCAGGAATAATTGGAACATCGTTAAGAATTTTAATTCGAATAGAATTAAGAAGAATTAGAAATTTAATTGGTAATGATCAAATTTATAATGTTATTGTAACTGCTCATGCTTTTATTATAATTTTTTTTATAGTAATACCTATTTTAATT	157	Arthropoda	Insecta	Diptera	Cecidomyiidae	unclassified	unclassified	Unknown	1	0.00746269	3.96319e-06	0	0	0	0	0	0	0	0	0	0	0	0	0	0	0	0	0	0	0	0	0	0	0	0	0	0	0	0	0	0	0	0	0	0	0	0	0
ASV2155	GGCTTGAGCTGGAATAGTAGGTACTTCTTTAAGTATTTTAATTCGAGCTGAATTAGGTCACCCTGGAGCCTTAATTGGAGATGACCAAATTTATAATGTAATTGTAACTGCTCATGCTTTTATTATAATTTTTTTTATAGTTATACCTATTATAATT	157	Arthropoda	Insecta	Diptera	unclassified	unclassified	unclassified	Unknown	1	0.00746269	3.96319e-06	0	0	0	0	0	0	1	0	0	0	0	0	0	0	0	0	0	0	0	0	0	0	0	0	0	0	0	0	0	0	0	0	0	0	0	0	0
ASV2193	TATTTGATCAGGAATAGTAGGAACTTCAATAAGTATATTAATTCGACTAGAATTAGGTACAACTAATAATTTAATCGGAAATGATCAAATTTATAACGTAATTGTAACCGCTCATGCTTTCATTATAATTTTTTTTATAGTTATACCCATTTTAATT	157	Arthropoda	Insecta	Diptera	Cecidomyiidae	unclassified	unclassified	Unknown	1	0.00746269	3.96319e-06	0	0	0	0	0	0	0	0	0	0	0	0	0	0	0	0	0	0	0	0	0	0	0	0	0	0	0	0	0	0	0	0	0	0	0	0	0
ASV2199	AATTTGAGCAAGAATAGTAGGAACTTCATTAAGATTATTAATTCGAGCTGAATTAGGTACCCCTGGATCTTTAATTGGAGATGATCAAATTTATAATACTATTGTAACAGCTCATGCTTTTATTATAATTTTTTTTATAGTAATACCTATTATAATT	157	Arthropoda	Insecta	Lepidoptera	Noctuidae	Trachea	Trachea atriplicis	Herbivore	2	0.0149254	7.92638e-06	0	0	0	0	0	0	0	0	0	0	0	0	0	0	0	0	0	0	0	0	0	0	0	0	0	0	0	0	0	0	0	0	0	0	0	0	0
ASV2232	AGTTTGAGCTGGAATAGTAGGAACTTCTTTAAGTTTATTAATTCGAGCTGAATTAGGAAATCCTGGTTCATTAATTGGAGATGGCCAAATTTATAACACAATTGTAACAGCTCATGCTTTTATTATAATTTTCTTTATAGTTATACCTATTATAATT	157	Arthropoda	Insecta	Lepidoptera	Coleophoridae	Coleophora	Coleophora amarchana	Herbivore	1	0.00746269	3.96319e-06	0	0	0	0	0	0	0	0	0	0	0	0	0	0	0	0	0	0	0	0	0	0	0	0	0	0	0	0	0	0	0	0	0	0	0	0	0
ASV2262	AATTTGATCAGGGATATTTGGAATATCATTGAGAATTTTAATCCGATTGGAATTAAGAACTATTTCTAATTTAATTGAAAATGATCAAATTTATAATTCAATTGTTACTGCTCACGCTTTAACTATAATTTTTTTCATAGTTATACCAATTTTAATT	157	Arthropoda	Insecta	Diptera	Cecidomyiidae	unclassified	unclassified	Unknown	1	0.00746269	3.96319e-06	0	0	0	0	0	0	0	0	0	0	0	0	0	0	0	0	0	0	0	0	0	0	0	0	0	0	0	0	0	0	0	0	0	0	0	0	0
ASV2303	AATATGAGCAGGGATATTAGGAACATCATTAAGATGAATTATTCGTATTGAATTAGGACAACCAGGGTCATTCATTGGAGATGATCAAATTTATAATGTTGTAGTTACAGCTCATGCATTTATTATAATTTTCTTTATAGTTATACCAATTATAATT	157	Arthropoda	Insecta	Hemiptera	Anthocoridae	Orius	unclassified	Predator	1	0.00746269	3.96319e-06	0	0	0	0	0	0	0	0	0	0	0	0	0	0	0	0	0	0	0	0	0	0	0	0	0	0	0	0	1	0	0	0	0	0	0	0	0
ASV2327	AGCTTGAGCAGGAATAGTAGGTACATCTCTTAGACTATTAATTCGAGCAGAATTAGGAGATCCTGGATCATTAATTGGTGATGATCAAATTTATAATGTAATTGTTACTGCTCATGCATTTATTATAATTTTTTTTATAGTAATACCTATTGTTATT	157	Arthropoda	Insecta	Coleoptera	Staphylinidae	Aleochara	unclassified	Coprophag	1	0.00746269	3.96319e-06	0	1	0	0	0	0	0	0	0	0	0	0	0	0	0	0	0	0	0	0	0	0	0	0	0	0	0	0	0	0	0	0	0	0	0	0	0
ASV2404	AATTTGGGCAGGTTTAGTGGGTACTACTCTTAGACTATTAATTCGTGCCGAATTAGGAACCCCAGGATCTCTAATTGGGGATGATCAAATTTATAATACTATTGTAACTGCTCATGCTTTTATTATAATTTTTTTTATAGTTATACCTATTATAATT	157	Arthropoda	Insecta	Lepidoptera	Sesiidae	Bembecia	unclassified	Herbivore	1	0.00746269	3.96319e-06	0	0	0	0	0	0	0	0	0	0	0	0	0	0	0	0	0	0	0	0	0	0	0	0	0	0	0	0	0	0	0	0	0	0	0	0	0
ASV2434	TGCTTGATCAAGTATAATTGGAACTTCTTTAAGTATATTAATTCGAGTTGAATTAGGTCATCCAGGTTCATTAATTGGAAATGATCAAATTTATAATGTAATTGTAACAGCTCATGCATTTATTATAATTTTTTTTATAGTAATACCAATTATAATT	157	Arthropoda	Insecta	Diptera	Tachinidae	unclassified	unclassified	Parasitoid	1	0.00746269	3.96319e-06	0	0	0	0	0	0	0	0	0	0	0	0	0	0	0	0	0	0	0	0	0	0	0	0	0	0	0	0	0	0	0	0	0	0	0	0	0
[truncated: 97 more columns]

## Sheet: Cattle
Data S10B. Proportion of occurance of arthropods ASVs identified in cattle samples across treatments
C = Cattle
Treatments : T0 = T0, G = Grazed, UG = Ungrazed
ASVs with an abundance of <1% within a sample were removed
ASV	Sequence	Length	Phylum	Class	Order	Family	Genus	Species	Guild	Niche	Prevalence	FOO	POO	C.T0-1	C.T0-3	C.T0-4	C.T0-5	C.T0-6	C.T0-7	C.T0-8	C.T0-9	C.T0-10	C.T0-11	C.T0-12	C.T0-13	C.T0-14	C.T0-15	C.T0-16	C.T0-17	C.T0-18	C.T0-19	C.T0-20	C.T0-21	C.T0-22	C.T0-23	C.T0-24	C.T0-26	C.T0-27	C.T0-28	C.T0-31	C.T0-32	C.T0-33	C.T0-34	C.T0-35	C.T0-36	C.T0-37	C.T0-38	C.T0-39	C.T0-40
ASV0005	TATTTGAGCAGGAATAGTAGGAACATCTTTAAGTTTATTAATTCGAGCAGAATTAGGTAATCCAGGATCACTTATTGGTGATGATCAAATTTATAATACTATTGTAACAGCCCATGCTTTTATTATAATTTTTTTTATAGTTATACCTATTATAATT	157	Arthropoda	Insecta	Lepidoptera	Unclassified	Unclassified	Unclassified	Herbivore	Unknown	4	0.0322581	3.16256e-05	0	0	0	1	0	0	0	0	0	0	0	0	0	0	0	0	0	0	0	0	0	0	0	0	0	0	0	0	0	0	0	0	0	0	0	0
ASV0022	AATTTGAGCAGGAATAATTGGAACATCATTAAGAATTCTAATTCGAATAGAATTAAGAAGAATTAGAAATTTAATTGGAAATGATCAAATTTATAATGTAATTGTTACTGCTCATGCTTTTATTATAATTTTTTTTATAGTAATACCTATTTTAATT	157	Arthropoda	Insecta	Diptera	Cecidomyiidae	Unclassified	Unclassified	Unknown	#REF!	6	0.0483871	4.74383e-05	0	0	0	0	0	0	0	0	1	0	0	0	0	0	0	0	0	0	0	0	0	0	0	0	0	0	0	0	0	0	0	0	0	0	0	0
ASV0029	AATTTGAGCAGGAATAGTAGGAACCTCATTAAGATTATTAATTCGAGCTGAACTAGGAAATCCTGGATCTTTAATTGGAGACGATCAAATTTATAATACTATTGTAACAGCCCATGCTTTTATTATAATTTTTTTTATAGTTATACCTATTATAATT	157	Arthropoda	Insecta	Lepidoptera	Noctuidae	Pyrrhia	Pyrrhia umbra	Herbivore	Exophag	2	0.016129	1.58128e-05	0	0	0	0	0	0	0	0	0	0	0	0	0	0	0	0	0	0	0	0	0	0	0	0	0	0	0	0	0	0	0	0	0	0	0	0
ASV0035	AATTTGAGCTGGAATAGTAGGAACTTCTTTAAGTTTATTAATTCGAGCTGAATTAGGAAACCCTGGTTCATTAATTGGAGATGATCAAATTTATAATACAATTGTTACTGCTCATGCTTTTATTATAATTTTTTTTATAGTAATACCTATTATAATT	157	Arthropoda	Insecta	Lepidoptera	Coleophoridae	Coleophora	Unclassified	Herbivore	Endophag	10	0.0806452	7.90639e-05	0	0	0	0	0	0	0	0	1	0	0	0	0	0	0	0	0	0	0	0	0	0	0	0	0	0	0	0	0	0	0	0	0	0	0	0
ASV0042	AATTTGAGCAGGAATAATTGGAACATCTTTAAGACTTTTAATTCGAGCTGAATTAGGAACCCCCGGCTCATTAATTGGAGATGATCAAATTTATAATACTATTGTTACAGCTCATGCTTTTATTATAATTTTTTTTATGGTTATACCTATTATAATT	157	Arthropoda	Insecta	Lepidoptera	Gelechiidae	Scrobipalpa	Scrobipalpa bryophiloides	Herbivore	Unknown	2	0.016129	1.58128e-05	0	0	0	0	0	0	0	0	0	0	0	0	0	0	0	0	0	0	0	0	0	0	0	0	0	0	0	0	0	0	0	0	0	0	0	0
ASV0047	GATTTGAGCAGGAATAGTAGGCACTTCATTAAGTTTATTAATTCGGGCAGAATTAGGAAACCCAGGTTCTTTAATTGAAAATGATCAAATTTATAATACAATTGTTACATCTCATGCATTTATTATAATTTTCTTTATAGTTATACCTATCATAATT	157	Arthropoda	Insecta	Lepidoptera	Sphingidae	Agrius	Agrius convolvuli	Herbivore	Exophag	1	0.00806452	7.90639e-06	0	0	0	0	0	0	0	0	0	0	0	0	0	0	0	0	0	0	0	0	0	0	0	0	0	0	0	0	0	0	0	0	0	0	0	0
ASV0050	AATTTGAAGAGGAATAGTAGGAACATCTTTAAGACTTCTAATTCGTGCTGAATTAGGAAATCCAGGATCATTAATTGGAGATGATCAAATTTATAATACAATTGTTACAGCTCATGCATTTATTATAATTTTTTTTATAGTAATACCAATTATAATC	157	Arthropoda	Insecta	Lepidoptera	Crambidae	Sitochroa	Sitochroa verticalis	Herbivore	Exophag	2	0.016129	1.58128e-05	0	0	0	0	0	0	0	0	0	0	0	0	0	0	0	0	0	0	0	0	0	0	0	0	0	0	0	0	0	0	0	0	0	0	0	0
ASV0071	AATTTGAGCAGGAATAGTAGGAACTTCATTAAGTTTATTAATTCGAGCTGAATTAGGTAACCCTGGATCTTTAATTGGAGATGATCAAATTTATAATACAATTGTTACAGCTCATGCTTTTATTATAATTTTTTTTATAGTTATACCTATTATAATT	157	Arthropoda	Insecta	Lepidoptera	Unclassified	Unclassified	Unclassified	Herbivore	Unknown	1	0.00806452	7.90639e-06	0	0	0	0	0	0	0	0	0	0	0	0	0	0	0	0	0	0	0	0	0	0	0	0	0	0	0	0	0	0	0	0	0	0	0	0
ASV0088	TATATGAGCAGGAATAATTGGAACTTCTATAAGAATTTTAATCCGATTAGAATTAAGAACTATTAAAAATTTAATTGGAAATGATCAAATTTATAATGTAATTGTAACTGCTCATGCATTTATTATAATTTTTTTCATAGTTATACCTATTTTAATT	157	Arthropoda	Insecta	Diptera	Cecidomyiidae	Unclassified	Unclassified	Unknown	#REF!	14	0.112903	0.000110689	0	1	1	0	0	0	0	0	0	0	0	0	0	0	0	0	0	0	0	0	0	0	0	1	0	0	0	0	0	0	0	0	0	0	0	0
ASV0090	AATTTGAGCAGGAATAGTAGGAACATCTTTAAGATTATTAATTCGAGCAGAATTAGGTAATCCAGGATCATTAATTGGAGATGATCAAATTTATAATACAATTGTTACAGCTCATGCATTTATTATAATTTTTTTCATAGTAATACCAATTATAATT	157	Arthropoda	Insecta	Lepidoptera	Crambidae	Bacotoma	Bacotoma camillusalis	Herbivore	Exophag	5	0.0403226	3.95319e-05	0	0	0	0	0	0	0	0	0	0	0	0	0	0	0	1	0	0	0	0	0	0	0	0	0	0	0	0	0	0	1	0	0	0	0	0
ASV0125	AGTTTGAGCTGGTATAGTAGGAACTTCATTAAGAATCCTTGTTCGAGTTGAATTAGGAAGACCAGGATCTTTAATTGGTAATGATCAAATTTATAATGTAATTGTTACTGCTCATGCTTTCATCATAATTTTTTTTATAGTAATACCTATCATAATT	157	Arthropoda	Insecta	Coleoptera	Chrysomelidae	Galerucella	Galerucella grisescens	Herbivore	Exophag	1	0.00806452	7.90639e-06	0	0	0	0	0	0	0	0	0	0	0	0	0	0	0	0	0	0	0	0	0	0	0	0	0	0	0	0	0	0	0	0	0	0	0	0
ASV0129	AATTTGAGCTGGAATAGTAGGAACTTCTTTAAGAATTTTAATTCGTCTTGAATTAGGTAATCCAGGATCTTTAATTGGAGATGATCAAATTTATAACACTATTGTAACTGCTCATGCTTTTATTATAATTTTTTTTATAGTTATACCTATTATAATT	157	Arthropoda	Insecta	Lepidoptera	Lycaenidae	Lycaena	Lycaena dispar	Herbivore	Exophag	2	0.016129	1.58128e-05	0	0	0	0	0	0	0	0	0	0	0	0	0	0	0	0	0	0	0	0	0	0	0	0	0	0	1	0	0	0	0	0	0	0	0	0
ASV0137	AATTTGATCAGGGATATTTGGAATATCATTGAGAATTTTAATCCGATTGGAATTAAGAATTATTTCTAATTTAATTGAAAATGATCAAATTTATAATTCAATTGTTACTGCTCACGCTTTAATTATAATTTTTTTCATAGTTATACCAATTTTAATT	157	Arthropoda	Insecta	Diptera	Cecidomyiidae	Unclassified	Unclassified	Unknown	#REF!	3	0.0241935	2.37192e-05	0	1	0	0	0	0	0	0	0	0	0	0	0	0	0	0	0	0	0	0	0	0	0	0	0	0	0	0	0	0	0	0	0	0	0	0
ASV0139	AATTTGAGCAGGTATAGTAGGAACATCTTTAAGATTATTAATTCGAGCTGAATTAGGAAATCCAGGATCATTAATTGGAAATGATCAAATTTACAATACTATTGTCACAGCTCATGCTTTTATTATAATTTTTTTTATAGTAATACCTATTATAATT	157	Arthropoda	Insecta	Lepidoptera	Unclassified	Unclassified	Unclassified	Herbivore	Unknown	11	0.0887097	8.69703e-05	0	0	1	0	0	0	0	0	1	0	0	0	0	0	0	0	0	0	0	0	0	0	0	0	0	0	0	0	1	0	0	0	0	0	0	0
ASV0141	AATTTGAGCAGGTATAGTAGGAACATCTTTAAGATTATTAATTCGAGCTGAATTAGGAAATCCAGGATCATTAATTGGAAATGATCAAATTTATAATACTATTGTCACAGCTCATGCTTTTATTATAATTTTTTTTATAGTAATACCTATTATAATT	157	Arthropoda	Insecta	Lepidoptera	Tortricidae	Unclassified	Unclassified	Herbivore	Endophag	2	0.016129	1.58128e-05	0	0	0	0	0	0	0	0	0	0	0	0	0	0	0	0	0	0	0	0	0	0	0	0	0	0	0	0	0	0	0	0	0	1	0	0
ASV0146	AATTTGATCAGGGATATTTGGAATATCATTGAGAATTTTAATCCGATTGGAATTAAGAACTATTTCTAATTTAATTGAAAATGATCAAATTTATAATTCAATTGTTACTGCTCACGCTTTAATTATAATCTTTTTCATAGTTATACCAATTTTAATT	157	Arthropoda	Insecta	Diptera	Cecidomyiidae	Unclassified	Unclassified	Unknown	#REF!	1	0.00806452	7.90639e-06	0	0	0	0	0	0	0	0	0	0	0	0	0	0	0	0	0	0	0	0	0	0	0	0	0	0	1	0	0	0	0	0	0	0	0	0
ASV0156	AGCATGATCTAGAATAGTAGGAACTTCTTTAAGTATATTAATTCGAGCAGAACTAGGATGTCCCAACTCATTAATTGGAGATGATCAAATTTATAATGTAATTGTAACAGCTCATGCTTTTATTATAATTTTTTTTATAGTAATACCGATTATAATT	157	Arthropoda	Insecta	Diptera	Sciaridae	Bradysia	Bradysia impatiens	Herbivore	Exophag	4	0.0322581	3.16256e-05	0	1	0	0	0	0	1	0	0	0	0	0	0	0	0	0	0	0	0	0	0	0	0	0	0	0	0	0	0	0	0	0	1	0	0	0
ASV0160	GATTTGATCAGGGATATTGGGTACATCCTTAAGAATTTTAATTCGGATGGAATTAGGGGGAGTAGATAATTTAATCGGGAATGATCAAATTTATAATGTAATTGTAACTGCCCACGCTTTTATTATAATTTTTTTTATAGTTATACCGATTTTAATT	157	Arthropoda	Insecta	Diptera	Cecidomyiidae	Unclassified	Unclassified	Unknown	#REF!	3	0.0241935	2.37192e-05	0	0	0	0	0	0	0	1	0	0	0	0	0	0	0	0	0	0	0	0	0	0	0	0	0	0	0	0	0	0	0	0	0	0	0	0
ASV0164	TATTTGAGCAGGAATAGTAGGAACATCTTTAAGTTTATTAATTCGAGCAGAATTAGGTAATCCAGGATCACTTATTGGTGATGATCAAATTTATAATACTATTGTAACAGCTCATGCTTTTATTATAATTTTTTTTATAGTTATACCTATTATAATT	157	Arthropoda	Insecta	Lepidoptera	Unclassified	Unclassified	Unclassified	Herbivore	Unknown	11	0.0887097	8.69703e-05	0	0	1	0	0	0	0	0	1	0	1	0	0	0	0	0	0	0	1	0	0	0	0	0	0	0	0	0	0	0	0	0	0	0	0	0
ASV0167	ATCTTGATCTGGAATAGTAGGTACATCTCTAAGAATACTTATTCGTACTGAATTAGGAAACCCAGGTAGATTAATTGGAGATGACCAGATTTATAATAGAATTGTAACAGCACATGCATTTATTATAATTTTTTTTATAGTTATACCTATCTTAATC	157	Arthropoda	Insecta	Coleoptera	Curculionidae	Tychius	Tychius picirostris	Herbivore	Exophag	6	0.0483871	4.74383e-05	0	0	0	0	0	0	0	0	0	0	0	0	0	0	0	1	0	0	0	0	0	0	0	0	0	0	0	0	0	0	0	0	0	0	0	0
ASV0177	AGTTTGAGCTGGTATAGTAGGAACTTCATTAAGAATCCTTGTTCGAGTTGAATTAGGAAGACCAGGATCTTTAATTGGTAATGATCAAATTTATAATGTAATTGTTACTGCTCATGCTTTTATCATAATTTTTTTTATAGTAATACCTATCATAATT	157	Arthropoda	Insecta	Coleoptera	Chrysomelidae	Galerucella	Galerucella grisescens	Herbivore	Exophag	21	0.169355	0.000166034	0	0	0	0	0	0	0	0	0	0	0	0	0	0	0	0	0	0	0	1	0	0	0	1	0	0	0	0	0	0	0	0	0	0	0	0
ASV0217	AATTTGAGCAGGAATAGTAGGAACATCTTTAAGTTTATTAATTCGTGCTGAATTAGGTAATCCAGGATCATTAATTGGAGACGATCAAATTTATAATACTATTGTAACAGCTCATGCTTTTATTATAATTTTCTTTATAGTTATACCTATTATAATT	157	Arthropoda	Insecta	Lepidoptera	Noctuidae	Xylena	Xylena exsoleta	Herbivore	Exophag	11	0.0887097	8.69703e-05	0	0	0	0	0	0	0	0	0	0	0	0	0	0	0	1	0	0	0	0	0	0	0	0	0	0	0	0	0	0	1	0	0	0	0	0
ASV0241	ATTTTGATCTGGAATTTGTGGATTATTTATAAGTTTAATTATTCGTTTAGAACTAATACAGCCAGGAAATATTTTTTTGTCAGGTCAATCTTATAATGTTATTGTAACTAATCATGCCTTTATAATAATTTTTTTCACAATTATACCTATTATAATA	157	Arthropoda	Insecta	Thysanoptera	Phlaeothripidae	Haplothrips	Haplothrips aculeatus	Herbivore	Exophag	1	0.00806452	7.90639e-06	0	0	0	0	0	0	0	0	0	0	0	0	0	0	0	0	0	0	0	0	0	0	0	0	0	0	0	0	0	0	0	0	0	0	0	0
ASV0244	GGCTTGAGCTGGAATAACAGGGACTTCTTTAAGAATTCTAATTCGGGCTGAATTAGGGCACCCTGGGGCATTAATTGGAGATGATCAAATCTATAATGTTATTGTAACCGCTCATGCTTTTATTATAATTTTTTTTATAGTAATACCAATTATAATT	157	Arthropoda	Insecta	Diptera	Calliphoridae	Lucilia	Lucilia elongata	Coprophag	#REF!	2	0.016129	1.58128e-05	0	0	0	0	0	0	0	0	0	0	0	0	0	0	0	0	0	0	0	0	0	0	0	0	0	0	0	0	0	0	0	0	0	0	1	0
ASV0251	AATTTGAGCAGGAATAGTAGGCACTTCATTAAGTTTATTAATTCGGGCAGAATTAGGAAACCCAGGTTCTTTAATTGAGAATGATCAAATTTATAATACAATTGTTACATCTCATGCATTTATTATAATTTTCTTTATAGTTATACCTATCATAATT	157	Arthropoda	Insecta	Lepidoptera	Sphingidae	Agrius	Agrius convolvuli	Herbivore	Exophag	3	0.0241935	2.37192e-05	0	0	0	0	0	0	0	0	0	1	0	0	0	0	0	0	0	0	0	0	0	0	0	0	0	0	0	0	0	0	0	0	0	0	0	0
ASV0283	AGTTTGATCAGGAATAGTTGGAACATCATTAAGAATTTTAATTCGTGCTGAATTAAGTCAACCAGGTATATTTATTGGAAATGACCAAATTTATAATGTAATTGTTACAGCTCATGCTTTTATTATAATTTTCTTTATAGTAATACCTATTATAATT	157	Arthropoda	Insecta	Diptera	Culicidae	Ochlerotatus	Unclassified	Aquatic	#REF!	4	0.0322581	3.16256e-05	0	0	1	0	0	0	0	0	0	0	0	0	0	0	0	0	0	0	0	0	0	0	0	0	0	0	0	0	0	0	0	0	0	0	0	0
ASV0299	AGCATGATCCGGAATAGTGGGGACATCTTTAAGTATGCTTATTCGAGCAGAACTAGGACGACCTGGAACTTTTATTGGAGATGACCAAATTTATAATGTGATTGTCACAGCCCACGCTTTTATTATAATTTTTTTCATAGTAATACCTATTTTAATT	157	Arthropoda	Insecta	Diptera	Chironomidae	Polypedilum	Polypedilum sp. 11SC	Aquatic	#REF!	2	0.016129	1.58128e-05	0	0	0	0	0	0	0	0	0	0	0	0	0	0	0	0	0	0	0	0	0	0	0	0	0	0	0	0	0	0	0	0	0	0	0	0
ASV0300	AATTTGAGCAGGAATAATTGGAACATCATTAAGAATTATAATTCGAATAGAACTAAGAAGAATTAGAAATTTAATTAGAAATGATCAAATTTATAATGTTATTGTAACTGCTCATGCTTTTATTGTAATTTTTTTTATAGTAATACCAATTTTAATT	157	Arthropoda	Insecta	Diptera	Cecidomyiidae	Unclassified	Unclassified	Unknown	#REF!	1	0.00806452	7.90639e-06	0	0	0	0	0	0	0	0	0	0	0	0	0	0	0	0	0	0	0	0	0	0	0	0	0	0	0	0	0	0	0	0	0	0	0	0
ASV0311	TATTTGAGCTGGCATAATTGGAACTTCTTTAAGATTATTAATTCGAGCTGAATTAGGAAACCCTGGATCTTTAATTGGAGATGACCAAATTTACAATACAATTGTTACTGCTCATGCTTTTATTATAATTTTTTTCATAGTAATACCTATTATAATT	157	Arthropoda	Insecta	Lepidoptera	Unclassified	Unclassified	Unclassified	Herbivore	Unknown	1	0.00806452	7.90639e-06	0	0	0	0	0	0	0	0	0	0	0	0	0	0	0	0	0	0	0	0	0	0	0	0	0	0	0	0	0	0	1	0	0	0	0	0
ASV0319	AGCATGATCTGGAATAATTGGAACTTCCCTAAGAATTTTAATTCGTGCTGAATTAGGGCATCCAGGAGCATTAATTGGTGACGATCAAATTTATAATGTAATTGTTACAGCTCATGCATTTATTATAATTTTTTTTATAGTAATACCTATTATAATT	157	Arthropoda	Insecta	Diptera	Muscidae	Neomyia	Unclassified	Coprophag	#REF!	2	0.016129	1.58128e-05	0	0	0	0	0	0	0	0	0	0	0	0	0	0	0	0	0	0	0	0	0	0	0	0	0	0	0	0	0	0	0	0	0	0	0	0
ASV0335	AATTTGAGCAGGTATATTAGGTACTTCACTAAGTTTATTAATTCGAGCTGAATTAGGAAACCCAGGCTCTTTGATTGGGGATGATCAAATTTATAATACTATTGTAACAGCTCATGCTTTTATTATAATTTTTTTTATAGTTATACCCATTATAATA	157	Arthropoda	Insecta	Lepidoptera	Unclassified	Unclassified	Unclassified	Herbivore	Unknown	1	0.00806452	7.90639e-06	0	0	0	0	0	0	0	0	0	0	0	0	0	0	0	0	0	0	0	0	0	0	0	0	0	0	0	0	0	0	0	0	0	0	0	0
ASV0349	AGCCTGATCAGGAATAGTAGGAACCTCTCTCAGACTACTAATCCGTATTGAATTAGGAAATCCTGGAACTTTAATTGGAAATGATCAAATTTATAATACAATTGTTACAGCACATGCTTTTATCATAATTTTCTTCATAGTTATACCGATTATAATT	157	Arthropoda	Insecta	Coleoptera	Chrysomelidae	Unclassified	Unclassified	Herbivore	Exophag	3	0.0241935	2.37192e-05	0	0	0	0	0	0	0	0	0	0	0	0	0	0	0	0	0	0	0	0	0	0	0	0	0	0	0	0	0	0	0	0	0	0	0	0
ASV0358	AGCTTGAGCTGGAATAGTAGGTACTTCTTTAAGTTTACTTATTCGAGCTGAATTAAGTCAACCTGGAGTATTTATTGGAAATGATCAAATTTATAATGTTATTGTAACTGCACATGCATTTATTATAATTTTTTTTATAGTAATACCAATTATAATT	157	Arthropoda	Insecta	Diptera	Culicidae	Culex	Unclassified	Aquatic	#REF!	1	0.00806452	7.90639e-06	0	0	0	0	0	0	0	0	0	0	0	0	0	0	0	0	0	0	0	0	0	0	0	0	0	0	0	0	0	0	0	0	0	0	0	0
ASV0384	AATCTGAGCTGGAATAGTCGGAACATCATTAAGAATTTTAGTACGAGCTGAATTAGGAAATCCCGGAACCCTAATTGGTAATGACCAAATTTATAATGTAATTGTAACTGCCCATGCATTTATTATAATTTTCTTTATAGTAATACCTATTATAATT	157	Arthropoda	Insecta	Coleoptera	Chrysomelidae	Pyrrhalta	Pyrrhalta aenescens	Herbivore	Exophag	1	0.00806452	7.90639e-06	0	0	0	0	0	0	0	0	0	0	0	0	0	1	0	0	0	0	0	0	0	0	0	0	0	0	0	0	0	0	0	0	0	0	0	0
ASV0396	AGCATGAGCTGGAATAGTAGGAACATCAATAAGAATAATTATTCGTACAGAATTAGGACAACCAGGATCATTAATTGGAGATGATCAAATTTATAATGTAATTGTTACAGCACACGCATTTGTTATAATTTTCTTCATGGTTATACCTATTATAATT	157	Arthropoda	Insecta	Orthoptera	Acrididae	Epacromius	Epacromius coerulipes	Herbivore	Exophag	2	0.016129	1.58128e-05	0	0	0	0	0	0	0	0	0	0	0	0	0	0	0	0	0	0	0	0	0	0	0	0	0	0	0	0	0	0	0	0	0	0	0	0
ASV0401	AGCTTGAGCTGGAATAGTAGGTACATCAATAAGAATTTTAATTCGGTCAGAATTAGGACATCCAGGATCCCTAATTGGTGATGATCAAATTTATAATGTTATTGTAACAGCTCATGCCTTTGTAATAATTTTTTTTATAGTAATACCTATTATAATT	157	Arthropoda	Insecta	Unclassified	Unclassified	Unclassified	Unclassified	Unknown	#REF!	2	0.016129	1.58128e-05	0	0	0	0	0	0	0	0	0	0	0	0	0	0	0	0	0	0	0	0	0	0	0	0	0	0	0	0	0	0	0	0	0	0	0	0
ASV0403	AATTTGAGCAGGAATAGTAGGCACTACATTAAGTTTATTAATTCGGGCAGAATTAGGAAACCCAGGTTCTTTAATTGAAAATGATCAAATTTATAATACAATTGTTACATCTCATGCATTTATTATAATTTTCTTTATAGTCATACCTATCATAATT	157	Arthropoda	Insecta	Lepidoptera	Sphingidae	Unclassified	Unclassified	Herbivore	Exophag	1	0.00806452	7.90639e-06	0	0	0	0	0	0	0	0	0	0	0	0	0	0	0	0	0	0	0	0	0	0	0	0	0	0	0	0	0	0	0	0	0	0	0	0
ASV0413	AATTTGAGCAGGAATAGTAGGAACATCTTTAAGATTACTAATTCGAGCAGAATTAGGGAATCCTGGATCATTAATTGGAGATGATCAAATTTATAATACTATTGTAACAGCACATGCTTTTATTATAATTTTTTTCATGGTAATACCAATTATAATT	157	Arthropoda	Insecta	Lepidoptera	Cosmopterigidae	Bifascioides	Bifascioides leucomelanella	Herbivore	Endophag	3	0.0241935	2.37192e-05	0	0	0	0	0	0	0	0	0	0	0	0	0	0	0	0	0	0	0	0	1	0	0	0	0	0	0	0	0	0	0	0	0	0	0	0
ASV0432	AATTTGATCAGGAATAGTAGGAACATCATTAAGAATTTTAATTCGAATAGAATTAAGAGGAATCTCTAATTTAATTGGAAATGATCAAATTTATAATGTAATTGTTGCAGCTCACGCTTTTATTATAATTTTTTTTATAGTAATACCTATTTTAATT	157	Arthropoda	Insecta	Diptera	Cecidomyiidae	Unclassified	Unclassified	Unknown	#REF!	1	0.00806452	7.90639e-06	0	0	0	0	0	0	0	0	0	0	0	0	0	0	0	0	0	0	0	0	0	0	0	1	0	0	0	0	0	0	0	0	0	0	0	0
ASV0436	AATTTGATCAGGAATAATTGGATCTTCACTTAGTATTTTAATTCGATTAGAATTAAGACAAATTAATTCAATTATTAATAATAATCAATTATATAATGTAATTGTTACAATTCATGCTTTCATTATAATTTTTTTTATAACTATACCAATTGTAATT	157	Arthropoda	Insecta	Hemiptera	Aphididae	Aphis	Unclassified	Herbivore	Exophag	23	0.185484	0.000181847	0	0	1	1	0	0	1	1	1	0	1	0	0	0	1	0	0	0	1	0	0	0	0	0	0	1	0	1	0	0	0	0	0	0	1	0
ASV0453	AGCATGAGCCGGGATAGTAGGAACATCGTTAAGAATTTTAATTCGAGCTGAATTAGGTCATCCAGGAGCATTAATTGGTGATGATCAAATTTATAATGTAATTGTTACTGCTCACGCTTTTGTAATAATTTTTTTTATAGTAATACCTATTATAATT	157	Arthropoda	Insecta	Diptera	Chloropidae	Oscinella	Unclassified	Herbivore	Endophag	1	0.00806452	7.90639e-06	0	0	0	0	0	0	0	0	0	0	0	0	0	0	0	0	0	0	0	0	0	0	0	0	0	0	0	0	0	0	0	0	0	0	0	0
ASV0460	TGCTTGAGCTGCTATAGTAGGAACTGCAATAAGTGTTTTAATTCGAATGGAATTAGGTCAAGTTGGTAGTTTTTTAGGTAATGATCATTTATATAATGTAATTGTTACTGCACATGCATTTGTAATAATTTTTTTTATAGTAATACCTATTTTAATT	157	Arthropoda	Arachnida	Araneae	Philodromidae	Philodromus	Philodromus sp. 3GAB	Predator	#REF!	15	0.120968	0.000118596	0	0	0	0	1	1	0	0	0	0	0	0	0	0	0	0	0	0	1	1	0	0	0	0	0	0	0	0	0	0	0	0	0	0	0	0
ASV0478	AATTTGAGCAGGAATAGTAGGCACTTCATTAAGTTTATTAATTCGGGCAGAATTAGGGAACCCAGGTTCTTTAATTGAAAATGATCAAATTTATAATACAATTGTTACATCTCATGCATTTATTATAATTTTCTTTATAGTTATACCTATCATAATT	157	Arthropoda	Insecta	Lepidoptera	Unclassified	Unclassified	Unclassified	Herbivore	Unknown	1	0.00806452	7.90639e-06	0	0	0	0	0	0	0	0	0	0	0	0	0	0	0	0	0	0	0	0	0	1	0	0	0	0	0	0	0	0	0	0	0	0	0	0
ASV0498	AGCTTGATCAGGAATAGTTGGAACTTCTTTAAGAATTTTAATTCGAATAGAATTAGGACATCCTGGAGCACTAATTGGAGATGACCAAATTTATAATGTAATTGTTACTGCTCATGCGTTTGTAATAATTTTCTTTATAGTTATACCAATCATAATT	157	Arthropoda	Insecta	Diptera	Empididae	Hilara	Hilara argentata	Unknown	#REF!	4	0.0322581	3.16256e-05	0	0	0	0	1	0	0	0	0	0	0	0	0	0	0	0	0	0	0	0	0	0	0	0	0	0	0	0	0	0	0	0	0	0	0	0
ASV0503	AATTTGAGCAGGAATAATTGGGACTTCTTTAAGTTTATTAATTCGAGCAGAATTAGGTAACCCAGGATCTTTAATTGGAGATGATCAAATTTATAATACTATTGTAACAGCTCATGCTTTTATTATAATTTTTTTTATAGTTATACCTATTATAATT	157	Arthropoda	Insecta	Lepidoptera	Unclassified	Unclassified	Unclassified	Herbivore	Unknown	15	0.120968	0.000118596	0	0	0	0	0	0	1	0	0	0	0	0	0	0	0	0	0	0	1	0	0	0	0	0	0	0	0	0	0	0	1	0	0	1	0	0
ASV0510	AATTTGAGCAGGTATAGTGGGAACTTCTTTAAGATTGCTAATTCGAGCAGAATTAGGAAATCCAGGATCTTTAATTGGAGATGATCAAATTTATAATACTATTGTAACAGCTCATGCTTTTATTATAATTTTTTTTATAGTTATACCAATTATAATT	157	Arthropoda	Insecta	Lepidoptera	Unclassified	Unclassified	Unclassified	Herbivore	Unknown	2	0.016129	1.58128e-05	0	0	0	0	0	1	0	0	0	0	0	0	0	0	0	0	0	0	0	0	0	0	0	0	0	0	0	0	0	0	0	0	0	0	0	0
ASV0525	AATCTGAGCAGGAATAGTAGGAACATCATTAAGATTATTAATTCGAGCTGAATTAGGTAATCCAGGCTCATTAATCGGGGATGATCAAATTTATAATACTATTGTTACAGCTCATGCTTTTATTATAATTTTTTTCATGGTAATACCAATTATAATT	157	Arthropoda	Insecta	Lepidoptera	Geometridae	Chariaspilates	Chariaspilates formosaria	Herbivore	Exophag	4	0.0322581	3.16256e-05	0	0	1	0	0	0	0	0	0	0	0	0	0	0	0	0	0	0	0	0	0	0	0	0	0	0	0	0	0	0	0	0	0	0	0	0
ASV0531	AGCATGATCTGGTATAATTGGAACTTCACTAAGAATTTTAATTCGAGCTGAATTAGGACACCCTGGTGCACTAATTGGTGATGACCAAATTTATAATGTTATTGTAACAGCCCATGCTTTTATTATAATTTTCTTTATAGTTATACCTATTATAATT	157	Arthropoda	Insecta	Diptera	Muscidae	Musca	Unclassified	Herbivore	Unknown	16	0.129032	0.000126502	0	0	1	0	1	0	0	0	0	1	0	0	1	0	0	0	1	0	0	0	0	0	0	0	0	0	0	0	0	0	0	1	0	0	0	0
ASV0537	AATTTGAGCAGGAATAATTGGAACTTCATTAAGAATTTTAATTCGAATAGAATTAAGAAGAATTAATAATTTAATTGGAAATGATCAAATTTATAATGTTATTGTTACTGCTCATGCATTTATTATAATTTTTTTTATAGTAATACCAATTTTAATT	157	Arthropoda	Insecta	Diptera	Cecidomyiidae	Unclassified	Unclassified	Unknown	#REF!	2	0.016129	1.58128e-05	0	0	0	0	0	0	0	0	0	0	0	0	0	0	0	0	0	0	0	0	0	0	0	0	0	0	0	0	0	0	0	0	0	0	0	0
ASV0540	AATTTGATCAGGTATATTTGGAATATCATTGAGAATTTTAATCCGATTGGAATTAAGAACTATTTCTAATCTAATTGAAAATGATCAAATTTATAATTCGATTGTTACTACTCATGCTTTAATTATAATTTTTTTTATAGTTATACCAATTTTAATT	157	Arthropoda	Insecta	Diptera	Cecidomyiidae	Unclassified	Unclassified	Unknown	#REF!	1	0.00806452	7.90639e-06	0	0	0	0	0	0	0	0	0	0	0	0	0	0	0	0	0	0	0	0	0	0	0	0	0	0	0	0	0	0	0	0	0	0	0	0
ASV0543	AATTTGAGCAGGAATATTAGGAACATCTCTAAGAATCTTAATTCGAATAGAATTAGGAACTCCAGGCTCATTAATTGGAGATGATCAAATTTATAATACTATTGTCGCAGCTCATGCTTTTATCATAATTTTTTTCATAGTAATACCAATTATAATT	157	Arthropoda	Insecta	Lepidoptera	Lycaenidae	Unclassified	Unclassified	Herbivore	Unknown	1	0.00806452	7.90639e-06	0	0	0	0	0	0	0	0	0	0	0	0	0	0	0	0	0	0	0	0	0	0	0	0	0	0	0	1	0	0	0	0	0	0	0	0
ASV0545	AATTTGAGCAGGAATAATTGGCTCCTCTTTAAGAATTATAATCCGAGCAGAATTAGGTAACCCAGGATCTTTAATTGGAAATGATCAAATTTATAATACAATTGTTACAGCTCATGCATTTATTATAATTTTTTTTATAGTAATACCTATTATAATT	157	Arthropoda	Insecta	Lepidoptera	Gracillariidae	Phyllonorycter	Unclassified	Herbivore	Endophag	1	0.00806452	7.90639e-06	0	0	0	0	0	0	0	0	0	0	0	0	0	0	0	0	0	0	0	0	0	0	0	0	0	0	0	0	0	0	0	0	0	0	0	0
ASV0548	TATTTGATCAGGAATAATAGGAATGTCAATAAGAAATATTATTCGATTCGAGTTAAGGATTCCATCTTCTTTAATTAATAATGATCAAATTTATAATTCTTTAGTTACTTCCCATGCTTTAGTAATAATTTTTTTCATAGTAATACCAATAATGATT	157	Arthropoda	Arachnida	Trombidiformes	Tarsonemidae	Unclassified	Unclassified	Unknown	#REF!	3	0.0241935	2.37192e-05	0	0	0	0	0	0	0	0	1	0	0	0	0	0	0	0	0	0	0	0	0	0	0	0	0	0	0	0	0	0	0	0	0	0	0	0
ASV0554	AACTTGATCTGGAATAATTGGAACATCCCTAAGACTCCCAATTCGAACTGAATTAGGAACCCCTGGAAAATTAATTGGGAATGATCAAATTTATAATACTATTGTAACTGCTCATGCTTTTATCATAATTTTTTTTATAGTTATACCTATTATAATT	157	Arthropoda	Insecta	Lepidoptera	Unclassified	Unclassified	Unclassified	Herbivore	Unknown	1	0.00806452	7.90639e-06	0	0	0	0	0	0	0	0	0	0	0	0	0	0	0	0	0	0	0	0	0	0	0	0	0	0	0	0	0	0	0	0	0	0	0	0
ASV0557	GATTTGAGCTGGAATAATTGGAACCTCATTAAGAATTTTAATTCGAATAGAATTGAGTGGAATTAATAATTTAATTGGTAATGATCAAATTTATAATGTTATTGTTACTGCTCATGCATTTATTATAATTTTTTTTATAGTAATACCAATTTTAATT	157	Arthropoda	Insecta	Diptera	Cecidomyiidae	Unclassified	Unclassified	Unknown	#REF!	4	0.0322581	3.16256e-05	0	0	1	0	0	0	0	0	0	0	0	0	0	0	0	0	0	0	0	0	0	0	0	0	0	1	0	0	0	0	0	0	0	0	0	0
ASV0570	AATTTGATCAGGGATATCTGGAATATCATTGAGAATTTTAATCCGATTGGAATTAAGAACTATTTCTAATTTAATTGAAAATGATCAAATTTATAATTCAATTGTTACTGCTCACGCTTTAATTATAATTTTTTTCATAGTTATACCAATTTTAATT	157	Arthropoda	Insecta	Diptera	Cecidomyiidae	Unclassified	Unclassified	Unknown	#REF!	1	0.00806452	7.90639e-06	0	0	0	0	0	0	0	0	0	0	0	0	0	0	0	0	0	0	0	0	0	0	0	0	0	0	0	0	0	0	0	0	0	0	0	0
ASV0573	TATTTGGGCAGGAATAGTAGGTACATCTTTAAGATTACTTATTCGAGCAGAATTGGGAAACCCAGGATCTTTAATTGGAGATGATCAAATCTATAATACTATTGTTACAGCCCATGCTTTTATTATAATTTTTTTTATAGTTATACCAATTATAATC	157	Arthropoda	Insecta	Lepidoptera	Unclassified	Unclassified	Unclassified	Herbivore	Unknown	1	0.00806452	7.90639e-06	0	0	0	0	0	0	0	0	0	0	0	0	0	0	0	0	0	0	0	0	0	0	0	0	0	0	0	0	0	0	0	0	0	0	0	0
ASV0578	AGCATGAGCAGCAATGGTTGGAACGGCAATAAGTGTATTAATTCGAATAGAATTAGGTCAAGTAGGTAAGTTTTTAGGTGATGATCATTTATATAATGTTATTGTAACTGCACATGCATTTGTAATAATCTTTTTTATAGTAATACCTATTTTAATT	157	Arthropoda	Arachnida	Araneae	Philodromidae	Philodromus	Philodromus cespitum	Predator	#REF!	6	0.0483871	4.74383e-05	0	0	0	0	0	0	0	0	0	0	0	0	0	0	0	0	0	1	0	0	0	0	0	0	0	0	0	0	0	0	0	0	0	0	1	0
ASV0588	AATTTGAGCAGGGATAGTAGGAACATCATTAAGATTATTAATTCGAGCAGAATTAGGAAACCCCGGTTCATTAATTGGAGATGATCAAATTTATAATACAATTGTAACAGCTCATGCTTTTATTATAATTTTTTTTATAGTAATACCAATTATAATT	157	Arthropoda	Insecta	Lepidoptera	Geometridae	Isturgia	Isturgia arenacearia	Herbivore	Exophag	4	0.0322581	3.16256e-05	0	0	0	0	0	0	0	0	0	0	0	0	0	0	0	0	0	0	0	0	0	0	0	0	0	1	0	0	0	0	0	0	0	0	0	0
ASV0590	TATTTGATCAGGAATAATAGGGATGTCAATAAGAAATATTATTCGATTCGAGTTAAGAATTCCATCTTCTTTAATTAATAATGATCAAATTTATAATTCTTTAGTTACTTCCCATGCTTTAGTAATAATTTTTTTCATAGTAATACCAATAATGATT	157	Arthropoda	Arachnida	Trombidiformes	Tarsonemidae	Unclassified	Unclassified	Unknown	#REF!	1	0.00806452	7.90639e-06	0	0	0	0	0	0	1	0	0	0	0	0	0	0	0	0	0	0	0	0	0	0	0	0	0	0	0	0	0	0	0	0	0	0	0	0
ASV0603	AATTTGAGCTGGAATAGTAGGAACTTCACTAAGTTTATTAATTCGAGCTGAATTAGGAAACCCCGGGTCTTTAATTGGAGATGATCAAATTTATAACACAATTGTTACAGCACATGCTTTTATTATAATTTTTTTTATAGTAATACCTATTATAATT	157	Arthropoda	Insecta	Lepidoptera	Noctuidae	Agrotis	Agrotis segetum	Herbivore	Exophag	1	0.00806452	7.90639e-06	0	0	0	0	0	0	0	0	0	0	0	0	0	0	0	0	0	0	0	0	0	0	0	0	0	0	0	0	0	0	0	0	0	0	0	0
ASV0627	AATTTGAGCAGGAATAGTAGGCACTTCATTAAGTTTATTAATTCGGGCAGAATTAGGAAACCCAGGTTCTTTAATTGAAAATGATCAAATTTATAATACAATTGTTACATCTCATGCATTTATTATAATTTTCTTTATAGTTGTACCTATCATAATT	157	Arthropoda	Insecta	Lepidoptera	Sphingidae	Agrius	Agrius convolvuli	Herbivore	Exophag	2	0.016129	1.58128e-05	0	0	0	0	0	0	0	0	0	1	0	0	0	0	0	0	0	0	0	0	0	0	0	0	0	0	0	0	0	0	0	0	0	0	0	0
ASV0638	AATTTGAGCAGGTATAGTAGGTACTTCTTTAAGACTTTTAATTCGAGCTGAATTAGGAAATCCAGGTTCTTTAATTGGAGATGACCAAATTTATAATACTATTGTAACAGCCCATGCATTTATTATAATTTTTTTTATAGTAATACCAATTATAATT	157	Arthropoda	Insecta	Lepidoptera	Unclassified	Unclassified	Unclassified	Herbivore	Unknown	13	0.104839	0.000102783	0	0	0	0	0	0	1	0	0	0	0	0	0	0	0	0	0	0	0	0	0	0	0	0	0	0	0	0	0	0	1	0	0	0	0	0
ASV0662	TATATGAGCAGGAATAATTGGAACTTCTATAAGAATTTTAATCCGATTAGAATTAAGAACTATTAAAAATTTAATTGAAAATGATCAAATTTATAATGTAATTGTAACTACTCATGCATTTATTATAATTTTTTTCATAGTTATACCTATTTTAATT	157	Arthropoda	Insecta	Diptera	Cecidomyiidae	Unclassified	Unclassified	Unknown	#REF!	6	0.0483871	4.74383e-05	0	0	0	0	0	0	0	0	0	0	0	0	0	0	0	0	0	0	0	0	0	0	0	0	0	0	0	0	0	0	0	0	0	1	0	0
ASV0687	TATTTGAGCAGGAATAGTAGGAACTTCATTAAGTTTATTAATTCGAGCTGAATTAGGAACTCCAGGATCTTTAATTGGAGATGATCAAATTTATAATACTATTGTTACAGCTCATGCTTTTATTATAATTTTTTTCATAGTTATACCTATTATAATT	157	Arthropoda	Insecta	Lepidoptera	Unclassified	Unclassified	Unclassified	Herbivore	Unknown	1	0.00806452	7.90639e-06	0	0	0	0	0	0	0	0	0	0	0	0	0	0	0	0	0	0	0	0	0	0	0	0	0	0	0	0	0	0	0	0	0	0	0	0
ASV0718	AATTTGAGCAGGAATAGTTGGAACATCTTTAAGATTACTTATTCGAGCTGAATTAGGTAATCCAGGATCTTTAATTGGAAATGATCAAATTTATAACACAATTGTAACAGCTCATGCATTTATTATAATTTTTTTTATAGTTATACCTATTATAATT	157	Arthropoda	Insecta	Lepidoptera	Elachistidae	Elachista	Elachista littoricola	Herbivore	Endophag	2	0.016129	1.58128e-05	0	0	0	0	0	0	0	0	0	0	0	0	0	0	0	0	0	0	0	0	0	0	0	0	0	0	0	0	0	0	0	0	0	0	0	0
ASV0723	AATTTGAGCAGGAATAGTAGGAACATCTTTAAGAATTTTAATTCGAGCAGAATTAGGTAATCCGGGAACTTTAATTGGAAATGATCAAATTTATAATGTTATTGTAACAGCTCATGCTTTCATTATAATTTTTTTTATAGTTATACCAATTATAATT	157	Arthropoda	Insecta	Unclassified	Unclassified	Unclassified	Unclassified	Unknown	#REF!	4	0.0322581	3.16256e-05	0	0	0	0	0	0	0	0	0	1	0	0	0	0	0	0	0	0	0	0	0	0	0	1	0	0	0	0	0	0	0	0	0	0	0	0
ASV0733	AATTTGAGCAGGAATAATTGGAACATCATTAAGAATTATAATTCGAATAGAACTAAGAAGAATTAGAAATTTAATTAGAAATGATCAAATTTATAATGTTATTGTAACTGCTCATGCTTTTATTATAATTTTTTTTATAGTAATACCAATTTTAATT	157	Arthropoda	Insecta	Diptera	Cecidomyiidae	Unclassified	Unclassified	Unknown	#REF!	18	0.145161	0.000142315	0	1	0	0	0	0	1	0	0	0	0	0	1	0	0	1	0	0	0	0	0	0	0	0	0	0	0	0	0	0	0	1	0	1	0	0
ASV0734	AATTTGAGCAGGATTAATTGGAACATCTCTTAGTTTATTAATTCGAGCTGAATTAGGAACCCCTAATTCTTTAATTGGAGATGATCAAATTTATAATTCAATTGTTACAGCCCATGCTTTCATTATAATTTTTTTTATAGTAATACCAATTATAATT	157	Arthropoda	Insecta	Lepidoptera	Pterophoridae	Unclassified	Pterophoridae sp. BOLD:AAL8472	Herbivore	Endophag	17	0.137097	0.000134409	0	1	0	0	0	0	0	0	1	0	0	0	0	0	0	0	0	0	0	0	0	0	0	0	0	0	0	0	0	0	1	0	0	1	0	0
ASV0750	TATTTGAGCAGGAATATTAGGAACCTCTTTAAGTCTTTTAATTCGAGCAGAATTAGGTAATCCAGGATCTTTAATTGGAGATGATCAAATTTATAATACTATTGTTACAGCTCATGCTTTTATTATAATTTTTTTTATAGTTATACCTATTATAATT	157	Arthropoda	Insecta	Lepidoptera	Unclassified	Unclassified	Unclassified	Herbivore	Unknown	4	0.0322581	3.16256e-05	0	0	0	0	0	0	0	0	0	0	0	0	0	0	0	0	0	0	0	0	0	0	0	0	0	0	0	0	0	0	0	0	0	0	0	0
ASV0777	AATTTGAGCAGGTATATTAGGTACTTCACCAAGTTTATTAATTCGAGCTGAATTAGGAAACCCAGGCTCTTTAATTGGGGATGATCAAATTTATAATACTATTGTAACAGCTCATGCTTTTATTATAATTTTTTTTATAGTTATACCCATTATAATA	157	Arthropoda	Insecta	Lepidoptera	Unclassified	Unclassified	Unclassified	Herbivore	Unknown	1	0.00806452	7.90639e-06	0	0	0	0	0	0	0	0	0	0	0	0	0	0	0	0	0	0	0	0	0	0	0	0	0	0	0	0	0	0	0	0	0	0	0	0
ASV0784	AATTTGAGCTGGTATAATAGGAACTTCATTAAGTTTATTAATTCGAGCTGAATTAGGAAATCCTGGTTCTTTAATTGGTGATGATCAAATTTATAATACAATTGTTACAGCTCATGCTTTTATTATAATTTTTTTTATAGTTATACCTATTATAATT	157	Arthropoda	Insecta	Lepidoptera	Coleophoridae	Coleophora	Unclassified	Herbivore	Endophag	1	0.00806452	7.90639e-06	0	0	0	0	0	0	0	0	0	0	0	0	0	0	0	0	0	0	0	0	0	0	0	0	0	0	0	0	0	0	0	0	0	0	0	0
ASV0789	AATTTGAGCAGGAATAGTAGGCACTTCATTAAGTTTATTAATTCGGGCAGAATTAGGAAACCCAGGTTCTTTAATTGAAAATGATCAAATTTATAATACAATTGTTACATCTCATGCATTTATTATAATTTTCCTTATAGTTATACCTATCATAATT	157	Arthropoda	Insecta	Lepidoptera	Sphingidae	Agrius	Agrius convolvuli	Herbivore	Exophag	1	0.00806452	7.90639e-06	0	0	0	0	0	0	0	0	0	0	0	0	0	0	0	0	0	0	0	0	0	0	0	0	0	0	0	0	0	0	0	0	0	0	0	0
ASV0794	AATTTGAGCAGGTATAGTAGGAACATCTTTAAGATTATTAATTCGAGCTGAATTAGGAAATCCGGGATCATTAATTGGAAATGATCAAATTTACAATACTATTGTCACAGCTCATGCTTTTATTATAATTTTTTTTATAGTAATACCTATTATAATT	157	Arthropoda	Insecta	Lepidoptera	Unclassified	Unclassified	Unclassified	Herbivore	Unknown	16	0.129032	0.000126502	0	1	0	0	0	0	1	0	0	0	0	0	1	0	0	1	0	0	0	0	0	0	0	0	0	0	0	0	0	1	1	0	0	0	1	0
ASV0804	TGCATGAGCAGGAATAGTAGGAACATCCTTAAGTATATTAATTCGTGCTGAATTAGGAAATCCGGGAGCATTAATTGGTGACGATCAAATTTATAATGTTATTGTAACTGCCCATGCATTTGTAATAATTTTTTTTATAGTAATACCTATTATAATT	157	Arthropoda	Insecta	Coleoptera	Carabidae	Calathus	Unclassified	Predator	#REF!	1	0.00806452	7.90639e-06	0	0	0	0	0	1	0	0	0	0	0	0	0	0	0	0	0	0	0	0	0	0	0	0	0	0	0	0	0	0	0	0	0	0	0	0
ASV0808	AATTTGAGCAGGAATAGTAGGCACTTCATTAAGTTTATTAGTTCGGGCAGAATTAGGAAACCCAGGTTCTTTAATTGAAAATGATCAAATTTATAATACAATTGTTACATCTCATGCATTTATTATAATTTTCTTTATAGTTATACCTATCATAATT	157	Arthropoda	Insecta	Lepidoptera	Sphingidae	Agrius	Agrius convolvuli	Herbivore	Exophag	1	0.00806452	7.90639e-06	0	0	0	0	0	0	0	0	0	0	0	0	0	0	0	0	0	0	0	0	0	0	0	0	0	0	0	0	0	0	0	0	0	0	0	0
ASV0813	AATTTGAGCAGGATTAATTGGAACATCTCTTAGTTTATTAATTCGAGCTGAATTAGGAACCCCTAATTCTTTAATTGGAGATGATCAGATTTATAATTCAATTGTTACAGCCCATGCTTTCATTATAATTTTTTTTATAGTAATACCAATTATAATT	157	Arthropoda	Insecta	Lepidoptera	Pterophoridae	Unclassified	Pterophoridae sp. BOLD:AAL8472	Herbivore	Endophag	1	0.00806452	7.90639e-06	0	0	0	0	0	0	0	0	1	0	0	0	0	0	0	0	0	0	0	0	0	0	0	0	0	0	0	0	0	0	0	0	0	0	0	0
ASV0814	AATTTGATCAGGAATATTAGGAATATCATTAAGAATTTTAATTCGATTAGAACTAAGATCAATTTCTAATTTAATTGAAAATGATCAAATTTATAATTCAATTGTAACAGCTCATGCTTTGATTATAATTTTTTTTATAGTAATACCAATTTTAATT	157	Arthropoda	Insecta	Diptera	Cecidomyiidae	Unclassified	Cecidomyiidae sp. BOLD:ACL3713	Unknown	#REF!	1	0.00806452	7.90639e-06	0	0	0	0	0	0	0	0	0	0	0	0	0	0	0	0	0	0	1	0	0	0	0	0	0	0	0	0	0	0	0	0	0	0	0	0
ASV0826	TATTTGAGCCGGTATAGTAGGAACTTCATTAAGTTTACTTATTCGAGCAGAATTAGGAAATCCTGGATCTTTAATTGGTGATGATCAAATTTATAACACCATTGTAACTGCACATGCATTTATCATAATTTTTTTTATAGTGATACCCATTATAATT	157	Arthropoda	Insecta	Lepidoptera	Tortricidae	Matsumuraeses	Matsumuraeses sp. ANIC1	Herbivore	Endophag	1	0.00806452	7.90639e-06	0	0	0	0	0	0	0	0	0	0	0	0	0	0	0	0	0	0	0	0	0	0	0	0	0	0	0	0	0	0	0	0	0	0	0	0
ASV0828	AATTTGATCAGGGATATTTGGAATATCATTGAGAATTTTAATCCGATTGGAATTAAGAACTGTTTCTAATTTAATTGAAAATGATCAAATTTATAATTCGATTGTTACTGCTCATGCTTTAATTATAATTTTTTTCATAGTTATACCAATTTTAATT	157	Arthropoda	Insecta	Diptera	Cecidomyiidae	Unclassified	Unclassified	Unknown	#REF!	1	0.00806452	7.90639e-06	0	0	0	0	0	0	0	0	0	0	0	0	0	0	0	0	0	0	0	0	0	0	0	0	0	0	0	0	0	0	0	0	0	0	0	0
ASV0833	AGTTTGATCAGGAATAGTAGGGACATCTTTAAGTATATTAATTCGTGCTGAATTAAGTCACCCAGGGATATTTATTGGAAATGATCAAATTTATAACGTAATTGTTACAGCTCATGCATTTATTATAATTTTCTTTATAGTAATACCAATTATAATT	157	Arthropoda	Insecta	Diptera	Culicidae	Aedes	Aedes vexans	Unknown	#REF!	1	0.00806452	7.90639e-06	0	0	0	0	0	0	0	0	0	0	0	0	0	0	0	0	0	0	0	0	0	0	0	0	0	0	0	0	0	0	0	0	0	0	0	0
ASV0846	AGCATGATCTGGTATAGTAGGAACTTCATTAAGAATTTTAATTCGAGCTGAATTAGGACACCCTGGTGCATTAATTGGTGATGATCAAATTTATAATGTTATTGTAACAGCTCATGCTTTTATTATAATTTTCTTTATAGTAATACCTATTATAATT	157	Arthropoda	Insecta	Unclassified	Unclassified	Unclassified	Unclassified	Unknown	#REF!	1	0.00806452	7.90639e-06	0	0	0	0	0	0	0	0	0	0	0	0	0	0	0	0	0	0	0	0	0	0	0	0	0	0	0	0	0	0	0	0	0	0	0	0
ASV0855	AATTTGATCAGGGATATTTGGAATATCATTGAGAATTTTAATCCGATTGGAATTAAGAACTATTTCTAATTTAATTGAAAATGATCAAATTTATAATTCAATTGTTACTGCTCACGCTTTAATTATAATTTTTTTCATAGTTATACCAATTTTAATT	157	Arthropoda	Insecta	Diptera	Cecidomyiidae	Unclassified	Unclassified	Unknown	#REF!	57	0.459677	0.000450664	0	1	1	1	0	0	1	0	1	0	1	0	0	0	1	1	0	1	1	0	0	0	0	0	0	0	1	1	0	0	1	0	0	1	1	0
ASV0882	AATTTGAGCAGGAATAGTAGGAACATCTTTAAGAATCTTAATTCGTATAGAATTAGGAACTCCTGGATCTTTAATTGGAGATGATCAAATTTATAATACTATTGTTACAGCTCATGCATTTATCATAATTTTTTTTATAGTTATACCTATTATAATT	157	Arthropoda	Insecta	Lepidoptera	Lycaenidae	Unclassified	Unclassified	Herbivore	Unknown	6	0.0483871	4.74383e-05	0	0	0	1	0	0	0	0	0	0	0	0	0	0	0	0	0	0	0	0	0	0	0	0	0	0	0	0	0	0	0	0	0	0	0	0
ASV0883	TATTTGAGCAGGAATAGTAGGAACTTCTTTAAGATTATTAATTCGAGCCGAATTAGGTAATCCAGGTTCTTTAATTGGAGATGATCAAATTTATAATACTATTGTAACAGCTCATGCTTTTATTATAATTTTTTTCATAGTAATACCAATCATAATT	157	Arthropoda	Insecta	Lepidoptera	Erebidae	Pandesma	Pandesma robusta	Herbivore	Exophag	1	0.00806452	7.90639e-06	0	0	0	0	0	0	0	0	0	0	0	0	0	0	0	0	0	0	0	0	0	0	0	1	0	0	0	0	0	0	0	0	0	0	0	0
ASV0894	AATTTGAGCAGGATTAATTGGAACATCTCTTAGTTTATTAATTCGAGCTGAATTAGGAACCCCTAATTCTTTAATTGGAGATGATCAAATTTATAATTCAATTGTTACAGCTCATGCTTTCATTATAATTTTTTTTATAGTAATACCAATTATAATT	157	Arthropoda	Insecta	Lepidoptera	Pterophoridae	Unclassified	Pterophoridae sp. BOLD:AAL8472	Herbivore	Endophag	1	0.00806452	7.90639e-06	0	0	0	0	0	0	0	0	0	0	0	0	0	0	0	0	0	0	0	0	0	0	0	0	0	0	0	0	0	0	0	0	0	0	0	0
ASV0901	AGCCTGAGCTGGAATAGTAGGTACTTCTTTAAGTATCTTAATTCGAGCAGAATTAGGGCATCCAGGAGCATTAATTGGTAATGACCAAATTTATAATGTAATTGTTACCGCTCATGCATTTATTATAATTTTTTTTATAGTAATGCCAATTATAATT	157	Arthropoda	Insecta	Diptera	Unclassified	Unclassified	Unclassified	Unknown	#REF!	1	0.00806452	7.90639e-06	0	0	0	0	0	0	0	0	0	0	0	0	0	0	0	0	0	0	0	0	0	0	0	0	0	0	0	0	0	1	0	0	0	0	0	0
ASV0902	TGTTTGAGCTGGAATAATTGGTACCTCTTTAAGATTATTAATTCGAGCTGAATTAGGAAATCCAGGCTCATTAATTGGAGATGATCAAATTTATAATACTATTGTTACTGCTCATGCCTTTATCATAATTTTCTTCATAGTTATACCTATTATAATT	157	Arthropoda	Insecta	Lepidoptera	Unclassified	Unclassified	Unclassified	Herbivore	Unknown	1	0.00806452	7.90639e-06	0	0	0	0	0	0	0	0	0	0	0	0	0	0	0	0	0	0	0	0	0	0	0	0	0	0	0	0	0	0	0	0	0	0	0	0
ASV0913	TATTTGATCAGGTATAATCGGATCTTCACTTAGAATATTAATTCGATTAGAACTTAGCCAAATTAATTCAATTATTAACAATAATCAACTTTATAATGTAATCGTAACAATTCATGCTTTTATTATAATTTTCTTTATAACTATACCAATTGTAATT	157	Arthropoda	Insecta	Hemiptera	Aphididae	Hyalopterus	Hyalopterus pruni	Herbivore	Exophag	30	0.241935	0.000237192	0	0	1	0	1	0	0	0	0	1	0	0	0	0	0	1	0	0	0	1	0	0	0	0	0	0	0	1	1	0	1	0	0	0	0	0
ASV0938	AATTTGATCAGGAATAATTGGATCTTCACTTAGTATTCTAATTCGATTAGAATTAAGACAAATTAATTCAATTATTAATAATAATCAATTATATAATGTAATTGTTACAATTCATGCTTTCATTATAATTTTTTTTATAACTATACCAATTGTAATT	157	Arthropoda	Insecta	Hemiptera	Aphididae	Aphis	Aphis intybi	Herbivore	Endophag	4	0.0322581	3.16256e-05	0	0	0	0	0	0	0	0	0	0	0	0	0	0	1	0	0	0	0	0	0	0	0	0	0	0	0	0	0	0	0	0	0	0	0	0
ASV0943	AATTTGATCAGGTATAATTGGATCATCATTAAGAATTTTAATTCGTTTAGAACTAAGTCAAATTAATTCAATTATTAATAATAATCAACTATATAATGTAATTGTTACAATCCATGCTTTTATTATAATTTTTTTTATAACAATACCTATTGTAATT	157	Arthropoda	Insecta	Hemiptera	Aphididae	Unclassified	Unclassified	Herbivore	Exophag	8	0.0645161	6.32511e-05	0	1	0	0	0	0	0	0	0	0	0	0	0	0	0	0	0	0	0	1	0	0	0	0	0	0	0	0	0	0	0	0	0	0	0	0
ASV0945	AGCTTGATCAGGTATAGTAGGAACTTCTCTAAGAATTCTTATTCGAGCAGAATTAGGACATCCAGGAGCATTAATTGGAGATGATCAAATTTATAACGTTATTGTTACAGCTCATGCTTTTATTATGATTTTCTTTATAGTAATACCAATTATAATT	157	Arthropoda	Insecta	Diptera	Sarcophagidae	Ravinia	Ravinia pernix	Coprophag	#REF!	3	0.0241935	2.37192e-05	0	0	0	0	0	0	0	0	0	0	0	0	0	0	0	0	0	0	1	0	0	0	0	0	0	0	0	0	0	0	0	0	0	0	0	0
ASV0948	GATTTGAGCAGGTATAGTAGGAACATCTTTAAGATTATTAATTCGAGCTGAATTAGGAAATCCGGGATCATTAATTGGAAATGATCAAATTTACAATACTATTGTCACAGCTCATGCTTTTATTATAATTTTTTTTATAGTAATACCTATTATAATT	157	Arthropoda	Insecta	Lepidoptera	Tortricidae	Clepsis	Unclassified	Herbivore	Unknown	2	0.016129	1.58128e-05	0	0	0	0	0	0	0	0	0	0	0	0	0	0	0	0	0	0	0	0	0	0	0	0	0	0	0	0	0	0	0	0	0	0	0	0
ASV0961	AATTTGATCAGGAATAGTAGGTACATCTTTAAGACTTTTAATTCGAGCTGAATTAGGTACTCCAGGATCTTTAATTGGTGATGATCAAATTTATAATACTATTGTAACTGGTCATGCTTTTATTATAATTTTTTTTATAGTTATACCTATTATAATT	157	Arthropoda	Insecta	Lepidoptera	Pyralidae	Oncocera	Oncocera semirubella	Herbivore	Exophag	5	0.0403226	3.95319e-05	0	0	0	0	0	0	0	0	0	0	1	0	0	0	0	0	0	0	1	0	0	0	0	0	0	0	0	0	0	0	0	0	0	0	1	0
ASV0962	AGTATGGGCAGGTATAGTGGGCACTTCCTTAAGCCTTTTAATTCGAACAGAATTAGGAATACCAGGCTCTCTGATTGGTGATGATCAAATCTATAATGTTATTGTCACCGCTCATGCATTTATTATAATTTTTTTTATAGTTATACCTATAATAATT	157	Arthropoda	Insecta	Unclassified	Unclassified	Unclassified	Unclassified	Unknown	#REF!	2	0.016129	1.58128e-05	0	0	0	0	0	0	0	1	0	0	0	0	0	0	0	0	0	0	0	0	0	0	0	0	0	0	1	0	0	0	0	0	0	0	0	0
ASV0963	AGCATGATCTGGTATAGTAGGAACTTCATTAAGAATCTTGATTCGAGCTGAATTAGGACACCCTGGTGCTTTAATTGGTGATGATCAAATTTATAATGTTATTGTAACAGCTCACGCTTTTATTATAATTTTCTTTATAGTTATACCTATTATAATT	157	Arthropoda	Insecta	Diptera	Muscidae	Musca	Unclassified	Herbivore	Unknown	1	0.00806452	7.90639e-06	0	0	0	0	0	0	0	0	0	0	0	0	0	0	0	0	0	0	0	0	0	0	0	0	0	0	0	0	0	0	0	0	0	0	0	0
ASV0985	AATTTGAGCAGGAATATTAGGAACATCTCTAAGAATCTTAATTCGAATAGAATTAGGAACTCCAGGCTCATTAATTGGAGATGATCAAATTTATAATACTATTGTCACAGCTCATGCTTTTATCATAATTTTTTTCATAGTAATACCAATTATAATT	157	Arthropoda	Insecta	Lepidoptera	Lycaenidae	Unclassified	Unclassified	Herbivore	Unknown	21	0.169355	0.000166034	0	1	1	0	0	0	0	1	0	0	0	0	0	0	0	0	0	0	0	0	0	0	0	0	0	0	1	1	0	0	1	0	0	0	0	0
ASV0986	TGCGTGGGCTGCTATAGTTGGTACTGCAATAAGTGTATTAATTCGTATAGAATTAGGACAGGTTGGTAAGTTTTTGGGCGATGATCATATATATAATGTAATTGTTACTGCACATGCATTTGTAATAATTTTTTTCATAGTGATGCCTGTTTTGATT	157	Arthropoda	Arachnida	Araneae	Philodromidae	Tibellus	Tibellus asiaticus	Predator	#REF!	1	0.00806452	7.90639e-06	0	0	0	0	0	0	0	0	0	0	0	0	0	0	0	0	0	0	0	0	0	0	0	0	0	0	0	0	0	0	0	0	0	0	0	0
ASV0987	AACTTGATCTGGAATAATTGGGACATCCCTAAGACTCCTAATCCGAACTGAATTAGGAACCCCTGGAAAATTAATTGGGAATGATCAAATTTATAATACTATTGTAACTGCTCATGCTTTTATCATAATTTTTTTTATAGTTATACCTATTATAATT	157	Arthropoda	Insecta	Lepidoptera	Unclassified	Unclassified	Unclassified	Herbivore	Unknown	1	0.00806452	7.90639e-06	0	0	0	0	0	0	0	0	0	0	0	0	0	0	0	0	0	0	0	0	0	0	0	0	0	0	0	0	0	0	0	0	0	0	0	0
ASV0994	TATTTGATCAGGAATAGTAGGAACTTCTTTAAGATTATTAATTCGATTTGAATTAAGAACAATTTCTAATTTAATTGAAAATGATCAAATTTATAATGTAATTGTTACAGCTCATGCATTTATTATAATTTTTTTTATAGTTATACCAATCTTAATT	157	Arthropoda	Insecta	Diptera	Cecidomyiidae	Unclassified	Unclassified	Unknown	#REF!	4	0.0322581	3.16256e-05	0	0	0	0	0	0	0	0	0	0	0	0	0	0	0	0	0	0	0	0	0	0	0	0	0	0	0	0	0	0	0	0	0	0	0	0
ASV0999	AATTTGAGCTGGTTTAATTGGAACTTCCCTAAGATTATTAATTCGAGCTGAATTAGGAAATCCAGGATCATTAATTGGAGATGATCAAATTTATAATACTATTGTAACAGCACATGCTTTTATTATAATTTTTTTTATAGTTATACCAATTATAATT	157	Arthropoda	Insecta	Lepidoptera	Unclassified	Unclassified	Unclassified	Herbivore	Unknown	2	0.016129	1.58128e-05	0	0	0	0	0	0	0	0	0	0	0	0	0	0	0	0	0	0	0	0	0	0	0	0	0	0	0	0	0	0	0	0	0	0	0	0
ASV1002	AGTTTGATCCGGAATAGTAGGAACATCTCTTAGAGTTTTAATTCGAGCAGAACTTGGAAATCCAGGAACATTAATTGGCAATGATCAAATTTATAATGTAATTGTAACAGCCCATGCATTCATTATAATTTTTTTTATAGTAATACCAATTATAGTT	157	Arthropoda	Insecta	Coleoptera	Staphylinidae	Unclassified	Pselaphinae sp. 1 EF-2015	Predator	#REF!	8	0.0645161	6.32511e-05	0	0	1	0	0	0	0	0	0	0	0	0	0	0	0	0	0	0	0	0	0	0	0	0	0	1	0	0	0	0	0	1	0	0	0	0
ASV1008	AATTTGAGCAGGAATAGTAGGCACTTCATTAAGTTTATTAATTCGGGCAGAATTAGGAAACCCAGGTTCTTTAATTGAAAATGATCAAATTTATAATACAATTGTTACATCTCATGCATTTATTATAATTCTCTTTATAGTTATACCTATCATAATT	157	Arthropoda	Insecta	Lepidoptera	Sphingidae	Agrius	Agrius convolvuli	Herbivore	Exophag	1	0.00806452	7.90639e-06	0	0	0	0	0	0	0	0	0	0	0	0	0	0	0	0	0	0	0	0	0	0	0	0	0	0	0	0	0	0	0	0	0	0	0	0
ASV1009	AATTTGATCAGGGATATTTGGAATATCATTGAGAATTTTAATCCGATTGGAATTAAGGACTATTTCTAATTTAATTGAAAATGATCAAATTTATAATTCAATTGTTACTGCTCACGCTTTAATTATAATTTTTTTCATAGTTATACCAATTTTAATT	157	Arthropoda	Insecta	Diptera	Cecidomyiidae	Unclassified	Unclassified	Unknown	#REF!	1	0.00806452	7.90639e-06	0	0	0	0	0	0	0	0	0	0	0	0	0	0	0	0	0	0	0	0	0	0	0	0	0	0	0	0	0	0	0	0	0	0	0	0
ASV1015	AACTTGATCTGGAATAATTGGAACATCCCTAAGACTCCTAATTCGAACTGAATTAGGAACCCCTGGAAAATTAACTGGGAATGATCAAATTTATAATACTATTGTAACTGCTCATGCTTTTATCATAATTTTTTTTATAGTTATACCTATTATAATT	157	Arthropoda	Insecta	Lepidoptera	Unclassified	Unclassified	Unclassified	Herbivore	Unknown	1	0.00806452	7.90639e-06	0	0	0	0	0	0	0	0	0	0	0	0	0	0	0	0	0	0	0	0	0	0	0	0	0	0	0	0	0	0	0	0	0	0	0	0
ASV1025	AATTTGATCAGGGATATTTGGAATATCATTGAGAATTTTAATCCGACTGGAATTAAGAACTATTTCTAATTTAATTGAAAATGATCAAATTTATAATTCAATTGTTACTGCTCACGCTTTAATTATAATTTTTTTCATAGTTATACCAATTTTAATT	157	Arthropoda	Insecta	Diptera	Cecidomyiidae	Unclassified	Unclassified	Unknown	#REF!	2	0.016129	1.58128e-05	0	0	0	0	0	0	0	0	0	0	0	0	0	0	1	0	0	0	0	0	0	0	0	0	0	0	0	0	0	0	0	0	0	0	0	0
ASV1027	AATTTGATCAGGAATAGTAGGTACATCTTTAAGTCTTTTAATTCGAGCTGAATTAGGAACTCCTGGGTCTTTAATTGGAGATGACCAAATTTATAATACTATTGTAACAGGTCATGCTTTTATTATAATTTTTTTTATAGTAATACCCATTATAATT	157	Arthropoda	Insecta	Lepidoptera	Pyralidae	Sciota	Sciota fumella	Herbivore	Exophag	1	0.00806452	7.90639e-06	0	0	0	0	0	0	0	0	0	0	0	0	0	0	0	0	0	0	0	0	0	0	0	0	0	0	0	0	0	0	0	0	0	0	0	0
ASV1035	ATTCTGATCTGGAATATTAGGACTATCATTTAGAATACTAATTCGAACAGAATTAGGAATACCAGGATCAATAATTGGAGATGATCAAATTTATAATGTAATTGTAACTTCACATGCATTTTTAATAATTTTTTTCATAGTAATACCAATTATAATT	157	Arthropoda	Insecta	Hymenoptera	Tenthredinidae	Unclassified	Unclassified	Herbivore	Unknown	1	0.00806452	7.90639e-06	0	0	0	0	0	0	0	0	0	0	0	0	0	0	0	0	0	0	0	0	0	0	0	0	0	0	0	0	0	0	0	0	0	0	0	0
ASV1042	AATTTGAGCAGGAATAGTAGGCACTTCATTAAGTTTATTAATTCGGGCAGAATTAGGAAACCCAGGTTCTTTAATTGAAAATGGTCAAATTTATAATACAATTGTTACATCTCATGCATTTATTATAATTTTCTTTATAGTTATACCTATCATAATT	157	Arthropoda	Insecta	Lepidoptera	Sphingidae	Agrius	Agrius convolvuli	Herbivore	Exophag	1	0.00806452	7.90639e-06	0	0	0	0	0	0	0	0	1	0	0	0	0	0	0	0	0	0	0	0	0	0	0	0	0	0	0	0	0	0	0	0	0	0	0	0
ASV1062	GATTTGAGCTGGAATAGTAGGAACATCATTAAGTCTATTAATTCGAGCAGAACTAGGTAATCCAGGATCATTAATTGGAGACGACCAAATTTATAATACTATTGTAACAGCACATGCTTTTATTATAATTTTTTTCATAGTAATACCTATTATAATT	157	Arthropoda	Insecta	Lepidoptera	Crambidae	Glyphodes	Glyphodes quadrimaculalis	Herbivore	Exophag	1	0.00806452	7.90639e-06	0	0	0	0	0	0	0	0	0	0	0	0	0	0	0	0	0	0	0	0	0	0	0	0	0	0	0	0	0	0	0	0	0	0	0	0
ASV1075	AATTTGAGCAGGTATATTAGGTACTTCACTAAGTTTATTAATTCGAGCTGAATTAGGAAATCCAGGCTCTCTAATTGGGGATGACCAAATTTATAATACTATTGTAACAGCTCATGCTTTTATTATAATTTTTTTTATAGTTATACCCATTATAATA	157	Arthropoda	Insecta	Lepidoptera	Unclassified	Unclassified	Unclassified	Herbivore	Unknown	1	0.00806452	7.90639e-06	0	0	0	0	0	0	0	0	0	0	0	0	0	0	0	0	0	0	0	0	0	0	0	0	0	0	0	0	0	0	0	0	0	0	0	0
ASV1076	AATTTGAGCAGGAATAGTAGGAACATCTTTAAGTTTATTAATTCGTGCTGAATTAGGTAATCCAGGTTCATTAATTGGAGACGATCAAATTTATAATACTATTGTAACAGCTCATGCTTTTATTATAATTTTTTTTATAGTTATACCTATTATAATT	157	Arthropoda	Insecta	Lepidoptera	Noctuidae	Unclassified	Unclassified	Herbivore	Unknown	6	0.0483871	4.74383e-05	0	0	0	0	0	0	0	0	0	0	0	0	0	0	0	0	0	0	0	0	0	0	0	0	0	0	0	0	0	0	1	0	0	0	0	0
ASV1077	AATTTGAGCAGGAATAGTTGGAACCTCATTAAGACTTTTAATTCGAGCAGAATTAGGAACCCCAGGGTCTTTAATTGGAGATGACCAAATCTATAATACCATTGTAACAGCTCATGCTTTTATTATAATTTTTTTCATAGTTATACCTATTATAATT	157	Arthropoda	Insecta	Lepidoptera	Saturniidae	Antheraea	Antheraea pernyi	Herbivore	Exophag	1	0.00806452	7.90639e-06	0	0	0	0	0	0	0	0	0	0	0	0	0	0	0	0	0	0	0	0	0	0	0	0	0	0	0	0	0	0	0	0	0	0	0	0
ASV1078	AGTTTGATCAGGAATAGTTGGAACATCATTAAGAGTTTTAATTCGTGCTGAATTAAGTCAACCAGGTATATTTATTGGAAATGACCAAATTTATAATGTAATTGTTACAGCTCATGCTTTTATTATAATTTTCTTTATAGTAATACCTATTATAATT	157	Arthropoda	Insecta	Diptera	Culicidae	Unclassified	Unclassified	Aquatic	#REF!	2	0.016129	1.58128e-05	0	0	0	0	0	0	0	0	0	0	0	0	0	0	0	0	0	0	0	0	0	0	0	0	0	0	0	0	0	0	0	0	0	0	0	0
ASV1079	AATTTGAAGAGGAATAGTAGGAACATCTTTAAGTTTATTAATTCGAGCTGAATTAGGTAATCCAGGCTCATTAATTGGAGATGATCAAATTTATAATACAATTGTTACAGCTCATGCATTTATTATAATTTTTTTTATGGTTATACCTATTATAATT	157	Arthropoda	Insecta	Lepidoptera	Crambidae	Anania	Anania verbascalis	Herbivore	Exophag	1	0.00806452	7.90639e-06	0	0	0	0	0	0	0	0	0	0	0	0	0	0	0	0	0	0	0	0	0	0	0	0	0	0	0	0	0	0	0	0	0	0	1	0
ASV1103	AATTTGAGCAGGAATAGTAGGCACTTCATTAAGTTTATTAATTCGGGCAGAATTAGGAAACCCAGGTTCTTTAATTGAAAATGATCAAATTTATAATACAATTGCTACATCTCATGCATTTATTATAATTTTCTTTATAGTTATACCTATCATAATT	157	Arthropoda	Insecta	Lepidoptera	Sphingidae	Agrius	Agrius convolvuli	Herbivore	Exophag	1	0.00806452	7.90639e-06	0	0	0	0	0	0	0	0	0	0	0	0	0	0	0	0	0	0	0	0	0	0	0	0	0	0	0	0	0	0	0	0	0	0	0	0
ASV1105	AATTTGAGCTGGAATAGTAGGAACTTCTTTAAGATTATTAATTCGAGCTGAATTAGGAAATCCTGGATCATTGATTGGTGATGATCAAATTTATAATACAATTGTTACTGCTCATGCTTTTATTATAATTTTCTTTATAGTTATACCCATTATAATT	157	Arthropoda	Insecta	Lepidoptera	Coleophoridae	Coleophora	Coleophora deviella	Herbivore	Endophag	4	0.0322581	3.16256e-05	0	0	0	0	0	0	0	0	0	0	0	0	0	0	0	0	0	0	0	0	0	0	0	0	0	0	0	0	0	0	0	0	0	0	0	0
ASV1107	AGCTTGAGCTGGAATAGTAGGAACATCTTTAAGTATTTTAATTCGTATAGAACTTGGTCATCCAGGAGCATTAATTGGAGATGATCAAATTTATAATGTAATTGTTACTGCACATGCTTTTGTTATAATTTTTTTTATAGTAATACCTATTATAATT	157	Arthropoda	Insecta	Diptera	Syrphidae	Unclassified	Unclassified	Predator	#REF!	5	0.0403226	3.95319e-05	0	0	0	0	0	0	0	0	0	0	0	0	0	0	0	0	0	0	0	0	0	0	0	0	0	0	0	0	0	0	0	0	0	0	0	0
ASV1108	TGCATGAGCAGGAATAGTAGGAACATCCTTAAGTATATTAATTCGTGCTGAATTAGGAAATCCAGGAGCATTAATTGGTGACGATCAAATTTATAATGTTATTGTAACTGCCCATGCATTTGTAATAATTTTTTTTATAGTAATACCTATTATAATT	157	Arthropoda	Insecta	Coleoptera	Carabidae	Calathus	Calathus micropterus	Herbivore	Exophag	6	0.0483871	4.74383e-05	0	0	0	0	0	0	0	0	0	0	0	0	0	0	0	0	0	0	0	0	0	0	0	0	0	0	0	0	0	1	0	0	0	0	0	0
ASV1111	AATTTGAGCTGGAATAGTAGGTACATCATTAAGATTATTAATTCGAGCAGAATTAGGTAACCCAGGGTCTTTAATTGGTGATGATCAAATTTATAATACCATTGTAACTGCTCACGCTTTTATTATAATTTTTTTTATAGTTATACCAATCATAATT	157	Arthropoda	Insecta	Lepidoptera	Geometridae	Hypomecis	Unclassified	Herbivore	Exophag	1	0.00806452	7.90639e-06	0	0	0	0	0	0	0	0	0	0	0	0	0	0	0	0	0	0	0	0	0	0	0	0	0	0	0	0	0	0	0	0	0	0	0	0
ASV1113	AATTTGAGCTGGAATAGTAGGAACATCATTAAGTCTATTAATTCGAGCAGAACTAGGTAATCCAGGATCATTAATTGGAGACGACCAAATTTATAATACTATTGTAACAGCACATGCTTTTATTATAATTTTTTTCATAGTAATACCTATTATAATT	157	Arthropoda	Insecta	Lepidoptera	Crambidae	Glyphodes	Glyphodes quadrimaculalis	Herbivore	Exophag	2	0.016129	1.58128e-05	0	0	0	0	0	0	0	0	0	0	0	1	0	0	0	0	0	0	0	0	0	0	0	0	0	0	0	0	0	0	0	0	0	0	0	0
ASV1130	GATTTGAGCTGGAATAATAGGAACTTCTTTAAGTTTATTAATTCGAGCTGAATTAGGAAATCCTGGTTCATTAATTGGTGATGATCAAATTTATAATACAATTGTTACAGCTCATGCTTTTATTATAATTTTTTTTATAGTTATACCTATTATAATT	157	Arthropoda	Insecta	Lepidoptera	Coleophoridae	Coleophora	Coleophora versurella	Herbivore	Endophag	2	0.016129	1.58128e-05	0	0	0	0	0	0	0	0	0	0	0	0	0	0	0	0	0	0	0	0	0	0	0	0	0	0	0	0	0	0	0	0	0	0	0	0
ASV1131	AATTTGATCAGGGATATTTGGAATATCATTGAGAATTTTAATCCGATTGGAGTTAAGAACTATTTCTAATTTAATTGAAAATGATCAAATTTATAATTCAATTGTTACTGCTCACGCTTTAATTATAATTTTTTTCATAGTTATACCAATTTTAATT	157	Arthropoda	Insecta	Diptera	Cecidomyiidae	Unclassified	Unclassified	Unknown	#REF!	10	0.0806452	7.90639e-05	0	0	0	0	0	0	0	0	0	0	0	0	0	0	0	0	0	0	0	0	0	0	0	0	0	0	0	0	0	0	0	0	0	1	0	0
ASV1135	TGCCTGATCAGGAATAGTTGGTACTTCTCTAAGAATCTTAATTCGAGCTGAATTAGGTCACGCCGGATCATTAATTGGTGATGATCAAATTTATAATGTAATTGTTACAGCTCACGCTTTTGTTATAATTTTTTTTATAGTTATACCTATTTTAATT	157	Arthropoda	Insecta	Diptera	Chironomidae	Cricotopus	Cricotopus ornatus	Aquatic	#REF!	2	0.016129	1.58128e-05	0	0	0	0	0	0	0	0	0	0	0	0	0	0	0	0	0	0	0	1	0	0	0	0	0	0	0	0	0	0	0	0	0	0	0	0
ASV1139	AATTTGATCAGGAATAGTTGGAACATCATTAAGAATTTTAATCCGAATAGAATTAAGAAGAATTTCTAATTTAATTGGAAATGATCAAATTTATAATGTAATTGTAACTGCTCATGCTTTCATTATAATTTTTTTTATAGTTATACCGATTTTAATT	157	Arthropoda	Insecta	Diptera	Cecidomyiidae	Unclassified	Unclassified	Unknown	#REF!	1	0.00806452	7.90639e-06	0	0	0	0	0	0	0	0	0	0	0	0	0	0	0	0	0	0	0	0	0	0	0	0	0	0	0	0	0	0	0	0	0	0	0	0
ASV1144	AATTTGATCTGGTATAGTAGGAACTTCTCTTAGTTTATTAATTCGAGCTGAATTAGGGAATCCTGGATCACTAATTGGTAATGATCAAATTTACAATACAATTGTAACTGGACATGCTTTTATTATAATTTTTTTTATAGTTATACCTATTATAATT	157	Arthropoda	Insecta	Lepidoptera	Pyralidae	Endotricha	Endotricha kuznetzovi	Herbivore	Exophag	2	0.016129	1.58128e-05	0	0	0	0	0	0	0	0	0	0	0	0	0	0	1	0	0	0	0	0	0	0	0	0	0	0	0	0	0	0	0	0	0	0	0	0
ASV1146	TGCTTGATCTGGTATAGTAGGTACTTCTTTAAGAATTCTAATTCGTTCAGAACTTGGTAATCCTGGGGCATTAATTGGAGATGACCAAATTTATAACGTTATTGTTACTGCACATGCATTTATTATAATTTTTTTTATAGTAATACCAATTATAATT	157	Arthropoda	Insecta	Coleoptera	Anobiidae	Lasioderma	Lasioderma serricorne	Herbivore	Exophag	5	0.0403226	3.95319e-05	0	0	0	0	0	1	0	0	0	0	0	0	0	0	0	1	0	0	0	0	0	0	0	0	0	0	0	0	0	0	0	0	0	0	0	0
ASV1148	TATTTGAGCAGGAATATTAGGAACCTCTTTAAGTCTTTTAATTCGAGCAGAATTAGGTAATCCAGGACCTTTAATTGGAGATGATCAAATTTATAATACTATTGTTACAGCTCATGCTTTTATTATAATTTTTTTTATAGTTATACCTATTATAATT	157	Arthropoda	Insecta	Lepidoptera	Unclassified	Unclassified	Unclassified	Herbivore	Unknown	1	0.00806452	7.90639e-06	0	0	0	0	0	0	0	0	0	0	0	0	0	0	0	0	0	0	0	0	0	0	0	0	0	0	0	0	0	0	0	0	0	0	0	0
ASV1161	AGCATGATCAGCTATAGTAGGAACAGCGATAAGTGTGTTAATTCGTATGGAATTAGGGCAAACAGGTTCATTTTTGGGAAATGATCATATATATAATGTAATTGTGACGGCTCATGCTTTTGTTATAATTTTTTTTATAGTTATACCAATTTTAATT	157	Arthropoda	Arachnida	Araneae	Salticidae	Unclassified	Unclassified	Predator	#REF!	1	0.00806452	7.90639e-06	0	0	0	0	0	0	0	0	0	0	0	0	0	0	0	1	0	0	0	0	0	0	0	0	0	0	0	0	0	0	0	0	0	0	0	0
ASV1164	AGTATGGGCAGGTATAGTGGGTACTTCCTTAAGCCTTTTAATTCGAACAGAATTAGGAATACCAGGCTCTCTGATTGGTGATGATCAAATCTATAATGTTATTGTCACCGCTCATGCATTTATTATAATTTTTTTTATAGTTATACCTATAATAATT	157	Arthropoda	Insecta	Unclassified	Unclassified	Unclassified	Unclassified	Unknown	#REF!	4	0.0322581	3.16256e-05	0	0	0	0	0	0	0	0	0	0	0	0	0	0	0	0	0	0	1	0	0	0	0	0	0	0	0	0	0	0	0	0	0	0	1	0
ASV1170	GGCTTGATCTGCTATAGCAGGTACTGCTATAAGAATTATAATTCGAATAGAGTTAGGACAGGTTGGTTCTTTTTTAGGAGATGATCAATTGTATAATGTTGTAGTAACTGCACATGCTTTTGTTATAATTTTTTTTATAGTAATACCAATTTTAATT	157	Arthropoda	Arachnida	Araneae	Anyphaenidae	Negayan	Negayan excepta	Predator	#REF!	1	0.00806452	7.90639e-06	0	0	0	0	0	0	0	0	0	0	0	0	0	0	0	0	0	0	0	0	0	0	0	1	0	0	0	0	0	0	0	0	0	0	0	0
ASV1173	AGCTTGAGCAGGAATAGTAGGAACCTCATTAAGATTACTAATTCGAGCAGAATTAGGCCAACCAGGACATCTTATTGGAGATGACCAAATCTATAATGTAATTGTTACGGCACATGCCTTTGTAATAATCTTTTTTATAGTAATACCCATTATAATT	157	Arthropoda	Insecta	Orthoptera	Tettigoniidae	Conocephalus	Conocephalus chinensis	Herbivore	Exophag	3	0.0241935	2.37192e-05	0	0	0	0	0	0	0	0	0	0	0	0	0	0	0	0	0	0	0	0	0	0	0	0	0	0	0	0	0	1	0	0	0	0	0	0
ASV1179	AGCATGATCTGGTATAGTAGGAACTTCATTAAGAATTTTAATTCGAGCTGAATTAGGACACCCTGGTGCACTAATTGGTGATGATCAAATTTATAATGTTATTGTAACAGCTCATGCTTTTATTATAATTTTCTTTATAGTAATACCTATTATAATT	157	Arthropoda	Insecta	Diptera	Muscidae	Musca	Unclassified	Herbivore	Unknown	3	0.0241935	2.37192e-05	0	0	0	0	0	0	0	0	0	0	0	0	0	0	0	0	0	0	0	0	0	0	0	0	0	0	0	0	0	0	0	0	0	0	0	0
ASV1193	TATATGAGCAGGAATAATTGGAACTTCTATAAGAATTTTAATCCGATTAGAATTAAGAACTATTAAAAATTAAATTGGAAATGATCAAATTAATTGTAACTGCTCATGCATTTATTATAATTTTTTTCATAGTTATACCTATTTTAATT	149	Arthropoda	Insecta	Diptera	Cecidomyiidae	Unclassified	Unclassified	Unknown	#REF!	1	0.00806452	7.90639e-06	0	0	0	0	0	0	0	0	0	0	0	0	0	0	0	0	0	0	0	0	0	0	0	0	0	0	0	0	0	0	1	0	0	0	0	0
ASV1197	AGCATGAGCTGGAATAGTAGGAACATCACTAAGAATTTTAATTCGAGCTGAATTAGGACACCCAGGAGCATTAATTGGAAATGATCAGATTTATAATGTAATTGTTACTGCACATGCCTTTGTAATAATTTTTTTTATAGTAATACCAATTATAATT	157	Arthropoda	Insecta	Diptera	Chloropidae	Unclassified	Unclassified	Unknown	#REF!	1	0.00806452	7.90639e-06	0	0	0	0	0	0	0	0	0	0	0	0	0	0	0	0	0	0	0	0	0	0	0	0	0	0	0	0	0	0	0	0	0	0	0	0
ASV1200	AATTTGAGCAGGAATAATTGGGACTTCTTTAAGTTTATTAATTCGAGCAGAATTAGGTAACCCAGGATCTTTAATTGGGGATGATCAAATTTATAATACTATTGTAACAGCTCATGCTTTTATTATAATTTTTTTTATAGTTATACCTATTATAATT	157	Arthropoda	Insecta	Lepidoptera	Geometridae	Unclassified	Unclassified	Herbivore	Exophag	1	0.00806452	7.90639e-06	0	0	0	0	0	0	0	0	0	0	0	0	0	0	0	0	0	0	0	0	0	0	0	0	0	0	0	0	0	0	0	0	0	0	0	0
ASV1202	AATTTGAGCAGGAATATTAGGTACATCTCTTAGACTTTTAATTCGAGCTGAATTAGGTAATCCTGGTTCTTTAATTGGAGATGATCAAATTTATAACACTATTGTAACAGCTCATGCTTTTATTATAATTTTTTTTATAGTTATACCTATTATAATT	157	Arthropoda	Insecta	Lepidoptera	Gelechiidae	Unclassified	Unclassified	Herbivore	Endophag	12	0.0967742	9.48767e-05	0	0	0	0	0	0	0	1	0	0	0	0	0	0	0	0	0	0	1	0	0	0	0	0	0	0	0	0	0	0	0	0	0	0	1	0
ASV1203	AATTTGAGCAGGAATAATTGGAACATCAATAAGAATTTTGATTCGAATAGAATTATCTTCAACATCAAATTTAATTGGGAATGATCAAATTTATAATGTAATTGTTACTGCTCATGCTTTCATTATAATTTTCTTTATAGTAATACCGATTTTAATT	157	Arthropoda	Insecta	Diptera	Cecidomyiidae	Unclassified	Unclassified	Unknown	#REF!	3	0.0241935	2.37192e-05	0	0	0	0	0	0	0	0	0	0	0	0	0	0	0	0	0	0	0	0	0	0	0	0	0	0	0	0	0	0	0	0	0	0	0	0
ASV1207	AATTTGGGCAGGAATAGTAGGAACATCATTAAGACTATTAATTCGAGCAGAATTAGGAAATCCAGGATCTTTAATTGGAGATGACCAAATTTATAATACAATTGTAACAGCCCATGCATTTATTATAATTTTTTTTATAGTTATACCTATTATAATT	157	Arthropoda	Insecta	Lepidoptera	Sphingidae	Laothoe	Laothoe amurensis	Herbivore	Exophag	2	0.016129	1.58128e-05	0	0	0	0	0	0	0	0	0	0	0	0	0	0	0	0	0	0	0	0	0	0	0	1	0	0	0	0	0	0	0	0	0	0	0	0
ASV1243	TAGATGAGCCGGAACAGTTGGAACCTCGTTAAGAATAATCATTCGAACCGAACTAGGAACCCCAGGAAGCCTAATTGGTAATGATCAAATCTACAATTCAATTGTAACAGCACATGCCTTTATTATAATTTTTTTTATAGTAATACCAATCCTAATT	157	Arthropoda	Insecta	Coleoptera	Curculionidae	Amalus	Amalus scortillum	Herbivore	Exophag	1	0.00806452	7.90639e-06	0	0	0	0	0	0	0	0	0	0	0	0	0	0	0	0	0	0	0	0	0	0	0	0	0	0	0	0	0	0	0	0	0	0	0	0
ASV1263	TATTTGATCAGGAATAGTAGGAACTTCTTTAAGATTATTAATTCGATTTGAGTTAAGAACAATTTCTAATTTAATTGAAAATGATCAAATTTATAATATAATTGTTACAGCTCATGCATTTATTATAATTTTTTTTATAGTTATACCAATCTTAATT	157	Arthropoda	Insecta	Diptera	Cecidomyiidae	Unclassified	Unclassified	Unknown	#REF!	4	0.0322581	3.16256e-05	0	0	0	0	0	0	0	0	0	0	0	0	0	0	0	1	0	0	0	0	0	0	0	0	0	0	0	0	0	0	0	0	0	0	0	0
ASV1264	AATTTGAGCAGGAATAGTAGGCACTTCATTAAGTTTATTAATTCGGGCAGAATTAGGAAACCCAGGTTCTTTAATTGAAAATGACCAAATTTATAATACAATTGTTACATCTCATGCATTTATTATAATTTTCTTTATAGTTATACCTATCATAATT	157	Arthropoda	Insecta	Lepidoptera	Sphingidae	Agrius	Agrius convolvuli	Herbivore	Exophag	1	0.00806452	7.90639e-06	0	0	0	0	0	0	0	0	0	0	0	0	0	0	0	0	0	0	0	0	0	0	0	0	0	0	0	0	0	0	0	0	0	0	0	0
ASV1271	AACTTGATCTGGAATAATTGGAACATCCCTAAGACTCCTAATTCGAACTGAATTAGGAACCCCTGGAAAATTAATTGGGAATGATCAAATTTATAATACTATTGTAACTGCTCATGCTTTTATCATAATTTTTTTTATAGTTATACCTATTATAGTT	157	Arthropoda	Insecta	Lepidoptera	Unclassified	Unclassified	Unclassified	Herbivore	Unknown	1	0.00806452	7.90639e-06	0	0	0	0	0	0	0	0	0	0	0	0	0	0	0	0	0	0	0	0	0	0	0	0	0	0	0	0	0	0	0	0	0	0	0	0
ASV1277	GAGATGAGCTGGAATAGTAGGCACTTCTCTAAGTCTACTTATTCGAGCCGAATTAGGAAACCCCGGAACTTTAATTGGGGATGATCAAATTTATAATGTTATTGTAACTGCTCATGCTTTTGTAATAATTTTCTTTATAGTTATACCTATTTTAATT	157	Arthropoda	Insecta	Coleoptera	Scarabaeidae	Aphodius	Unclassified	Coprophag	#REF!	1	0.00806452	7.90639e-06	0	0	0	0	0	0	0	0	0	0	0	0	0	0	0	0	0	0	0	0	0	0	0	0	0	0	0	0	0	0	0	0	0	0	0	0
ASV1279	AGCTTGAGCTGCTATGGTAGGAACTGCAATAAGAGTACTAATTCGAATAGAATTAGGACAAACAGGAAGTTTTTTAGGTAATGAACATTTGTACAATGTTATTGTTACTGCTCATGCATTTGTTATAACTTTTTTTATAGTTATACCGATTTTGATT	157	Arthropoda	Arachnida	Araneae	Salticidae	Thyene	Thyene imperialis	Predator	#REF!	1	0.00806452	7.90639e-06	0	0	0	0	0	0	0	0	0	0	0	0	0	0	0	0	0	0	0	0	0	0	0	0	0	0	0	0	0	0	0	0	0	0	0	0
ASV1302	AGCTTGATCAGGTATAATAGGGACTTCATTAAGTATTCTAATTCGAGCTGAATTAGGACACCCTGGAGCTTTAATTGGAGATGATCAAATTTATAATGTAATTGTAACAGCTCATGCTTTTATTATAATTTTCTTTATAGTAATACCTATTATAATT	157	Arthropoda	Insecta	Diptera	Anthomyiidae	Unclassified	Unclassified	Unknown	#REF!	1	0.00806452	7.90639e-06	0	0	0	0	0	0	0	0	0	0	0	0	0	0	0	0	0	0	0	0	0	0	0	0	0	0	0	0	0	0	0	0	0	0	0	0
ASV1308	GGCTTGGGCTGCAATGGTTGGAACAGCAATAAGAGTATTAATTCGAATTGAGTTAGGTCAAACGGGTAGATTTATGGGTGATGATCAATTATATAATGTAATTGTAACGGCTCATGCATTTGTAATAATTTTTTTTATAGTAATACCAATTTTAATT	157	Arthropoda	Arachnida	Araneae	Unclassified	Unclassified	Unclassified	Predator	#REF!	1	0.00806452	7.90639e-06	0	0	0	0	0	0	0	0	0	0	0	0	0	0	0	0	0	0	0	0	0	0	0	0	0	0	0	1	0	0	0	0	0	0	0	0
ASV1318	AGTTTGAGCTGGTATAGTAGGAACTTCATTAAGAATCCTTGTTCGAGTTGAATTAGGAAGGCCAGGGTCTTTAATTGGTAATGATCAAATTTATAATGTAATTGTTACTGCTCATGCTTTTATCATAATTTTTTTTATAGTAATACCTATCATAATT	157	Arthropoda	Insecta	Coleoptera	Chrysomelidae	Galerucella	Galerucella grisescens	Herbivore	Exophag	17	0.137097	0.000134409	0	0	0	0	0	0	0	0	0	0	0	0	0	0	0	0	0	0	0	0	0	0	0	0	0	0	0	0	1	0	0	0	0	0	0	1
ASV1333	TGCGTGGGCTGCTATAGTTGGTACTGCAATAAGTGTATTAATTCGTATAGAATTAGGACAGGTTGGTAAGTTTTTGGGTGATGATCATATATATAATGTAATTGTTACTGCACATGCATTTGTAATAATTTTTTTCATAGTGATGCCTGTTTTGATT	157	Arthropoda	Arachnida	Araneae	Philodromidae	Tibellus	Tibellus asiaticus	Predator	#REF!	1	0.00806452	7.90639e-06	0	0	0	0	0	0	0	0	0	0	0	0	0	0	0	0	0	0	0	0	0	0	0	0	0	0	0	0	0	0	0	0	0	0	1	0
ASV1357	AGCTTGATCAGGTATAGTAGGGACTTCATTAAGTATTCTAATTCGAGCTGAATTAGGACACCCTGGAGCTTTAATTGGAGATGATCAAATTTATAATGTAATTGTAACAGCTCATGCTTTTATTATAATTTTCTTTATAGTAATGCCTATTATAATT	157	Arthropoda	Insecta	Diptera	Anthomyiidae	Unclassified	Unclassified	Unknown	#REF!	3	0.0241935	2.37192e-05	0	0	0	0	0	0	0	0	0	0	0	1	0	0	0	0	0	0	0	0	1	0	0	0	0	0	0	0	0	0	0	0	0	0	0	0
ASV1358	TATTTGAGCAGGTATGGTAGGTACTTCATTAAGATTATTAATTCGAGCTGAATTAGGAAATCCCGGATCTTTAATTGGAGATGATCAAATTTATAATACTATTGTAACAGCCCATGCTTTTATTATAATTTTTTTTATAGTTATACCTATTATAATT	157	Arthropoda	Insecta	Lepidoptera	Unclassified	Unclassified	Unclassified	Herbivore	Unknown	2	0.016129	1.58128e-05	0	0	0	0	0	0	0	0	0	0	0	0	0	0	0	0	0	0	0	0	0	0	0	0	0	0	0	0	0	0	0	0	0	1	0	0
ASV1401	AATTTGAGCCGGAATAGTTGGGACTTCTTTAAGTTTACTAATTCGAGCGGAATTAGGTAATCCAGGATCTTTAATTGGAGATGATCAAATCTATAATACTATTGTAACAGCTCATGCATTTATTATAATTTTTTTTATAGTTATACCTATTATAATT	157	Arthropoda	Insecta	Lepidoptera	Unclassified	Unclassified	Unclassified	Herbivore	Unknown	1	0.00806452	7.90639e-06	0	0	0	0	0	0	0	0	0	0	0	0	0	0	0	0	0	0	0	0	0	0	0	0	0	0	0	0	0	0	0	0	0	0	0	0
ASV1407	TATATGAACTGCTATATTAGGGACTTCTTTAAGAAATATTATTCGTTTCGAACTAAGAATACCAAATAGAATTATTAAAGATGATCAAATTTACAATTCTTTAGTTACAGCTCATGCTTTAGTAATAATTTTTTTTATAATTATACCAGTAATAATT	157	Arthropoda	Arachnida	Trombidiformes	Tarsonemidae	Unclassified	Tarsonemidae sp. BIOUG25926-A09	Unknown	#REF!	1	0.00806452	7.90639e-06	0	0	0	0	0	0	0	0	0	0	0	0	0	0	0	0	0	0	0	0	0	0	0	0	0	0	0	0	0	0	0	0	0	0	0	0
ASV1418	TATTTGAGCAGGAATAGTAGGAACTTCTTTAAGATTATTAATTCGAGCTGAATTAGGTAACCCAGGTTCATTAATTGGAGATGATCAAATTTATAATACTATTGTAACAGCTCATGCTTTTATTATAATTTTTTTTATAGTTATACCTATTATAATT	157	Arthropoda	Insecta	Lepidoptera	Tortricidae	Cochylidia	Cochylidia subroseana	Herbivore	Endophag	2	0.016129	1.58128e-05	0	0	0	0	0	0	0	0	0	0	0	0	0	0	0	0	0	0	0	0	0	0	0	0	0	0	0	0	0	0	0	0	0	0	0	0
ASV1421	AATTTGATCAGGGATATTTGGAATATCATTGAGAATTTTAATCCGATTGGAATTAAGAACTATTTCTAATTTAATTGAAAATGGTCAAATTTATAATTCAATTGTTACTGCTCACGCTTTAATTATAATTTTTTTCATAGTTATACCAATTTTAATT	157	Arthropoda	Insecta	Diptera	Cecidomyiidae	Unclassified	Unclassified	Unknown	#REF!	1	0.00806452	7.90639e-06	0	0	0	0	0	0	0	0	0	0	0	0	0	0	0	0	0	0	0	0	0	0	0	0	0	0	0	0	0	0	0	0	0	0	0	0
ASV1435	TGCTTGAGCTGGTATATTAGGAACATCATTAAGTATTTTAATTCGAACAGAATTAGGTCAACCAGGTTCATTAATTGGAGATGATCAAATCTATAATGTTATTGTTACTGCTCACGCCTTCATTATAATTTTTTTTATAGTTATACCAATTATGATT	157	Arthropoda	Insecta	Orthoptera	Acrididae	Gastrimargus	Gastrimargus marmoratus	Herbivore	Exophag	2	0.016129	1.58128e-05	0	0	0	0	0	0	0	1	0	0	0	0	0	0	0	0	0	0	0	0	0	0	0	0	0	0	0	0	0	0	0	0	0	0	0	0
ASV1440	AGTATGGGTAGGTATAGTGGGTACTTCCTTAAGCCTTTTAATTCGAACAGAATTAGGAATACCAGGCTCTCTGATTGGTGATGATCAAATCTATAATGTTATTGTCACCGCTCATGCATTTATTATAATTTTTTTTATAGTTATACCTATAATAATT	157	Arthropoda	Insecta	Unclassified	Unclassified	Unclassified	Unclassified	Unknown	#REF!	1	0.00806452	7.90639e-06	0	0	0	0	0	0	0	0	0	0	0	0	0	0	0	0	0	0	0	0	0	0	0	0	0	0	1	0	0	0	0	0	0	0	0	0
ASV1442	AATTTGAGCTGGAATAGTAGGAACATCATTAAGAATTTTAATTCGATTAGAATTAAGAACAATTTCAAATTTAATTGGTAATGATCAAATTTATAATGTTATTGTTACAGCACATGCATTTATTATAATTTTTTTTATAGTTATACCTATTTTAATT	157	Arthropoda	Insecta	Diptera	Cecidomyiidae	Mycodiplosis	Unclassified	Herbivore	Endophag	1	0.00806452	7.90639e-06	0	0	0	0	0	0	0	0	0	0	0	0	0	0	0	0	0	0	0	0	0	0	0	0	0	0	0	0	0	0	0	0	0	0	0	0
ASV1448	AATTTGAGCAGGAATAGTAGGCACTTCATTAAGTTTATTAATTCGGGCAGAATTAGGAGACCCAGGTTCTTTAATTGAAAATGATCAAATTTATAATACAATTGTTACATCTCATGCATTTATTATAATTTTCTTTATAGTTATACCTATCATAATT	157	Arthropoda	Insecta	Lepidoptera	Sphingidae	Agrius	Agrius convolvuli	Herbivore	Exophag	1	0.00806452	7.90639e-06	0	0	0	0	0	0	0	0	0	0	0	0	0	0	0	0	0	0	0	0	0	0	0	0	0	0	0	0	0	0	0	0	0	0	0	0
ASV1453	AATCTGAGCAGGAATAGTAGGAACTTCATTAAGATTACTAATTCGTGCAGAATTAGGAAACCCCGGATCTTTAATTGGAGATGATCAAATTTATAATACTATTGTAACAGCTCATGCTTTTATTATAATTTTTTTTATAGTTATACCAATTATAATT	157	Arthropoda	Insecta	Lepidoptera	Gelechiidae	Monochroa	Monochroa niphognatha	Herbivore	Endophag	2	0.016129	1.58128e-05	0	0	0	0	0	0	0	0	0	0	0	0	0	0	0	0	0	0	0	0	0	0	0	0	0	0	0	0	0	0	0	0	0	0	0	0
ASV1455	AATTTGAGCAGGAATAGTAGGCACTTCATTAAGTTTATTAATTCGGGCAGAATTAGGAAACCCAGGTTCTTTAATTGAAAATGATCAAATTCATAATACAATTGTTACATCTCATGCATTTATTATAATTTTCTTTATAGTTATACCTATCATAATT	157	Arthropoda	Insecta	Lepidoptera	Sphingidae	Agrius	Agrius convolvuli	Herbivore	Exophag	1	0.00806452	7.90639e-06	0	0	0	0	0	0	0	0	0	0	0	0	0	0	0	0	0	0	0	0	0	0	0	0	0	0	0	0	0	0	0	0	0	0	0	0
ASV1457	AGCTTGAGCTGGAATAGTAGGTACTTCATTAAGTATTTTAATTCGTGCTGAATTAGGTCATCCTGGTGCATTAATTGGAGATGATCAAATTTATAATGTAATTGTAACAGCTCATGCATTCGTAATAATTTTTTTTATAGTAATACCAATTATAATT	157	Arthropoda	Insecta	Diptera	Syrphidae	Paragus	Paragus haemorrhous	Predator	#REF!	1	0.00806452	7.90639e-06	0	0	0	0	0	0	0	0	0	0	0	0	0	0	0	0	0	0	0	0	0	0	0	0	0	0	0	0	0	0	0	0	0	0	0	0
ASV1460	AGCTTGAGCAGGAATAGTTGGTACATCTTTAAGATTATTAATTCGAGCCGAATTAGGTACTCCTGGTTCATTAATTGGAGATGATCAAATTTATAATGTAATTGTTACTGCACATGCTTTTATTATAATTTTTTTTATAGTTATACCAATTTTAATT	157	Arthropoda	Insecta	Coleoptera	Unclassified	Unclassified	Unclassified	Unknown	#REF!	1	0.00806452	7.90639e-06	0	0	0	0	0	0	0	0	0	0	0	0	0	0	0	0	0	0	0	0	0	0	0	0	0	0	0	0	0	0	0	0	0	0	0	0
ASV1477	TATTTGATCAGGTATAATCGGATCTTCACTTAGAATATTAATTCGATTAGAACTTAGCCAAATCAATTCAATTATTAATAATAATCAACTTTATAATGTAATTGTAACAATTCATGCTTTTATTATAATTTTCTTTATAACTATACCAATCGTAATT	157	Arthropoda	Insecta	Hemiptera	Aphididae	Hyalopterus	Hyalopterus pruni	Herbivore	Exophag	3	0.0241935	2.37192e-05	0	0	0	0	0	0	0	0	0	0	0	0	0	0	0	0	0	0	1	0	0	0	0	0	0	0	0	0	0	0	0	0	0	0	0	0
ASV1483	AGCTTGATCAGGTATAATTGGTACTTCATTAAGAATTTTAATCCGAGCTGAATTAGGACATCCCGGTGCTTTAATTGGAGATGATCAAATCTATAATGTAATTGTAACAGCACATGCTTTTATTATAATTTTTTTTATAGTAATACCAATCATAATT	157	Arthropoda	Insecta	Diptera	Muscidae	Myospila	Myospila meditabunda	Coprophag	#REF!	1	0.00806452	7.90639e-06	0	0	0	0	0	0	0	0	0	0	0	0	0	0	0	0	0	0	0	0	0	0	0	0	0	0	0	0	0	0	0	0	0	0	0	0
ASV1495	AGCTTGAGCAGGAATAGTTGGTACTTCATTAAGAATTTTAATTCGAACTGAATTAGGACACCCAGGTGCTTTAATTGGTAATGATCAAATTTATAATGTAATTGTAACAGCTCATGCTTTCGTAATAATTTTTTTTATAGTGATACCTATTATAATT	157	Arthropoda	Insecta	Diptera	Drosophilidae	Drosophila	Drosophila anceps	Herbivore	Endophag	2	0.016129	1.58128e-05	0	0	0	0	0	0	0	0	0	0	0	0	0	0	0	0	0	0	0	0	0	0	0	0	0	0	0	0	0	0	0	0	0	0	0	0
ASV1507	AATTTGAGCAGGAATAGTAGGAACTTCACTAAGTTTATTAATTCGAGCTGAACTAGGTAACCCTGGATCTTTAATTGGAGATGATCAAATTTATAATACAATTGTTACAGCTCATGCTTTTATTATAATTTTTTTTATGGTTATACCTATTATAATT	157	Arthropoda	Insecta	Lepidoptera	Unclassified	Unclassified	Unclassified	Herbivore	Unknown	2	0.016129	1.58128e-05	0	1	0	0	0	0	0	0	0	0	0	0	0	0	0	0	0	0	0	0	0	0	0	0	0	0	0	0	0	0	0	0	0	0	0	0
ASV1510	AACTTGATCTGGAATAATTGGAACATCCCTAAGACTCCTAATCCGAACTGAATTAGGAACCCCTGGAAAATTAATTGGGAATGATCAAATTTATAATACTATTGTAACTGCTCATGCTTTTATCATAATTTTTTTTATAGTTATACCTATTATAATT	157	Arthropoda	Insecta	Lepidoptera	Unclassified	Unclassified	Unclassified	Herbivore	Unknown	7	0.0564516	5.53447e-05	0	0	0	0	0	0	0	0	0	0	0	0	0	0	0	0	0	0	0	0	0	0	0	0	0	0	0	0	0	0	0	0	0	0	0	0
ASV1513	AATTTGAGCAGGAATAGTAGGCACTTCATTAAGTTTATTAATTCGGGCAGAATTAGGAAACCCAGGTTCTTTAATCGAAAATGATCAAATTTATAATACAATTGTTACATCTCATGCATTTATTATAATTTTCTTTATAGTTATACCTATCATAATT	157	Arthropoda	Insecta	Lepidoptera	Sphingidae	Agrius	Agrius convolvuli	Herbivore	Exophag	1	0.00806452	7.90639e-06	0	0	0	0	0	0	0	0	0	0	0	0	0	0	0	0	0	0	0	0	0	0	0	0	0	0	0	0	0	0	0	0	0	0	0	0
ASV1524	AATTTGAGCAGGTATAATTGGAACTTCATTAAGATTACTAATTCGAGCTGAATTAGGAACCCCCGGATCTTTAATTGGAGATGATCAAATTTATAATACCATTGTTACAGCTCATGCTTTTATTATAATTTTTTTTATAGTAATACCAATTATAATT	157	Arthropoda	Insecta	Lepidoptera	Geometridae	Unclassified	Unclassified	Herbivore	Exophag	2	0.016129	1.58128e-05	0	1	0	0	0	0	0	0	0	0	0	0	0	0	0	0	0	0	0	0	0	0	0	0	0	0	0	0	0	0	0	0	0	0	0	0
ASV1525	TGCTTGATCAGGAATAGTAGGAACATCATTAAGAATTTTAGTACGAGCAGAATTAGGGCATCCAGGAGCTTTAATTGGTGATGATCAAATTTATAATGTAATTGTTACAGCTCATGCTTTCATTATAATTTTTTTTATAGTTATACCTATTATAATT	157	Arthropoda	Insecta	Diptera	Tachinidae	Aphria	Aphria ocypterata	Parasitoid	#REF!	2	0.016129	1.58128e-05	0	0	0	0	0	0	0	0	0	0	0	0	0	0	0	0	0	0	0	0	0	0	0	0	0	0	0	0	0	0	0	0	0	0	0	0
ASV1560	TATTTGATCAGGAATAGTAGGAACTTCCTTAAGAATTTTAATTCGAGCTGAATTAGGAACCCCAGGATCTTTAATTGGGGATGACCAAATTTACAATACAATTGTAACTGCACATGCTTTTATTATAATTTTTTTCATAGTTATACCAATTATAATT	157	Arthropoda	Insecta	Lepidoptera	Gracillariidae	Calybites	Calybites phasianipennella	Herbivore	Endophag	5	0.0403226	3.95319e-05	0	1	0	0	0	0	0	0	0	0	0	0	0	0	0	0	0	0	0	0	0	0	0	0	0	0	0	0	0	0	0	0	0	1	0	0
ASV1561	AATTTGAGCTGGAATAATTGGAACATCATTAAGATTATTAATTCGAGCTGAATTAAGAATACCCGGATCATTAATTGGAAATGATCAAATTTATAATTCTATTGTAACTGCTCATGCATTTATTATAATTTTTTTTATAGTAATACCAATTATAATT	157	Arthropoda	Insecta	Lepidoptera	Unclassified	Unclassified	Unclassified	Herbivore	Unknown	3	0.0241935	2.37192e-05	0	0	0	0	0	0	0	0	0	0	0	0	0	0	0	0	0	0	0	0	0	0	0	0	0	0	0	0	0	0	0	0	0	0	0	0
ASV1580	AATTTGATCTGGAATAATTGGAACTTCATTAAGAATAATTATTCGATTTGAATTAATAACAATTTCTAATATAATTGGAAATGATCAAATTTATAATGTAATTGTAACAGCTCATGCATTTATTATAATTTTTTTTATAGTAATACCTATTTTAATT	157	Arthropoda	Insecta	Diptera	Cecidomyiidae	Unclassified	Cecidomyiidae sp. BOLD-2016	Unknown	#REF!	2	0.016129	1.58128e-05	0	0	0	0	0	0	0	0	0	0	0	0	0	0	0	0	0	0	0	0	0	0	0	1	0	0	0	0	0	0	0	0	0	0	0	0
ASV1581	AGCTTGATCTGGAATAATTGGAACTTCATTAAGAATCTTAATTCGAGCTGAATTAGGACATCCTGGAGCTTTAATTGGTGATGATCAAATTTATAATGTAATTGTTACAGCTCATGCATTTATTATAATTTTCTTTATAGTAATACCTATTATAATT	157	Arthropoda	Insecta	Diptera	Muscidae	Haematobia	Haematobia irritans	Coprophag	#REF!	2	0.016129	1.58128e-05	0	0	0	0	0	0	0	0	0	0	0	0	0	0	0	0	0	0	0	0	0	0	0	0	0	0	0	0	0	0	0	0	0	0	0	0
ASV1585	AATTTGGGCAGGAATAGTAGGCACTTCATTAAGTTTATTAATTCGGGCAGAATTAGGAAACCCAGGTTCTTTAATTGAAAATGATCAAATTTATAATACAATTGTTACATCTCATGCATTTATTATAATTTTCTTTATAGTTATACCTATCATAATT	157	Arthropoda	Insecta	Lepidoptera	Sphingidae	Agrius	Agrius convolvuli	Herbivore	Exophag	3	0.0241935	2.37192e-05	0	0	0	0	0	0	0	0	0	0	0	0	0	0	0	0	0	0	0	0	0	0	0	0	0	0	0	0	0	0	0	0	0	0	0	0
ASV1591	AGCATGAGCCGGTATAATTGGTACTTCATTAAGTATCCTAATTCGTGCTGAATTAGGACACCCTGGATCATTAATTGGTGATGACCAAATTTATAATGTAATTGTAACTGCACATGCTTTTGTCATAATTTTCTTTATAGTAATACCTATTATAATT	157	Arthropoda	Insecta	Diptera	Unclassified	Unclassified	Diptera sp. DSP-2011a	Unknown	#REF!	1	0.00806452	7.90639e-06	0	0	0	0	0	0	0	0	0	0	0	0	0	0	0	0	0	0	0	0	0	0	0	0	0	0	0	0	0	0	0	0	0	0	0	0
ASV1595	AATTTGAGCAGGAATAGTAGGCACTTCATTAAGTTTATTAATTCGGGCAGAATTAGGAAACCCAGGTTCTTTAATTGAAAATGATCAAATTTATAATACAATTGTTACATCCCATGCATTTATTATAATTTTCTTTATAGTTATACCTATCATAATT	157	Arthropoda	Insecta	Lepidoptera	Sphingidae	Unclassified	Unclassified	Herbivore	Exophag	1	0.00806452	7.90639e-06	0	0	0	0	0	0	0	0	0	0	0	0	0	0	0	0	0	0	0	0	0	0	0	0	1	0	0	0	0	0	0	0	0	0	0	0
ASV1608	AGCTTGAGCAGGAATAGTAGGAACTTCATTAAGAATTCTTATTCGTGCTGAATTAGGACACCCCGGTGCTTTAATTGGAAATGATCAAATTTATAACGTAATTGTTACAGCACATGCTTTTGTAATAATTTTTTTCATAGTAATGCCTATTATAATT	157	Arthropoda	Insecta	Diptera	Limoniidae	Dicranomyia	Unclassified	Aquatic	#REF!	2	0.016129	1.58128e-05	0	0	0	0	0	0	0	0	0	0	0	0	0	0	0	0	0	0	0	0	0	0	0	1	0	0	0	0	0	0	0	0	0	0	0	0
ASV1610	TGCTTGAGCGGCTATAGTTGGTACGGCTATAAGAGTTTTAATTCGAATTGAATTAGGTCAGTCTGGGAGGTTTTTAGGAGATGATCAGCTTTATAATGTAATTGTTACAGCTCATGCATTTGTAATAATTTTTTTTATAGTAATACCTATTTTGATT	157	Arthropoda	Arachnida	Araneae	Araneidae	Hypsosinga	Hypsosinga sanguinea	Predator	#REF!	3	0.0241935	2.37192e-05	0	0	0	0	0	0	0	0	0	0	0	0	0	0	0	0	0	0	0	0	0	0	0	0	0	0	0	0	0	0	1	0	0	0	0	0
ASV1611	GATATGGGCTGGAGCTGTTGGTACAAGATTAAGAATTTTAATTCGAACAGAATTAGGAAACCCCGGATCATTAATTGGTAACGACCAAATTTACAACACCATTGTGACCGCACATGCTTTTATTATAATTTTCTTCATGGTTATGCCTATTATAATT	157	Arthropoda	Insecta	Unclassified	Unclassified	Unclassified	Unclassified	Unknown	#REF!	1	0.00806452	7.90639e-06	0	0	0	0	0	0	0	0	0	0	0	0	0	0	0	0	0	0	0	0	0	0	0	0	0	0	0	0	0	0	0	0	0	0	0	0
ASV1616	TATTTGAGCAGGAATAGTAGGTACTTCACTAAGATTACTAATTCGAGCAGAATTAGGAACCCCCGGATCTTTAATTGGAGATGATCAAATTTATAATACTATTGTAACAGCTCATGCCTTCATTATAATTTTTTTTATAGTAATACCTATTATAATT	157	Arthropoda	Insecta	Lepidoptera	Noctuidae	Simyra	Unclassified	Herbivore	Exophag	2	0.016129	1.58128e-05	0	0	0	0	0	0	0	0	0	0	0	0	0	0	0	0	0	0	0	0	0	0	0	0	0	0	0	0	0	0	0	0	0	0	0	0
ASV1643	TATCTGGGCCGGAATCATAGGAATATCTATAAGAAATATTATTCGTTTTGAACTAAGAATTCCTTCTTCTATTATTAATAGAGATCAAATTTATAATAGTTTAGTAACTTCTCACGCTTTGGTAATAATTTTTTTTATAGTTATACCCATTATAATT	157	Arthropoda	Arachnida	Trombidiformes	Tarsonemidae	Unclassified	Tarsonemidae sp. BIOUG26319-A03	Unknown	#REF!	1	0.00806452	7.90639e-06	0	0	0	0	0	0	1	0	0	0	0	0	0	0	0	0	0	0	0	0	0	0	0	0	0	0	0	0	0	0	0	0	0	0	0	0
ASV1664	AGCTTGATCAGGAATAGTAGGTACTTCTCTAAGAATCTTAATTCGAGCTGAATTAGGTCATGCGGGTTCATTAATTGGTGATGACCAAATTTATAATGTTATTGTTACAGCTCATGCTTTTGTAATAATTTTTTTCATGGTTATACCTATTTTAATT	157	Arthropoda	Insecta	Diptera	Chironomidae	Cricotopus	Unclassified	Aquatic	#REF!	2	0.016129	1.58128e-05	0	0	0	0	0	0	0	0	0	0	0	0	0	0	0	0	0	0	0	0	0	0	0	0	0	0	0	0	1	0	0	0	0	0	0	0
ASV1678	AATTTGATCAGGGATATTTGGAATATCATTGAGAATTTTAATCCGATTGGAATTAAGAACTATTTCTAATTTAATTGAAAATGATCAAATTTATAATTCAATTGTTACTGCTCACGCTTTAATTATAATTTTCTTCATAGTTATACCAATTTTAATT	157	Arthropoda	Insecta	Diptera	Cecidomyiidae	Unclassified	Unclassified	Unknown	#REF!	1	0.00806452	7.90639e-06	0	0	0	0	0	0	0	0	0	0	0	0	0	0	0	0	0	0	0	0	0	0	0	0	0	0	0	0	0	0	0	0	0	0	0	0
ASV1686	AACTTGATCTGGAATAATTGGAACATCCCTAAGACTCCTAATTCGAACTGAATTAGGAACCCCTGGAAAATTAATTGGGAATGATCAAATTTATAATACTATTGTAACTGCTCATGCTTTTATCATAATTTTTTTTATAGTTATACCTATTATAATT	157	Arthropoda	Insecta	Lepidoptera	Unclassified	Unclassified	Unclassified	Herbivore	Unknown	5	0.0403226	3.95319e-05	0	0	0	0	0	0	0	0	0	0	0	0	0	0	0	0	0	0	0	0	0	0	0	0	0	0	0	0	0	0	0	0	0	0	0	0
ASV1688	AATTTGAGCTGGAATAATAGGAACTTCATTAAGTTTATTAATTCGAGCTGAATTAGGAAATCCAGGATCATTAATTGGAGATGATCAAATTTATAATACAATTGTTACAGCTCATGCCTTTATTATAATTTTTTTCATGGTAATACCTATTATAATT	157	Arthropoda	Insecta	Lepidoptera	Coleophoridae	Coleophora	Coleophora helgada	Herbivore	Endophag	3	0.0241935	2.37192e-05	0	0	0	0	0	0	0	0	0	0	0	0	0	0	0	0	0	0	0	0	0	0	0	0	0	0	0	0	0	0	0	0	0	0	0	0
ASV1693	AATTTGAGCAGGTATAATAGGAACATCTTTAAGATTATTAATTCGAGCTGAATTAGGAAATCCGGGTTCATTAATTGAAAATGATCAAATTTACAATACTATTGTTACAGCTCATGCTTTTATTATAATTTTTTTTATAGTAATACCTATTATAATT	157	Arthropoda	Insecta	Lepidoptera	Unclassified	Unclassified	Unclassified	Herbivore	Unknown	2	0.016129	1.58128e-05	0	0	0	1	0	0	1	0	0	0	0	0	0	0	0	0	0	0	0	0	0	0	0	0	0	0	0	0	0	0	0	0	0	0	0	0
ASV1700	ATCTTGGGCTGCTATAGTAGGAACTGCAATAAGAGTATTAATTCGAATAGAATTAGGGCAAACGGGAAGTTTGTTAGGAGATGATCATCTTTATAATGTAATTGTTACGGCTCATGCATTTGTAATAATTTTTTTTATAGTAATACCAATTTTGATT	157	Arthropoda	Arachnida	Araneae	Gnaphosidae	Gnaphosa	Gnaphosa kompirensis	Predator	#REF!	1	0.00806452	7.90639e-06	0	0	0	0	0	0	0	0	0	0	0	0	0	0	0	0	0	0	0	0	0	0	0	0	0	0	0	0	1	0	0	0	0	0	0	0
ASV1708	AGCTTGATCTGGAATAGTAGGAACTTCTTTAAGAATTCTTATTCGTGCTGAATTAGGTCATCCAGGTGCCTTAATTGGTGATGATCAAATTTATAATGTAATTGTTACAGCTCATGCATTCATTATAATTTTCTTTATAGTAATACCTATTATAATT	157	Arthropoda	Insecta	Diptera	Unclassified	Unclassified	Unclassified	Unknown	#REF!	1	0.00806452	7.90639e-06	0	0	0	0	0	0	0	0	0	0	0	0	0	1	0	0	0	0	0	0	0	0	0	0	0	0	0	0	0	0	0	0	0	0	0	0
ASV1719	TGCTTGATCAGGTATAGTAGGAACTTCTTTAAGAATTTTAATCCGCGCAGAATTAGGACATGCCGGAGCTTTAATTGGAGATGATCAAATTTATAACGTAATTGTAACTGCTCATGCTTTTGTAATAATTTTTTTTATAGTAATGCCAATTTTAATT	157	Arthropoda	Insecta	Diptera	Chironomidae	Unclassified	Unclassified	Aquatic	#REF!	3	0.0241935	2.37192e-05	0	0	0	0	0	0	0	0	0	0	0	0	0	0	0	0	0	0	0	0	0	0	0	0	0	0	0	0	0	0	0	0	0	0	0	0
ASV1721	AATTTGAGCAGGAATAGTAGGCACTTCATTAAGTTTATTAATTCGGGCAGAATTAGGAAACCCAGGTTCTTTAATTGAAAATGATCAAATTTATAATACAATTGTTACGTCTCATGCATTTATTATAATTTTCTTTATAGTTATACCTATCATAATT	157	Arthropoda	Insecta	Lepidoptera	Sphingidae	Agrius	Agrius convolvuli	Herbivore	Exophag	3	0.0241935	2.37192e-05	0	0	0	0	0	0	0	0	0	0	0	0	0	0	0	0	0	0	0	0	0	0	0	0	0	0	0	0	0	0	0	0	0	0	0	0
ASV1732	AATTTGAAGAGGAATAGTAGGAACATCTTTAAGACTTCTAATTCGTGCTGAATTAGGAAATCCAGGATCATTAATTGGAGATGATCAAATTTATAATACAATTGTTACAGCTCATGCATTTATTATAATTTTTTTTATAGTAATACCAATTATAATT	157	Arthropoda	Insecta	Lepidoptera	Crambidae	Sitochroa	Sitochroa verticalis	Herbivore	Exophag	5	0.0403226	3.95319e-05	0	0	0	0	0	0	0	0	0	0	0	0	0	0	0	0	0	0	0	0	0	0	0	0	0	0	0	0	0	0	0	0	0	0	1	0
ASV1735	AATTTGAGCCGGAATAATTGGAACATCATTAAGAATTTTAATTCGAATAGAATTAAGAAGAATTAGAAATTTAATTGGAAATGATCAAATTTATAATGTAATTGTAACTGCTCATGCTTTTATTATAATTTTTTTCATGGTTATACCAATTTTAATT	157	Arthropoda	Insecta	Diptera	Cecidomyiidae	Unclassified	Unclassified	Unknown	#REF!	8	0.0645161	6.32511e-05	0	0	0	0	0	0	1	0	0	0	0	0	0	0	0	0	0	0	0	0	0	0	0	0	0	1	0	0	0	0	1	0	0	0	1	0
ASV1748	AGCATGAGCTGGAATAGTAGGAACATCACTAAGAATTTTAATTCGAGCTGAATTAGGACACCCAGGAGCATTAATTGGAGATGATCAGATTTATAATGTAATTGTTACTGCACATGCCTTTGTAATAATTTTTTTTATAGTAATACCAATTATAATT	157	Arthropoda	Insecta	Diptera	Chloropidae	Unclassified	Unclassified	Unknown	#REF!	4	0.0322581	3.16256e-05	0	0	0	0	0	0	0	0	0	0	0	0	0	0	0	0	0	0	0	0	0	0	0	0	0	0	0	0	0	1	0	1	0	0	0	0
ASV1759	AAGATGAGCTGGAATAGTAGGCACTTCTCTAAGTCTACTTATTCGAGCCGAATTAGGAAACCCCGGAACTTTAATTGGGGATGATCAAATTTATAATGTTATTGTAACTGCTCATGCTTTTGTAATAATTTTCTTTATAGTTATACCTATTTTAATT	157	Arthropoda	Insecta	Coleoptera	Scarabaeidae	Aphodius	Unclassified	Coprophag	#REF!	1	0.00806452	7.90639e-06	0	0	0	0	0	0	0	0	0	0	0	0	0	0	0	0	0	0	0	0	0	0	0	0	0	0	0	0	0	0	0	0	0	0	0	0
ASV1766	TATTTGAGCCGGTATAGTAGGAACTTCATTAAGTTTACTTATTCGAGCAGAATTAGGAAATCCTGGATCTTTAATTGGTGATGATCAAATTTATAACACCATTGTAACTGCACATGCATTTATTATAATTTTTTTTATAGTGATACCCATTATAATT	157	Arthropoda	Insecta	Lepidoptera	Tortricidae	Matsumuraeses	Matsumuraeses sp. ANIC1	Herbivore	Endophag	2	0.016129	1.58128e-05	0	0	0	0	0	0	0	0	1	0	0	0	0	0	0	0	0	0	0	0	0	0	0	0	0	0	0	0	0	0	0	0	0	0	0	0
ASV1773	AATTTGAGCAGGAATAGTAGGTACATCTTTAAGACTTCTAATTCGTGCTGAATTAGGTACTCCCGGGTCTTTAATTGGAGATGATCAAATTTATAATACTATTGTAACAGCTCATGCTTTTATTATAATTTTTTTTATAGTAATACCTATTATAATT	157	Arthropoda	Insecta	Lepidoptera	Nolidae	Earias	Unclassified	Herbivore	Endophag	2	0.016129	1.58128e-05	0	0	0	0	0	0	0	0	0	0	0	0	0	0	0	0	0	0	0	0	0	0	0	0	0	0	0	0	0	0	0	0	0	0	0	0
ASV1785	AATTTTTTCTGGTATTTTGGGTACTTCTCTTAGAAATATTATTCGATTTGAACTAAGTATTCCATCAATATTAATTGGAGATGATCAAATTTATAATTCAATTGTTACATCCCACGCTTTAATTATAATTTTTTTCATAGTAATACCAATCATAATT	157	Arthropoda	Insecta	Hymenoptera	Unclassified	Unclassified	Hymenoptera sp. BOLD:AAH4935	Unknown	#REF!	1	0.00806452	7.90639e-06	0	0	0	0	0	0	0	0	0	0	0	0	0	0	0	0	0	0	0	0	0	0	0	1	0	0	0	0	0	0	0	0	0	0	0	0
ASV1807	AGCATGATCAGGGATAGTGGGAACATCGCTAAGAATCTTAATTCGTACAGAATTAGGAAATCCAGGATCCCTTATTGGCGACGACCAAATTTATAACGTAATCGTAACTGCCCATGCTTTCATCATAATTTTTTTCATAGTTATACCTATAATAATT	157	Arthropoda	Insecta	Coleoptera	Unclassified	Unclassified	Unclassified	Unknown	#REF!	3	0.0241935	2.37192e-05	0	0	0	0	0	0	0	1	0	0	0	0	0	0	0	0	0	0	0	0	0	0	0	0	0	0	0	1	0	0	0	0	0	0	0	0
ASV1813	AATTTGAGCAGGAATAGTAGGAACCTCATTAAGATTATTAATTCGAGCAGAATTAGGAAATCCCGGTTCTTTAATTGGTGATGATCAAATTTATAATACTATTGTAACAGCTCATGCTTTTATTATAATTTTTTTTATAGTAATACCAATTATAATT	157	Arthropoda	Insecta	Lepidoptera	Unclassified	Unclassified	Unclassified	Herbivore	Unknown	4	0.0322581	3.16256e-05	0	0	0	0	0	0	0	0	0	0	0	0	0	0	0	0	0	0	0	0	0	0	0	0	0	0	0	0	0	0	0	0	0	0	0	0
ASV1816	AATTTGATCAGGAATATTAGGAACTTCCTTAAGTATATTAATTCGAGCTGAATTAGGAAACCCCGGATCATTAATTGGAGATGATCAAATTTATAATACAATTGTCACAGCTCATGCATTTATTATAATTTTTTTTATAGTTATACCTATTATAATT	157	Arthropoda	Insecta	Lepidoptera	Gracillariidae	Philodoria	Philodoria nr. floscula CLV6239	Herbivore	Endophag	1	0.00806452	7.90639e-06	0	0	0	0	0	0	0	0	0	0	0	0	0	0	0	0	0	0	0	0	0	0	0	0	0	0	0	0	0	0	0	0	0	0	0	0
ASV1817	AGCATGATCTGGTATAGTAGGAACTTCATTAAGAATTTTGATTCGAGCTGAATTAGGACACCCTGGTGCTTTAATTGGTGATGATCAAATTTATAATGTTATTGTAACAGCTCACGCTTTTATTATAATTTTCTTTATAGTTATACCTATTATAATT	157	Arthropoda	Insecta	Diptera	Muscidae	Unclassified	Unclassified	Unknown	#REF!	2	0.016129	1.58128e-05	0	0	0	0	0	0	0	0	0	0	0	0	0	0	0	0	0	0	0	0	0	0	0	1	0	0	0	0	0	0	0	0	0	0	0	0
ASV1823	AGCATGATCTGGTATAATTGGAACTTCACTAAGAATTTTAATTCGAGCTGAATTAGGACACCCTGGTGCACTAATTGGTGATGACCAAATTTATAATGTTATTGTAACAGCCCATGCTTTTATTATAACTTTCTTTATAGTTATACCTATTATAATT	157	Arthropoda	Insecta	Diptera	Muscidae	Musca	Musca autumnalis	Coprophag	#REF!	2	0.016129	1.58128e-05	0	0	0	0	1	0	0	0	0	0	0	0	1	0	0	0	0	0	0	0	0	0	0	0	0	0	0	0	0	0	0	0	0	0	0	0
ASV1830	AATTTGAGCTGGAATAGTAGGAACTTCTTTAAGATTATTAATTCGAGCTGAATTAGGAAATCCTGGATCATTAATTGGTGATGATCAAATTTATAATACAATTGTTACTGCTCATGCTTTTATTATAATTTTCTTTATAGTTATACCCATTATAATT	157	Arthropoda	Insecta	Lepidoptera	Coleophoridae	Coleophora	Coleophora deviella	Herbivore	Endophag	5	0.0403226	3.95319e-05	0	0	0	0	0	1	0	0	0	0	0	0	0	0	0	0	0	0	0	0	0	0	0	1	0	0	0	0	1	1	0	0	0	0	0	0
ASV1846	AATTTGAGCAGGAATAGTAGGAACTTCATTAAGTTTATTAATTCGAGCAGAATTAGGAAACCCAGGATCATTAATTGGAGATGACCAAATTTATAATACTATTGTAACTGCCCATGCTTTTATTATAATTTTTTTTATAGTAATACCAATTATAATT	157	Arthropoda	Insecta	Lepidoptera	Notodontidae	Furcula	Furcula occidentalis	Herbivore	Exophag	1	0.00806452	7.90639e-06	0	0	0	0	0	0	0	0	0	0	0	0	0	0	0	0	0	0	0	0	0	0	0	0	0	0	0	0	0	0	0	0	0	0	0	0
ASV1847	AATTTGATCAGGAATAGTAGGTACATCTTTAAGAATTTTAATTCGAATAGAATTAAGAAGAATTTCAAATTTAATTGGTAATGATCAAATTTATAATGTTATTGTAACTGCACATGCTTTTATTATAATTTTTTTCATAGTTATACCAATTTTAATT	157	Arthropoda	Insecta	Diptera	Cecidomyiidae	Unclassified	Unclassified	Unknown	#REF!	2	0.016129	1.58128e-05	0	0	0	0	0	0	0	0	0	0	0	0	0	0	0	0	0	0	0	0	0	0	0	0	0	0	0	0	0	0	0	0	0	0	0	0
ASV1871	AATTTGATCAGGAATAGTAGGAACATCATTAAGAATTTTAATTCGAATAGAATTAAGAGGAATCTCTAATTTAATTGGAAATGATCAAATTTATAATGTAATTGTTACAGCTCACGCTTTTATTATAATTTTTTTTATAGTAATACCTATTTTAATT	157	Arthropoda	Insecta	Diptera	Cecidomyiidae	Unclassified	Unclassified	Unknown	#REF!	4	0.0322581	3.16256e-05	0	0	0	0	0	0	0	0	0	0	0	0	0	0	0	0	0	0	0	0	0	0	0	1	0	0	0	0	0	0	0	0	0	0	0	0
ASV1872	AATTTGATCAGGGATATTTGGAATATCATTGAGAATTTTAATCCGATTAGAATTAAGAATTATTTCTAATCTAATTGAAAATGATCAAATTTATAATTCAATTGTTACTGCTCATGCTTTAATTATAATTTTTTTTATAGTTATACCAATTTTAATC	157	Arthropoda	Insecta	Diptera	Cecidomyiidae	Unclassified	Unclassified	Unknown	#REF!	1	0.00806452	7.90639e-06	0	0	0	0	0	0	0	1	0	0	0	0	0	0	0	0	0	0	0	0	0	0	0	0	0	0	0	0	0	0	0	0	0	0	0	0
ASV1874	ATTCTGATCTGGTATATTAGGATTATCATTTAGAATATTAATTCGAAGAGAATTAGGGACTCCTAATTCATTAATTGGAGATGATCAAATTTATAATACAATTATTACATCACATGCATTTTTAATAATTTTTTTTATAGTAATACCCGTAATAATT	157	Arthropoda	Insecta	Hymenoptera	Cimbicidae	Corynis	Corynis obscura	Herbivore	Exophag	1	0.00806452	7.90639e-06	0	0	0	0	0	0	0	0	0	0	0	0	0	0	0	0	0	0	0	0	0	0	0	0	0	0	0	0	0	0	0	0	0	0	0	0
ASV1876	AGCTTGAGCAGGAATAGTAGGTACATCTCTTAGACTATTAATTCGAGCAGAATTAGGAAATCCTGGATCATTAATTGGTGATGATCAAATTTATAATGTAATTGTTACTGCTCATGCATTTATTATAATTTTTTTTATAGTAATACCTATTGTTATT	157	Arthropoda	Insecta	Coleoptera	Staphylinidae	Aleochara	Unclassified	Coprophag	#REF!	1	0.00806452	7.90639e-06	0	0	0	0	0	0	0	0	0	0	0	0	0	0	0	0	0	0	0	0	0	0	0	0	0	0	0	0	0	0	0	0	0	0	0	0
ASV1885	AATTTGAGCAGGAATAGTTGGTACATCATTAAGAATTTTAATTCGAATAGAATTAAGAAGAATTAGAAATTTAATTGGAAATGATCAAATTTATAATGTAATTGTAACTTCTCATGCTTTCATTATAATTTTTTTTATAGTAATACCAATTTTAATT	157	Arthropoda	Insecta	Diptera	Cecidomyiidae	Unclassified	Unclassified	Unknown	#REF!	2	0.016129	1.58128e-05	0	0	0	0	0	0	0	0	0	0	0	0	0	1	0	0	0	0	0	0	0	0	0	0	0	0	0	0	0	0	0	0	0	0	0	0
ASV1886	AATTTGAGCAGGTATAATAGGAACATCTTTAAGATTATTAATTCGAGCTGAATTAGGAAATCCAGGATCATTAATTGGGAATGATCAAATTTACAATACTATTGTTACAGCTCACGCTTTTATTATAATTTTTTTTATAGTAATACCTATTATAATT	157	Arthropoda	Insecta	Lepidoptera	Tortricidae	Unclassified	Unclassified	Herbivore	Endophag	3	0.0241935	2.37192e-05	0	0	0	0	0	0	1	0	0	0	0	0	0	0	0	0	0	0	0	0	0	0	0	0	0	0	0	0	0	0	0	0	0	0	0	0
ASV1890	AACTTGATCTGGAATAATTGGGACATCCCTAAGACTCCTAATTCGAACTGAATTAGGAACCCCTGGAAAATTAATTGGGAATGGTCAAATTTATAATACTATTGTAACTGCTCATGCTTTTATCATAATTTTTTTTATAGTTATACCTATTATAATT	157	Arthropoda	Insecta	Lepidoptera	Lasiocampidae	Alompra	Alompra roepkei	Herbivore	Exophag	1	0.00806452	7.90639e-06	0	0	0	0	0	0	0	0	0	0	0	0	0	0	0	0	0	0	0	0	0	0	0	0	0	0	0	0	0	0	0	0	0	0	0	0
ASV1891	AATTTGAGCAGGAATAATCGGAACAAGATTAAGAATTTTAATTCGAATAGAATTATCAACAACATCAAATTTAATTGAGAACGATCAAATTTATAATGTAATTGTAACTGCTCATGCTTTCATTATAATTTTTTTTATAGTTATACCAATTTTAATT	157	Arthropoda	Insecta	Diptera	Cecidomyiidae	Unclassified	Unclassified	Unknown	#REF!	2	0.016129	1.58128e-05	0	0	0	0	0	0	1	0	0	0	0	0	0	0	0	0	0	0	0	0	0	0	0	0	0	0	1	0	0	0	0	0	0	0	0	0
ASV1894	AGCATGAGCCGGTATAGTAGGGACATCCCTCAGTTTATTAATTCGAGCTGAATTAGGCCAACCAGGATATTTAATTGGTGACGACCAAATTTATAATGTAATCGTTACTGCCCACGCATTTGTAATAATTTTCTTTATAGTTATACCTATTATAATT	157	Arthropoda	Insecta	Orthoptera	Tettigoniidae	Metrioptera	Metrioptera bonneti	Herbivore	Exophag	2	0.016129	1.58128e-05	0	0	0	0	0	0	0	1	0	0	0	0	0	0	0	0	0	0	0	0	0	0	0	0	0	0	0	0	0	0	0	0	0	0	0	0
ASV1896	AGCTTGAGCCGGAATAGTAGGAACTTCTTTAAGTATTCTAATTCGAGCTGAATTAGGTCATCCTGGTGCTTTTATTGGAGATGATCAAATTTATAATGTTATTGTAACAGCACACGCTTTTATTATAATTTTTTTTATAGTTATACCTATTATAATT	157	Arthropoda	Insecta	Diptera	Culicidae	Anopheles	Unclassified	Unknown	#REF!	2	0.016129	1.58128e-05	0	0	0	0	0	0	0	0	0	0	0	0	0	0	0	0	0	0	0	0	0	0	0	0	0	0	0	0	0	0	0	0	0	0	0	0
ASV1898	TATGTGATCTGGTATATTAGGTTTATCTATAAGATTAATTATTCGAATAGAATTAAGTGTAGCAGGTAGATTTATTGGAAGAGATCAAATTTATAATAGAATTGTTACTGCTCATGCTTTTGTAATAATTTTTTTTATGGTTATGCCTATTATAATT	157	Arthropoda	Insecta	Hymenoptera	Braconidae	Unclassified	Unclassified	Parasitoid	#REF!	4	0.0322581	3.16256e-05	0	0	0	0	0	0	0	0	0	0	0	0	0	1	0	0	0	0	0	0	0	0	0	0	0	0	0	0	0	0	0	0	0	0	0	0
ASV1905	AGCCTGATCAGGAATAGTAGGAACATCCCTCAGCCTACTAATTCGAATTGAATTAGGTAATCCAGGAACACTAATCGGTAATGATCAAATTTATAATACAATTGTTACAGCCCATGCATTTATTATAATTTTTTTCATAGTTATACCTATCATAATT	157	Arthropoda	Insecta	Coleoptera	Chrysomelidae	Pseudocolaspis	Pseudocolaspis sp. EMHAU_15070625	Herbivore	Exophag	2	0.016129	1.58128e-05	0	0	0	0	0	0	1	0	0	0	0	0	0	0	0	0	0	0	0	0	0	0	0	0	0	0	0	0	0	0	0	0	0	0	0	0
ASV1919	AGCATGAGCTGGAATAGTAGGTACATCAATAAGAATAATTATTCGTACAGAACTTGGACAACCAGGATCTATAATTGGAAATGATCAAATCTATAATGTTATTATTACAGCACATGCATTTGTAATAATTTTCTTCATAGTAATACCTATTATAATC	157	Arthropoda	Insecta	Orthoptera	Acrididae	Unclassified	Unclassified	Herbivore	Exophag	1	0.00806452	7.90639e-06	0	0	0	0	0	0	0	0	0	0	0	0	0	0	0	0	0	0	0	0	0	0	0	1	0	0	0	0	0	0	0	0	0	0	0	0
ASV1920	AGTTTGATCAGGAATAGTAGGAACATCTTTAAGTATATTAATTCGTGCTGAATTAAGTCACCCAGGGATATTTATTGGAAATGATCAAATTTATAACGTAATTGTTACAGCTCATGCATTTATTATAATTTTCTTTATAGTAATACCAATTATAATT	157	Arthropoda	Insecta	Diptera	Culicidae	Unclassified	Unclassified	Aquatic	#REF!	2	0.016129	1.58128e-05	0	0	0	0	0	0	0	0	0	0	0	0	0	0	0	0	0	0	0	0	0	0	0	0	0	0	0	0	0	0	0	0	0	0	1	0
ASV1923	AATCTGATCAGGAATAGTAGGAACATCTTTAAGACTTCTTATTCGAGCTGAATTAGGAAACCCTGGCTCATTAATTGGAGATGATCAAATTTATAATACTATTGTAACAGCTCATGCTTTTATTATAATTTTTTTTATAGTAATACCAATTATAATT	157	Arthropoda	Insecta	Lepidoptera	Limacodidae	Narosoideus	Narosoideus flavidorsalis	Herbivore	Exophag	1	0.00806452	7.90639e-06	0	0	0	0	0	0	0	0	0	0	0	0	0	0	0	0	0	0	0	0	0	0	0	0	0	0	0	0	0	0	0	0	0	0	0	0
ASV1926	AATTTGATCAGGGATATTTGGAATATCATTGAGAATCTTAATCCGATTGGAATTAAGAACTATTTCTAATTTAATTGAAAATGATCAAATTTATAATTCAATTGTTACTGCTCACGCTTTAATTATAATTTTTTTCATAGTTATACCAATTTTAATT	157	Arthropoda	Insecta	Diptera	Cecidomyiidae	Unclassified	Unclassified	Unknown	#REF!	1	0.00806452	7.90639e-06	0	0	0	0	0	0	0	0	0	0	0	0	0	0	0	0	0	0	0	0	0	0	0	0	0	0	0	0	0	0	0	0	0	0	0	0
ASV1964	TGCGTGGGCTGCTATAGTTGGTACTGCAATAAGTGTATTAATTCGTATGGAATTAGGACAGGTTGGTAAGTTTTTGGGCGATGATCATATATATAATGTAATTGTTACTGCACATGCATTTGTAATAATTTTTTTCATAGTGATGCCTGTTTTGATT	157	Arthropoda	Arachnida	Araneae	Philodromidae	Tibellus	Unclassified	Predator	#REF!	2	0.016129	1.58128e-05	0	0	0	0	0	0	0	0	0	0	0	0	0	0	0	0	0	0	0	0	0	0	0	0	0	0	0	0	0	0	0	0	0	0	0	0
ASV1972	ATCTTGAGCTGGAATAGTAGGAACATCTTTAAGAATACTAATTCGTACAGAATTAGGAAATCCGGGAAGATTAATTGGAGATGATCAAATTTATAATAGTATTGTTACAGCCCATGCATTTATTATAATTTTTTTTATAGTAATACCTATTATAATC	157	Arthropoda	Insecta	Lepidoptera	Unclassified	Unclassified	Unclassified	Herbivore	Unknown	1	0.00806452	7.90639e-06	0	0	0	0	0	0	0	0	0	0	0	0	0	0	0	0	0	0	0	0	0	0	0	0	0	0	0	0	0	0	0	0	0	0	0	0
ASV1975	AATTTGAGCAGGAATAGTAGGAACATCTTTAAGTTTATTAATTCGTGCTGAATTAGGTAATCCAGGATCATTAATTGGAGATGATCAAATTTATAATACTATTGTAACAGCTCATGCTTTTATTATAATTTTCTTTATAGTTATACCTATTATAATT	157	Arthropoda	Insecta	Lepidoptera	Unclassified	Unclassified	Unclassified	Herbivore	Unknown	2	0.016129	1.58128e-05	0	0	0	0	0	0	0	0	0	0	0	0	0	0	0	0	0	0	0	0	0	0	0	0	0	0	0	0	0	0	0	0	0	0	0	0
ASV1976	AGAATGAGCCGGAATAGTAGGAACATCAATAAGAATAATTATCCGTGCAGAACTTTGACAACCAGGATCTATAATTGGTGATGATCAAATCTATACTATTATTACAGCACATGCATTTGTAATACTTTTCTTCATAGTAATACCCATTATAATT	154	Arthropoda	Insecta	Orthoptera	Acrididae	Unclassified	Unclassified	Herbivore	Exophag	1	0.00806452	7.90639e-06	0	0	0	0	0	0	0	0	0	0	0	0	0	0	0	0	0	0	0	0	0	0	0	0	0	0	0	0	0	0	0	0	0	0	1	0
ASV1980	AGCTTGAGCAGGAATAGTAGGAACTTCATTAAGAATTTTAATTCGAGCTGAATTAGGACACCCTGGAGCTTTAATTGGTGATGACCAAATTTATAATGTAATTGTTACAGCCCATGCTTTTGTAATAATTTTCTTTATAGTAATACCTATTATAATT	157	Arthropoda	Insecta	Diptera	Sepsidae	Sepsis	Sepsis thoracica	Coprophag	#REF!	1	0.00806452	7.90639e-06	0	0	0	0	0	0	0	0	0	0	0	0	0	0	1	0	0	0	0	0	0	0	0	0	0	0	0	0	0	0	0	0	0	0	0	0
ASV2001	AATTTGATCAGGAATAGTTGGTACATCATTAAGACTTCTTCTTCGTGCTGAATTAGGAACTTCAGGTTCTTTAATTGGAGATGATCAAATTTATAATACTATTGTTACTAGACATGCTTTTATTATAATTTTTTTTATAGTTATACCAATTATAATT	157	Arthropoda	Insecta	Lepidoptera	Pyralidae	Emmalocera	Emmalocera sp. KLM Lep 03010	Herbivore	Endophag	2	0.016129	1.58128e-05	0	0	0	0	0	0	0	0	0	0	0	0	0	0	0	0	0	0	0	0	0	0	0	0	0	0	0	0	0	0	0	0	0	0	0	0
ASV2011	GGTTTGATCTGCTATGGTGGGGACTGCTATAAGAGTTTTAATTCGAATTGAATTAGGGCAATCTGGTAGATTTTTAGGTGACGATCAAGTTTATAATGTGATTGTTACGGCACACGCTTTTGTTATGATTTTTTTTATAGTTATACCTATTTTAATT	157	Arthropoda	Arachnida	Araneae	Tetragnathidae	Pachygnatha	Pachygnatha quadrimaculata	Predator	#REF!	1	0.00806452	7.90639e-06	0	0	0	0	0	0	0	0	0	0	0	0	0	0	0	0	0	0	0	0	0	0	0	0	0	0	0	0	0	0	0	0	0	0	0	0
ASV2027	AATTTGAGCAGGAATAGTAGGAACCTCATTAAGACTTCTAATTCGAGCAGAATTAGGAACCCCAGGGTCTTTAATTGGAGATGACCAAATCTATAATACCATTGTAACAGCTCATGCTTTTATTATAATTTTTTTCATAGTTATACCTATCATAATT	157	Arthropoda	Insecta	Lepidoptera	Saturniidae	Antheraea	Antheraea pernyi	Herbivore	Exophag	2	0.016129	1.58128e-05	0	0	0	0	0	0	0	0	0	0	0	0	0	0	0	0	0	0	0	0	0	0	0	0	0	0	0	0	0	0	0	0	0	0	0	0
ASV2036	AATTTGAGCTGGAATAGTAGGAACTTCTTTAAGTTTATTAATTCGAGCCGAATTAGGAAATCCCGGCTCATTAATTGGTGACGATCAAATTTATAATACAATTGTCACAGCTCATGCTTTTATTATAATTTTTTTTATAGTTATACCTATCATAATT	157	Arthropoda	Insecta	Lepidoptera	Coleophoridae	Coleophora	Unclassified	Herbivore	Endophag	3	0.0241935	2.37192e-05	0	0	0	0	0	0	0	0	0	0	0	0	0	0	0	0	0	0	0	0	0	0	0	0	0	0	0	0	0	0	0	0	0	0	0	0
ASV2037	AACATGAGCTGGAATAGTAGGTACATCAATAAGAATAATTATTCGTGCAGAACTTGGACAACCAGGATCTATAATTGGAGATGATCAAATCTATAATGTTATTATTACAGCACATGCATTTGTAATAATTTTCTTCATGGTAATACCTATTATAATT	157	Arthropoda	Insecta	Orthoptera	Acrididae	Pseudoeoscyllina	Pseudoeoscyllina xilingensis	Herbivore	Exophag	5	0.0403226	3.95319e-05	0	0	1	0	0	0	0	0	0	0	0	0	0	0	0	0	0	0	0	0	0	0	0	0	0	0	0	0	0	0	0	0	0	0	0	0
ASV2047	GATTTGAGCAGGAATAGTAGGAACTTCTTTAAGTTTATTAATTCGGGCAGAATTAGGTAATCCTGGATCTTTAATTGGAGATGATCAAATTTATAATACTATCGTTACAGCTCATGCTTTTATTATAATTTTCTTTATAGTAATACCAATTATAATT	157	Arthropoda	Insecta	Lepidoptera	Noctuidae	Heliothis	Heliothis adaucta	Herbivore	Exophag	1	0.00806452	7.90639e-06	0	0	0	0	0	0	0	0	0	0	0	0	0	0	0	0	0	0	0	0	0	0	0	0	0	0	0	0	0	0	0	0	0	0	0	1
ASV2054	AGCATGATCTGGTATAGTTGGAACTTCATTAAGAATTTTAATTCGAGCAGAATTAGGACACCCTGGTGCACTAATTGGTGACGACCAAATTTATAATGTAATTGTAACAGCTCATGCTTTTATTATAATTTTCTTTATAGTAATACCTATTATAATT	157	Arthropoda	Insecta	Diptera	Muscidae	Musca	Unclassified	Herbivore	Unknown	2	0.016129	1.58128e-05	0	1	0	0	0	0	0	0	0	0	0	0	0	0	0	0	0	0	0	0	0	0	0	0	0	0	0	0	0	0	0	0	0	0	0	0
ASV2072	AATTTGAAGAGGAATAGTAGGAACATCTTTAAGACTTCTAATTCGTGCTGAATTAGGAAATCCAGGATCATTAATTGGAGATGACCAAATTTATAATACAATTGTTACAGCTCATGCATTTATTATAATTTTTTTTATAGTAATACCAATTATAATT	157	Arthropoda	Insecta	Lepidoptera	Crambidae	Sitochroa	Sitochroa verticalis	Herbivore	Exophag	6	0.0483871	4.74383e-05	0	0	0	0	0	0	0	0	0	0	0	0	0	0	0	0	0	1	0	0	0	0	0	0	0	0	1	0	0	0	0	0	0	0	0	0
ASV2088	TGCATGAGCAGGAATAGTAGGAACATCCTTAAGTATATTAATTCGTGCTAAATTAGGAAATCCGGGAGCATTAATTGGTGACGATCAAATTTATAATGTTATTGTAACTGCCCATGAATTTGTAATAATTTTTTTTATAGTAATACCTATTATAATT	157	Arthropoda	Insecta	Coleoptera	Carabidae	Calathus	Calathus micropterus	Herbivore	Exophag	1	0.00806452	7.90639e-06	0	0	0	0	0	0	0	0	0	0	0	0	0	0	0	0	0	0	0	0	0	0	0	0	0	0	0	0	0	0	0	0	0	0	0	0
ASV2091	AATTTGAGCAGGAATAATCGGAACAAGATTAAGAATTTTAATTCGAATAGAATTATCAACAACATCAAATTTGATTGAGAACGATCAAATTTATAATGTAATTGTAACTGCTCATGCTTTCATTATAATTTTTTTTATAGTTATACCAATTTTAATT	157	Arthropoda	Insecta	Diptera	Cecidomyiidae	Unclassified	Unclassified	Unknown	#REF!	2	0.016129	1.58128e-05	0	0	0	0	0	0	0	0	0	0	0	0	0	0	0	0	0	1	0	0	0	0	0	0	0	0	0	0	0	0	0	0	0	0	0	0
ASV2100	TATTTGATCTGGAATAGTAGGAACTTCATTAAGAATTTTAATTCGAATAGAATTAAGTAGAATTTCAAATTTAATTGGTAATGATCAAATTTATAATGTAATTGTAACAGCTCATGCTTTTATTATAATTTTTTTCATAGTAATACCAATTTTAATT	157	Arthropoda	Insecta	Diptera	Cecidomyiidae	Unclassified	Unclassified	Unknown	#REF!	3	0.0241935	2.37192e-05	0	1	0	0	0	0	0	0	0	0	0	0	0	0	0	0	0	0	0	0	0	0	0	0	0	0	0	0	0	0	0	0	0	0	0	0
ASV2110	AATTTGAGCAGGAATAATTGGGACATCTTTAAGTCTTTTAATTCGGGCTGAATTGGGGAATCCAGGATCATTAATTGGTGATGACCAAATTTATAATACAATTGTTACAGCTCATGCTTTTATTATAATTTTTTTTATAGTTATACCTATTATAATT	157	Arthropoda	Insecta	Lepidoptera	Unclassified	Unclassified	Unclassified	Herbivore	Unknown	5	0.0403226	3.95319e-05	0	0	1	0	0	0	0	0	0	0	0	0	0	0	0	0	0	0	0	0	0	0	0	0	0	0	0	0	0	0	0	0	0	0	0	0
ASV2131	AGCTTGATCAGGTATAGTAGGAACTTCTCTAAGAATTCTTATTCGAGCAGAATTAGGACATCCAGGAGCATTAATTGGAGATGATCAAATTTATAACGTTATTGTTACAGCTCATGCTTTTATTATGATTTTCTTTATAGTAATACCAATTATGATT	157	Arthropoda	Insecta	Diptera	Sarcophagidae	Ravinia	Ravinia pernix	Coprophag	#REF!	1	0.00806452	7.90639e-06	0	0	0	0	0	0	0	0	0	0	0	0	0	0	0	0	0	0	0	0	0	0	0	0	0	0	0	0	0	0	0	0	0	0	0	0
ASV2139	AGCTTGATCTGGAATAGTAGGAACATCAATAAGTATAATTATTCGTGCAGAATTAGGACAACCAGGATATTTAATTGGAGATGATCAAATTTATAATGTAATTATTACAGCTCATGCATTTGTAATAATTTTTTTTATAGTAATACCTATTATAATT	157	Arthropoda	Insecta	Orthoptera	Acrididae	Euchorthippus	Euchorthippus unicolor	Herbivore	Exophag	2	0.016129	1.58128e-05	0	0	0	0	0	0	0	0	0	0	0	0	0	0	0	0	0	0	0	0	0	0	0	0	0	0	0	0	0	0	0	0	0	0	0	0
ASV2151	AATTTGAGCAGGAATAGTAGGCACTTCATTAAGTTTATTAATTCGGGCAGAATTAGGAAACCCAGGTTCTTTAATTGAAAATGATCAAATTTATAATACAATTGTTACATCTCATGCATTTATTATAATTTTCTTTATAGTTATACCTATCATAATG	157	Arthropoda	Insecta	Lepidoptera	Sphingidae	Agrius	Agrius convolvuli	Herbivore	Exophag	1	0.00806452	7.90639e-06	0	0	0	0	0	0	0	0	0	0	0	0	0	0	0	0	0	0	0	0	0	0	1	0	0	0	0	0	0	0	0	0	0	0	0	0
ASV2152	AATTTGAGCAGGGATATTAGGTACATCTCTTAGACTTTTAATTCGAGCTGAATTAGGTAATCCTGGTTCTTTAATTGGAGATGATCAAATTTATAACACTATTGTAACAGCTCATGCTTTTATTATAATTTTTTTTATAGTTATACCTATTATAATT	157	Arthropoda	Insecta	Lepidoptera	Unclassified	Unclassified	Unclassified	Herbivore	Unknown	6	0.0483871	4.74383e-05	0	0	0	0	0	0	0	0	0	0	0	0	0	0	0	0	0	0	0	0	0	0	0	0	0	0	0	0	0	0	0	0	0	0	1	0
ASV2153	AATTTGATCAGGGATATTTGGAATATCATTGAGAATTTTAATCCGATTGGAATTAAGAACTATTTCTAATTTAATTGAAAATGATCAAATTTATAATTCAATTGTTACTGCTCACGCTTTAATTATAATTTTTTTTATAGTTATACCAATTTTAATT	157	Arthropoda	Insecta	Diptera	Cecidomyiidae	Unclassified	Unclassified	Unknown	#REF!	45	0.362903	0.000355787	0	1	0	1	0	1	1	1	1	0	1	0	0	0	0	1	0	1	1	0	0	1	0	0	0	1	0	1	0	0	1	0	0	1	1	0
ASV2162	AGTATGAGCAGGAATAATTGGAACTTCTTTAAGTTTAATAATTCGTACAGAATTAGGTAACCCTGGGTCACTAATTGGAGATGATCAAATTTATAATACTATTGTTACAGCTCATGCTTTTATTATAATTTTTTTTATAGTTATACCAATTATAATT	157	Arthropoda	Insecta	Lepidoptera	Pieridae	Colias	Unclassified	Herbivore	Exophag	3	0.0241935	2.37192e-05	0	0	0	0	0	0	0	0	0	0	0	0	0	0	0	0	0	0	0	0	0	0	0	0	0	0	0	0	0	0	0	0	0	0	0	0
ASV2165	AATTTGAAGAGGAATAGTAGGAACATCTTTAAGACTTCTAATTCGTGCTGAATTAGGAAATCCAGGATCATTAATTGGTGATGATCAAATTTATAATACAATTGTTACAGCTCATGCATTTATTATAATTTTTTTTATAGTAATACCAATTATAATT	157	Arthropoda	Insecta	Lepidoptera	Crambidae	Sitochroa	Sitochroa verticalis	Herbivore	Exophag	5	0.0403226	3.95319e-05	0	0	0	0	0	0	0	0	0	0	0	0	0	0	0	0	0	0	0	0	0	0	0	0	0	0	0	0	0	0	1	0	0	0	0	0
ASV2171	AATTTGAGCAGGAATAGTAGGAACTTCATTAAGATTACTAATTCGAGCAGAATTAGGAACCCCAGGATCTTTAATTGGAGATGATCAAATTTATAATACAATTGTAACAGCACATGCATTTATTATAATTTTCTTTATAGTAATACCAATTATAATT	157	Arthropoda	Insecta	Lepidoptera	Sphingidae	Hyles	Hyles euphorbiae	Herbivore	Exophag	1	0.00806452	7.90639e-06	0	0	1	0	0	0	0	0	0	0	0	0	0	0	0	0	0	0	0	0	0	0	0	0	0	0	0	0	0	0	0	0	0	0	0	0
ASV2172	AATTTGATCAGGAATAGTAGGAACATCTTTAAGAATTTTAATTCGAATAGAATTAAGAAGAATTTCAAATTTAATTGGAAATGATCTAATTTATAATGTTATTGTAACAGCTCATGCTTTTATTATAATTTTTTTTATAGTAATACCTATTTTAATT	157	Arthropoda	Insecta	Diptera	Cecidomyiidae	Ozirhincus	Unclassified	Herbivore	Endophag	1	0.00806452	7.90639e-06	0	0	0	0	0	0	0	0	0	0	0	0	0	0	0	0	0	0	0	0	0	0	0	0	0	0	0	0	0	0	0	0	0	0	0	0
ASV2184	AATTTGATCAGGGATATTTGGAATATCATTGAGAATTTTAATCCGATTGGAGTTAAGAACTATTTCTAATTTAATTGAAAATGATCAAATTTATAATTCAATTGTTACTGCTCATGCTTTAATTATAATTTTTTTCATAGTTATACCAATTTTAATT	157	Arthropoda	Insecta	Diptera	Cecidomyiidae	Unclassified	Unclassified	Unknown	#REF!	25	0.201613	0.00019766	0	1	0	1	0	0	0	0	1	0	0	0	0	0	0	1	0	0	0	0	0	0	0	0	0	0	0	0	0	0	1	0	0	1	0	0
ASV2188	AGTTTGATCAGGAATAATCGGAACTTCATTAAGTCTCCTAATTCGAGCTGAATTAGGAACTCCTGGTTCTTTAATTGGGGATGATCAAATTTATAATACTATTGTTACAGGACATGCTTTTATTATAATTTTTTTTATAGTAATACCTATTATAATT	157	Arthropoda	Insecta	Lepidoptera	Pyralidae	Lixa	Lixa sp. ANIC a	Unknown	#REF!	1	0.00806452	7.90639e-06	0	0	0	0	0	0	0	0	0	0	0	0	0	0	0	0	0	0	0	0	0	0	0	0	0	0	0	0	0	0	0	0	0	0	0	0
ASV2192	TATTTGATCAGGTATAATCGGATCTTCACTTAGAATATTAATTCGATTAGAACTTAGTCAAATCAATTCAATTATTAATAATAATCAACTTTATAATGTAATTGTAACAATTCATGCTTTTATTATAATTTTCTTTATAACTATACCAATTGTAATT	157	Arthropoda	Insecta	Hemiptera	Aphididae	Hyalopterus	Hyalopterus pruni	Herbivore	Exophag	4	0.0322581	3.16256e-05	0	0	0	0	0	0	0	0	0	0	0	0	0	0	0	0	0	0	0	0	0	0	0	0	0	0	0	0	0	0	0	0	0	0	0	0
ASV2197	TGCATGAGCAGGAATAGTAGGAACATCCTTAAGTATATTAATTCGTGCTGAATTAGGAAATCCGGGAGCATTAATTGGTGACGATCAAATTTATAATGTTATTGTAACTGCCCATGCATTTGTTATAATTTTTTTTATAGTAATACCTATTATAATT	157	Arthropoda	Insecta	Coleoptera	Carabidae	Calathus	Calathus micropterus	Herbivore	Exophag	1	0.00806452	7.90639e-06	0	0	0	0	0	0	0	0	0	0	0	0	0	0	0	0	0	0	0	0	0	0	0	0	0	0	0	0	0	0	0	0	0	0	0	0
ASV2198	TATGTGATCTGGTATATTAGGTTTATCTATAAGATTAATTATTCGAATAGAATTAAGTGTTGCAGGTAGATTTATTGGAAGAGATCAAATTTATAATAGAATTGTTACTGCTCATGCTTTTGTAATAATTTTTTTTATGGTTATGCCTATTATAATT	157	Arthropoda	Insecta	Hymenoptera	Braconidae	Unclassified	Unclassified	Parasitoid	#REF!	1	0.00806452	7.90639e-06	0	0	0	0	0	0	0	0	0	0	0	0	0	0	1	0	0	0	0	0	0	0	0	0	0	0	0	0	0	0	0	0	0	0	0	0
ASV2209	AATTTGAAGAGGAATAGTAGGAACATCTTTAAGTCTTTTAATTCGTGCTGAATTAGGTAATCCAGGATCATTAATTGGAGATGATCAAATTTATAATACAATTGTTACAGCTCATGCATTTATTATAATTTTTTTTATGGTTATACCTATTATAATT	157	Arthropoda	Insecta	Lepidoptera	Crambidae	Loxostege	Loxostege turbidalis	Herbivore	Endophag	1	0.00806452	7.90639e-06	0	0	0	0	0	0	0	0	0	0	0	0	0	0	0	0	0	0	0	0	0	0	0	0	0	0	0	0	0	0	0	0	0	0	0	0
ASV2227	AATTTGAGCAGGAATAGTAGGCACTTCATTAAGTTTATTAATTCGGGCAGAATTAGGAAACCCAGGTTCTTTAATTGAAAATGATCAAATTTATAATACAATTGTTACATCTCATGCATTTATTATAATTTTCTTTATAGTTATACCTATCATAATT	157	Arthropoda	Insecta	Lepidoptera	Sphingidae	Agrius	Agrius convolvuli	Herbivore	Exophag	50	0.403226	0.000395319	1	0	0	0	0	0	0	0	1	1	0	0	1	0	0	0	0	0	0	1	0	1	1	1	1	0	0	0	0	0	0	1	0	0	0	0
ASV2233	TGCTTGATCAGGAATGGTAGGAACTTCTTTAAGAATTTTAATTCGATCAGAATTAGGTAACCCTGGGGCTTTAATTGGAGATGACCAAATTTATAACGTTATTGTTACTGCTCATGCCTTTATTATGATTTTTTTCATAGTTATACCAATTATAATT	157	Arthropoda	Insecta	Diptera	Unclassified	Unclassified	Unclassified	Unknown	#REF!	1	0.00806452	7.90639e-06	0	0	0	0	0	0	0	0	0	0	0	0	0	0	0	0	0	0	0	0	0	0	0	0	0	0	0	0	0	0	0	0	0	0	0	0
ASV2236	TATTTGATCAGGAATAGTAGGAACTTCTTTAAGATTATTAATTCGATTTGAGTTAAGAACAATTTCTAATTTAATTGAAAATGATCAAATTTATAATGTAATTGTTACAGCTCATGCATTTATTATAATTTTTTTTATAGTTATACCAATCTTAATT	157	Arthropoda	Insecta	Diptera	Cecidomyiidae	Unclassified	Unclassified	Unknown	#REF!	6	0.0483871	4.74383e-05	0	0	0	0	0	0	0	0	1	0	0	0	0	0	0	1	0	0	0	0	0	0	0	0	0	0	0	0	0	0	0	0	0	1	0	0
ASV2248	AATTTGAGCAGGTATATTAGGTACTTCACTAAGTTTATTAATTCGAGCTGAATTAGGAAATCCAGGCTCTTTAATTGGGGATGACCAAATTTATAATACTATTGTAACAGCTCATGCTTTTATTATAATTTTTTTTATAGTTATACCCATTATAATA	157	Arthropoda	Insecta	Lepidoptera	Oecophoridae	Philobota	Philobota sp. ANIC208	Herbivore	Exophag	7	0.0564516	5.53447e-05	0	0	0	0	0	0	0	0	0	0	0	0	0	0	0	0	0	0	0	0	0	0	0	0	0	0	0	0	0	0	0	0	0	0	0	0
ASV2259	AATTTGAGCTGGAATAGTTGGTACTTCATTAAGATTATTAATTCGAGCAGAATTAGGTAATCCTGGATCTTTAATTGGAGATGATCAAATTTATAATACTATTGTAACTGCACATGCTTTTATTATAATTTTCTTTATAGTTATACCTATTATAATT	157	Arthropoda	Insecta	Lepidoptera	Nolidae	Meganola	Meganola albula	Herbivore	Exophag	2	0.016129	1.58128e-05	0	0	0	0	0	0	0	0	0	0	0	0	0	0	0	0	0	0	0	0	0	0	0	0	0	0	1	0	0	0	0	0	0	0	0	0
ASV2269	AGCTTGATCGGCTATAGTTGGTACAGCTATAAGAGTATTAATTCGTATGGAATTAGGACAGTCTGGAATATTTTTAGGTGATGACCATTTATATAATGTAGTAGTTACGGCTCATGCTTTTGTTATGATTTTTTTTATAGTTATACCAATTTTAATT	157	Arthropoda	Arachnida	Araneae	Clubionidae	Clubiona	Clubiona kurilensis	Predator	#REF!	2	0.016129	1.58128e-05	0	0	0	0	0	0	0	0	0	0	0	0	0	0	0	0	0	0	0	0	0	0	0	0	0	0	0	0	0	0	0	0	0	0	0	0
ASV2270	AACTTGATCTGGAATAATTGGAACATCCCTAAGACTCCTAATCCGAACTGAATTAGGAACCCCTGGAAAATTAATTGGGAATGATCAAATTTATAATACTATTGTAACTGCTCATGCTTTTATCATAATTTTTTTATAGTTATACCTATTATAATT	156	Arthropoda	Insecta	Lepidoptera	Lasiocampidae	Alompra	Alompra roepkei	Herbivore	Exophag	1	0.00806452	7.90639e-06	0	0	0	0	0	0	0	0	0	0	0	0	0	0	0	0	0	0	0	0	0	0	0	0	0	0	0	0	0	0	0	0	0	0	0	0
ASV2273	AATTTGGGCTGGAATAGTGGGAACTTCTTTAAGTTTATTAATTCGAGCTGAATTAGGGAACCCTGGCTCATTAATTGGTGATGATCAAATTTATAATACAATTGTTACAGCTCATGCCTTTATTATAATTTTTTTTATAGTTATACCTATTATAATT	157	Arthropoda	Insecta	Lepidoptera	Coleophoridae	Coleophora	Unclassified	Herbivore	Endophag	1	0.00806452	7.90639e-06	0	0	0	0	0	0	0	0	0	0	0	0	0	0	0	0	0	0	0	0	0	0	0	0	0	0	0	0	0	0	0	0	0	0	0	0
ASV2276	AATTTGAAGAGGAATAGTAGGAACATCTTTAAGTTTATTAATTCGAGCTGAATTAGGTAATCCAGGCTCATTAATTGGAGATGATCAAATTTATAATACAATTGTTACAGCTCATGCATTTATTATAATTTTTTTTATAGTTATACCTATTATAATT	157	Arthropoda	Insecta	Lepidoptera	Crambidae	Anania	Anania verbascalis	Herbivore	Exophag	6	0.0483871	4.74383e-05	0	0	0	0	0	0	0	0	0	0	0	0	0	0	0	0	0	0	0	0	0	0	0	0	0	0	0	0	0	0	1	0	0	1	0	0
ASV2278	AATTTGATCAGGAATAGTAGGAACATCTTTAAGAATTTTAATTCGAATAGAATTAAGAAGAATTTCAAATTTAATTGGAAATGATCAAATTTATAATGTTATTGTAACAGCTCATGCTTTTATTATAATTTTTTTTATAGTAATACCTATTTTAATT	157	Arthropoda	Insecta	Diptera	Cecidomyiidae	Ozirhincus	Ozirhincus anthemidis	Herbivore	Endophag	2	0.016129	1.58128e-05	0	0	0	0	0	0	0	0	0	0	0	0	0	0	0	0	0	0	0	0	0	0	0	0	0	0	0	0	0	0	0	0	0	0	0	0
ASV2284	AATTTGAGCAGGAATAGTGGGCACTTCATTAAGTTTATTAATTCGGGCAGAATTAGGAAACCCAGGTTCTTTAATTGAAAATGATCAAATTTATAATACAATTGTTACATCTCATGCATTTATTATAATTTTCTTTATAGTTATACCTATCATAATT	157	Arthropoda	Insecta	Lepidoptera	Sphingidae	Agrius	Agrius convolvuli	Herbivore	Exophag	1	0.00806452	7.90639e-06	0	0	0	0	0	0	0	0	0	0	0	0	0	0	0	0	0	0	0	0	0	0	0	0	0	0	0	0	0	0	0	0	0	0	0	0
ASV2288	AATTTGAGCTGGAATAATAGGAACTTCATTAAGTTTATTAATTCGAGCTGAATTAGGAAATCCAGGATCATTAATTGGAGATGATCAAATTTATAATACAATTGTTACAGCTCATGCCTTTATTATAATTTTTTTTATGGTAATACCTATTATAATT	157	Arthropoda	Insecta	Lepidoptera	Coleophoridae	Coleophora	Coleophora helgada	Herbivore	Endophag	5	0.0403226	3.95319e-05	0	1	0	0	0	0	0	0	0	0	0	0	1	0	0	0	0	0	0	0	0	0	0	1	0	0	0	0	0	0	0	0	0	0	0	0
[truncated: 88 more columns]
