# Supplementary material for: Incidental Ingestion of Plant‐Dwelling Arthropods by Sheep and Cattle in the Same Habitat
Source: Ecol Evol. 2025 Jul 2;15(7):e71681. doi: 10.1002/ece3.71681 (PMC12222620; doi:10.1002/ece3.71681)
Supplement: Supplementary file 14 — Dataset S12. [file ECE3-15-e71681-s010.xlsx]

## Sheet: Sheet1
Data S12. List of overlapping and unique genera identified in sheep and cattle samples
#	Sheep only	Cattle only	Sheep and cattle
1	Voria	Pyrrhia	Aphis
2	Anarta	Scrobipalpa	Agrotis
3	Cryptachaea	Agrius	Sitochroa
4	Homadaula	Galerucella	Coccinula
5	Coccinella	Bacotoma	Oncocera
6	Macdunnoughia	Lycaena	Calybites
7	Emmelina	Bradysia	Cochylidia
8	Eucosma	Ensina	Heliothis
9	Deraeocoris	Tychius	Isturgia
10	Phorodon	Xylena	Negayan
11	Chrysoperla	Attulus	Coleophora
12	Recurvaria	Haplothrips	Hyalopterus
13	Acrolepiopsis	Pyrrhalta	Earias
14	Parasa	Epacromius	Trupanea
15	Bucculatrix	Bifascioides	Ozirhincus
16	Aulacorthum	Oscinella	Oedaleus
17	Melanostoma	Chariaspilates	Heliophanus
18	Cassida	Musca	Euchorthippus
19	Mamestra	Phyllonorycter	Loxostege
20	Caryocolum	Elachista	Amalus
21	Meteorus	Calathus	Anania
22	Paraccra	Matsumuraeses	Philodromus
23	Helcystogramma	Pandesma	Clepsis
24	Celypha	Tibellus	Clubiona
25	Lysiphlebus	Sciota	Hypsosinga
26	Pales	Glyphodes
27	Hypocassida	Antheraea
28	Leucoptera	Hypomecis
29	Olibrus	Endotricha
30	Microplitis	Lasioderma
31	Philaeus	Conocephalus
32	Arma	Laothoe
33	Harpactus	Thyene
34	Chrysomela	Teleogryllus
35	Psilopa	Gastrimargus
36	Pachyneuron	Mycodiplosis
37	Gypsonoma	Monochroa
38	Acroclita	Paragus
39	Elachista	Drosophila
40	Chrysopa	Aphria
41	Evarcha	Simyra
42	Lamprosema	Gnaphosa
43	Sibianor	Cryptonevra
44	Hemiargus	Philodoria
45	Colocasiomyia	Furcula
46	Clanoptilus	Corynis
47	Trachea	Alompra
48	Orius	Metrioptera
49	Bembecia	Pseudocolaspis
50		Narosoideus
51		Emmalocera
52		Pachygnatha
53		Pseudoeoscyllina
54		Colias
55		Hyles
56		Philobota
57		Meganola
