# Supplementary material for: Incidental Ingestion of Plant‐Dwelling Arthropods by Sheep and Cattle in the Same Habitat
Source: Ecol Evol. 2025 Jul 2;15(7):e71681. doi: 10.1002/ece3.71681 (PMC12222620; doi:10.1002/ece3.71681)
Supplement: Supplementary file 15 — Dataset S13. [file ECE3-15-e71681-s003.xlsx]

## Sheet: Sheep
Data S13A : Statistical analysis of PDA feeding guilds and niches ingested by sheep.
Proportions were compared using Kruskal-Walis test, Post-hoc was performed using Dunn's test with Bonferroni correction for multiple comparisons
* P < 0.05; ** P < 0.01; *** P < 0.001. NS = Not Significant.
Comparison	Feeding Guild/Niche	Test Statistic (H)	P-value (Kruskal-Wallis)	Post-Hoc Test Result
T0 vs. Grazed	Herbivores	8.68	0.013	-0.01
T0 vs. Grazed	Parasitoids	66.88	< 0.001	-0.11***
T0 vs. Grazed	Predators	65.44	< 0.001	0.12***
T0 vs. Grazed	Exophages	97.86	< 0.001	0.42***
T0 vs. Grazed	Endophages	1.54	0.463	0.03
T0 vs. Grazed	Unknown	93.45	< 0.001	-0.46***
T0 vs. Ungrazed	Herbivores	8.68	0.013	-0.06*
T0 vs. Ungrazed	Parasitoids	66.88	< 0.001	-0.04***
T0 vs. Ungrazed	Predators	65.44	< 0.001	0.13**
T0 vs. Ungrazed	Exophages	97.86	< 0.001	0.51***
T0 vs. Ungrazed	Endophages	1.54	0.463	0.01
T0 vs. Ungrazed	Unknown	93.45	< 0.001	-0.58***
Grazed vs. Ungrazed	Herbivores	8.68	0.013	-0.05**
Grazed vs. Ungrazed	Parasitoids	66.88	< 0.001	0.06***
Grazed vs. Ungrazed	Predators	65.44	< 0.001	0.01***
Grazed vs. Ungrazed	Exophages	97.86	< 0.001	0.09***
Grazed vs. Ungrazed	Endophages	1.54	0.463	-0.02
Grazed vs. Ungrazed	Unknown	93.45	< 0.001	-0.12***

## Sheet: Cattle
Data S13B : Statistical analysis of PDA feeding guilds and niches ingested by cattle.
Proportions were compared using Kruskal-Walis test, Post-hoc was performed using Dunn's test with Bonferroni correction for multiple comparisons
* P < 0.05; ** P < 0.01; *** P < 0.001. NS = Not Significant.
Comparison	Feeding Guild/Niche	Test Statistic (H)	P-value (Kruskal-Wallis)	Post-Hoc Test Result
T0 vs. Grazed	Herbivores	3.92	0.141	NS
T0 vs. Grazed	Parasitoids	0.26	0.88	NS
T0 vs. Grazed	Predators	3.12	0.21	NS
T0 vs. Grazed	Exophages	2.58	0.276	NS
T0 vs. Grazed	Endophages	2.29	0.318	NS
T0 vs. Grazed	Unknown	0.38	0.829	NS
T0 vs. Ungrazed	Herbivores	3.92	0.141	NS
T0 vs. Ungrazed	Parasitoids	0.26	0.88	NS
T0 vs. Ungrazed	Predators	3.12	0.21	NS
T0 vs. Ungrazed	Exophages	2.58	0.276	NS
T0 vs. Ungrazed	Endophages	2.29	0.318	NS
T0 vs. Ungrazed	Unknown	0.38	0.829	NS
Grazed vs. Ungrazed	Herbivores	3.92	0.141	NS
Grazed vs. Ungrazed	Parasitoids	0.26	0.88	NS
Grazed vs. Ungrazed	Predators	3.12	0.21	NS
Grazed vs. Ungrazed	Exophages	2.58	0.276	NS
Grazed vs. Ungrazed	Endophages	2.29	0.318	NS
Grazed vs. Ungrazed	Unknown	0.38	0.829	NS
